# Supplementary material for: Expression dynamics of repetitive DNA in early human embryonic development
Source: BMC Genomics. 2019 May 31;20:439. doi: 10.1186/s12864-019-5803-1 (PMC6545021; doi:10.1186/s12864-019-5803-1)
Supplement: Supplementary file 2 — Table S1. Number of embryos and single cells used in the RNA-seq analysis (XLSX 39 kb) [file 12864_2019_5803_MOESM2_ESM.xlsx]

## Sheet: Single Cell Numbers
	Number of embryos	Total Cell number
oocyte	3	3
zygote	3	3
2-cell	3	6
4-cell	3	12
8-cell	3	20
morula	2	16
blastocyst	3	30
ESC(P0)	NA	8
ESC(P10)	NA	26
Total:		124
SRA Accession: SRP011546
Table S1.	Number of embryos and single cells used in the analysis.
