# Supplementary material for: Expression dynamics of repetitive DNA in early human embryonic development
Source: BMC Genomics. 2019 May 31;20:439. doi: 10.1186/s12864-019-5803-1 (PMC6545021; doi:10.1186/s12864-019-5803-1)
Supplement: Supplementary file 3 — Table S2. CPM values for repeats (XLSX 1675 kb) [file 12864_2019_5803_MOESM3_ESM.xlsx]

## Sheet: CPM values for repeats
Table S2. CPM values for repeats
			Oocyte#1-C1	Oocyte#1-C2	Oocyte#1-C3	Zygote#1-C1	Zygote#1-C2	Zygote#1-C3	2-cell#1-C1	2-cell#1-C2	2-cell#2-C1	2-cell#2-C2	2-cell#3-C1	2-cell#3-C2	4-cellembryo#1-Cell#1	4-cellembryo#1-Cell#2	4-cellembryo#1-Cell#3	4-cellembryo#1-Cell#4	4-cellembryo#2-Cell#1	4-cellembryo#2-Cell#2	4-cellembryo#2-Cell#3	4-cellembryo#2-Cell#4	4-cellembryo#3-Cell#1	4-cellembryo#3-Cell#2	4-cellembryo#3-Cell#3	4-cellembryo#3-Cell#4	8-cellembryo#1-Cell#1	8-cellembryo#1-Cell#2	8-cellembryo#1-Cell#3	8-cellembryo#1-Cell#4	8-cellembryo#2-Cell#1	8-cellembryo#2-Cell#2	8-cellembryo#2-Cell#3	8-cellembryo#2-Cell#4	8-cellembryo#2-Cell#5	8-cellembryo#2-Cell#6	8-cellembryo#2-Cell#7	8-cellembryo#2-Cell#8	8-cellembryo#3-Cell#1	8-cellembryo#3-Cell#2	8-cellembryo#3-Cell#3	8-cellembryo#3-Cell#4	8-cellembryo#3-Cell#5	8-cellembryo#3-Cell#6	8-cellembryo#3-Cell#7	8-cellembryo#3-Cell#8	Morula#1-Cell#1	Morula#1-Cell#2	Morula#1-Cell#3
MER11B	LTR	ERVK	8.73053	7.56156	9.02084	15.6527	38.3032	18.8627	25.6622	29.7574	20.9506	25.0634	12.5647	13.6934	10.063	12.5583	6.55961	3.76936	16.932	3.23489	14.967	15.1168	8.33254	9.48316	8.32798	9.8039	42.4513	39.8133	50.4257	31.336	26.5484	29.2217	20.2681	48.4142	114.669	66.6124	74.7993	83.5896	40.5577	56.4436	18.9317	34.0077	51.5293	32.617	31.3048	33.3322	63.5872	25.9912	65.3576
MER44B	DNA	TcMar-Tigger	59.3367	57.2049	64.043	31.0601	29.8666	27.2835	24.8551	23.6872	18.4809	19.1219	29.7645	30.1903	31.6376	29.1552	33.3344	43.4705	43.37	31.5626	31.9178	25.6428	46.2203	39.9328	41.7353	33.5497	33.5802	30.1904	31.0462	25.5563	15.5985	19.9507	20.545	22.8433	90.3572	64.3661	55.8261	57.4402	26.39	40.0422	25.5843	30.6191	37.1924	37.0145	38.6832	43.0208	15.4134	10.6168	29.1736
MSTA1	LTR	ERVL-MaLR	9.23273	10.8903	11.3633	10.3806	8.66222	7.00614	9.2128	9.57739	9.04623	9.18473	8.1252	8.41065	2.46494	5.06204	4.62061	9.83311	4.05619	5.1893	6.50411	4.9941	6.1228	5.64754	3.17862	2.2706	5.43414	11.0504	9.98144	3.97106	5.21671	6.45331	4.70707	4.34705	27.4002	15.8465	8.68263	14.6503	8.73014	8.39867	9.59826	2.99853	7.2102	3.69391	6.19648	5.8352	2.45841	1.89428	8.53437
MLT1E1-int	LTR	ERVL-MaLR	0	0	0.0498389	0	0	0	0.194833	0.107914	0.0277492	0.155673	0	0	0	0	0	0	0	0.808722	0.125562	0	0	0	0.381434	0	0	0	5.12035	0	0	0	1.82745	0.852362	5.66217	0	3.15147	0	0	0.0282784	0	0	0	0	0	0.770686	9.99938	0.0440529	8.31666
MER96B	DNA	hAT-Tip100	26.1143	24.1641	26.614	27.5454	27.5657	24.9594	15.9484	19.0199	20.1181	20.497	21.9185	24.0271	26.9872	45.5031	39.7702	29.1306	29.6414	33.5844	21.6971	30.7137	42.054	39.7916	27.3361	22.2179	8.26733	23.5813	23.5925	15.2551	16.2183	13.861	14.675	12.4019	20.0354	27.4863	21.4815	27.4209	13.8435	23.471	14.3974	23.9639	19.4035	2.88979	12.966	14.6981	18.5348	6.47578	40.3641
MLT1E2-int	LTR	ERVL-MaLR	0.309045	0.739718	0.847261	0.326949	0.451157	0.437884	0.417499	0.134893	0.33299	0.415129	0.362981	0.162189	0	0	0	0	1.31046	0.0224645	0.62781	0.288121	1.08185	0.141188	0.826441	1.95229	1.39337	0.158619	3.69443	0.668396	0.92971	0.999809	1.66132	5.49774	20.075	6.12621	2.63695	4.75444	3.11791	0.50901	1.39009	5.50949	0.473256	0	0.0358178	0	4.14339	0.440529	0.217714
UCON29	DNA	PiggyBac?	9.6963	12.8629	6.32954	8.62327	9.79011	7.44402	4.45332	5.17988	4.27337	4.0994	2.93177	4.24008	3.81176	4.70245	11.0565	2.21245	6.26109	8.17707	5.19826	2.57388	5.59339	0.988319	6.16652	5.02928	6.17727	6.239	2.20369	3.3813	0.723108	3.31755	4.04254	1.19331	2.13816	4.69676	1.41495	6.35768	3.8662	6.73025	6.5533	0.170648	1.83735	9.52375	3.11615	3.88096	15.1096	3.0837	0.130628
Zaphod2	DNA	hAT-Tip100	4.59705	4.93145	6.57874	5.96681	5.77481	5.6588	4.48115	3.96585	5.30009	4.92966	3.07138	2.78038	6.04799	1.35541	12.7067	16.5934	6.96832	4.8074	3.39017	0.230497	3.40667	3.01202	4.22756	3.98947	3.06541	1.21608	1.81481	4.71809	2.11767	0.318121	1.43981	0.0852362	8.59225	9.7611	9.39011	8.45847	0.947844	2.40366	0.397169	7.94732	4.20363	8.26732	4.08323	0.55049	0.469584	0.572688	6.44432
MER41E	LTR	ERV1	2.04743	0.986291	1.44533	2.90167	1.84974	1.91995	2.39366	2.18526	3.80164	2.46483	1.2844	1.78408	1.14353	6.5281	1.65022	0.94234	7.38434	1.12322	1.20539	4.93647	3.29158	6.80058	0.953585	9.46438	3.48342	5.97463	1.87962	0.314539	6.55962	0	5.15009	2.08829	27.7565	5.84032	10.4835	21.5055	3.26757	2.65817	20.0571	1.31643	9.74351	0.603087	0.0716356	0	11.6291	0.0440529	10.6244
MER41D	LTR	ERV1	3.16772	2.83559	3.09001	5.92594	4.06041	4.98514	2.44932	3.48023	3.08016	4.07345	2.82009	2.94257	0.0254117	0.248953	0.412554	0.0409713	7.46754	1.0109	2.76236	7.52956	2.27879	6.35348	5.27651	2.75867	1.39337	2.74939	4.73146	0.275222	4.64855	4.63548	0.387641	2.68494	7.32519	3.10395	6.04568	13.0471	7.45803	2.06432	2.21753	2.55972	3.92524	6.30729	0	10.2942	2.73464	6.8282	3.8753
MER41G	LTR	ERV1	1.15892	1.27396	0.797422	3.35122	1.93998	1.98732	1.86483	1.80756	1.94244	1.60862	2.54087	2.73404	2.61741	4.31519	0.577576	4.62976	3.91058	1.03337	1.63231	2.90042	1.56523	0.0705942	1.74824	0.0848823	1.30048	2.80226	0.0648145	1.02225	0.0516506	0.363567	0.166132	2.89803	6.92923	0.0816829	8.42537	12.2178	1.47165	0.254505	0.231682	2.34032	1.47545	3.51801	2.97288	1.76157	0.248603	1.89428	0.130628
MLT2B3	LTR	ERVL	20.9765	18.5751	23.3246	61.8342	42.9953	30.8203	76.5692	75.9447	52.8899	64.0077	48.1648	50.9968	39.3119	44.9775	25.9084	38.9227	36.1313	34.9997	39.0498	39.7223	37.5655	39.2504	34.0748	31.173	92.7055	90.0425	101.5	50.2476	61.5158	45.9912	71.326	48.4994	108.334	86.9514	72.6768	136.718	140.231	131.721	117.463	92.4425	121.766	96.9212	104.301	140.595	43.3675	27.7533	158.713
LTR82B	LTR	ERVL	4.51979	4.72598	5.68163	6.53897	6.54178	6.23142	3.50699	2.02339	3.1634	3.55454	2.54087	2.87306	4.7774	1.65969	6.31208	7.04706	0.416019	5.27915	8.21175	16.9223	6.49109	4.118	6.54795	7.04523	8.40666	18.0825	4.66665	15.4517	6.76622	19.9962	3.93179	14.959	15.2443	13.1101	1.54358	19.2389	8.82991	3.47824	9.92924	2.55972	3.78605	4.57341	0.859628	1.89919	0.138113	0.484582	21.5972
MER41C	LTR	ERV1	11.2029	10.0684	10.4163	9.03196	9.79011	10.105	6.40164	7.4191	8.68549	8.12096	7.00833	6.97412	10.063	8.60271	7.50849	7.29289	21.945	10.1315	11.8279	11.4672	9.62155	7.62418	9.28156	9.97367	16.5811	37.1168	12.7036	20.0126	18.8525	12.9521	17.4439	12.1888	48.267	26.1794	13.0561	24.325	9.07934	2.60161	32.9651	10.2876	16.7867	27.2394	6.69793	14.7256	7.31999	5.2423	21.0747
LTR82A	LTR	ERVL	6.41269	10.9314	7.52567	14.0997	10.3766	9.93659	4.67598	5.42269	4.77286	4.51453	6.7012	8.2948	19.1096	16.3203	9.57126	18.2732	15.1015	13.1417	7.48349	9.5272	14.4323	16.7544	12.0787	14.9817	11.6579	8.61828	14.9073	10.8909	5.52661	13.452	11.6292	22.6302	22.4903	12.7425	10.1619	14.208	11.0997	4.8356	10.1609	5.31447	2.61683	6.35755	3.15197	15.4413	1.74022	6.96036	12.1049
L1M4a2	LINE	L1	83.7127	57.9446	68.4288	46.2224	33.7466	89.7998	14.5289	19.2357	13.4028	14.1403	16.1946	14.8287	38.2954	73.2475	46.1648	62.809	44.2436	27.0697	29.708	31.2515	38.0488	37.2267	33.153	26.3984	67.114	89.0908	43.2313	39.9072	24.6373	19.8598	25.5289	36.9499	103.582	34.7969	70.2328	68.4418	60.0135	67.3025	54.346	34.6903	57.4867	57.1928	69.2	65.5084	30.302	25.0661	123.4
L1M4a1	LINE	L1	421.267	289.271	316.527	237.692	177.124	458.329	71.9211	91.9969	48.6443	41.487	67.0957	67.0535	224.817	371.659	206.731	229.972	159.585	137.617	104.166	128.195	168.791	191.287	133.025	130.294	51.6476	80.2081	64.296	70.732	65.8545	36.4021	64.4592	53.571	138.426	84.5009	114.482	121.68	87.6755	121.201	39.6176	78.7906	90.1414	24.1235	58.777	56.6455	74.7467	23.9207	276.366
LTR39	LTR	ERV1	79.077	67.1089	79.6426	40.9094	45.2059	35.1991	43.225	40.333	32.7163	45.2491	34.9858	37.2339	48.0535	32.0873	30.9828	52.7301	57.577	33.4272	40.2049	32.2888	35.1946	42.733	37.3488	50.1442	20.1574	21.3078	36.8146	29.724	21.2284	29.6307	19.8251	30.8129	28.7464	22.1769	23.218	34.9949	21.4013	30.8517	23.5654	10.4095	21.213	15.1526	12.2139	18.2212	24.6394	14.4934	12.279
MER96	DNA	hAT-Tip100	5.21514	6.41089	8.67197	10.871	10.3315	8.52189	7.57064	9.49645	7.18703	9.39229	7.76222	8.73503	11.5369	11.1752	22.8555	16.4295	11.5237	6.60456	9.56782	12.3508	8.56272	3.36499	10.6166	8.06382	11.9365	8.72402	3.82406	4.36423	8.47069	3.40844	8.86037	3.02589	23.1238	14.7846	13.5063	19.9576	9.8027	15.4965	10.3264	11.214	15.7567	11.5089	4.83541	23.8087	16.7393	4.00882	9.05688
MER20B	DNA	hAT-Charlie	212.353	219.902	165.964	235.117	225.398	99.3659	372.047	383.23	332.352	366.818	213.908	206.211	229.29	175.54	173.19	196.703	140.802	153.567	148.038	136.435	141.124	155.849	135.155	139.143	72.0372	69.8979	99.6199	61.0206	48.2933	44.0825	44.3019	80.4204	195.127	139.637	103.741	159.108	111.771	93.5731	99.6564	84.422	90.3363	106.947	83.7779	76.6283	55.7148	18.4582	138.858
MER83B-int	LTR	ERV1	8.30559	5.87665	5.93083	6.33463	4.10553	4.88409	3.03382	3.83096	3.85713	5.241	2.90385	3.03525	19.999	1.16178	0.660087	0	3.32815	2.35877	3.71663	4.57152	4.48852	4.47097	3.36933	1.88863	5.43414	4.97005	1.29629	0.0786348	0.154952	6.22608	3.87641	5.92392	17.4221	5.0235	4.11621	7.6845	4.21541	3.02578	0.695046	0.0731349	12.2768	1.85952	8.05901	5.20213	2.34792	0.0440529	13.8466
MLT1E3	LTR	ERVL-MaLR	37.8967	39.164	42.064	55.8265	55.9886	50.1882	64.2391	70.1173	49.0328	57.5991	51.2083	53.4065	98.2671	102.901	78.5091	60.2688	76.2563	59.6881	72.6501	62.8296	70.6885	86.5721	61.3155	79.0891	25.2664	38.28	46.472	21.31	25.9286	38.9016	31.2882	28.8525	233.693	127.507	186.773	267.078	39.136	16.3166	89.33	43.3933	83.2653	44.5782	64.7944	64.6551	25.9652	10.837	318.82
LTR35A	LTR	ERV1	0.811244	0.821909	0.598067	1.34866	0.812083	0.673667	0.918497	0.7554	1.02672	1.84213	1.25647	1.52921	0	1.24477	0.0412554	13.3566	6.09468	2.42616	1.40629	0.172873	1.47316	0.800068	0.794654	0.190985	0.603793	0.793093	0.194444	0.0786348	2.01437	0.0454458	0.221509	0.170472	0.395956	0	0.192947	3.64875	0.798184	13.6584	0.827436	0.804483	0.111354	0.55283	0	0.247721	0	0.0440529	0.130628
LTR35B	LTR	ERV1	1.5066	1.52053	1.89388	1.71648	1.39859	0.8084	1.19683	2.23922	1.30421	2.38699	0.977258	1.36702	3.65929	0	0.0412554	0	0.936043	0.381896	2.13455	1.57506	1.56523	0.376503	1.93896	1.76131	1.30048	0.105746	1.16666	0.432491	0	0.272675	0.276887	0	0	0.939353	0.514526	0.995115	9.15417	0.0848351	0	1.21891	2.50547	5.0006	0	0	4.22626	0	0
MER95	LTR	ERV1	1.08166	2.38354	2.9405	3.80078	3.24833	1.17892	1.336	1.10612	1.88694	1.63457	2.3175	1.89993	0	0.0276614	0	0.532627	0.0624029	2.87545	1.40629	2.07447	1.68032	0.141188	1.52574	1.03981	2.50806	0.475856	0.907403	1.29747	1.03301	2.7722	0.775282	2.72756	4.5535	2.65469	4.11621	5.5837	5.71201	7.12615	5.52727	1.09702	6.37504	7.89039	7.2352	9.85378	1.464	1.80617	5.7041
MER44A	DNA	TcMar-Tigger	77.3	93.1223	70.0735	62.3246	69.5233	58.0027	43.7817	49.4787	47.5621	46.8836	36.9962	37.0254	63.5547	66.7747	43.607	95.7499	49.3399	73.8857	78.0493	71.7998	65.9007	63.4642	70.5017	64.0012	32.8835	34.7375	31.7591	50.3263	26.9616	37.2201	39.0964	40.956	53.9292	58.3624	45.407	50.4191	37.2153	49.4588	35.1826	41.1018	38.8905	29.0487	25.0367	47.1495	41.0196	37.0926	34.66
MSTB2	LTR	ERVL-MaLR	22.2126	12.1232	19.8857	17.5735	18.4072	16.9764	21.5429	24.6314	18.2312	24.1553	17.8419	16.3811	9.93598	11.0093	6.80714	10.8574	19.1993	19.8137	12.0791	10.2763	12.9592	16.072	17.5778	8.99752	12.4474	17.3952	20.1573	14.1543	26.1352	7.77124	11.9061	16.7489	28.9444	30.5085	28.7492	35.603	21.0022	17.4195	9.73065	17.723	24.6093	22.7665	17.3	32.0936	9.19832	5.15419	60.2196
CER	Satellite	Satellite	2.35647	0.45205	1.14629	12.8736	5.23342	6.56825	4.34198	3.64211	2.35868	4.04751	3.9928	3.49864	16.9242	0.110646	4.20805	23.7634	24.8363	25.4972	19.5374	23.6643	18.8978	31.0615	21.1378	9.63414	12.0759	1.48044	1.42592	0.275222	0.981361	0.227229	1.82745	0.0852362	19.5206	33.3266	13.442	7.96092	3.517	6.95648	2.28372	21.2091	11.8871	0.577959	0.32236	3.33047	37.2629	2.95155	18.854
Charlie15b	DNA	hAT-Charlie	103.646	145.231	134.266	103.97	84.8175	70.9034	66.9946	64.8834	78.4469	75.761	74.2716	67.7022	80.3518	79.7203	46.0823	93.6194	59.4491	59.778	66.7236	86.3787	53.8392	67.8175	64.4942	69.2003	54.0627	56.574	40.5739	74.1526	31.6101	29.2217	27.301	58.8556	90.7927	144.456	82.1313	113.664	82.188	94.5346	112.796	86.2504	105.341	45.9603	46.0975	125.016	89.9944	34.5815	44.5877
LTR52-int	LTR	ERVL	0.772613	1.19177	0.996778	0.735634	0.496273	0.437884	0.612331	0.56655	0.221993	0.363238	0.558433	0.324378	0.0762351	0	0.165022	1.47497	1.76808	2.06673	3.06371	2.76596	2.85424	0.823599	1.58931	1.06103	0.882467	0.264364	0	0.0393174	0	0.999809	0	0	3.91997	3.349	0.385895	4.03574	0.0498865	0.16967	0	3.07166	0.278386	0	0	0	0.220981	0.440529	2.56902
Charlie15a	DNA	hAT-Charlie	39.0942	38.7941	38.974	49.4101	50.4394	47.9314	30.8114	30.6746	25.9455	32.1984	30.1833	28.2209	49.8324	59.804	25.7434	47.9364	35.528	29.5408	33.4246	18.1324	37.9568	44.6626	33.0576	37.3694	57.4997	73.7048	48.3516	60.1949	30.9387	32.9028	29.9591	41.7231	77.8054	65.9181	60.5855	57.2191	66.798	92.3006	67.7836	53.5347	62.442	62.5452	47.1721	63.4165	82.0943	32.3348	48.2453
LTR85c	LTR	Gypsy?	17.1906	17.3834	17.3938	20.3117	11.0533	13.7428	13.1095	13.6512	14.6516	14.1922	14.5751	15.0836	11.232	40.69	20.999	16.6343	16.6824	16.7136	16.0468	21.321	16.2507	18.331	18.3088	17.2099	0	6.8206	4.86109	0.629078	4.18369	2.90853	4.65169	2.5997	14.096	7.06557	15.3715	15.0926	10.3265	8.68146	13.0404	8.36175	10.4673	0.276415	7.52174	8.7528	9.94413	2.37886	1.30628
LTR85b	LTR	Gypsy?	9.00095	9.32867	8.72181	7.43808	7.21851	6.33247	7.20881	7.52702	5.35559	5.5264	3.60189	4.65714	7.57269	10.7326	15.5945	26.0577	5.13784	7.81764	11.7526	10.8718	10.9796	13.8835	10.5212	7.78795	0.603793	2.43215	1.49073	5.26853	0.103301	2.31774	4.31943	4.68799	13.6605	6.2079	8.81126	12.3284	14.5918	6.84336	16.1516	9.38564	5.37285	1.53285	4.33396	5.58748	2.26505	0.264318	7.57643
LTR85a	LTR	Gypsy?	6.10365	8.30128	8.02406	11.4841	10.3315	9.19555	8.07164	8.12055	6.27131	7.99123	7.12002	7.50703	16.0348	10.0964	8.66364	3.31867	8.7364	6.17773	13.41	12.7734	10.4502	15.1072	8.99549	10.2071	3.29764	3.59536	3.69443	3.14539	0.258253	1.45427	0.498396	1.83258	13.6605	13.3143	16.5292	18.5202	10.102	9.13391	0.728144	5.24133	0.835158	5.80472	4.76377	7.48667	9.50217	0.176212	57.1716
MER97b	DNA	hAT-Tip100	52.7695	31.6846	37.429	23.1316	27.9717	20.5805	20.7358	24.3077	15.5118	17.2019	25.2133	20.598	83.4266	87.6868	52.6419	31.0153	31.8879	54.0945	21.9482	26.3151	38.7854	28.7083	32.708	55.0037	7.4313	26.5951	19.5092	5.54375	12.8093	22.5866	7.19905	13.723	57.9284	61.4664	58.7846	43.3981	46.7935	66.2845	13.5038	21.4041	19.3478	65.9375	40.7607	24.139	3.95003	2.20265	0.870854
Tigger12c	DNA	TcMar-Tigger	8.96232	10.767	9.96778	14.2631	9.97057	8.15137	12.0796	9.28063	8.186	10.0928	9.96803	9.0594	9.27527	19.0587	11.5103	9.83311	14.6855	11.4569	14.6154	8.58601	8.58573	16.4955	7.75583	7.51208	9.33558	8.72402	7.84256	13.0141	4.44195	9.18006	11.1862	13.9787	7.72114	14.5395	6.62453	13.821	12.9206	19.6252	12.1799	9.75131	7.76697	16.9367	8.34555	6.68846	8.59063	6.69604	9.53585
AluYh9	SINE	Alu	80.7381	77.3416	81.4866	76.6286	63.3876	54.2639	92.2115	86.7361	78.4191	87.1252	75.2768	80.9786	45.4107	46.1393	48.8052	48.0593	41.8307	31.8097	44.0471	33.6718	44.5169	47.2275	43.5471	38.6427	89.0363	94.6424	91.1292	61.6497	80.11	69.3049	74.9809	56.2559	86.6352	67.0208	95.316	93.5408	99.9227	102.509	91.713	66.5283	78.1986	77.9993	81.1632	82.1607	58.1732	39.8679	80.1621
LTR66	LTR	ERVL	1.58386	0.863005	2.19291	3.31035	2.21067	3.13255	2.17099	2.6439	1.8037	2.87996	1.59153	1.66823	6.09881	0.746859	4.1668	2.21245	7.09313	2.80806	4.72113	0.230497	3.61383	1.03538	5.34008	1.71887	6.27016	8.93551	10.5	13.4465	9.81361	6.13519	10.6878	5.92392	14.7692	31.5704	19.6163	11.7755	23.9954	26.5251	12.0475	20.0877	23.0504	32.5918	24.965	20.0103	7.81719	3.87666	3.00445
LTR103_Mam	LTR	ERV1?	6.41269	4.64379	6.03051	9.19543	7.26363	5.32197	5.45531	5.85435	4.9116	6.95341	6.53367	4.93517	17.8136	4.31519	4.78563	5.08044	2.2465	9.43509	6.00186	8.37472	7.59596	9.60082	8.48691	6.34495	3.29764	2.69652	2.00925	3.49925	3.25398	2.04506	2.21509	1.4064	6.25611	8.0866	5.72411	11.6097	5.78683	3.7893	0.0661949	1.09702	1.25274	7.18679	10.9603	1.07346	4.17101	0.352423	29.8268
LTR61	LTR	ERV1	0.502199	0.493145	0.847261	1.10345	1.53393	0.50525	0.723664	0.701443	0.249742	0.622693	0.865571	0.440227	2.84611	5.14503	0	0.0409713	0.020801	1.05583	1.50674	0.480202	2.09464	2.4708	2.51111	0.0636617	1.71849	9.14701	13.4814	3.77447	4.13204	4.54458	3.43339	7.03199	5.66217	12.2116	18.1371	10.6698	11.2494	0.650402	31.6412	4.90004	11.2468	37.0145	5.65922	12.909	15.9935	8.14979	6.40078
tRNA-Leu-TTA_m_	tRNA	tRNA	48.9837	100.848	94.5942	646.296	611.318	707.519	186.984	228.05	414.517	304.601	394.952	425.583	560.608	544.792	727.787	497.678	1390.44	1280.05	1328.57	1238.75	995.117	827.106	842.397	953.589	642.111	461.422	683.339	621.962	691.756	813.299	776.113	485.378	359.132	383.787	517.421	404.791	948.193	840.574	783.88	713.309	749.554	731.595	635.301	637.963	1076.84	1260.84	2110.12
FordPrefect_a	DNA	hAT-Tip100	0.424937	0.493145	0.996778	0.408686	0.992546	0.50525	0.278332	0.269786	0.388488	0.181619	0	0.509736	0.203294	0	0.0825108	3.72839	2.57932	1.0109	0.52736	0	0.782614	0.800068	1.68467	0.551735	0	0.158619	0.972218	0.0393174	0.413204	1.72694	0	0.0426181	1.10868	1.06188	3.02284	5.41785	0.598638	3.3934	0	0.219405	5.31717	0.0251286	0.465632	0.0275245	3.4252	0.0881058	0
LTR60	LTR	ERV1	0.502199	0.246573	0.0498389	0.0817371	0.0451157	0	0.0834997	0.0269786	0.194244	0.0518911	0.0558433	0.0926793	0.0508234	1.4384	0.0412554	0.163885	1.53927	0.044929	0.753372	0	0	0.0470628	0	0.0848823	0	0.0528729	0	0	0	0	0	0	0	0	0	0.276421	0	0.0282784	0	0	4.42634	0.427187	0	0	0	0	0.0435427
LTR60B	LTR	ERV1	112.145	95.0127	88.4142	175.857	36.9498	112.469	52.5213	63.1298	84.1077	93.7413	80.2468	76.3909	29.4268	47.5224	63.2446	37.5707	96.3916	113.85	96.4065	88.4148	90.1617	108.974	90.1456	83.5454	0.975359	12.7952	16.7221	15.4911	3.77049	5.54439	11.8507	6.09439	15.3631	21.2784	17.3009	28.0291	22.2743	14.7047	11.0876	16.431	27.5602	41.6633	16.8344	23.9739	24.5012	4.80177	29.1736
HERVKC4-int	LTR	ERVK	0.849875	0.534241	0.0996778	0.204343	0.63162	0.4042	0.111333	0.107914	0.499485	0.46702	0.0558433	0.393887	0.508234	0.414922	0.618831	0.204856	0.332815	1.16815	1.23051	1.1909	1.9105	1.88251	0.0953585	1.99473	0.185783	1.58619	0.71296	0.629078	0.154952	0.0908917	0.498396	0.213091	1.42544	0.490097	7.84653	6.02597	0.174603	0.424175	0.728144	3.43734	1.28058	0.0753859	0.286543	0.0825736	5.55214	0.528635	7.18455
Chap1_Mam	DNA	hAT-Charlie	7.95792	9.12319	9.8681	18.2683	16.5575	21.2205	21.2368	21.0703	22.4768	19.7705	27.1957	22.7064	25.3863	25.5315	15.017	17.7815	26.7916	30.1698	17.9805	36.0536	30.8902	23.5314	36.8402	22.8121	12.3081	16.3906	25.6017	15.8449	16.8897	15.4061	6.47915	17.6865	33.7355	58.5666	43.6061	35.216	25.8412	47.3663	56.5966	25.2803	41.5074	33.1195	30.6242	19.7626	19.4187	7.22468	25.8208
LTR3	LTR	ERVK	3.24498	3.24654	2.49195	7.27461	9.11337	9.39765	12.4693	11.5468	9.29597	17.8246	8.54403	10.774	5.84469	20.4418	26.6923	10.6525	26.2924	16.5339	10.7481	17.7675	20.2329	12.1657	18.7221	15.9579	32.6977	43.1443	38.7591	78.8314	111.514	54.944	67.948	52.8891	24.5493	11.3539	11.4482	28.7478	51.6575	59.4411	49.8117	43.3933	60.5211	72.7977	46.993	62.5082	96.7619	66.2556	2.83028
X5B_LINE	LINE	CR1	1.85427	1.93149	2.79098	1.63474	3.02275	2.79572	1.86483	2.13131	3.2189	4.02156	1.31232	1.78408	3.9134	0.38726	3.46546	3.64645	4.70102	1.66237	2.38568	2.18972	1.79541	2.61199	1.97074	1.14591	1.67204	1.85055	2.20369	5.15058	2.58253	1.45427	3.21188	1.06545	5.26622	1.71534	3.34442	3.4829	1.79591	0.50901	0.893631	1.60897	0.501095	0.0753859	0.465632	1.18355	1.21539	2.55507	3.30925
AluSg7	SINE	Alu	701.688	637.226	593.382	438.152	462.12	483.255	435.061	423.375	384.742	450.052	474.11	500.26	332.411	331.107	368.865	399.634	296.31	252.883	303.232	249.859	325.475	343.888	311.377	270.456	458.976	491.559	429.137	373.712	449.928	368.202	384.042	309.493	568.435	410.17	565.979	527.19	523.684	528.183	495.568	343.393	441.854	531.672	430.315	471.715	345.31	239.648	396.282
LTR7	LTR	ERV1	128.061	147.861	195.767	289.922	506.469	315.007	509.07	520.309	467.129	613.742	191.766	203.755	163.651	153.632	174.345	148.193	154.697	125.374	161.171	116.074	192.316	185.851	190.304	197.924	117.043	185.002	263.795	145.671	175.922	160.469	193.211	201.626	392.195	351.195	433.81	413.802	236.213	195.319	275.602	170.526	249.044	239.024	211.074	179.295	354.149	159.163	58.652
LTR4	LTR	ERV1	0.0772613	0.0410955	0.0498389	0.28608	0.31581	0.168417	0.166999	0.215829	0.693729	0.337292	0.279217	0.370717	0	0	2.84662	0	0.020801	3.32474	1.30584	0	0.276217	0	0	0.212206	0.836022	9.9401	3.1111	1.41543	3.82214	2.13595	1.2183	2.5997	5.62258	0.245049	1.222	4.92029	9.75281	4.8356	2.87948	4.31496	4.73256	1.48259	0.931263	19.7626	5.96648	2.07049	0.130628
LTR5	LTR	ERVK	5.60145	5.09584	7.02729	4.20946	4.51157	3.67148	6.37381	6.7986	6.04932	6.4345	3.12723	2.36332	13.5444	5.33866	6.4771	5.03947	12.3142	7.61546	13.6863	4.70598	7.1356	7.31827	7.24725	7.15133	204.64	173.476	225.36	132.539	113.27	116.387	158.988	167.574	83.3092	114.356	105.156	94.5359	199.995	161.639	221.918	291.199	134.126	118.406	204.126	206.572	382.96	316.741	24.8629
LTR8	LTR	ERV1	75.2526	84.4101	95.3917	164.905	162.552	120.923	189.377	195.136	143.352	204.088	135.755	148.102	81.2921	98.3641	128.882	66.8242	80.2917	65.3043	67.8034	51.4584	73.0133	75.7241	57.7873	65.996	142.774	113.782	170.916	107.926	154.952	136.747	106.878	140.895	235.871	150.582	156.03	212.236	132.997	169.331	112.068	101.877	93.148	106.018	94.0934	135.173	159.438	96.0794	92.0058
LTR9	LTR	ERV1	13.4821	13.0273	17.6928	21.0882	24.5429	19.0648	17.8411	20.7735	20.2569	23.2991	22.3932	20.5285	14.4593	29.5424	32.1792	18.1093	28.0605	18.2861	26.8451	21.5899	24.5142	31.5086	16.1156	20.6476	34.5091	53.5602	32.4721	40.6149	23.2944	49.8086	19.1606	37.9301	47.198	47.2535	35.3737	64.8483	69.3921	81.4417	74.4031	61.4333	73.7166	28.2948	24.7501	46.6816	38.5888	31.5419	42.6283
X9_LINE	LINE	L1?	6.41269	5.3835	5.83115	3.55557	2.93252	4.042	2.08749	2.40109	2.94141	3.83994	3.18307	3.33646	3.76093	1.54904	4.08429	4.75267	5.47065	4.4255	5.32383	5.45509	5.91564	5.71813	4.32292	4.81707	11.7972	14.2228	8.4907	8.92505	18.4392	9.58907	12.626	12.1035	1.14827	1.91955	1.67221	3.37233	9.6281	11.1417	9.0356	12.4817	12.8893	12.6397	10.3872	9.52348	3.56331	2.77533	7.14101
MER57C2	LTR	ERV1	3.70854	5.54789	4.93405	7.07026	6.09062	5.55775	6.23464	7.09536	6.04932	5.50046	4.41162	4.3791	4.49787	2.48953	5.19818	3.81033	3.39056	2.26891	6.78034	9.41196	3.95911	3.48265	2.92433	2.44037	2.22939	12.3723	1.16666	0.864983	8.8839	0.0454458	3.15651	3.57992	7.36478	2.40964	2.70126	3.59347	2.91836	1.07458	12.4777	1.95026	1.75383	0.402058	1.03872	0	2.92799	5.02203	4.1801
HERVH48-int	LTR	ERV1	7.03078	3.36983	6.37938	4.65902	12.7226	11.0818	3.61832	4.74823	5.10585	9.98904	8.32065	8.48016	2.10917	0	3.87801	0.0409713	16.1415	5.93063	11.5015	21.6859	5.20208	28.9907	11.2841	18.8651	13.6086	13.5883	29.361	17.6928	6.35302	11.1797	6.14688	10.4841	23.9949	22.8712	29.7782	30.351	21.5759	30.5123	43.1591	15.3827	48.3	24.1235	9.92154	4.70669	6.40844	1.80617	31.9168
MER57C1	LTR	ERV1	1.35207	1.64382	3.43888	1.59387	1.84974	2.39152	1.22466	1.45684	1.16546	0.959986	1.6753	1.4597	0.0254117	0.746859	7.38472	0.0409713	5.69946	4.31318	1.93365	1.61348	1.21996	4.56509	2.03432	3.26797	1.43982	4.81143	0.972218	2.51631	5.37166	1.6815	3.21188	0.511417	3.12805	0.490097	6.30295	11.4438	4.16552	10.5195	4.83223	0.219405	2.50547	0.125643	0.393996	0.30277	0.0276226	1.54185	6.00889
LTR13A	LTR	ERVK	39.4805	27.534	33.6413	26.8098	30.0922	21.0521	29.5867	32.752	23.7533	33.859	27.1119	25.1393	34.5345	69.5132	32.0967	44.5768	121.769	88.8695	94.2719	85.8217	106.366	92.7608	94.246	87.3227	58.5215	70.691	37.6572	38.4917	18.9041	41.8102	29.9038	26.2528	60.1853	51.8278	42.77	87.0725	72.2856	74.0893	54.4453	52.7546	41.5909	50.8604	59.4934	54.6912	35.7989	15.815	12.9757
MSTB1-int	LTR	ERVL-MaLR	0.772613	0.575336	0.946939	2.81993	1.98509	1.88627	2.33799	1.94246	1.60945	1.27133	1.98244	1.228	1.14353	2.68316	35.0671	3.23673	0.790436	1.0783	1.35607	0.902779	0.667524	0.635348	0.731082	0.997367	4.04077	9.99297	12.7036	1.37611	2.32427	6.13519	6.03613	5.15679	3.6428	0.326731	1.41495	0.718694	10.7755	0.706959	3.77311	2.04778	17.9837	29.9533	0.537267	5.28471	0.386716	1.05727	1.43691
tRNA-Asn-AAT	tRNA	tRNA	0	0	0	0	0	0	0	0	0	0	0	0	0	0	0	0	0	0	0	0	0	0	0	0	0	0	0	0	0	0	0	0	0	0	0	0	0	0	0	0	0	0	0	0.0275245	0	0	0
MER115	DNA	hAT-Tip100	18.0405	18.0409	21.0819	26.8098	24.0467	29.675	18.3421	20.099	19.8962	23.0915	17.1439	21.3162	36.6437	16.7075	24.4232	17.4538	38.2738	27.0922	30.0595	28.2743	36.8749	33.9088	38.4613	46.1335	5.94504	16.9722	6.93515	13.6431	7.33438	9.49818	3.48877	3.5373	39.952	33.2449	34.409	33.2258	14.8911	16.7691	28.6293	20.8434	20.4614	18.7208	29.5855	21.2489	8.64587	4.05287	32.2216
Tigger13a	DNA	TcMar-Tigger	43.5368	49.6433	40.4692	63.7141	46.9203	41.801	45.1455	44.4607	42.7615	50.7755	31.356	28.1977	49.1208	54.3271	46.7424	42.5282	69.5584	51.4886	40.8327	70.0711	42.2612	46.7334	53.814	41.9319	30.1897	31.3536	42.3887	37.1943	16.1666	13.1338	27.9655	19.8174	115.738	104.677	72.098	108.91	70.0157	37.4405	37.2015	42.467	41.2847	39.452	32.8808	50.012	15.4134	16.7842	79.0736
MER117	DNA	hAT-Charlie	45.4683	49.6022	53.527	45.8545	40.6041	43.8557	30.5331	34.9642	29.1089	33.8071	31.0489	35.1255	44.6484	70.675	49.754	69.0776	69.6	49.4893	54.971	41.2397	43.7343	61.2758	49.9679	45.5818	40.3613	52.82	40.5739	27.994	34.2443	22.8138	30.0145	52.0367	80.9334	43.537	56.4693	49.037	30.5804	28.2501	53.651	46.7332	36.4686	23.7466	32.5584	23.3958	21.297	13.1718	49.8564
MER110	LTR	ERV1	4.32664	4.84926	4.93405	7.02939	7.21851	4.95145	7.09747	6.15111	5.71633	4.04751	8.18104	7.5997	5.99716	16.7905	229.38	12.0456	8.96521	7.66039	11.8279	7.49115	5.54735	3.92975	5.62615	9.84635	20.5754	13.9056	58.5923	5.62239	6.66292	26.4949	8.97113	11.4643	13.8981	14.2945	9.39011	10.2276	4.93876	2.00776	4.43506	3.12042	5.28933	0.427187	1.6118	3.74333	1.27064	2.2467	12.4968
MER112	DNA	hAT-Charlie	103.453	111.163	64.3919	203.73	97.089	124.359	115.452	119.353	116.324	137.589	103.143	140.479	125.356	126.413	117.124	130.043	86.4488	73.8183	74.408	55.2424	71.2639	83.3483	71.8685	60.7333	58.2428	75.3967	72.8515	58.0718	52.0121	50.7176	59.4199	71.0018	160.402	169.329	121.042	141.14	129.63	155.276	85.7886	79.7901	110.77	70.9381	65.7615	116.016	68.2831	106.916	289.298
L1PB1	LINE	L1	232.325	159.245	180.666	135.602	125.512	152.417	149.798	170.558	88.6586	121.763	120.705	126.299	282.909	163.451	279.299	141.679	176.33	139.864	158.735	132.958	154.083	207.688	167.036	152.449	336.684	319.881	361.211	378.509	262.591	309.259	236.738	323.13	457.013	374.148	297.075	510.881	424.285	420.867	414.877	430.033	392.608	235.154	300.834	348.818	384.617	470.485	1161.81
MER74A	LTR	ERVL	22.7148	26.671	31.4483	36.3322	42.499	31.3255	34.0679	33.8581	33.1325	38.9443	27.3911	31.3951	35.5002	33.3597	35.3146	58.6299	41.4147	32.0568	27.9501	28.2743	43.9185	38.7798	35.4098	36.2447	15.1413	17.3423	21.2592	13.4859	4.9068	10.4525	19.1606	5.8813	39.5164	23.8106	25.8549	22.2795	14.3424	8.03105	43.9534	6.21646	14.5039	9.07144	15.9031	28.8457	5.19305	8.19384	40.9302
HERVK11D-int	LTR	ERVK	0.231784	0.657527	0.647906	1.22606	0.721851	0.572617	1.169	0.701443	0.443987	0.363238	0.446746	0.695095	0	12.586	0.247533	0	0	0.696399	1.88343	0.0192081	0.920722	6.30642	2.19325	3.50139	0	1.85055	0.842589	0	0.206602	0	2.49198	4.17657	0	5.0235	9.776	8.12677	0	0.395897	4.00479	0	0	2.16106	0.537267	9.13814	6.82278	0.0440529	0
LTR13_	LTR	ERVK	0.270415	1.15067	1.24597	1.55301	1.93998	1.34733	1.44733	1.48382	1.8037	1.50484	1.70322	1.25117	2.54117	1.16178	0.288788	2.13051	4.07699	0.606541	3.06371	3.78399	3.26856	2.4708	3.97327	2.52525	7.84931	13.6941	6.15738	10.8123	3.61554	5.63528	4.70707	9.03504	10.572	9.39353	12.0271	8.29262	7.75735	30.6255	22.2746	12.6523	10.7735	13.5946	8.52464	11.753	3.53569	5.19824	7.40226
MER119	DNA	hAT-Charlie	20.6674	21.082	19.8857	15.7753	14.3468	12.2607	9.24063	10.5756	9.65671	11.1306	10.7778	10.9362	16.9242	10.1518	17.7398	8.64494	17.5352	13.4338	13.9374	7.3759	10.5883	28.0494	11.888	18.5892	18.4854	26.2778	10.8888	21.2707	11.9829	29.2671	19.2713	13.6378	27.9149	31.8155	26.6911	25.6518	14.6916	18.3809	15.1255	15.3827	31.0957	18.8967	9.99317	34.0754	5.16542	14.0088	26.2998
MER5C1	DNA	hAT-Charlie	92.1342	83.8347	94.1457	49.7779	57.9286	34.0202	43.4198	38.957	29.1644	35.9346	45.624	56.2795	30.1637	21.7972	19.4726	33.7194	20.6553	19.005	17.2271	19.573	18.8518	23.3196	19.5803	20.0534	8.40666	4.91718	6.22219	4.5215	2.37593	7.40767	2.87962	3.96348	15.6799	13.0284	14.7283	13.0471	13.5442	12.8667	6.81807	16.1384	7.85049	2.83954	13.1451	8.78032	0.165736	2.73128	2.74319
PABL_A	LTR	ERV1	7.61024	5.67117	6.5289	10.1354	10.7827	9.59975	8.9623	7.25723	8.3525	8.04312	6.00316	6.53389	17.7374	14.7436	10.4789	6.14569	10.2133	3.97621	8.03596	6.08896	8.58573	7.50652	6.8976	8.46701	15.9309	10.4688	6.61108	16.1594	31.4552	11.9068	11.9061	11.2086	22.2527	18.8687	20.9026	29.0795	16.8367	17.5609	30.2842	20.1608	16.035	57.1928	7.59338	17.8634	17.6508	4.53745	14.8481
LTR38	LTR	ERV1	1.12029	2.21915	1.64468	2.00256	2.25579	1.24628	1.53083	1.99641	0.971221	1.34917	1.45193	1.80725	0	0	5.69325	2.41731	2.1633	6.98646	1.40629	0.902779	2.94631	1.62367	2.16146	4.24411	0.74313	4.12408	1.68518	0.15727	1.23961	1.81783	0	0	2.7321	4.61508	6.4959	4.09103	5.33786	7.74827	0	0.609457	0.0278386	0.954888	4.04741	0	8.42489	0.0881058	6.70558
L1PB3	LINE	L1	7.99655	8.178	10.7154	24.8481	28.5582	21.6921	15.3639	22.0685	16.372	17.5911	14.0446	14.0641	20.0244	35.0471	25.2483	23.4356	13.1046	30.9561	18.7338	14.3868	22.3275	25.5786	14.9395	17.7404	32.6513	39.8661	52.2405	25.7529	12.9126	11.9068	28.1871	28.1706	160.362	82.2955	83.289	92.9327	37.2902	49.4306	16.2508	16.8454	30.3998	15.7808	32.9882	39.7179	43.8647	20	198.206
MamGypLTR3	LTR	Gypsy	23.9896	22.6025	29.4548	15.2848	18.5426	18.5932	12.0796	13.0846	9.32372	10.8712	12.844	11.7239	32.9336	22.959	16.2546	26.4265	23.2555	28.7545	12.6818	16.9607	25.2738	19.6958	19.0081	23.0243	1.95072	8.51253	7.90737	13.5252	7.17943	7.6349	1.66132	5.11417	39.1601	15.6014	20.0665	19.7364	3.3424	9.69948	22.8703	2.99853	4.70472	3.34211	3.86832	9.66111	5.93886	1.40969	4.4849
MER65-int	LTR	ERV1	22.3672	26.1367	21.5802	13.9771	17.5951	16.7406	11.9683	13.9749	16.2888	18.3435	13.9887	14.2263	26.4028	12.6413	7.38472	12.9879	21.0714	26.1262	32.2945	33.5565	43.4581	33.2028	27.3997	29.8998	14.9091	29.5559	25.7962	19.9339	22.3647	10.5889	10.0787	24.4202	27.9149	18.6237	36.1455	28.2502	39.9591	47.847	43.8872	15.0414	55.2596	49.2019	19.5565	84.0048	54.6651	48.5904	60.8727
MLT1K	LTR	ERVL-MaLR	403.497	395.996	398.661	398.346	353.121	352.025	317.967	331.27	307.461	363.082	297.505	306.189	525.108	425.378	454.47	409.549	362.561	303.495	374.024	316.78	352.314	395.398	393.418	349.121	166.786	291.647	208.768	184.949	151.801	147.063	138.554	153.34	587.559	494.712	540.51	508.835	292.634	298.704	269.248	218.795	260.458	288.452	252.157	212.709	253.879	102.775	451.93
LTR32	LTR	ERVL	41.2189	46.3146	42.4129	92.6491	91.3593	73.295	94.7443	98.6606	114.965	125.602	74.5787	77.2714	54.9401	76.4009	64.5235	51.9106	35.5488	49.8936	43.796	35.1508	51.3993	47.604	47.1707	36.9026	16.3953	18.0296	11.4074	10.2618	9.34875	7.08955	9.85716	17.516	29.1028	32.183	37.8177	45.4436	40.4081	7.04131	12.0144	31.3505	21.0181	17.967	30.3377	20.1755	8.59063	4.27313	20.7263
LTR33	LTR	ERVL	252.76	242.833	265.093	277.661	250.122	197.048	273.573	274.318	247.217	283.767	205.503	202.945	268.856	230.724	225.048	218.91	212.066	228.621	209.663	227.078	273.846	290.895	231.499	253.649	79.0969	109.553	112.712	63.419	43.0766	93.6184	53.0515	67.3792	217.222	169.696	182.464	218.372	151.281	168.256	111.671	100.268	121.237	103.153	94.8814	77.1787	50.577	31.4097	307.237
L1MA10	LINE	L1	49.0223	55.0679	55.7199	60.4855	55.8533	39.3421	43.4755	43.2466	44.7039	48.7777	42.8597	42.5861	41.8531	46.6649	62.4607	66.7013	41.2899	60.3172	47.9395	39.972	47.4862	58.452	37.9527	42.4624	43.3802	54.8292	49.6479	54.4153	28.4078	39.2652	41.9206	53.4857	112.452	72.5752	65.8594	81.3783	95.5576	137.093	230.424	98.4883	203.695	120.09	98.9288	246.289	28.0922	26.0793	115.388
LTR31	LTR	ERV1	5.44693	4.02735	3.88743	10.3806	8.34641	9.97027	8.18297	7.09536	8.90748	9.57391	6.72912	6.81193	0.940233	6.97068	9.40624	20.035	11.7733	7.95243	9.61804	8.0866	12.4528	5.48282	6.35724	8.59433	7.4313	6.02751	4.53702	3.06676	1.34291	3.22665	1.7167	7.2877	22.2527	2.89974	9.32579	5.9154	6.33559	16.5711	5.39488	9.11748	7.37723	0.527701	7.2352	3.38552	0.497207	2.9956	25.4289
AluYg6	SINE	Alu	131.615	127.601	132.223	115.535	97.3597	85.8252	138.554	132.087	121.403	134.19	115.763	123.75	76.1843	71.8091	83.336	76.8212	68.3727	55.6895	73.8555	56.4717	76.9724	82.2423	74.2843	66.5902	151.784	160.099	150.11	110.836	133.672	120.068	128.254	98.1921	148.563	115.704	144.839	141.362	157.766	158.585	150.163	108.727	126.387	134.689	130.054	134.98	102.839	74.1411	142.298
LTR34	LTR	ERV1	0.888506	0.616432	1.19613	1.92082	2.52648	1.34733	1.41949	1.99641	1.85919	2.15348	0.949336	1.08898	0	0	7.87979	0	1.28966	2.67327	3.39017	3.03488	4.2123	6.16523	1.17609	3.07698	0.928913	2.22066	1.49073	1.21884	0.568156	0.681688	1.99358	4.17657	8.0775	10.4962	13.5706	3.92517	9.20406	10.7458	6.05683	0	8.54645	0.100515	2.29234	7.10133	10.469	3.87666	0.0870854
LTR35	LTR	ERV1	4.09485	4.27393	5.03373	17.2465	4.42134	3.0315	16.7556	16.6997	21.1449	19.7965	1.75906	2.456	7.67434	12.3647	2.35156	7.82552	6.65631	12.1982	8.43776	9.66166	14.3633	17.7897	18.3088	14.8756	8.40666	3.85972	13.611	2.90949	2.37593	7.31678	10.9647	9.33336	13.8981	8.37249	2.76558	7.29751	10.4013	15.7793	1.42319	11.4822	14.1698	0.1759	7.55756	2.97265	0.0552452	0.528635	0.653141
MLT2B2	LTR	ERVL	41.8757	36.0407	35.6847	42.6259	39.6116	44.8999	37.1295	34.2628	34.0482	40.4751	41.9383	36.9559	49.2479	71.5602	44.5559	37.6116	29.8702	39.7397	30.7878	28.9081	33.4222	45.7451	32.9623	39.1095	21.8759	14.1171	21.324	6.72327	11.9313	8.63471	7.75282	13.1264	80.1415	46.4367	73.8988	75.2417	16.0385	42.9831	50.3412	24.4027	38.5843	6.20677	36.4267	12.8264	22.8163	12.1146	54.2542
HERVK13-int	LTR	ERVK	11.7824	16.3149	15.8488	17.5326	13.3091	10.9808	14.1671	12.2752	13.0421	14.1922	12.4251	11.0983	29.0456	20.6908	42.9469	24.7876	52.1896	47.3102	40.9583	39.1268	36.0693	43.7684	59.6309	40.595	65.0239	73.599	56.9071	51.899	26.1868	34.4934	22.5386	48.0306	57.968	58.3216	41.4194	43.0664	61.959	67.048	41.2725	35.1291	43.0385	35.356	20.7027	28.7356	30.3849	31.4538	14.3691
L1P1	LINE	L1	13.9843	17.2601	23.2249	19.5352	15.8807	14.5849	22.1831	24.5775	19.7574	18.5251	14.8822	16.2884	59.4888	65.9725	45.2985	59.4493	136.933	23.116	96.532	26.219	28.5884	47.8158	36.268	37.9424	93.6809	53.666	80.2404	44.6646	29.854	36.9475	36.549	39.9332	204.551	96.2224	93.8367	140.422	48.2153	49.1195	25.9484	33.1301	26.4467	40.0802	26.6843	20.6159	90.464	29.119	575.199
L1P3	LINE	L1	17.1134	18.8628	26.1156	22.1916	26.0318	19.8732	14.8629	17.8868	15.484	15.8008	13.7095	12.8361	31.7392	38.3388	29.2088	32.2034	45.5125	40.2788	38.5224	21.6475	19.0359	21.1312	17.2917	28.86	81.4192	47.427	56.9071	34.8352	32.1783	25.8587	26.9688	35.5435	178.893	72.6977	74.0918	132.24	57.1201	39.7311	126.432	26.1579	30.2606	15.8562	20.7385	51.4433	44.3343	15.815	448.359
L1P2	LINE	L1	11.7824	15.5752	20.4838	23.0907	18.5877	14.1807	22.0996	25.9534	19.6464	16.683	18.4841	18.3737	30.2399	58.1444	227.565	34.3339	58.7003	29.9227	49.7225	29.1002	24.8365	38.8739	28.7983	26.9501	108.125	78.4105	156.657	68.2157	54.6463	88.4376	65.1237	65.8876	139.495	94.2212	88.2413	132.571	54.501	38.8827	26.7427	29.9365	26.3353	27.4656	22.3145	31.5706	101.237	52.1587	470.653
L1P5	LINE	L1	6.799	8.34238	3.98711	23.9899	12.1812	5.52407	6.98614	6.87953	4.55086	5.18911	11.9225	8.2948	9.42774	7.19198	11.5928	7.78455	5.90747	5.72844	3.66641	9.12383	2.92329	5.52988	3.2104	4.62608	2.1365	2.85513	5.50923	0.275222	1.60117	2.59041	1.38443	6.13701	6.05813	5.35023	7.78221	1.82438	4.41496	8.70973	1.2908	4.72939	8.54645	3.5934	5.40849	6.71598	6.10459	1.40969	8.09895
L1P4	LINE	L1	641.076	746.376	624.93	385.064	171.485	200.483	746.237	767.783	690.926	806.44	264.111	279.729	267.484	273.821	333.179	244.967	142.757	88.2405	99.3948	94.715	156.96	241.15	181.436	181.86	92.1482	148.044	121.981	77.2587	87.7026	76.1218	128.531	112.895	249.927	184.644	223.497	200.516	66.6234	95.6091	54.5115	43.1739	55.9556	54.303	27.5797	33.635	35.1083	35.0661	177.306
LTR108b_Mam	LTR	ERVL	0	0	0	0.0408686	0	0	0	0.161871	0.0277492	0	0	0.0695095	0	6.63875	0.206277	0	0	0	0	0	0.391307	0	0	0.0424411	0	0	0	0	0	0	0	0	0	0	2.76558	0	0	0	0	0	0	0	0	0	0.690565	0	0
LTR21A	LTR	ERV1	25.8053	18.5751	15.151	17.7778	9.79011	6.50089	9.90863	10.6565	7.96401	11.6496	5.75186	6.02416	9.22445	38.6984	1.85649	4.62976	9.13162	10.9177	14.5903	16.2692	13.3275	12.9423	16.5288	10.8013	28.8427	22.7882	107.657	41.4799	28.3562	33.4936	38.598	40.8281	31.5577	31.2437	24.1184	19.7917	17.6349	12.9798	11.3193	30.7898	26.5302	2.26158	9.13354	11.4777	45.6878	30.8811	12.3226
tRNA-Arg-AGA	tRNA	tRNA	0.0386307	0	0.0498389	0.0817371	0.180463	0.0336833	0.0278332	0.0539571	0	0.0259456	0.0279217	0.0231698	0	0	0.123766	0	0	0.224645	0.200899	0	0.11509	0	0	0	1.48626	0.211491	0	0	0	0	0	0	0.0791912	0.694304	0	0.110568	0	0	0.562657	0.219405	0.473256	0.0251286	0	0.192672	0	0	0.0435427
LTR21C	LTR	ERVL	0	0.123286	0	0.0408686	0.0902314	0.0673667	0.0556665	0.107914	0.0832475	0.0778367	0.083765	0.0231698	0.0508234	0	0	0	0.20801	0	0.0502248	0.230497	0.0460361	0	0.0635724	0.0424411	0.232228	0.37011	0	0	0.0516506	0.0454458	2.60273	1.53425	0.0395956	0	0	0	0	0	3.60762	0	0	0.251286	0.143271	0	0	0.0440529	0.783769
LTR21B	LTR	ERV1	0.965767	1.02739	0.847261	4.65902	4.8725	4.71567	3.61832	3.26441	2.77492	5.00749	3.21099	1.80725	0.15247	0	0.247533	1.10622	1.12325	1.86455	0.602697	3.24616	0.644506	0.376503	0.794654	1.74009	1.39337	3.1195	0.129629	0	2.94408	2.7722	2.49198	1.83258	0.752317	0	3.15147	1.10568	0.0249433	0.0282784	8.17507	0.560701	0.111354	0.0251286	1.54017	3.57819	0	1.62996	3.13508
LTR86B1	LTR	ERVL	0.463568	2.13696	1.09646	1.92082	3.29345	4.14305	1.86483	2.50901	3.02466	1.45295	1.89867	2.29381	3.04941	2.40655	1.19641	12.4143	1.58087	2.92038	4.06821	7.66402	2.48595	3.15321	3.52827	4.24411	0.510902	2.37928	2.52777	4.01037	2.37593	0	0.0553773	2.38661	12.3142	13.7636	3.92326	12.1625	6.41042	6.58886	0.860534	0.731349	1.83735	1.90978	0.0716356	5.67005	0.303849	2.37886	5.92181
LTR86B2	LTR	ERVL	0.618091	1.10958	0.8971	0.694766	1.03766	0.842084	0.500998	0.458636	0.221993	0.726476	0.893493	0.278038	0	0	1.73273	7.33386	1.99689	1.59498	0.778484	0.0576242	0.897704	1.2001	2.19325	0.594176	0	1.05746	0	2.9488	1.91107	0	0	0	1.06908	5.06434	1.47926	1.49267	2.07029	0.622124	4.46816	2.16967	0	0	0.286543	1.26613	0.690565	0.396476	0.130628
tRNA-Gly-GGA	tRNA	tRNA	0.0772613	0.205477	0.199356	0.449554	0.0902314	0.235783	0.306166	0.0539571	0.443987	0.311347	0.0558433	0.0695095	1.88047	0	0.165022	0	0.166408	0.0224645	0.226011	0	0.0920722	0.470628	0.762868	0	0.603793	0.264364	0	0.0786348	0.774758	0	1.38443	0.980216	3.40522	1.1844	1.222	0.66341	0	0.0282784	0	0.0731349	1.33625	0.55283	1.32526	0	0.359094	0	0.870854
L1PB	LINE	L1	29.4752	25.2737	19.2877	25.8698	29.641	31.2918	24.0479	26.7088	24.6413	27.3466	20.5224	21.6638	43.4286	20.7184	56.9737	34.252	20.1561	12.8722	18.0809	13.1191	19.9797	24.8021	20.5657	18.8651	39.3395	30.4548	39.2776	21.7818	27.8913	23.5409	27.0795	24.5054	51.2367	43.006	39.1683	56.998	42.2788	21.8026	21.1493	21.1847	11.1633	32.3657	18.3387	28.9283	37.8982	16.3436	125.403
ERV3-16A3_LTR	LTR	ERVL	11.087	12.3697	12.8086	11.7701	13.8956	12.9681	11.9961	13.2195	8.60224	10.6636	6.8408	5.30589	6.0734	14.2733	23.103	2.33536	9.98446	14.1302	12.0791	10.0842	11.9464	12.754	10.3305	10.5678	2.74029	7.56082	3.24073	2.20177	0.464855	4.31736	2.38122	5.15679	16.9865	7.31062	21.3528	8.84546	12.4467	18.2113	13.8016	14.7245	11.8871	10.9812	7.55756	9.93635	8.36965	0	11.9307
LTR18A	LTR	ERVL	1.15892	1.39725	1.94372	3.67817	2.88741	2.25678	3.20082	3.0216	2.71942	2.9059	1.98244	2.64136	1.01647	1.85332	2.97039	0.573598	4.07699	0.629006	4.77135	1.63269	3.17649	6.1417	2.0661	3.37407	0.0464456	1.00458	1.94444	0.117952	1.49787	0	0	0	0.158382	2.04207	0.643158	2.15608	0.0748298	1.0463	3.77311	0.170648	3.50766	12.5392	0.179089	0.0275245	0	0	0
LTR18C	LTR	ERVL	0.424937	0.821909	1.49517	3.14688	5.91016	3.30097	3.42349	2.53598	2.83041	3.16536	2.51295	2.50234	2.08376	3.20873	7.09593	7.49775	1.08165	6.53717	0.426911	7.01095	2.555	2.37667	5.9758	2.44037	0	1.7448	2.33332	0	0.154952	0	0	0	2.29655	2.08291	7.13905	0.386989	0	0.0282784	5.65966	1.29205	0.417579	1.43233	0.0358178	3.57819	0.0276226	0.0440529	0
LTR18B	LTR	ERVL	12.7868	9.78072	10.4662	15.857	16.6928	13.8439	10.688	9.76624	14.5961	17.2797	14.24	13.0214	13.519	4.64712	17.9049	15.651	6.05308	8.58143	8.3122	9.93057	13.1893	6.40054	11.7927	12.4353	4.36589	6.60911	4.60183	7.9028	0.154952	5.36261	1.38443	3.70777	17.4617	8.65838	7.52495	8.07149	4.81405	9.86915	0	5.11944	8.90835	27.6415	11.8199	9.93635	12.3749	1.05727	7.61998
ERV24_Prim-int	LTR	ERV1	1.66112	1.8082	1.59484	3.47383	2.70694	1.91995	2.05966	1.86152	1.10997	1.27133	2.34542	2.2243	0	5.17269	0.0825108	0.778455	2.45451	1.3928	5.95164	1.03724	7.11258	3.27087	5.37186	2.9921	6.13083	9.88723	7.71293	4.48218	5.78486	1.81783	2.32585	3.02589	1.90059	3.63489	3.40874	2.65364	11.2245	4.01553	0.0661949	0.219405	8.21239	1.98516	3.43851	7.15637	0.165736	3.56829	5.13804
MER70C	LTR	ERVL	0.888506	1.19177	0.847261	1.47127	0.721851	0.741034	0.556665	1.18706	0.471736	0.441075	0.558433	0.602416	7.19151	7.88351	0.206277	0	2.70412	0.0224645	2.38568	0.480202	0.184144	0	1.8436	0.169765	1.20759	3.80685	7.77774	2.59495	1.23961	0.636242	0.886037	1.02283	15.0067	3.10395	9.45442	23.1088	0.498865	3.59135	0.463364	6.75278	3.75821	0.72873	8.16646	0.495441	0.193358	0	14.9787
LTR3B	LTR	ERVK	9.65767	9.65743	11.6623	40.4599	43.1757	40.3863	34.3462	36.7178	31.8283	38.2438	24.2081	24.421	31.5359	31.0638	36.5523	26.7952	18.7417	13.1867	14.1885	12.9462	23.5935	28.2848	22.0278	18.95	2.60096	6.18613	3.1111	4.91467	5.47496	6.22608	6.42377	6.90413	17.2637	6.77968	10.6121	26.2047	15.1904	31.0214	7.04976	11.1653	7.48858	6.70935	8.16646	2.31206	6.21508	3.92071	0.870854
LTR3A	LTR	ERVK	0.733983	1.43834	1.39549	3.92338	4.06041	3.46938	3.11732	3.75002	2.63617	2.67239	2.40126	3.12793	8.99574	8.29843	3.75424	9.30048	4.57621	6.08788	5.44939	9.06621	7.94123	13.7894	6.1983	7.3211	9.38202	4.81143	10.824	6.80191	7.33438	8.49837	7.14367	15.2147	2.33614	4.32919	13.5063	12.9365	8.48071	7.35237	8.57224	8.26424	15.3112	5.5283	23.6398	4.73422	0.580074	5.28635	1.74171
MSTA	LTR	ERVL-MaLR	152.939	121.93	146.676	252.813	256.754	203.784	271.792	271.35	193.994	241.683	197.183	205.331	219.532	182.04	198.067	180.847	157.442	147.412	163.406	133.381	173.165	196.746	167.577	143.557	135.482	178.869	138.833	96.249	110.687	102.98	97.2979	134.247	423.158	246.07	321.45	332.866	182.011	166.305	248.992	176.621	169.231	249.552	210	214.526	162.725	91.0574	495.211
MSTB	LTR	ERVL-MaLR	43.7299	60.2048	74.9577	52.23	65.2824	55.0386	58.7281	63.9122	51.9464	55.0046	47.0201	51.4834	87.0859	85.9994	58.0464	54.0821	51.4616	52.185	59.2903	48.4428	60.6986	50.3102	44.9139	56.956	70.5045	58.3716	68.1849	55.1623	49.9977	56.8528	48.8428	90.1373	206.174	113.212	139.694	153.911	91.3173	77.0585	89.3631	74.0856	80.7598	107.852	72.7102	80.9771	77.2604	52.2027	162.937
LTR59	LTR	ERV1	0	0.493145	0.348872	0.245211	0.135347	0.269467	0.0834997	0.350721	0.0277492	0.0259456	0.139608	0.162189	0	0	0.0412554	0	1.31046	0.876115	1.13006	0	0	0	1.23966	0.594176	4.31945	1.1632	0.583331	0	0.361554	3.36299	0.0553773	0.767126	1.97978	0	4.50211	0	0.099773	0.650402	0	0	0	0.100515	0	3.85343	0.552452	0.396476	0.0435427
MER11D	LTR	ERVK	30.7114	25.7669	27.6606	21.8238	16.1965	12.9007	14.3063	14.4066	11.5437	12.0387	8.7674	8.54967	20.0498	19.9716	15.2233	24.9925	9.46443	10.3561	21.4711	19.3809	13.9489	22.1431	25.8422	25.401	0.139337	4.17696	2.78702	0	0.206602	0.0454458	7.25443	3.5373	10.5324	6.24874	5.72411	4.09103	7.63264	2.40366	6.4871	4.70501	7.43291	0.527701	7.09193	10.2942	6.65704	0.132159	0.0870854
LTR108a_Mam	LTR	ERVL	2.47236	3.24654	3.23953	4.08686	3.11298	3.06518	3.08949	3.04858	2.74717	3.55454	2.65256	1.85359	0.101647	4.2322	0.0412554	7.86649	4.3266	1.34787	0.728259	0.0960404	1.72635	0.941256	1.65288	0.933705	0	0.37011	0.0648145	0.471809	4.08039	0.954363	1.77207	0.511417	2.65291	3.30816	0	0.884546	4.76416	0.0282784	3.77311	0	1.36409	0.0753859	0.179089	0.055049	2.65177	4.27313	0
GSATII	Satellite	centr	81.163	67.4376	54.4241	59.2186	44.2585	56.588	47.0382	43.7323	58.0513	77.0064	85.2727	77.5263	95.3447	95.4596	108.007	105.173	62.0076	52.7466	54.0167	65.269	42.5604	60.664	41.1313	36.3508	0.371565	7.50795	9.85181	0.0786348	1.23961	13.6792	1.66132	11.0807	36.3092	17.2351	41.0335	24.9332	19.4557	26.412	25.7498	19.4782	7.37723	29.9282	15.1868	18.6616	13.2312	0.132159	22.6858
ERVL47-int	LTR	ERVL	1.04303	1.56163	0.647906	0.449554	0.766967	1.34733	0.667998	0.620507	0.166495	1.1935	0.446746	0.556076	0.73694	0	0.123766	1.31108	4.47221	6.73935	3.61618	1.07565	2.4169	0.753005	0.349648	0.297088	0	0.475856	9.26848	0.943617	7.12778	0.590796	0.110755	0.255709	1.22746	5.55443	1.28632	2.32193	1.52154	1.55531	1.82036	1.07264	0.417579	12.8156	3.65342	0.935834	1.62973	0.0881058	0
MER11C	LTR	ERVK	7.53298	7.35609	12.7588	10.3806	11.6399	6.90509	27.0261	28.8401	16.372	21.8462	8.23689	6.95095	2.46494	5.8089	10.9327	5.69501	22.6522	3.36967	10.9992	12.6005	9.11515	11.5775	8.77299	10.8225	42.9158	27.5996	50.1664	27.6794	17.6128	33.7663	21.1541	48.7125	71.1137	44.5172	42.1912	70.5979	39.0861	33.3685	32.1045	23.9639	48.9681	7.71449	68.0539	22.5426	86.1272	30.4846	34.3552
LTR54	LTR	ERV1	9.15547	12.6574	12.5096	11.6067	10.1962	9.26292	10.7158	8.3094	9.04623	9.28851	6.98041	7.62287	10.063	13.9967	7.13719	11.5129	10.3797	10.109	12.9831	11.9858	12.4528	8.28306	9.28156	9.78268	17.2778	11.7378	9.98144	23.3939	12.3961	9.22551	10.9093	10.6545	27.5585	16.0098	20.1952	22.6665	23.5464	30.6255	10.7236	11.8722	7.26588	14.2479	7.73665	14.3403	17.6785	10.5286	29.3913
tRNA-Pro-CCY	tRNA	tRNA	0	0	0	0.0408686	0.0451157	0	0	0	0	0	0	0	0	0	0	0.491656	0	0	0	0	0	0	0	0	0	0	0	0	0	0.0454458	0	0	0.237574	0	0.643158	0	0	0	0	0	0	0.0502573	0	0	0	0.0440529	0
MLT1F-int	LTR	ERVL-MaLR	61.5773	89.3415	93.3483	80.5111	22.7383	30.7866	17.9246	21.0703	16.372	17.9024	21.5555	22.1967	54.3048	55.4889	56.5199	54.9835	23.3179	15.9049	14.2387	15.789	23.1331	32.0027	24.3164	23.0031	12.2617	6.02751	9.78699	13.2106	3.30564	8.7256	8.19584	9.24813	19.7186	40.5964	24.8902	16.0324	6.18593	16.2601	30.7144	22.94	9.29809	17.7408	11.7482	1.04593	9.97176	6.0793	6.66204
MER6C	DNA	TcMar-Tigger	0.270415	0.205477	0.249195	0.245211	0.406041	0.134733	0.0278332	0.323743	0.471736	0.337292	0.223373	0.162189	0.0254117	0.38726	0.0412554	0	0.582427	0.673935	0	0	0.0230181	0.541222	0.985372	0.318309	0.650239	2.06204	0.71296	1.17952	1.70447	0.181783	0.996792	1.36378	2.37574	0.204207	0	0	2.96825	2.71472	1.19151	2.38907	2.95089	2.83954	0.250725	2.94512	1.82309	0.0440529	6.96683
LTR16B	LTR	ERVL	10.7393	11.8766	6.92761	11.4841	11.0985	11.6208	9.43547	9.8202	8.99073	9.02906	8.04144	8.73503	29.5538	15.0478	8.91117	34.3749	17.764	7.57053	11.4261	12.9654	12.6139	21.2724	15.2256	12.4353	5.01613	18.717	14.7129	5.30785	7.38603	2.40863	11.9615	6.77628	26.6874	12.4566	7.39632	20.9527	13.0453	4.75076	14.0333	3.63236	6.8483	3.09082	14.6137	15.3587	0.552452	11.7181	2.83028
MER6A	DNA	TcMar-Tigger	102.101	89.095	93.747	310.601	315.043	329.255	260.992	251.926	232.649	260.649	246.939	248.427	324.889	381.451	303.351	264.675	153.677	239.359	185.43	250.761	260.426	283.553	275.237	244.164	37.1101	57.5257	52.759	38.0986	17.3546	26.9039	25.7505	50.5025	153.591	121.462	128.117	112.614	50.4103	60.544	55.7361	51.9989	48.6062	32.5667	33.6687	20.4507	24.2526	11.4097	47.8099
Zaphod3	DNA	hAT-Tip100	12.864	14.9998	12.9581	14.9988	15.5649	10.3745	13.2765	14.6763	10.8499	13.0247	10.0239	7.13631	5.76846	4.81309	7.9623	6.71929	15.6423	16.5114	10.497	9.16225	11.9694	12.8481	12.6827	13.857	6.50239	6.8206	4.60183	1.84792	5.0101	2.22685	7.42056	3.36683	12.631	20.1348	16.4005	20.8974	5.93649	9.55809	3.37594	4.80252	9.8827	4.90008	13.5391	0.743162	4.61297	3.96476	17.4606
Tigger15a	DNA	TcMar-Tigger	119.601	135.862	132.223	215.623	178.523	155.55	133.767	157.744	193.356	181.385	167.921	176.044	220.599	175.927	170.674	202.808	101.259	135.73	95.3768	127.907	107.54	133.282	122.695	113.509	96.6534	89.831	85.944	71.4004	59.8113	49.945	61.1919	107.653	189.148	190.28	176.354	163.862	80.1177	82.9404	89.7934	83.9832	104.701	60.0826	89.652	44.5897	75.3544	34.934	151.05
Tigger2b_Pri	DNA	TcMar-Tigger	36.7764	36.6571	35.0367	24.3168	23.6406	19.7048	11.3003	13.84	12.0154	11.4939	10.7498	11.3996	13.6207	16.0436	14.852	39.1276	14.6647	15.4556	10.1203	13.4264	18.0922	20.0723	15.2256	14.0056	42.4513	34.5789	35.7776	22.5289	23.9659	17.7693	20.3789	30.3015	43.7136	47.0902	51.0024	32.4518	18.2834	21.1522	69.8356	28.0838	104.59	31.6872	26.8634	25.1849	27.2911	7.18063	32.7441
Kanga11a	DNA	TcMar-Tc2	7.91929	6.3698	6.13019	4.00512	3.02275	3.80622	2.08749	2.21224	2.69167	3.47671	2.56879	3.24378	0.635293	6.72173	14.3981	6.18667	11.3365	2.29138	7.23237	0.787531	2.555	3.08261	4.95864	2.41915	3.43698	10.9447	12.6388	4.24628	3.97709	1.5906	4.48556	7.96959	15.3631	11.6806	7.39632	10.8357	7.50792	7.66344	7.24834	9.14186	3.75821	2.01029	1.0029	4.34887	2.65177	4.36124	8.70854
THE1D	LTR	ERVL-MaLR	186.625	161.217	204.539	442.566	448.36	351.519	534.092	515.156	382.439	440.608	356.057	382.441	260.673	265.439	378.807	253.162	190.454	174.706	180.382	134.015	193.26	218.772	189.064	197.309	116.3	163.853	117.638	91.9634	70.1415	67.5325	64.3484	104.542	386.414	239.658	376.44	411.59	195.206	198.542	138.91	151.682	181.897	157.029	113.435	118.438	67.7858	32.3789	276.191
Ricksha_c	DNA	MULE-MuDR	5.60145	7.93142	9.27004	6.13029	4.82738	4.07568	12.4136	13.0037	9.71221	9.67769	4.57915	6.16317	11.232	21.2717	20.7515	17.6177	18.5961	5.61612	9.94451	3.64953	6.83636	8.58896	8.20083	5.72955	5.71281	18.6112	8.23144	3.77447	5.47496	2.63586	9.41414	4.13396	61.5316	30.8353	18.7159	26.4258	17.0113	10.0954	15.8537	6.38711	12.1098	8.87041	4.26232	3.77086	5.4969	5.41851	39.232
FordPrefect	DNA	hAT-Tip100	55.0873	61.6843	61.8002	17.5735	16.0612	14.9217	20.4018	22.7429	13.8468	18.8624	10.9453	15.4543	49.5782	16.1266	27.5586	57.9334	33.0943	31.63	20.7177	23.3378	23.4784	17.3426	28.0036	17.2948	4.69101	33.7858	16.3333	20.2091	20.0921	4.86271	7.36518	29.236	48.7026	23.3613	17.1723	39.9152	59.6643	69.7627	32.1707	27.9131	25.5558	11.4084	23.0667	19.6525	24.5012	22.8635	12.1049
Charlie10a	DNA	hAT-Charlie	4.67431	5.54789	5.13341	5.76247	3.78972	3.6378	2.75549	3.72304	4.07913	3.96967	2.01036	2.96574	2.74446	0.940489	4.24931	3.35965	1.14405	3.77403	2.56146	4.18736	2.25577	1.76486	0.985372	1.99473	23.7802	21.9951	20.9999	24.0622	10.3301	34.7661	20.2127	28.0853	5.78096	10.6596	15.9503	8.95603	23.6711	31.3041	19.3951	21.2822	22.2152	16.7608	20.846	12.6338	7.15425	1.40969	11.7565
L1M3c	LINE	L1	10.8552	9.90401	11.5128	10.585	8.66222	7.14087	5.81715	5.82737	6.43781	4.79993	5.4168	5.35223	19.1858	9.1836	43.937	7.12901	10.1093	9.74959	10.2207	6.10817	7.91821	13.0364	7.75583	5.1566	8.63889	22.4181	17.6295	2.12314	8.10914	14.4972	5.42698	12.4445	50.524	24.1781	20.7097	20.3999	11.0499	16.4014	11.882	14.0419	6.90397	8.51861	3.15197	6.19302	24.1421	6.43173	24.0356
L1M3a	LINE	L1	66.0198	50.383	75.8548	49.0832	37.3107	34.4917	37.6305	37.716	34.4645	34.9487	49.2538	52.665	43.7081	30.1786	51.6105	47.5677	33.9472	56.5656	39.2004	47.0598	29.1639	47.604	35.8548	47.3219	49.4182	32.5168	36.2313	53.6289	23.7593	23.4046	26.8026	33.1143	72.3016	87.2373	60.5855	55.2289	59.5395	50.6748	21.2486	21.0385	42.0363	35.2303	24.4278	16.7349	48.6434	29.2511	5.26867
L1M3f	LINE	L1	7.22394	6.41089	9.56907	7.51982	10.2413	8.92609	6.42948	7.74285	6.21581	6.1491	3.85319	4.84249	15.0946	2.71082	9.69502	3.19576	13.4998	11.4569	8.9149	13.292	6.46807	16.6367	5.84866	13.5175	12.8654	19.6687	9.59255	2.0445	3.20233	0.999809	21.1541	8.43838	45.139	21.4826	26.3695	50.3086	43.2516	36.9033	23.3337	29.644	10.8849	3.34211	16.0106	37.8462	11.3253	2.02643	23.7308
L1M3d	LINE	L1	11.8596	13.0684	11.4131	13.2005	17.2342	11.6881	17.9246	16.9965	12.8479	8.32852	6.25445	5.63027	16.2889	13.0839	7.50849	16.8802	10.1301	3.14503	10.6225	3.05408	6.23789	5.22397	6.42081	9.54926	6.82751	8.5654	10.1759	21.1528	11.4148	8.77105	11.0201	4.21919	10.374	7.80071	10.998	6.79995	6.90928	3.56307	0.165487	7.92294	11.1633	7.08628	8.91864	3.0277	2.87275	2.64318	44.0217
L1M3e	LINE	L1	1.97016	1.47944	2.84082	4.65902	3.38368	3.50307	2.72766	2.77879	3.85713	2.56861	2.68048	3.42913	0.711528	0.608552	0.618831	0.655541	2.01769	5.63859	2.36056	1.51744	9.25326	4.25919	6.99296	6.38739	1.30048	2.80226	1.49073	0.943617	1.08466	0.54535	0.60915	1.96043	37.1803	6.94304	7.84653	17.3592	4.56462	2.54505	0.297877	12.2867	7.32155	0.577959	0.895445	0.192672	2.01645	0.616741	56.083
LTR47B4	LTR	ERVL	0.154523	1.02739	0.249195	1.92082	1.30836	1.07787	1.169	0.836335	0.804726	1.16755	1.08894	1.04264	10.5204	3.76196	3.58922	3.93324	4.49301	0.921044	0.401798	2.6123	2.62406	1.22363	1.74824	1.31568	0.0928913	0	0.648145	0	0	0	3.87641	1.49163	10.1365	1.79702	1.92947	1.76909	0.324262	1.61187	0	0.0731349	0	10.1771	8.27392	0.0275245	1.1049	0.7489	0
MLT2C2	LTR	ERVL	6.21954	5.79446	5.6318	13.364	9.33895	8.42084	9.68597	9.6853	9.26822	11.4939	7.81806	7.46069	24.1665	13.4988	33.9945	10.3248	12.8966	8.67129	12.7571	10.5452	9.48344	6.65939	15.0349	6.72692	9.0569	9.04126	7.1296	7.15577	6.92117	4.22646	6.14688	17.9422	41.0211	15.3972	18.9088	15.6454	10.6258	10.4913	0.661949	5.3876	5.42853	5.30214	15.0435	3.44056	4.77871	6.34362	11.6694
MER92C	LTR	ERV1	8.15107	7.2739	9.31987	6.57984	13.9408	12.867	9.01797	10.2788	8.38025	7.34259	12.4531	13.1373	6.02257	4.34285	11.0152	3.72839	2.1217	3.25735	4.11843	4.57152	4.78776	3.85915	5.59437	4.85951	0.232228	0	1.16666	0	0.92971	2.99943	0.443019	3.62254	0.593934	1.6745	1.47926	2.70892	0	0	0	0.219405	2.03222	0.0251286	0	0.578015	0.276226	3.25992	0.0870854
MER92B	LTR	ERV1	20.5901	27.0408	27.2619	22.8455	26.2122	18.9974	21.1811	25.8994	22.9763	26.0753	16.9205	20.4821	18.4997	12.6689	6.51836	12.1685	15.0599	6.73935	12.8073	19.3233	11.44	8.47131	14.5899	9.78268	21.8295	12.3194	15.9444	13.3286	13.0676	20.178	9.63565	36.268	31.8745	26.0977	16.2076	18.2438	19.356	10.3782	20.9838	20.3802	18.0673	7.89039	14.2555	34.0203	7.48572	10.3524	8.0554
SATR2	Satellite	Satellite	1.04303	0.493145	0.149517	18.7995	10.6473	12.766	20.5131	16.8076	14.0688	22.8061	10.9732	11.4459	12.2484	9.32191	31.8079	20.4037	6.15708	2.96531	9.86917	2.66992	15.4451	26.6376	7.69226	10.3344	5.06258	0	0.648145	1.02225	0.309903	0.136338	1.05217	5.24203	14.4524	21.891	16.7864	7.40808	0.174603	0	0	0	0	0.0251286	2.72215	6.33064	2.8175	0	30.8282
MER92D	LTR	ERV1	0.309045	0.205477	0.299033	0.367817	0.496273	0.336833	0.86283	0.7554	0.388488	0.93404	0.446746	0.370717	0	0.0553229	0	1.63885	0.353616	0	1.02961	0	0.529415	1.29423	0.794654	0	0	1.26895	0	0	0	0	0	0	2.01938	0	0.385895	4.97557	0	0	0	0	0	0.1759	0	0	0.0276226	2.07049	0
LTR47B2	LTR	ERVL	7.61024	7.39718	7.07712	8.29632	11.0533	5.49039	5.31615	5.53061	4.66186	4.90371	5.52849	6.58023	0.609881	10.1794	7.9623	3.19576	9.19402	13.7258	4.77135	3.51508	7.54992	6.9653	3.14683	3.92581	10.3109	24.4801	4.9259	0.353857	6.92117	6.45331	2.76887	1.96043	6.61247	19.1138	6.88179	14.0422	3.66666	0.0848351	1.09222	5.09506	4.14795	0	10.6021	5.28471	54.4994	28.6344	42.9331
LTR47B3	LTR	ERVL	0.463568	0.410955	0.548228	0.613029	0.225579	0.471567	0.333999	0.296764	0.582732	0.155673	0.0558433	0.301208	0.0254117	0	2.22779	0	1.56007	1.0109	1.13006	0.0192081	0.207163	0.0470628	0.731082	1.40056	5.85215	5.12867	15.7499	2.63427	2.58253	6.22608	12.2938	6.30748	0	1.47029	1.47926	0.608126	18.5827	22.1702	13.4045	4.90004	12.4995	13.0418	13.3959	6.27559	2.15456	1.4978	0.696683
LTR1A2	LTR	ERV1	232.17	269.586	300.23	98.5341	122.67	115.163	88.788	86.2235	75.783	104.742	67.5983	68.5364	94.7857	98.5577	100.581	102.592	107.375	78.9627	150.524	69.879	84.7985	80.0539	94.5639	116.14	42.0798	48.5373	51.7868	42.6201	35.4323	28.9036	42.4744	63.2026	280.218	154.34	202.337	226.444	85.3558	100.134	97.1079	88.2738	99.7736	94.4585	99.4303	92.8402	49.8588	24.7577	498.477
MER51A	LTR	ERV1	185.35	120.081	124.647	123.341	97.089	101.421	102.927	106.754	77.5312	79.6788	116.126	105.793	134.962	103.73	134.369	115.129	63.7757	70.3588	57.2311	48.8077	76.466	88.6899	56.6112	72.8927	52.948	63.5003	56.1294	35.4643	43.903	41.6284	46.6831	46.0276	124.885	108.23	143.681	146.392	118.83	88.5678	108.593	70.4776	74.5796	90.1113	74.6443	79.9312	64.7197	31.7181	21.3795
MER51B	LTR	ERV1	17.1906	19.4382	19.9854	38.3756	47.2362	22.871	28.5291	29.9462	27.6382	36.2459	31.5235	32.4609	38.0159	40.3304	26.5685	34.4569	29.1837	22.9138	22.3751	26.3919	24.9055	24.2138	20.2796	21.7511	21.2721	84.1736	44.3331	40.5362	43.0766	24.2681	24.6983	32.2193	84.8138	37.9417	26.4981	51.6907	69.1178	74.0893	31.1778	42.7839	36.8862	72.9987	34.0627	69.059	35.3293	14.0529	21.2924
LTR1A1	LTR	ERV1	7.57161	6.86294	9.51923	7.72416	8.21106	8.55557	6.54081	8.03961	4.49536	6.38261	5.27719	5.28272	4.87905	14.8265	15.2645	11.8817	2.97454	20.5325	13.3849	9.08542	10.9566	6.21229	9.12263	6.72692	13.8872	17.0779	29.2962	13.7218	12.8093	22.9956	19.1052	18.2832	26.1727	7.26977	27.8487	14.7609	22.7233	27.2886	17.1445	36.9575	20.2665	19.8516	38.1102	14.7531	2.59652	11.1454	31.5249
MER51D	LTR	ERV1	0.270415	0.45205	0.44855	1.38953	0.496273	0.70735	1.44733	1.18706	1.33196	1.01188	0.949336	0.741435	0.228705	0.221292	8.49862	2.54022	0.291213	3.36967	0.276236	0.115248	0.897704	0.188251	1.39859	0.148544	0.510902	1.37469	2.33332	6.25147	6.04311	3.2721	1.7167	0.554035	6.2957	0.326731	0.643158	3.81461	0.673468	1.47047	0.992924	0.341296	0.361902	0.351801	0.32236	0.935834	0.303849	0.176212	2.04651
MER51E	LTR	ERV1	116.278	111.78	135.961	273.002	211.683	199.136	181.695	204.336	120.182	143.09	175.934	175.766	89.932	95.4043	133.75	119.923	73.4898	80.6475	67.9541	57.7779	110.579	112.715	96.5664	91.015	5.3877	15.2803	9.91662	5.54375	9.91691	5.72618	1.88283	5.45512	35.0421	32.3056	74.6706	45.0013	17.8594	35.9701	17.5086	25.6216	26.8921	69.6566	17.8373	15.5238	1.7126	4.5815	16.0237
HERV4_I-int	LTR	ERV1	15.8772	12.8629	10.1173	13.8544	12.7226	16.9764	10.2705	11.4119	11.0719	11.6755	17.7582	17.0993	14.5609	18.2566	16.4197	18.9697	29.787	19.8811	18.332	19.5346	31.6268	22.7784	16.6877	20.2656	19.6465	9.83435	20.6758	6.64464	8.8839	4.81726	4.8732	4.98632	15.0463	14.0495	13.3777	29.7982	25.3174	37.186	17.7733	7.99608	21.5749	38.3212	16.512	16.2945	11.27	5.46256	23.5566
LTR86C	LTR	ERVL	54.3147	50.2597	64.7906	38.0895	22.7383	25.8688	20.0678	26.5469	23.9198	26.0493	17.451	18.9993	10.0122	13.1945	12.7479	11.3081	4.49301	8.89594	6.17765	12.0819	6.14582	7.05942	4.95864	7.00279	3.48342	6.8206	3.82406	3.73515	0.103301	2.6813	2.935	3.23898	6.17692	15.4789	12.9918	26.5917	4.34013	3.87414	0.0661949	5.29009	0.751642	0	0.644721	0.275245	8.53538	1.54185	1.65462
MER45C	DNA	hAT-Tip100	60.3411	65.0541	83.1811	314.157	246.106	288.868	306.388	293.014	327.163	288.437	392.551	384.967	328.319	266.297	326.99	347.928	216.954	313.38	204.063	312.823	326.741	364.36	325.84	290.934	42.1262	62.6015	70.2589	26.0281	17.3029	34.6297	19.8251	70.0642	227.833	208.25	243.757	180.226	64.4284	51.806	55.3389	55.2656	59.157	100.464	66.0481	23.4234	20.6893	2.42291	28.6076
MER45B	DNA	hAT-Tip100	4.4039	4.23283	4.58518	10.585	8.75245	6.56825	9.51897	10.4947	8.4635	10.4301	8.01351	6.81193	3.35435	9.9028	22.0304	9.54631	11.8357	11.0301	18.4325	8.3171	13.3275	14.1659	9.72657	9.84635	7.19908	5.49878	6.99997	9.39686	4.44195	5.68073	8.08509	8.99242	35.5569	9.80194	8.9399	17.8015	20.2789	14.5068	6.61949	12.4329	7.43291	4.09597	7.09193	3.27542	6.10459	1.45375	33.4408
L3b	LINE	CR1	279.725	271.025	280.344	178.269	154.972	135.171	131.178	143.391	111.774	124.072	134.666	150.164	176.815	181.072	142.166	146.841	161.478	116.366	137.189	136.032	135.07	157.378	143.07	136.427	109.658	113.254	115.111	115.711	91.6797	86.0744	109.869	105.011	225.933	222.749	208.833	194.379	136.24	193.792	116.304	126.816	151.275	166.301	146.889	131.182	80.6303	79.912	125.316
LTR108e_Mam	LTR	ERVL	2.0088	1.39725	1.44533	0.408686	1.39859	0.336833	0.417499	0.998207	0.138746	0.959986	0.83765	0.162189	0	7.68988	0.123766	0.0409713	0.249611	0.0224645	0.577585	1.57506	0.460361	0	0	0	3.1583	1.9563	0.0648145	0.196587	0.103301	0	0	0.426181	2.7321	0.326731	0.514526	2.21137	0	0.706959	0	0.70697	0.473256	0	0.0358178	0	3.39758	0.925111	1.00148
MER75A	DNA	PiggyBac	0.424937	0.328764	0.946939	1.4304	0.541389	0.943134	1.169	0.836335	0.832475	0.752421	0.865571	0.625585	2.89693	0.304276	5.32195	0.409713	0.0624029	1.93195	0.929158	1.49823	0.805632	0.423565	0.985372	1.52788	0	1.37469	1.87962	0	0.154952	0	0	0	0	0.490097	0.643158	1.54796	0.698411	5.11838	2.28372	0.804483	0.612449	0.0753859	0	1.43127	0.138113	0	0
Tigger11a	DNA	TcMar-Tigger	35.2698	47.3009	38.2264	153.175	131.963	64.8404	58.0601	56.628	80.0008	82.7663	42.413	42.1459	13.6969	33.2491	31.973	18.7649	21.3834	14.2874	12.8827	13.3304	25.5731	21.1077	14.9713	21.8147	7.29197	7.24358	12.5092	5.30785	7.90253	7.49856	9.96792	7.24508	15.6007	9.47521	8.554	13.1576	6.83445	5.96673	11.8158	10.3851	11.4417	7.36269	18.4462	1.51385	4.97207	18.7225	7.79415
Ricksha	DNA	MULE-MuDR	6.41269	6.65746	8.62213	3.43296	2.21067	2.2231	2.33799	2.58994	3.05241	1.4789	2.03828	1.04264	8.76704	17.2607	8.25108	0.0819426	0.852839	5.97555	1.48163	3.55349	3.22253	8.82428	2.35218	6.26007	1.99716	11.6849	3.37035	0	1.08466	0.136338	0.387641	0.170472	5.66217	2.57301	7.46063	4.14631	2.51927	0.197949	0.0330975	5.14382	1.80951	6.53345	1.71926	0.0275245	1.38113	0.352423	36.5323
HERVL66-int	LTR	ERVL	0.618091	0.575336	0.747584	0.531291	0.451157	0.842084	0.194833	0.94425	0.388488	0.285401	0.111687	0.324378	0.0762351	0	0	0.32777	0.499223	0.0224645	2.13455	1.57506	0.184144	0.0235314	0.0317862	1.78253	4.50523	13.7998	4.27776	4.95399	2.42758	1.40882	3.48877	4.98632	0.395956	1.34777	5.01663	2.32193	12.322	14.2523	8.83702	7.02095	7.90616	8.97092	5.2294	21.1939	3.70143	0.132159	19.1153
L1MA1	LINE	L1	45.816	47.8762	50.3373	58.6873	62.9364	58.2048	56.6685	65.8817	68.5404	81.3134	63.4659	64.1109	64.9269	62.4872	103.056	68.8727	36.9633	44.0753	42.7915	57.4321	37.1281	44.7567	42.3074	41.8682	127.447	64.8221	99.6847	81.505	70.7613	88.074	77.0298	97.0414	230.803	115.908	83.7392	182.548	72.4103	67.8681	25.7498	46.6844	45.015	48.1716	24.7859	56.4803	56.8197	31.2335	302.709
L1MA2	LINE	L1	292.357	124.725	140.596	627.741	417.14	334.004	705.155	685.849	454.67	662.105	693.574	764.257	569.832	455.335	617.882	494.81	161.561	128.587	495.015	173.449	225.278	146.342	214.588	204.354	273.983	521.855	692.608	334.394	242.344	325.21	290.288	340.178	840.219	749.236	1377.71	1482.17	1517.12	665.644	568.018	580.935	253.665	162.607	677.96	401.005	246.09	360.617	821.869
L1MA3	LINE	L1	81.6266	82.6841	96.0894	120.644	125.241	85.9599	83.1935	90.4861	81.7213	87.3587	73.071	71.0155	132.42	133.19	74.0122	84.4418	82.0598	77.8395	74.5085	71.6845	76.8113	71.559	67.0053	78.7495	166.926	167.078	131.898	146.339	77.3725	100.39	109.979	151.294	425.93	230.182	264.209	270.892	213.863	161.922	190.608	153.681	181.229	82.4471	137.97	152.734	99.3861	40.1322	895.064
L1MA4	LINE	L1	253.61	201.655	197.412	136.787	119.286	104.317	89.3169	109.749	68.0132	82.3512	82.9273	87.4198	109.372	81.6842	107.099	96.6513	76.5475	92.5537	78.9282	61.85	67.6731	77.3948	63.5088	55.3433	142.124	144.449	158.471	106.904	88.9423	97.2087	127.368	105.863	321.002	210.415	198.028	173.095	135.317	167.351	88.0723	105.899	109.851	93.378	99.9317	78.3623	96.541	66.608	485.414
AluYc	SINE	Alu	452.133	425.543	478.503	453.273	346.083	306.384	479.622	479.706	399.421	475.53	391.657	414.416	216.711	251.083	266.593	230.013	188.665	149.703	182.668	141.909	202.122	201.97	186.648	178.338	272.868	291.858	258.027	199.143	215.486	207.778	206.114	167.617	375.129	304.31	351.1	380.189	333.092	328.821	321.873	224.378	280.975	276.113	258.748	295.503	194.518	132.027	266.481
L1MA6	LINE	L1	39.6737	44.3009	40.1702	58.3603	46.785	31.8644	68.5533	68.4716	55.3873	50.2566	44.8422	38.4387	49.6291	54.4654	28.9613	34.8666	27.5613	50.5226	41.9126	51.5353	47.6474	70.453	41.1631	40.6798	81.5586	68.6819	70.4534	60.9813	45.6074	31.903	37.5458	58.8556	157.63	107.454	97.76	75.4629	62.1586	67.1045	46.4026	35.056	38.473	36.7129	60.4963	31.4055	59.5543	34.934	160.934
L1MA7	LINE	L1	167.116	183.656	189.089	225.145	237.399	189.806	168.308	171.665	181.424	180.296	183.082	183.343	227.079	261.207	165.434	258.857	112.804	163.609	141.107	156.565	130.512	163.873	130.705	141.138	77.4713	86.4471	115.046	66.3284	28.7177	45.2641	44.6895	81.912	252.224	227.773	221.311	228.876	132.124	129.996	80.493	117.723	121.321	51.7901	71.2416	97.712	81.2657	44.8899	195.463
Charlie29a	DNA	hAT-Charlie	54.3147	42.4516	36.2827	51.9031	33.16	27.7551	56.084	64.0471	42.8447	53.7851	35.0975	38.4387	40.1251	28.27	19.5963	27.5737	30.7022	18.5557	29.7833	30.2719	28.059	31.3203	28.6393	32.998	27.8209	22.1009	20.4814	15.8449	8.36739	17.4058	15.2288	22.4597	88.021	48.9689	27.5915	69.9344	26.1405	36.5639	28.6624	23.1106	29.843	36.8888	30.3377	25.5152	6.65704	5.15419	135.287
L1MA9	LINE	L1	376.958	342.695	294.648	617.524	413.17	296.885	567.826	546.828	412.103	438.765	425.442	421.181	550.85	445.183	328.228	376.28	209.965	242.437	244.519	220.221	250.206	291.201	242.306	190.327	228.048	268.594	250.443	245.301	149.787	146.654	220.291	254.047	648.853	563.244	513.883	594.194	377.815	347.654	218.476	266.113	258.927	195.677	204.305	190.827	187.419	128.811	836.194
MER4D1	LTR	ERV1	29.0116	27.123	32.5448	41.3999	42.1832	42.1042	52.577	52.905	39.8478	50.9571	43.4461	52.6419	76.3622	54.6037	57.9639	46.9941	35.5904	31.4952	52.3342	36.0536	58.4659	65.2526	70.2157	60.3513	46.9101	31.9352	30.398	20.5237	25.8253	37.9473	40.9238	34.1797	47.9503	54.9317	38.6538	64.8483	55.6983	48.0167	50.3743	25.646	46.2399	21.686	39.6861	24.0014	24.2526	6.25551	63.3982
THE1C-int	LTR	ERVL-MaLR	1.15892	1.06848	1.94372	1.92082	6.49666	4.10937	5.56665	5.74643	5.41109	4.72209	3.0993	2.64136	6.96281	12.0051	6.35334	2.29439	17.0152	9.72712	15.1679	5.82005	5.40924	3.64737	3.01969	2.24938	26.3347	39.2317	16.5277	15.3338	8.41904	15.9515	7.64207	12.2314	136.328	61.2621	53.5107	167.013	24.7437	16.656	11.1207	21.5992	30.1214	18.8213	8.453	38.0389	16.5183	11.2335	136.202
tRNA-Leu-TTG	tRNA	tRNA	0	0	0	0	0	0	0	0	0	0	0	0	0	0	0	0	0	0	0	0	0	0	0	0	0	0	0	0	2.99573	0	0	0	1.66302	2.3688	0.707474	2.21137	0	0	0	0	0	0	0	0	0.0276226	0	3.13508
tRNA-Gln-CAA	tRNA	tRNA	16.6498	14.3423	15.3005	8.74588	4.37622	7.64612	5.14915	6.23205	2.38643	3.11347	10.4985	12.6044	5.76846	4.17688	15.3883	5.73598	25.0027	22.0826	22.2245	17.9211	20.7163	33.7676	29.0208	26.4196	2.1365	7.19071	1.3611	0	1.49787	1.72694	0.221509	1.57687	5.74136	6.86136	9.06853	4.5333	0.848071	0	1.42319	1.95026	0.835158	0.0251286	2.07743	0	1.62973	0.440529	0.217714
ERVL-int	LTR	ERVL	1.31344	2.01368	2.44211	5.27205	3.69949	5.59144	4.11932	5.85435	6.6043	5.83775	2.7084	2.94257	9.22445	2.84913	0.577576	5.98181	9.67244	4.35811	7.63417	4.55231	7.68803	11.2951	3.87791	2.01595	19.3214	8.82977	14.9722	11.4807	21.3317	8.54382	12.3491	5.11417	57.8888	8.86259	17.7512	53.1833	4.21541	14.5351	6.18922	5.29009	20.6841	6.18164	4.29814	5.11956	9.99938	7.22468	115.083
tRNA-Leu-TTA	tRNA	tRNA	0.115892	0.246573	0.0996778	0.122606	0.0902314	0	0	0.134893	0	0.259456	0	0	0	0.470245	0	0	0	0	0.0251124	0.710699	0.71356	0	0	0	0	0	0	0	0	0	0	0	0	0	1.15768	0.939831	0	0	0	0	0	0.0251286	0	0	0	0	0
tRNA-Gln-CAG	tRNA	tRNA	0.888506	0.945196	2.49195	0.204343	0.180463	0.134733	1.61433	1.48382	1.08222	1.01188	0.33506	0.301208	1.90588	2.40655	1.03139	1.27011	0.395218	0.965973	0.401798	0	0.759596	0.988319	2.0661	0.551735	0	1.00458	0.842589	0.235904	0	0.272675	0.443019	0	2.81129	0.408414	0.643158	0	0.823127	0.480732	0	0.14627	0.139193	0.829245	0.143271	0.220196	0.11049	0.0440529	0.653141
_GAATG_n	Satellite	Satellite	0	0.287668	0.0498389	0.28608	0.0902314	0.168417	0.111333	0.647486	0.527234	0.207564	0.0279217	0	0	2.37888	0.206277	0	0.748834	1.16815	0.62781	1.61348	0.71356	5.17691	0.254289	0.806382	3.80854	1.48044	7.1296	3.49925	1.60117	6.95321	3.32264	0.852362	0.673125	14.2945	0	2.21137	0.798184	1.0463	0	3.31545	9.79919	0.452315	0.895445	0.0825736	27.7883	0.176212	0.174171
MLT1G-int	LTR	ERVL-MaLR	0.888506	1.35615	1.09646	0.939977	1.35347	0.639984	0.86283	1.40289	1.33196	0.959986	1.31232	0.625585	3.58305	0.608552	0.0412554	0	0.0832038	1.79716	1.63231	0.787531	3.49874	5.01219	0	0.318309	1.76493	0.0528729	0.388887	1.96587	0.103301	0	0.0553773	0.596653	2.85088	1.91955	0	1.0504	0	0.254505	0	0.243783	0.38974	0.301544	0.0358178	0	0.0552452	0.969164	0.827312
MER2B	DNA	TcMar-Tigger	19.8175	21.3285	19.6365	17.6961	21.2946	15.528	14.4454	19.3706	12.6814	14.4517	15.8316	13.8324	16.7971	11.7561	29.7039	7.57969	10.6917	10.4685	13.3096	9.71928	11.7162	9.71847	14.9077	12.8597	22.4797	19.1929	23.0092	16.7492	13.8423	14.0882	27.6887	26.9773	24.7077	19.8898	20.774	18.4649	31.0045	25.196	20.1894	22.1355	30.5668	23.1686	20.5236	24.662	11.1595	17.6652	20.0296
SSU-rRNA_Hsa	rRNA	rRNA	21963.3	20073.1	19947.2	84344.2	66043.1	105698	117650	98564.1	73488.9	98365.7	62869.7	63527.7	11043.5	11012.8	16503.6	16190.9	22308.6	24570.8	23844.7	27151	31459.5	29937.5	25995	23019.1	2719.35	4712.77	3863.98	6195.08	5248.47	4948.05	3643.33	4293.22	3198.93	1996.57	6052.76	4870.26	11674.6	11789.9	12787.4	12453.7	12214.6	13481.7	11607.9	7984.48	7392.44	13429.3	23588
Charlie19a	DNA	hAT-Charlie	16.7657	19.6436	16.5964	21.3743	13.4896	13.1365	9.49113	10.6296	9.85095	10.015	9.60505	11.0057	8.8941	15.9053	20.7927	5.16238	14.1446	18.2412	16.9509	23.8564	19.0129	17.4838	24.1257	17.3796	14.9091	20.0388	14.7777	19.1869	8.05749	17.1331	10.6878	23.099	41.3378	39.9838	32.8654	50.4744	15.2653	28.8156	5.06391	22.623	25.3053	9.57401	25.4665	26.7538	12.6235	8.14979	38.9272
MLT1-int	LTR	ERVL-MaLR	1.19755	2.7534	1.19613	24.1942	9.29384	8.79135	7.54281	8.79501	6.13257	6.22693	8.09728	10.913	14.0273	7.44093	1.52645	6.47346	5.59546	7.12124	3.96776	1.74793	2.37086	5.17691	3.27398	2.10084	1.95072	2.69652	1.3611	1.37611	4.23535	0.272675	3.54415	6.30748	5.26622	10.1287	5.46684	13.821	0.399092	5.99501	0.794339	4.2662	0.723804	4.57341	3.79669	0	1.24302	1.05727	0.391884
MLT1E2	LTR	ERVL-MaLR	234.334	219.285	230.854	247.296	231.624	208.635	262.607	276.234	222.632	296.662	172.025	191.545	219.608	195.843	258.671	258.652	234.552	245.11	251.727	265.513	236.626	268.164	213.667	223.813	113.606	165.016	170.073	104.938	109.138	95.2545	105.826	95.976	389.898	161.569	214.429	292.73	199.546	239.291	151.851	145.026	180.004	168.035	133.135	115.19	230.041	72.5992	319.429
MER21-int	LTR	ERVL	0.965767	1.52053	1.64468	2.16603	0.94743	0.437884	1.36383	1.42986	0.887973	0.93404	1.47985	1.78408	2.76988	11.6455	2.43407	0.0409713	4.389	8.17707	1.8332	12.9462	3.84402	8.51837	7.21546	2.12206	12.4474	19.0871	11.6666	7.43099	0.309903	12.0886	9.46952	4.30443	33.6167	26.016	23.5396	25.5413	27.9614	11.0286	30.4828	13.0424	19.6262	32.6924	2.47143	28.1025	13.5074	3.61234	40.3641
MLT1E1	LTR	ERVL-MaLR	38.3216	35.6298	46.2007	34.3296	33.0247	18.6943	23.1573	25.4947	21.2004	26.2569	16.9764	22.7759	32.3491	37.5366	26.4447	51.1731	23.0683	26.8001	29.9591	28.5048	35.9772	35.2971	31.4365	33.2102	9.52136	17.2894	18.537	1.53338	4.18369	9.36184	8.74962	10.825	53.4145	65.5913	38.5895	46.3281	26.4648	34.4148	23.1351	17.1623	37.4429	46.0105	18.6969	13.9549	7.26474	8.2379	32.0039
tRNA-Asn-AAC	tRNA	tRNA	0	0.0410955	0.199356	0.0408686	0	0	0	0.0269786	0.0832475	0.0518911	0	0.0231698	0.177882	0	0	0	0	0	0.226011	0	0.276217	0.117657	0.222503	0	0.32512	0.845966	0.324073	1.45474	0.0516506	0	0	0.383563	3.6032	0.245049	0.257263	1.27154	0.598638	0	0	0	0.835158	0.0251286	0.0358178	1.26613	1.51924	0.0440529	0
THE1A-int	LTR	ERVL-MaLR	0.231784	0.9041	1.39549	2.53385	6.9027	3.33465	4.09149	4.72125	1.5817	2.51672	2.98762	2.27064	18.0677	33.1661	24.4645	2.90896	51.1912	14.4447	50.5512	8.89334	8.74686	7.85949	7.24725	8.7641	76.4031	99.1895	63.5182	31.2573	58.3135	80.2119	45.797	59.4096	554.457	301.124	318.235	493.632	78.0973	83.3929	137.851	59.995	80.4536	68.0986	55.2311	104.538	46.986	47.0926	512.498
tRNA-Val-GTA	tRNA	tRNA	0.0386307	0	0	0	0	0	0	0.107914	0	0	0	0	0	0	0	0	0	0	0	0	0	0	0	0	0.0464456	0	0.0648145	0	0	0	0	0.0426181	0.871103	0.163366	0	0	0	0	0	0.219405	0	0	0	0	0	0	0
LTR72B	LTR	ERV1	18.3882	17.0135	13.9549	15.5301	17.4598	14.2817	20.5688	16.6188	12.6259	18.0322	10.2752	8.03993	19.7703	47.8543	12.1291	38.6359	27.9981	19.3644	24.4846	16.4229	17.9311	21.4136	13.9859	20.9871	2.6474	1.9563	1.16666	0.0786348	0	0	0	0.298327	13.1853	14.7438	16.0789	9.0666	2.89342	1.0463	0.628852	0.365674	3.22928	0.0251286	0.429814	0	3.31471	0.660794	2.91736
Charlie4z	DNA	hAT-Charlie	112.608	98.3825	109.646	137.768	125.286	131.466	132.431	123.4	110.941	127.522	128.216	133.852	172.469	173.908	132.389	145.817	147.084	121.465	141.333	119.455	160.022	167.402	145.326	150.178	69.3434	79.9438	73.4997	71.5183	72.0525	49.3542	57.5924	75.8602	163.569	156.055	173.717	160.158	85.0066	90.4907	95.4861	68.2104	92.7304	90.639	76.6143	90.7759	62.2613	35.0221	73.413
Tigger1a_Mars	DNA	TcMar-Tigger	0.115892	0.493145	0.149517	0.408686	0.270694	0	0	0.215829	0.0277492	0.570802	0.50259	0.162189	0	2.10227	0.0825108	0	0.707232	1.84209	0.276236	0.0384161	0.667524	4.40037	0.0317862	0	0	0	0.388887	0	0	0.0454458	0	0.937598	1.30666	0	0	2.59835	1.82086	2.14916	7.41383	0.0487566	0.723804	0.477444	0.859628	1.76157	3.14898	0.0440529	0
MLT1F2	LTR	ERVL-MaLR	401.064	399.777	444.513	174.672	316.261	425.252	131.178	150.675	112.273	148.435	117.466	131.396	412.762	460.812	441.392	479.897	218.098	154.623	219.558	173.91	219.339	195.358	230.196	203.251	105.617	106.697	134.36	99.9448	69.7282	74.713	113.911	133.949	466.634	450.195	350.778	524.149	242.349	266.778	199.445	259.702	288.464	224.173	188.76	282.044	123.749	50.2644	296.395
Charlie4a	DNA	hAT-Charlie	48.4815	58.3966	58.2617	38.2121	34.4233	27.3172	29.6981	29.2717	26.7779	30.2785	25.5762	24.9076	35.0936	41.7135	53.1782	60.6375	43.682	37.8077	35.6345	41.4318	34.6422	32.591	40.0824	38.0697	36.5063	46.9511	31.3702	34.7959	27.9429	21.7686	33.9463	30.685	103.028	85.8487	103.677	87.349	76.0769	117.638	58.5163	61.7014	64.5577	29.2749	56.4847	62.2605	24.0317	16.652	79.8573
MLT1F1	LTR	ERVL-MaLR	85.0647	85.6018	89.3612	38.9069	42.5441	35.8391	29.4197	29.4336	28.4984	35.8308	22.5886	22.9613	70.7716	43.7881	30.1577	78.2142	76.5475	46.3892	66.7738	39.0884	58.8572	35.1089	48.9189	48.3405	36.3669	44.3075	42.4535	27.7974	26.3418	39.2198	30.2914	44.7064	116.055	70.7374	79.2371	84.253	80.3672	70.8938	94.7911	59.9706	64.2237	101.469	54.4073	41.1767	89.6353	24.3613	127.537
tRNA-Cys-TGY	tRNA	tRNA	0.270415	0	0.0996778	0.163474	0.0451157	0.0673667	0.0556665	0.0269786	0.221993	0.0518911	0.0279217	0.0463397	0	0.746859	0.783853	0.901368	0.124806	0	0.301349	0.40337	0.322253	0.235314	0.794654	0	0.603793	1.11033	0.71296	0	0	0.499904	0.110755	0.554035	2.96967	2.40964	0.964737	1.54796	1.27211	0.33934	0	1.43832	1.75383	0	0	4.84432	0	0	1.00148
tRNA-Gln-CAA_	tRNA	tRNA	8.38286	13.8492	9.51923	89.2161	112.203	146.994	39.1614	47.1316	57.413	40.2675	57.3232	62.5585	138.723	140.271	115.763	120.783	292.607	259.15	265.538	244.519	205.229	161.59	187.348	215.155	160.609	83.3805	142.527	193.284	144.312	151.925	123.491	114.089	71.5889	59.4651	95.5733	73.9149	277.344	262.338	279.773	263.164	318.836	211.307	163.616	222.26	166.233	84.4054	601.978
ERVL-E-int	LTR	ERVL	70.8487	68.5061	65.887	116.353	119.872	96.7049	89.79	89.2451	86.1334	96.4396	72.8197	80.492	186.674	183.589	180.492	231.16	157.817	120.005	125.612	129.693	128.211	141.447	120.946	128.575	64.4666	107.068	93.9162	70.5747	74.7383	55.6712	59.4199	86.1738	310.667	174.434	201.308	195.706	187.548	120.777	96.9093	75.1583	124.94	146.927	102.224	65.7561	108.999	44.2291	302.012
X2_LINE	LINE	CR1	0	0	0.0498389	0.0817371	0.0451157	0.0673667	0.0556665	0	0.0554983	0.0259456	0	0.0695095	0	0	0	0	0	0	0	0	0	0	0	0	0	0	0.453702	0	0	0.227229	0	0	3.16765	0	0	0	0.174603	0	0	0.14627	0	0	0	0	0	0	0
X7A_LINE	LINE	CR1	21.3628	21.6573	22.8262	25.175	24.4978	21.4563	15.0299	18.3994	12.5704	14.4776	13.0673	12.1642	14.1289	19.5566	12.9542	10.8574	14.6647	13.5012	10.5472	7.87531	12.729	13.3188	12.6827	8.72166	13.5621	13.5355	17.5647	12.1884	10.3818	2.72675	14.1212	13.7656	33.0227	35.8588	35.8882	28.1396	20.0544	31.1062	18.7001	16.0165	16.7588	29.7523	18.6969	20.6984	2.67939	1.18943	13.9337
MER50-int	LTR	ERV1	36.6991	26.5888	30.5014	24.0716	28.5582	31.6287	25.2726	27.0865	21.1726	28.3326	16.9484	17.6786	15.1708	13.7477	21.3703	25.3203	29.8494	18.9825	16.3482	14.1563	14.8466	22.496	20.6292	14.8968	21.8759	30.7191	21.9073	4.79672	9.0905	12.5431	19.4374	15.5556	31.0034	24.3823	16.4648	29.6876	20.0045	14.1957	12.3453	8.28862	32.3485	17.4895	8.99027	24.9647	7.04376	10.4846	1.48045
LTR54B	LTR	ERV1	8.6919	11.3423	8.17358	20.7612	17.144	11.2166	12.9425	12.0594	11.4327	16.216	12.1738	10.9825	10.3934	10.0411	25.1658	29.5813	7.98757	11.3895	11.0495	6.74203	10.4042	16.2837	17.1645	7.10889	19.0892	18.1883	13.9351	8.09938	3.97709	6.31697	8.58348	4.98632	27.7169	25.4442	33.187	12.1625	16.1133	8.68146	10.7898	7.38662	16.1464	13.4941	0.931263	23.038	9.94413	7.53305	5.96535
MamRep488	DNA	hAT-Tip100	6.72174	6.69856	9.27004	6.29376	5.7297	5.69249	3.56265	3.96585	4.19012	3.814	3.85319	5.1437	0.584469	2.48953	2.14528	6.10472	3.32815	3.86389	4.8718	1.61348	3.13046	4.9416	4.00506	4.13801	2.1365	7.82518	4.86109	3.26334	0.568156	8.49837	4.26405	5.4125	27.0438	9.80194	11.8984	14.9267	5.93649	2.79956	2.15133	2.43783	2.00438	3.41749	10.8528	6.05539	10.4137	0.484582	20.6828
AluSx1	SINE	Alu	2727.17	2783.93	2829.7	2440.3	2173.49	1847.53	2333.32	2278.8	2173.76	2402.48	2058.1	2087.97	1768.93	1826.68	1706.28	1853.34	1521.17	1232.51	1530.02	1276.05	1511.04	1573.55	1494.27	1388.36	2791.15	2929.1	2550.26	2398.09	2267.36	2313.15	2340.36	2233.23	4158.21	2906.28	3692.11	4012.47	3548.85	3580.69	3935.39	2790.61	3282.64	3221.57	3452.05	3452.07	1805	1386.3	2104.55
LTR102_Mam	LTR	ERVL	3.05182	3.20545	3.68808	4.25033	3.33856	4.31147	4.45332	3.75002	2.94141	4.04751	4.04864	2.82672	3.32893	8.07714	3.50671	6.35055	3.03694	2.53849	8.23686	0.825947	5.4783	6.40054	4.06863	3.01332	3.71565	5.92176	2.91665	2.67358	2.27262	0	0.996792	4.73061	9.85931	4.32919	8.03947	5.52841	1.22222	14.6765	2.51541	3.31545	5.17798	0.577959	0.179089	1.92672	0.8563	0.264318	20.2038
PABL_B-int	LTR	ERV1	8.61464	4.43831	4.33598	8.74588	7.66967	7.34297	6.62431	7.25723	5.30009	8.45825	3.88111	7.27533	10.7237	13.5264	2.92913	12.4143	6.4275	7.97489	16.2226	3.20775	6.81334	8.96547	5.81687	2.73745	7.05974	1.21608	1.49073	0.943617	4.13204	3.09032	2.49198	1.4064	29.5383	12.2933	17.4296	13.4893	10.0022	2.82784	0.13239	10.8483	2.11573	7.58885	9.13354	2.09186	5.30354	0.528635	3.04799
MER41-int	LTR	ERV1	46.4727	57.1227	59.5575	33.7574	35.1451	43.721	24.2984	27.3023	23.9753	26.1791	31.1047	27.1782	15.5266	14.7159	11.5515	44.0441	26.0012	33.1576	41.4354	14.3292	22.4426	28.2142	32.5173	19.0561	64.4666	56.4154	67.9256	61.0992	55.1111	31.0395	31.2882	54.9774	106.235	77.0678	42.963	88.6205	63.0067	65.9734	45.0125	58.9223	59.9922	83.6532	46.2408	44.342	24.8327	16.4758	39.798
LTR27D	LTR	ERV1	6.33543	3.41092	3.38905	4.37294	4.8725	2.86308	3.39565	3.37232	4.88385	3.32103	3.07138	2.80355	12.655	1.5767	0.371299	0	5.03383	0	2.73725	2.88121	6.72127	2.28255	3.33755	3.94703	0.650239	0.0528729	0	0.0393174	0	1.13615	2.87962	0.298327	0.910699	0.530939	3.85895	7.73978	0.14966	8.31384	0	0.70697	0.417579	0.100515	0.32236	0	0.524829	0.925111	6.66204
L1MA4A	LINE	L1	435.059	397.188	350.916	270.019	273.897	168.08	380.926	348.941	200.515	259.585	282.763	273.96	183.727	243.144	140.062	225.424	146.044	131.305	145.275	131.249	128.188	155.731	126.159	136.788	162.513	155.658	91.4533	114.767	63.4785	66.7145	80.574	94.4843	249.532	159.486	205.232	230.48	146.567	151.713	66.0294	61.3114	88.3597	73.2248	69.2717	89.4822	149.272	52.8195	508.622
HERVIP10FH-int	LTR	ERV1	28.7026	21.0409	22.0288	56.8073	85.8552	103.778	62.9588	67.5813	89.713	128.327	87.5344	93.1427	71.9151	94.8511	119.764	134.181	86.9896	40.8854	73.3031	21.2441	44.8392	53.0398	41.0995	50.8657	58.15	36.9581	54.5738	27.247	69.8832	34.9479	45.2986	30.8129	952.67	335.349	495.489	996.773	32.1269	49.374	17.5747	24.1345	25.4445	37.3914	10.4588	12.964	54.4441	8.72248	115.867
tRNA-Met_	tRNA	tRNA	0	0	0.0498389	0.0408686	0	0.0336833	0	0	0	0	0	0	2.08376	0.0276614	0	0	0.20801	0.112322	0	0	0	0.141188	0	0	0	0.475856	0	0.15727	0	0	0.0553773	0	0	0	0.321579	0	1.8458	3.25201	0	0	0	0	0	0	0.994413	0	0
MER67D	LTR	ERV1	9.46452	9.53415	6.08035	11.198	14.0761	14.3154	9.51897	9.4425	7.71427	9.47013	7.70638	8.34114	21.9303	5.72592	7.38472	7.04706	9.88045	13.4113	14.2638	7.10699	18.0231	15.1542	11.888	6.0903	4.96968	0.845966	14.5833	0.393174	2.63418	0.590796	2.60273	5.92392	24.2325	2.57301	7.84653	2.87478	2.31972	1.83809	0.695046	10.117	3.81389	9.27247	3.2236	6.05539	0.303849	2.51102	40.6689
MLT1H1	LTR	ERVL-MaLR	121.88	132.656	156.245	79.6937	70.561	71.6445	57.6705	58.3546	53.6946	54.2781	43.0552	43.2349	154.402	130.728	120.053	107.345	122.892	75.1437	97.0845	75.7374	87.7909	82.5717	77.1768	85.6887	59.1718	90.7827	56.1294	101.911	70.0898	65.5329	50.2826	66.6547	140.287	96.9576	144.196	125.827	140.006	119.9	61.462	83.2275	84.1561	82.9748	68.806	46.2962	71.8187	26.7401	160.498
LTR22B2	LTR	ERVK	0.57946	0.534241	0.598067	0.28608	0.360926	0.269467	1.2525	1.48382	0.749227	0.674585	0.781806	0.926793	0.330352	0.0829843	0.330043	0.163885	0.187209	0.112322	0.0251124	0.0768323	0.552433	0.541222	0.0635724	0.0636617	0.278674	0.793093	0.0648145	0	0	0.681688	0	0	0.0395956	0.245049	5.14526	2.26665	0.14966	0	0	0.0243783	1.33625	0.0502573	0	0.0275245	0.0276226	0	0.522513
AluYk4	SINE	Alu	222.204	209.258	227.764	190.856	162.958	148.577	235.859	221.251	202.18	223.755	210.557	219.349	140.12	139.275	157.761	136.066	128.924	104.303	131.966	105.664	151.735	152.672	149.109	138.592	236.826	256.592	237.091	171.738	205.827	184.374	194.264	158.284	276.219	211.763	258.935	247.507	255.244	263.752	242.505	177.645	201.524	215.378	205.809	205.801	169.603	119.472	261.997
MLT1M-int	LTR	ERVL-MaLR	0	0	0	0	0	0	0	0	0	0	0	0	0	0	0	0	0	0	0	0	0	0	0	0	0	0	0	0	0	0	0	0	0	0	0	0	0	0	0	0	0	0	0	0	0	0	0
X3_LINE	LINE	RTE-BovB	21.4787	20.8765	20.2346	12.3423	12.1361	13.0355	9.35197	10.009	8.07501	8.51014	9.38168	8.92038	29.9604	21.7696	23.5156	21.1002	16.0167	17.9042	15.5195	14.7134	13.0743	18.0251	18.5949	17.2523	13.0977	12.1608	9.33329	7.50962	10.8983	11.4978	5.70386	12.8707	29.3799	25.7301	30.4857	29.19	15.2902	15.5814	19.6599	9.45877	14.838	9.1217	19.6282	12.2759	8.3144	3.87666	11.8872
MER8	DNA	TcMar-Tigger	20.8219	24.4518	25.368	21.1699	20.2118	21.7931	13.026	14.2986	14.9568	14.6074	12.7602	10.6118	32.527	25.0336	10.6852	30.8924	7.92516	22.3072	18.8343	16.4229	22.6267	30.0967	22.6953	19.8837	35.9025	42.3512	30.0739	32.3582	24.9989	22.5866	19.8805	25.9544	40.2687	30.0593	44.185	41.1867	28.9591	30.0882	53.8826	31.643	32.7382	18.8465	20.5952	30.1669	20.3302	16.8282	29.0865
tRNA-Leu-CTA	tRNA	tRNA	0	0	0	0	0	0	0	0	0	0	0	0	0	0	0	0	0	0.0224645	0	0	0	0.0235314	0	0	0	0	0	0	0	0	0	0	0	0	0	0	0	0	0	0	0	0	0	0	0	0	0
MSTC	LTR	ERVL-MaLR	13.4048	14.8766	17.2941	19.6169	18.9937	17.6501	16.7834	16.2411	17.0102	19.1219	12.3972	14.5043	26.6823	20.9674	36.0985	52.2384	33.3439	16.3317	20.8182	19.4962	16.3658	19.2958	15.1302	12.7748	58.6609	89.2494	53.8609	52.4887	48.8614	38.3563	34.3339	37.3761	85.8433	44.313	61.293	72.1458	82.7118	74.57	74.4362	72.306	80.4814	67.2442	63.7557	103.657	101.209	29.0309	109.945
LTR2752	LTR	ERV1	6.91489	10.1506	8.971	7.31547	4.82738	4.00832	4.25848	4.31657	3.80164	4.41075	3.40644	4.24008	9.9868	16.1543	4.9094	1.59788	9.23562	5.30162	7.3077	6.08896	13.0052	6.18876	7.24725	12.5414	4.87679	0.37011	3.5648	12.4636	0.981361	6.40786	0.443019	3.66516	19.5998	3.83909	8.36105	7.24222	10.102	1.80981	14.0333	5.80203	5.90178	5.02573	9.16936	1.70652	6.3532	1.18943	45.5892
LTR39-int	LTR	ERV1	0.154523	0.0821909	0	0.653897	0.360926	0.471567	0.500998	0.539571	0.416237	0.103782	0.307138	0.208528	0.304941	0.0553229	0.206277	0.0819426	0	0	0.0753372	0	0.322253	0	0.508579	0.0212206	0.232228	0.74022	0	0	0	0	0	0	0.791912	0	0	2.15608	1.14739	0.197949	0.0992924	0.0731349	0.139193	0.226158	0.179089	0.055049	1.04966	0.352423	0.130628
HSAT5	Satellite	Satellite	0.0772613	0.0821909	0.299033	0.367817	0.0451157	0.134733	0.0834997	0.242807	0.110997	0.129728	0.111687	0	0	0.802182	0	0	0.0832038	0	0.0251124	2.20893	0	0	0	0.190985	0	0.105746	0.129629	0	0.154952	1.27248	0	0.0426181	0	0	0	0	0	0	0	0	0	0	1.25362	0.0275245	0.801055	0	0
HSAT4	Satellite	centr	3.43813	3.6575	2.54178	2.90167	5.27854	4.10937	2.47716	1.42986	3.74614	5.21506	2.82009	1.41336	6.02257	9.07295	0.825108	2.25342	4.57621	12.0859	3.28972	3.01567	3.84402	8.14187	4.86329	11.0771	0.139337	0.105746	0.0648145	0.0393174	0	0.0454458	0.110755	0.0426181	0	0.204207	2.76558	1.93495	0.623581	18.2678	2.94567	3.68112	8.797	14.1474	8.81118	0.055049	4.41961	0.0440529	0
LTR22B1	LTR	ERVK	49.37	40.5612	46.4	60.5264	54.2291	32.0665	50.9627	49.8834	39.8201	54.3559	30.7697	30.0513	24.319	35.9046	25.6609	28.4751	20.5097	17.3875	15.8208	10.0458	28.4043	24.5668	25.2382	29.5815	10.4038	0.951712	3.82406	2.63427	2.01437	0.0908917	0.498396	2.98327	10.4136	9.35269	11.8984	13.1576	2.7687	6.67369	1.357	2.46221	5.73475	4.74931	6.41139	1.65147	0.662942	0.572688	1.65462
HSAT6	Satellite	Satellite	0	0	0	0	0	0	0	0	0	0	0	0	0	0	0	0	0	0	0	0	0	0	0	0	0	0	0	0	0	0	0	0	0	0	0	0	0	0	0	0	0	0	0	0	0	0	0
LTR46-int	LTR	ERV1	1.15892	1.60272	0.946939	2.37038	0.225579	2.93045	1.39166	1.21404	2.66392	3.03563	0.698041	0.787774	29.2235	21.244	12.6654	7.82552	1.12325	4.96465	5.8763	3.66874	0.529415	7.95362	4.16399	2.56769	4.36589	6.50336	11.6018	6.29078	10.4851	0.363567	3.48877	6.8189	9.14659	24.219	22.7678	24.8226	0.349206	0.0282784	4.60055	2.34032	0	0.100515	0	19.1571	6.68467	0	0
tRNA-Thr-ACG	tRNA	tRNA	0	0	0	0	0	0	0	0	0	0	0	0	0	0	0	0	0	0	0	0	0	0	0	0	0	0	0	0	0	0	0	0	0	0	0	0	0	0	0	0	0	0	0	0	0	0	0
L1P4b	LINE	L1	0.154523	0.164382	0.199356	0.735634	0.766967	0.875767	0.417499	0.971228	0.221993	0.752421	0.781806	1.04264	9.30069	0.442583	4.82688	0.286799	0.956844	0.516683	0.703147	0.364953	1.12788	0.376503	0.190717	0.212206	1.67204	8.40679	1.42592	5.77966	0.723108	0.681688	1.43981	1.02283	37.8534	12.0891	1.222	30.9591	0.648525	0.735237	0.496462	3.55923	0.445418	2.94005	0.32236	3.93601	1.65736	0.792953	5.05095
L1PBa	LINE	L1	16.2249	19.5203	29.3551	28.8532	22.3323	17.9195	21.4316	22.5271	18.6752	19.2776	14.268	14.875	50.0611	49.431	23.7219	32.5722	45.3461	24.2841	36.8901	19.8227	16.3198	38.0503	29.7519	25.3374	37.621	63.6061	57.9442	51.1126	30.3705	12.0431	31.3436	26.7642	151.453	101.94	93.9654	135.225	63.4058	101.321	23.433	31.7649	49.2465	15.63	26.6843	36.8003	66.2942	12.1146	277.628
L1ME3G	LINE	L1	221.933	286.805	269.878	328.052	289.868	232.179	176.852	189.282	172.073	171.319	173.673	170.738	257.116	207.71	175.212	212.354	191.057	174.616	182.416	140.238	164.096	181.568	178.479	156.48	223.543	268.065	211.814	203.9	125.717	143.609	147.525	140.171	384.632	448.643	362.741	340.55	196.278	242.939	235.687	159.044	225.27	209.472	171.102	244.638	141.953	83.3922	279.152
LTR16C	LTR	ERVL	136.753	158.464	160.232	171.035	140.175	147.904	124.248	124.83	151.372	159.358	156.752	159.825	257.954	190.311	163.619	232.84	152.596	147.502	125.185	133.035	145.842	185.898	148.473	145.7	48.8608	74.1278	58.8516	40.4183	50.6692	51.99	43.8035	63.7993	211.322	183.133	202.852	169.446	93.2878	92.3571	73.8073	73.6468	104.423	64.6057	69.3791	84.3902	49.5826	11.3216	139.946
L1PBb	LINE	L1	0.695352	0.657527	1.04662	0.85824	1.39859	0.4042	0.751497	0.836335	1.24871	0.804312	1.20063	1.71457	6.60704	1.02347	0.371299	0.0819426	1.14405	3.18996	1.98388	13.4841	0.0690542	3.12968	2.60647	3.43773	1.76493	1.48044	1.68518	0.275222	0.206602	0.227229	0.443019	0.937598	11.2847	1.79702	12.0914	36.2111	11.7982	4.32659	0.231682	0.170648	0.19487	0.125643	2.90124	0.165147	4.8892	0.30837	8.9698
LTR16A	LTR	ERVL	114.81	128.752	120.112	141.037	150.957	98.7933	130.983	141.179	115.242	138.575	93.4538	94.5561	157.959	117.865	125.788	167.327	100.302	109.627	112.503	124.161	114.446	151.33	126.954	112.108	51.5082	57.6843	66.6293	48.2818	35.6905	42.5373	59.3091	45.09	165.035	95.1197	84.5753	92.1034	92.5894	96.3161	81.5852	99.1709	85.5202	94.7601	92.9472	82.0781	32.3461	40.6608	209.353
LTR16B2	LTR	ERVL	24.5691	25.7669	25.8664	28.9758	27.5657	25.9699	21.2089	22.7429	20.3956	24.5704	23.6217	18.3273	27.0635	21.41	33.2931	23.6814	12.6054	21.4087	19.5374	17.7483	17.4477	19.7899	25.5879	17.4645	3.66921	11.1562	7.5833	4.44287	1.96272	2.27229	3.87641	6.98937	36.2696	24.3415	31.5791	20.5657	13.8435	20.2756	12.6101	9.60504	8.71348	19.2737	9.74245	1.29365	6.71229	3.30397	43.0637
SAR	Satellite	Satellite	0	0	0	0	0	0	0	0	0	0	0	0	0	0	0	0	0	0	0	0	0	0	0	0	0	0	0	0	0	0	0	0	0	0	0	0	0	0	0	0	0	0	0	0	0	0	0
MARNA	DNA	TcMar-Mariner	399.364	330.736	330.631	211.454	181.861	161.68	163.993	170.936	118.267	137.044	94.7382	101.391	157.883	155.319	141.094	173.104	113.012	114.142	109.816	99.9204	101.395	120.198	135.536	121.191	42.8693	53.666	64.5553	71.1252	39.6676	41.5375	48.1229	60.4751	86.3184	96.2224	89.9135	78.6141	89.5213	103.81	77.448	70.4532	66.2559	106.797	38.6832	87.8032	74.5534	40.793	76.1998
LTR16B1	LTR	ERVL	25.2645	23.0135	24.3214	21.2925	22.242	20.6479	14.9743	17.2123	11.7656	13.6733	14.6868	15.6396	14.2051	24.0931	44.5559	17.7815	17.66	17.3651	14.6405	24.2022	22.6728	19.4605	27.3043	25.0191	13.2835	11.7906	8.42589	4.04969	8.52234	12.7248	4.1533	10.6119	24.3909	32.0197	26.7554	23.6063	4.51473	5.31633	1.42319	21.7698	9.27026	17.8665	1.50435	9.16566	26.0481	4.4934	16.9817
LTR9A1	LTR	ERV1	7.99655	6.78075	7.92439	23.7855	40.4237	34.2223	19.9286	19.3976	16.3443	16.1381	29.6807	26.877	44.8008	49.0991	38.5326	54.0002	36.1937	27.2045	39.0246	30.8097	45.0003	37.862	43.6106	55.0249	9.01046	24.5859	11.7962	11.7166	12.0862	26.1768	11.4631	25.5282	46.0101	24.6682	28.6205	52.1882	13.1451	17.6457	11.1538	15.2852	26.3075	24.3245	20.5236	33.3597	39.4727	10	23.992
MER58D	DNA	hAT-Charlie	3.63128	3.36983	3.93727	6.21202	4.37622	3.16623	3.36782	2.80577	3.94038	3.89183	3.32268	2.89623	12.8837	11.2029	4.49684	8.76786	3.34895	6.17773	3.16416	3.59191	3.52176	1.2001	4.22756	1.16713	11.2398	11.9493	12.1851	9.39686	6.66292	7.81669	5.09471	8.60886	8.86942	21.9727	11.1266	9.61944	8.58048	3.56307	13.3383	11.019	9.8827	2.86466	13.0735	9.38586	7.4581	10.6168	9.8842
MER58C	DNA	hAT-Charlie	19.3926	21.9039	23.1253	48.0206	38.3484	34.6602	24.7716	24.8203	28.4151	27.9174	30.9651	27.8038	42.0056	38.3388	37.0886	36.7103	23.2139	30.5292	20.8935	23.357	32.5475	33.344	26.9865	30.7062	53.9234	37.3282	49.8424	60.3522	27.2715	29.2217	38.155	50.1615	60.6209	59.8327	31.8363	50.9167	33.6734	27.0907	54.9749	25.646	39.837	13.1423	31.3048	45.6907	25.9929	22.7313	51.2498
MER58B	DNA	hAT-Charlie	227.071	189.614	200.552	162.248	207.803	185.797	177.771	186.719	177.678	197.939	211.283	216.846	230.408	278.634	227.482	225.793	177.266	157.476	189.121	156.354	177.653	194.981	174.888	163.632	113.327	163.219	146.222	103.798	98.1877	94.0729	89.9881	101.985	303.738	275.925	280.031	305.113	249.208	206.149	161.979	147.245	189.33	175.121	126.222	135.751	85.1328	71.1014	99.1032
MER58A	DNA	hAT-Charlie	195.973	215.258	214.706	222.284	188.493	173.806	173.652	185.532	178.316	191.089	169.512	168.468	179.229	185.47	131.687	191.254	167.156	167.765	170.413	166.995	170.449	197.17	178.416	160.661	205.522	214.135	181.481	197.924	116.627	109.297	156.164	150.911	261.727	264.571	226.649	241.592	189.444	188.277	208.845	200.17	156.926	142.002	169.705	174.12	115.103	82.5111	251.154
MamGypLTR2c	LTR	Gypsy	7.99655	8.95881	6.2797	9.80846	11.8203	11.5871	8.48914	9.33458	7.38128	9.055	6.39406	5.56076	18.5251	28.021	20.0089	6.71929	9.06922	7.84011	13.2342	7.49115	6.90542	10.7539	4.89507	6.38739	5.20191	6.45049	3.30554	1.69065	2.99573	3.77201	6.5899	1.36378	41.8526	20.6249	24.5686	23.2746	6.93422	9.50153	4.73294	1.29205	9.01971	1.85952	13.6108	0.467917	8.17629	3.03965	31.6991
HSATI	Satellite	Satellite	0.57946	0.369859	0.747584	0.57216	0.721851	0.30315	0.333999	0.296764	0.166495	0.181619	0.418825	0.301208	7.39481	2.32356	2.26905	0	0.124806	0.0224645	0.577585	1.30615	0.0230181	0.917725	0.731082	0.127323	0	1.58619	0.324073	2.67358	0.361554	0	0	2.51447	0.158382	0.0816829	0.77179	0	0	0.367619	0	0	0	0	0.107453	0	0	0.0881058	0
Charlie3	DNA	hAT-Charlie	3.3995	5.79446	5.3826	3.96425	3.42879	4.88409	2.61632	3.80398	2.08119	3.06158	2.56879	2.456	6.40375	2.84913	0.577576	0.901368	2.93293	9.27783	4.47	6.64599	7.43483	6.65939	7.97833	3.96825	18.9963	4.07121	8.81477	12.9354	23.2427	11.9977	15.561	12.7854	36.5072	43.6595	29.328	38.6436	14.3174	9.41669	4.73294	4.87566	5.2615	3.81955	9.38427	18.0836	39.8042	20.1762	53.2092
L5	LINE	RTE-X	11.2802	10.1506	15.4002	10.1763	8.12083	5.69249	6.40164	6.74464	5.77183	7.60205	6.11484	7.08997	8.6908	11.0093	9.07619	13.1928	10.0469	5.5038	7.5086	10.1995	9.59853	11.0127	9.79014	11.7774	7.10618	11.8964	8.037	6.64464	2.01437	6.0443	4.98396	9.07766	12.9082	19.1546	16.9151	13.4893	10.7505	5.76879	16.1185	7.11846	7.82265	1.18105	4.72795	4.65164	9.97176	1.14538	9.92774
L2	LINE	L2	1010.04	1082.82	1069.69	1672.18	1604.59	1711.69	1637.37	1610.24	1570.21	1854.15	1617.39	1671.05	1619.26	1490.51	1596.58	1450.3	1325.35	1352.52	1291.83	1291.36	1593.52	1756.38	1522.56	1408.03	847.401	1047.2	794.561	705.236	598.268	728.679	710.103	753.105	1892.59	1473.48	1577.92	1689.37	958.769	1191.73	1001.83	798.462	956.256	943.932	784.41	790.339	634.74	365.023	1344.51
Charlie7	DNA	hAT-Charlie	47.9793	55.52	52.7794	40.5416	34.8293	25.8688	20.0956	23.8221	21.5334	24.804	23.4263	20.4358	25.7675	9.46021	24.547	35.2763	45.8453	31.3604	28.5779	28.2359	31.5117	30.8261	36.3316	26.1013	29.493	32.5168	34.2869	26.5392	13.1709	20.1325	11.74	21.5648	73.0935	65.673	44.8281	35.99	47.9659	28.448	22.5063	31.0579	40.6444	14.9264	29.4781	40.9565	17.0984	5.50662	62.179
Charlie4	DNA	hAT-Charlie	0.154523	0.0410955	0.149517	0.817371	0.0902314	0.471567	0.389665	0.512593	0.0832475	0.622693	0.446746	0.417057	0	2.40655	0.0825108	1.02428	0.270412	1.19062	0.351573	0.192081	0.0920722	0.0235314	0.66751	0.530514	0.836022	2.90801	0.71296	11.4414	0.516506	0	2.87962	1.96043	6.73125	2.73638	4.30916	2.76421	0.623581	0.0848351	0	2.51096	0.0278386	0.125643	1.25362	1.3487	0	0.0440529	5.7041
Charlie5	DNA	hAT-Charlie	34.5745	42.9858	35.6348	43.6068	27.2048	20.2437	26.1632	26.2232	26.556	29.0331	25.6879	24.56	58.4978	48.2139	70.2167	42.1185	36.0689	47.153	39.2758	47.3671	53.7241	47.604	41.6717	30.1757	25.7309	28.1812	30.398	31.6112	15.2886	16.2696	28.7408	23.5252	48.3462	57.178	33.8301	57.1638	38.0135	57.094	16.6811	29.5709	48.2443	53.8255	14.5062	36.0021	37.7048	18.8987	39.9722
MER39B	LTR	ERV1	32.527	54.8624	29.8037	94.2838	102.909	65.4467	84.613	85.7379	88.5476	83.8042	90.2428	90.4782	93.9217	85.8611	68.8553	123.201	57.369	50.9045	62.2787	45.5808	37.2893	36.356	42.1167	51.0143	27.6352	28.0226	32.148	21.428	46.7954	23.6773	16.9455	28.1706	499.103	154.789	230.701	497.834	47.018	36.875	34.3552	56.5332	46.574	45.6587	43.4828	45.7457	21.7114	2.81939	46.1988
Charlie8	DNA	hAT-Charlie	28.5867	39.4927	37.1798	65.2671	60.816	54.1965	40.4417	43.5164	41.7347	38.8924	44.6467	44.9263	76.2097	62.8745	55.8186	67.7256	52.0024	55.7793	64.5137	69.5332	65.9237	64.4996	66.4967	59.8845	29.2143	49.3833	35.0647	27.3649	21.435	22.6775	57.537	33.8814	63.0362	103.778	106.057	65.1247	68.0203	50.901	61.3627	59.0442	61.0222	56.8912	50.9688	70.7655	30.6611	42.7754	40.6254
L1MC5	LINE	L1	438.149	473.214	434.496	486.05	452.826	328.514	265.139	287.268	289.313	312.307	366.081	371.436	378.126	369.806	383.263	442.039	281.728	294.15	260.918	278.133	291.386	318.968	283.564	286.435	253.454	287.47	265.934	253.754	151.543	160.424	209.049	212.707	471.346	438.147	414.515	443.434	375.421	319.63	374.498	237.761	289.076	276.968	252.981	278.906	178.525	136.256	345.12
MER101-int	LTR	ERV1	33.0679	50.3419	41.5656	71.2748	50.8454	49.2451	44.8115	35.234	37.6834	39.541	29.9599	29.3562	84.2906	25.5868	34.572	68.9137	45.8245	35.9432	36.4381	22.3582	30.545	57.1813	42.7524	47.8524	15.838	12.478	14.9073	18.1646	10.5884	7.36223	5.64849	12.4019	42.0109	65.9998	38.1393	71.1507	31.653	16.5711	21.4802	10.3364	14.9215	9.37298	12.2855	4.59659	5.02731	7.26873	35.705
HSMAR1	DNA	TcMar-Mariner	34.9221	44.5475	70.9706	62.2837	95.2844	58.7774	182.057	181.161	150.928	212.624	98.5914	113.671	45.9952	49.9012	82.7996	51.2551	64.7326	30.8213	66.2465	25.7772	28.8646	27.3435	35.6005	29.1146	121.27	261.985	153.416	162.931	181.965	91.3916	123.547	104.883	208.748	179.743	181.242	201.621	316.58	304.332	209.54	191.004	221.373	292.573	161.503	204.397	149.411	105.286	126.84
LTR42	LTR	ERVL	3.78581	1.60272	2.14307	3.26949	1.93998	2.05468	2.53282	2.72483	3.08016	3.55454	3.76942	2.34015	1.65176	2.95977	2.02152	11.39	3.49456	1.97688	3.99287	8.89334	4.83379	5.29457	6.92939	5.2627	1.16114	7.29646	4.27776	0.393174	3.25398	0.318121	3.15651	3.83563	8.79023	7.75987	10.3548	10.0617	1.22222	6.61714	3.47523	1.29205	3.25712	0.1759	9.02609	6.68846	15.5515	0.704847	19.2894
LTR41	LTR	ERVL	26.5779	24.9038	22.0288	27.1367	30.0019	25.9025	22.2666	25.198	26.6947	34.5595	21.1646	24.6759	55.2705	19.3907	19.9676	14.7497	20.1353	20.8021	28.8541	16.7302	33.169	28.4259	30.0697	30.1332	26.6598	26.2249	44.8516	34.1275	13.9456	23.5864	19.3267	33.029	45.8121	38.7994	52.4174	55.7264	29.0339	21.7461	21.6126	34.8122	43.6509	27.8928	36.0685	15.2486	18.3966	29.4714	25.2548
HSMAR2	DNA	TcMar-Mariner	359.999	351.284	342.493	224.573	187.456	191.759	136.745	120.621	102.45	101.343	99.1777	96.8036	101.139	131.447	76.0337	82.6801	119.085	76.6713	75.5883	71.9534	84.2231	94.8551	90.4635	82.3995	47.6068	38.0156	40.1202	39.6713	35.6389	53.1716	22.1509	41.4248	147.652	137.227	94.3513	105.04	47.8162	74.7963	60.0719	51.1944	71.8236	28.6215	43.5186	51.6635	43.6161	18.326	81.2072
LTR46	LTR	ERV1	8.22833	6.49308	7.82471	8.29632	5.54923	6.063	6.15114	4.85614	5.74408	7.99123	7.28755	6.74242	18.2964	16.3756	27.0223	19.0107	3.88978	5.03205	9.54271	13.4841	5.63942	7.50652	10.9027	6.64204	5.57348	12.3194	6.74071	5.03263	1.49787	1.63605	4.92858	14.6606	17.6992	17.766	29.3923	24.712	8.03173	16.8539	14.7615	10.117	18.3456	14.5244	14.6137	18.8543	6.93327	5.2423	96.9261
LTR45	LTR	ERV1	28.5867	10.8903	10.7154	13.2414	25.6708	22.972	27.4992	32.2124	20.9784	24.1813	18.9309	18.7212	50.5693	22.793	29.0438	63.3416	27.9773	20.9818	34.7053	23.9141	26.5859	31.2968	25.2382	30.5364	4.59812	13.0067	13.4814	5.81897	6.04311	4.68092	6.25764	6.98937	41.0211	34.511	56.5336	62.9134	27.8367	39.42	10.194	31.4967	14.4482	12.0617	18.5536	17.5882	1.40875	1.62996	1.17565
LTR44	LTR	ERV1	29.707	34.0681	34.9371	21.3743	17.3695	17.2459	14.1115	17.7249	16.6217	22.0797	14.3238	16.4969	18.2202	13.7201	10.4376	6.92415	11.3157	27.2494	9.26647	15.9619	27.8749	39.321	17.8956	22.8546	7.94221	18.6641	18.861	1.10089	7.48933	7.45312	14.9519	7.24508	42.7237	14.0495	19.1018	13.821	9.40361	10.6892	9.23419	3.65674	29.147	17.6906	2.14907	0	3.72905	3.25992	11.3646
LTR49	LTR	ERV1	7.45572	8.91771	9.36971	10.2171	11.0533	8.15137	8.68397	9.11875	6.99279	9.88526	6.78496	7.64604	14.7642	13.0009	12.2941	9.91505	26.3756	18.3535	10.2961	5.07093	10.174	3.17674	7.43797	8.40335	5.48059	10.2573	9.26848	6.68396	4.7002	15.7697	6.70066	12.4445	31.4785	22.667	22.9607	19.3495	21.3015	23.669	9.92924	13.9444	16.1464	11.5843	18.8044	11.175	12.6235	5.68283	69.1023
LTR48	LTR	ERV1	18.7745	17.0957	17.3938	22.8047	21.6104	21.0184	18.3699	17.2393	13.7913	19.9521	18.2608	16.1725	24.2936	32.9171	35.5209	13.8073	26.438	24.6885	22.9778	15.2896	18.3914	24.8492	22.7271	21.3267	9.28913	16.9722	20.1573	8.06007	16.7348	19.6326	11.5739	13.5526	26.8854	23.1979	16.2719	18.5755	21.0272	9.36014	7.38073	24.939	36.6078	34.2001	8.30973	2.50473	11.8225	1.76212	7.83769
AluYb9	SINE	Alu	86.8418	84.8621	86.7197	73.8086	62.1243	58.7774	90.5137	86.7631	80.6946	90.6278	76.8125	80.9322	53.4408	56.5677	55.6948	50.9273	49.7351	38.1447	51.0284	39.7799	52.8955	55.3223	51.589	46.1335	115.046	121.872	117.249	84.0606	103.301	91.5279	99.513	74.5817	107.66	86.6655	103.806	102.055	121.075	118.26	112.895	84.9339	97.0175	96.117	99.0721	102.171	79.9122	55.5507	99.5386
AluYb8	SINE	Alu	183.071	179.998	178.224	152.276	125.783	119.812	173.874	165.109	156.228	176.637	148.376	154.103	101.24	102.32	131.151	102.92	102.195	81.7258	103.99	88.8565	110.533	118.951	103.4	91.97	191.124	203.138	188.675	139.026	160.582	148.335	156.718	122.314	197.938	153.564	182.335	189.182	190.492	199.221	188.424	142.442	153.641	162.683	157.276	171.203	139.77	90.8812	178.351
LTR38C	LTR	ERV1	2.62689	2.83559	2.64146	4.12773	3.97018	1.04418	1.92049	2.23922	3.19115	2.23132	1.20063	1.9231	0	1.27243	2.47533	1.80274	0.0624029	0.965973	2.31034	2.42022	1.97955	1.41188	2.35218	0.509294	7.61709	9.83435	5.31479	4.32491	5.52661	6.90777	0.996792	1.02283	1.14827	1.06188	2.12242	2.70892	3.39228	1.58359	9.79685	7.04532	2.50547	0.0502573	0.573085	5.91777	2.45841	4.31719	0.740226
LTR38B	LTR	ERV1	17.9633	15.1231	18.3407	24.2351	16.2417	16.808	14.8073	16.9425	17.815	19.9781	16.39	15.964	20.6343	18.2842	10.8089	17.2489	13.8742	7.77271	10.1705	10.2187	11.2788	18.5428	14.5263	17.1887	0.32512	3.33099	2.07406	0.629078	6.30137	1.95417	0	1.8752	5.06824	4.61508	4.24484	9.89586	0.723354	10.4913	9.73065	4.75377	8.40726	0.653345	5.80249	16.8175	2.23743	0.0440529	11.7565
tRNA-Leu-CTG	tRNA	tRNA	0	0	0	0	0	0	0	0	0	0	0	0	0	0	0	0	0	0	0	0	0	0	0	0	0	0	0.0648145	0	0	0	0	0	0	0	0	1.3821	0	0	0	0	0	0	0	0	0	0	0
Tigger4a	DNA	TcMar-Tigger	19.9334	22.7669	19.9356	20.4752	19.6705	15.0228	13.4435	11.7627	11.1829	10.015	13.9329	11.8861	35.9067	24.5634	23.5981	33.8423	29.5166	26.3733	19.6128	21.4362	17.6779	20.5665	20.9789	14.4937	82.0695	76.507	74.7311	53.5896	45.5558	48.2635	59.2537	44.6212	92.139	87.2373	77.5648	77.3978	56.696	50.9293	56.1664	36.2018	60.7995	58.4743	43.1963	65.6735	27.4292	24.5375	53.993
LTR26B	LTR	ERV1	1.69975	1.68491	1.7942	5.10857	3.11298	0.90945	1.30816	1.99641	2.10894	1.55673	2.59671	2.13162	3.45599	0	0.0412554	0	1.70568	0.089858	0.175787	2.95804	3.95911	1.17657	2.67004	0.572955	4.41234	3.22524	2.85184	4.08901	3.40894	2.6813	0.553773	0.170472	4.23673	0.367573	6.56021	0	0.598638	5.68395	0.26478	1.77961	6.43072	8.89554	2.29234	0.0275245	2.07169	1.89428	1.82879
LTR26C	LTR	ERV1	19.8175	42.616	28.1091	28.6489	36.4535	25.8688	22.2109	23.5253	16.372	24.1034	14.5472	18.7444	33.1369	12.6689	27.4349	10.4067	11.4197	6.2002	8.18664	5.87767	9.09213	11.4833	9.8855	10.5466	17.5565	10.7861	17.5647	3.77447	9.4004	7.95302	19.4928	17.2177	28.8652	33.3266	37.8177	33.6128	26.814	20.1625	30.8468	14.7976	28.0056	41.0602	20.8818	55.4344	3.70143	7.5771	25.8208
LTR26D	LTR	ERV1	0.309045	1.31505	0.747584	1.10345	1.39859	1.17892	0.417499	0.701443	0.388488	1.55673	0.474668	0.440227	0	7.13665	0.247533	0.0409713	5.30424	0.0224645	1.28073	0	0.897704	3.90621	1.23966	0.0212206	0.975359	0.581602	1.81481	0.117952	0	0.499904	1.55056	0	1.30666	4.20667	5.2739	1.82438	0.224489	0.424175	3.34284	2.85226	1.67032	0.0753859	0.429814	0.0275245	0.580074	0.264318	0
LTR26E	LTR	ERV1	4.32664	3.5753	3.13985	5.10857	5.7297	5.38934	5.81715	5.07197	6.7153	7.52421	5.27719	6.53389	4.95528	4.9514	10.6439	1.47497	6.38589	5.1893	3.11394	2.30497	3.93609	2.58846	3.6872	1.50666	0.418011	2.96088	0.648145	0.668396	0.568156	2.31774	1.16292	1.49163	9.97809	6.2079	3.15147	9.01132	3.36734	4.32659	3.8724	4.02242	3.36847	5.62881	1.14617	0.0825736	9.39168	2.15859	1.2192
MER9a2	LTR	ERVK	0.849875	1.23286	1.64468	1.02171	1.39859	0.943134	1.336	0.7554	0.971221	1.27133	0.977258	1.99261	8.20798	1.85332	1.98026	4.05616	3.51536	3.59432	2.68703	1.24852	4.25834	0.517691	0.890013	1.03981	69.4827	33.3099	40.7683	51.2699	38.0665	37.4019	36.4937	56.2985	48.0295	25.5259	14.5997	14.5397	68.0203	49.0064	99.6564	86.6892	97.9084	52.9963	109.674	54.4435	18.2862	10.0441	11.1034
HERV15-int	LTR	ERV1	3.66991	2.21915	4.4855	2.41125	3.02275	3.87358	4.81515	3.80398	3.4409	3.78805	1.61946	2.29381	12.1976	2.2959	21.164	2.37634	11.1285	4.65015	6.70501	3.07329	2.73915	10.7539	2.03432	3.58628	0.371565	0.37011	1.87962	0.511126	0	7.135	1.60594	0	17.7784	9.47521	17.3653	18.1332	0	10.463	1.15841	1.85275	0.528933	2.03542	0	0.0275245	0.0276226	0.0440529	17.9831
L1MB8	LINE	L1	236.497	279.49	254.129	340.64	286.665	233.291	195.278	212.159	223.27	234.314	233.062	232.162	373.476	335.699	253.02	364.563	275.321	336.316	266.668	302.642	238.145	248.939	259.375	201.277	424.56	441.171	304.434	279.389	206.396	217.595	198.528	259.502	642.36	499.368	450.918	587.892	451.248	530.587	325.646	314.285	325.294	315.314	305.275	293.687	203.358	127.533	678.091
Charlie14a	DNA	hAT-Charlie	11.396	9.24648	10.4662	10.9119	6.49666	4.71567	5.53881	6.50183	4.66186	4.28102	5.22135	3.31329	8.53833	1.32775	7.63225	5.53112	3.84818	1.88702	0.552473	5.07093	5.04095	5.12985	2.22503	4.01069	6.50239	7.03209	8.29626	14.3902	7.85088	6.95321	19.6036	26.6363	10.8096	9.14848	2.89421	10.1723	12.0975	1.0463	0.198585	11.0677	48.8846	34.5016	10.5663	1.679	8.28678	3.87666	4.09302
HERV-Fc2-int	LTR	ERV1	0	0	0	0	0	0	0	0	0	0	0	0	0	0	0	0	0	0	0	0	0	0	0	0	0.882467	0.0528729	0.0648145	0.0393174	0	0	0.0553773	0	0	0	2.37968	0	0.399092	0.16967	0	0.877618	0	0	0	0	0.0276226	0	0
L1MB1	LINE	L1	62.6976	89.136	83.7294	79.9798	73.2679	63.291	58.1436	65.477	53.0009	52.1506	50.1194	40.8021	51.6874	77.0095	60.3567	37.4887	56.3914	43.2217	42.7413	55.761	48.407	39.2975	45.645	54.4944	98.3719	89.5138	83.6107	61.0206	35.3806	33.9026	44.3572	61.1996	204.076	115.5	118.148	125.219	81.34	79.8864	124.877	55.1681	81.2052	56.263	60.8187	64.5175	71.6806	34.3172	430.333
L1MB3	LINE	L1	339.216	332.462	318.221	365.815	369.498	310.594	276.718	305.101	242.111	267.369	257.075	266.407	336.832	281.566	249.678	303.556	302.779	240.011	267.221	214.074	270.347	304.591	237.379	236.418	259.167	351.182	228.147	229.692	155.107	135.974	170.451	160.67	487.541	379.907	378.241	357.744	265.346	276.11	231.384	156.777	287.072	252.191	157.169	252.785	293.02	122.379	680.747
L1MB2	LINE	L1	127.674	139.273	134.017	165.232	134.625	105.799	96.6648	104.434	95.0686	115.717	104.008	105.539	98.572	105.418	143.569	137.868	72.0337	91.7225	116.647	89.0294	94.0978	83.7954	106.134	110.687	196.604	202.45	169.49	205.551	114.974	142.655	176.488	413.353	272.061	401.471	195.456	215.553	160.859	155.644	155.393	150.024	204.697	187.636	160.106	163.826	120.103	90.6169	284.726
L1MB5	LINE	L1	113.536	113.218	120.859	146.718	125.918	95.5933	105.516	104.164	100.729	105.832	94.1797	94.5329	119.257	152.304	111.225	115.908	132.627	139.841	132.217	103.896	114.584	141.471	122.409	101.795	159.866	158.83	139.092	87.1273	73.0339	67.0326	89.6005	89.2423	268.181	193.507	242.728	255.413	144.222	172.555	144.669	134.666	113.136	130.016	80.6975	91.6566	144.549	53.7446	338.675
L1MB4	LINE	L1	178.242	163.396	170.449	210.146	164.221	120.485	123.413	145.603	105.253	136.344	118.639	126.067	146.168	151.751	112.751	97.6346	98.6797	133.731	102.885	110.811	97.5505	135.023	89.4781	87.5985	128.701	134.879	107.657	108.398	80.265	62.1699	93.7538	96.4874	302.906	233.123	196.742	231.032	180.065	200.72	131.926	98.1226	120.458	135.871	91.1922	120.998	102.48	53.7886	273.318
AluJr4	SINE	Alu	455.224	444.447	445.759	493.365	425.216	407.063	436.536	447.305	424.007	491.824	391.266	391.246	386.665	407.896	425.55	382.959	400.231	302.911	357.701	345.092	385.046	397.351	361.917	365.503	456.886	506.734	399.711	424.864	322.713	346.525	337.082	397.158	619.671	493.855	623.284	652.077	558.953	521.029	552.761	413.09	480.689	528.933	438.518	417.272	291.612	193.569	445.486
L1P4a	LINE	L1	18.5427	32.7942	25.069	35.0244	42.2283	45.9104	38.4099	41.7628	29.4974	24.7261	21.2484	20.2968	41.6498	47.3564	22.2367	38.9637	24.8571	34.3931	16.4737	44.9661	33.5603	35.1089	28.5122	23.8095	11.0076	9.67573	4.86109	15.1765	0.774758	2.63586	4.48556	4.0061	32.2308	23.0346	42.8343	33.3363	17.2607	21.8309	15.4565	10.3608	9.99406	5.82984	2.18489	2.36711	1.27064	1.14538	54.5155
MamRep4096	DNA	hAT-Tip100	148.999	117.944	96.9367	34.0027	34.694	19.3006	21.5986	23.5253	18.9804	22.1575	19.4335	18.5359	24.5477	33.747	22.9793	15.651	23.8379	14.0403	20.4164	20.9944	18.3684	15.6484	21.5828	29.051	4.59812	19.2457	17.6295	12.3063	11.2598	7.27134	15.2288	11.8905	23.5198	31.7338	23.9898	37.0957	27.4875	22.8206	32.1707	10.4827	36.8583	61.1128	10.817	29.1209	10.2756	6.38767	30.3493
MER135	DNA	DNA	1.23618	1.72601	2.34243	1.63474	1.75951	1.24628	1.28033	1.45684	1.72045	1.73835	1.08894	1.18166	2.8207	4.17688	1.4852	4.34296	1.72648	3.68418	1.23051	1.61348	2.04861	0.141188	1.1443	1.76131	2.74029	3.38386	3.1111	1.88723	0.206602	3.04487	2.71349	2.51447	8.19629	1.75618	5.08095	6.79995	5.16325	2.96923	1.78726	1.82837	2.50547	0.201029	2.6147	1.5689	1.54687	0.30837	12.279
THE1-int	LTR	ERVL-MaLR	3.59265	4.89036	3.8376	4.57728	4.15065	5.22092	4.17499	3.777	2.08119	3.26914	4.57915	3.684	8.63998	9.57086	10.4376	12.5372	8.23718	4.71754	6.52922	5.82005	4.67267	6.72998	3.78256	5.49613	6.31661	9.04126	6.67589	5.03263	4.23535	6.13519	5.92537	5.71083	49.1777	21.5234	17.6868	29.6876	5.16325	5.74051	5.59347	5.60701	8.57429	3.89494	3.43851	5.33976	10.6899	8.94274	53.4269
HERVS71-int	LTR	ERV1	327.395	388.393	468.585	277.007	283.913	360.344	327.458	364.13	247.162	265.812	269.137	260.267	309.032	238.414	394.484	202.07	194.718	222.286	195.224	238.929	271.383	270.964	310.996	222.392	41.2437	53.1372	49.9072	4.08901	8.62564	12.7703	41.09	53.1022	124.172	219.686	185.615	157.836	51.6575	65.6341	21.1162	49.4879	36.9418	45.508	56.8429	31.7358	73.3932	8.50221	67.3606
MIR	SINE	MIR	2170.46	2293.95	2235.13	2273.6	2138.17	1887.35	1733.43	1820.59	1655.52	1824.49	1692.86	1704.84	2467.3	2414.79	2362.95	2390.55	2029.49	1899.42	1979.48	1968.96	1975.25	2263.65	1956.38	1878.68	1591.79	1901.84	1572.92	1447.67	1178.3	1166.09	1281.32	1285.32	3362.86	2994.49	2877.87	3122.56	2003.72	2189.45	1986.05	1654.75	2047.11	1704.15	1536.73	1756.28	1361.19	712.908	2574.85
HERVK11-int	LTR	ERVK	0.154523	0.0410955	0.199356	0.653897	0.360926	0.0673667	3.81315	3.83096	2.69167	3.00969	0.50259	1.04264	0	0	0.0825108	4.83461	14.5191	3.01024	8.78934	3.68795	4.67267	4.70628	1.71645	0.297088	20.8541	7.45507	11.7314	1.61201	11.5697	4.22646	12.9029	11.0807	13.9773	19.6856	9.45442	48.2631	8.75508	22.651	4.56745	9.11748	10.9127	12.7402	17.9089	12.1658	2.54128	7.09252	0.740226
ACRO1	Satellite	acro	0.309045	0.534241	0	9.80846	1.84974	0.673667	11.69	15.3238	16.6217	18.8624	10.0518	12.2337	111.735	73.1369	15.1407	49.2475	23.4843	48.1863	35.0569	34.1712	29.7163	35.3677	31.5319	36.2872	4.41234	1.32182	0.388887	5.97624	0.309903	0.681688	5.09471	1.06545	15.8382	9.84278	19.8093	14.3739	3.56689	3.84586	0.13239	3.90053	1.72599	0.402058	0.608903	0	0.138113	5.50662	20.1603
LTR90A	LTR	LTR	1.08166	1.19177	1.74436	2.12517	4.19576	2.05468	2.33799	2.37411	1.8037	3.99562	2.28958	1.39019	5.74305	1.24477	2.02152	5.8589	5.65786	5.57119	1.88343	4.24498	0.414325	1.90604	4.89507	2.22816	7.89576	3.48961	6.54627	4.5215	1.08466	3.49933	7.58669	0.426181	5.58298	1.55197	3.40874	7.79506	10.3016	11.8486	2.84638	24.1101	12.4439	2.78928	17.6582	2.44968	6.8504	2.73128	3.43987
LTR90B	LTR	LTR	13.2503	14.63	9.36971	7.02939	9.20361	5.38934	3.75749	5.20686	3.74614	3.42481	4.10448	4.77299	6.09881	0.719198	1.44394	2.74508	3.05774	5.09944	3.01349	4.41786	4.60361	3.27087	3.65541	3.94703	3.85499	4.22983	2.52777	2.79154	5.42331	2.31774	3.43339	1.53425	5.06824	4.77845	4.63074	7.57393	4.2653	4.80732	0.364072	3.41296	2.25493	0.201029	1.71926	1.3487	0.0552452	1.67401	0.653141
MER65C	LTR	ERV1	2.62689	2.7534	3.73792	4.90423	4.10553	3.97463	3.81315	5.42269	2.80267	3.71022	1.59153	2.29381	8.48751	9.1836	1.19641	4.01519	4.51381	1.28048	1.93365	6.35787	4.39645	2.98849	4.73614	2.48281	4.08722	9.67573	1.62036	4.04969	6.24972	4.04468	2.32585	11.379	9.8989	9.18932	11.6412	4.64387	8.33105	3.28029	14.6291	3.60799	11.0241	7.46321	3.97578	10.4318	1.16015	4.71366	8.53437
MER65B	LTR	ERV1	2.85867	6.86294	3.73792	1.63474	2.34602	2.45888	1.89266	2.67088	2.16443	2.56861	1.98244	0.810944	0.406587	0.857505	0.0412554	1.67982	0.686432	0.0673935	1.23051	0.384161	2.20973	0.211783	1.58931	1.35812	3.01897	7.87806	7.06478	0.235904	0	2.04506	0.387641	3.11112	5.89975	10.5779	0.450211	7.62921	4.24035	0.197949	7.61241	0.0243783	20.2665	34.778	14.3271	3.08275	1.32588	0.0440529	2.61256
MER65A	LTR	ERV1	46.2023	73.602	73.313	74.7486	55.9886	34.8959	305.164	297.412	86.4386	111.306	38.1689	35.6352	114.759	91.919	61.6356	82.0655	49.6103	36.7519	52.6607	27.6212	43.4351	34.097	28.7029	35.3323	21.6901	40.765	28.7128	24.1802	20.7119	16.4968	34.6662	20.6272	76.8947	49.459	57.7556	79.4433	50.8842	56.585	44.4499	44.5147	46.6575	48.5485	31.6988	46.599	44.279	10.837	43.1073
HERVK3-int	LTR	ERVK	7.88066	7.68485	7.02729	23.4994	26.6183	24.3531	26.4416	27.4102	27.5827	37.5432	18.2328	19.2541	27.5717	37.0663	58.3764	25.689	46.0741	43.9855	27.8245	27.698	39.499	30.3085	31.1505	29.1571	56.2457	76.9829	53.9257	95.9738	139.715	69.214	91.6495	69.1266	40.9815	34.266	30.2927	57.6614	58.3922	81.2437	55.3389	70.0388	69.5965	83.6784	65.5824	73.3253	119.606	65.727	0.740226
L1ME2z	LINE	L1	213.821	221.874	200.053	215.786	208.841	148.779	123.023	146.979	134.445	133.101	123.609	116.683	112.676	123.619	90.6382	103.616	104.982	105.673	92.6396	99.1713	82.842	115.657	91.6078	76.2031	118.715	171.361	101.175	118.306	62.7554	48.9452	81.1278	112.128	167.371	193.874	170.115	171.16	145.344	196.11	138.314	101.974	140.334	101.394	101.83	141.504	97.563	46.4318	139.511
L1PA11	LINE	L1	56.5939	74.3006	70.0237	53.497	56.7556	45.0683	42.7797	46.1873	41.8735	45.0155	40.3189	38.4387	37.1265	37.5089	47.1962	31.7118	65.939	44.884	38.1708	36.6682	31.4657	32.3792	37.9527	31.1094	83.9737	90.9942	82.2496	99.5123	35.3806	32.1757	39.3179	87.7081	154.185	101.573	92.2289	121.128	75.2787	74.0045	33.5939	63.7248	27.087	54.7302	46.4199	29.8641	85.5472	20.6168	264.653
Tigger19a	DNA	TcMar-Tigger	71.6213	85.6018	84.8258	63.6732	49.6724	48.6724	40.9149	44.2988	37.9886	39.6448	42.3013	40.9874	51.5349	65.364	45.2985	58.0973	45.3461	56.1388	44.1727	50.2291	37.013	66.0762	43.8331	42.9717	47.6997	66.3026	56.7775	66.643	35.6389	45.1277	37.6012	54.8495	81.6857	100.143	80.2661	76.458	68.5191	71.4311	90.7863	59.8731	59.7138	82.3717	37.8953	72.2794	70.8243	31.63	68.1879
LTR91	LTR	ERVL	5.06062	4.93145	5.98067	6.98853	5.05296	7.34297	5.03782	5.63852	4.24562	4.69615	4.66292	4.77299	4.95528	8.76868	7.54974	7.7026	13.2918	6.91906	7.33282	12.6389	5.50132	6.61233	6.42081	6.15397	0.464456	1.63906	0.842589	0	0.0516506	2.90853	1.38443	1.66211	9.54254	8.0866	7.97516	6.52353	9.10429	5.0901	6.02374	5.7289	3.11792	2.66364	1.07453	1.76157	0.386716	0	6.27015
Charlie1a	DNA	hAT-Charlie	98.8173	119.341	115.626	112.307	86.8929	76.3601	71.6149	71.5202	65.2383	67.3547	70.9489	60.3806	107.085	86.5527	62.2132	97.5936	85.7831	72.2683	70.9425	63.0793	64.7498	62.8759	73.2354	63.3434	179.327	168.136	142.657	142.054	94.004	94.0275	120.28	104.883	278.357	190.444	229.479	226.444	144.147	147.245	140.896	105.534	171.347	113.782	95.1321	136.522	75.3544	53.4802	163.155
Charlie1b	DNA	hAT-Charlie	31.2908	34.6435	34.4387	26.1968	23.5955	20.951	18.2586	18.8041	14.7903	17.0462	16.6692	19.8334	20.3802	10.9539	10.0663	11.8817	18.5961	19.5441	20.8935	16.4613	27.6447	15.3425	20.1842	19.141	35.6703	53.1372	41.6109	53.0392	39.616	26.2677	32.9495	30.4719	66.0455	69.1854	87.6624	68.7735	49.4874	30.4558	33.5277	55.8994	68.1767	29.8277	38.54	42.9658	17.568	19.6476	76.0691
PRIMA41-int	LTR	ERV1	14.2547	13.5615	14.0546	22.6003	21.0239	23.7468	16.5886	22.3383	21.1449	22.5467	13.7654	19.6248	28.2578	7.7452	32.3443	10.6116	33.4479	31.5177	23.6308	18.094	41.0872	25.5551	27.7175	28.096	55.131	125.785	32.6017	25.6743	9.4004	34.6297	42.9174	32.1767	25.8955	14.3353	11.3196	28.0843	8.85486	5.14666	7.64551	9.06872	13.2512	0.55283	14.7569	3.66076	2.37554	9.38327	15.1093
SST1	Satellite	centr	11.2415	9.73962	8.3231	9.27717	7.89525	8.15137	7.76547	5.09895	6.13257	6.90152	7.67845	10.2411	15.2724	8.02182	13.3668	37.9804	12.1686	8.78362	13.1589	12.466	4.28136	5.88285	9.59943	9.4856	1.57915	3.96547	4.66665	3.53857	0.723108	4.09013	4.81783	14.6606	14.7296	2.3688	11.9627	17.4145	1.99546	10.2085	2.51541	4.90004	8.0732	2.83954	2.75797	1.43127	24.7222	4.53745	22.3374
MER54A	LTR	ERVL	20.5515	22.5203	24.1719	19.5352	23.2346	18.3574	21.0976	23.0397	15.4285	14.9965	11.2524	13.369	18.2456	12.5306	15.6358	22.78	21.5082	17.5223	15.2683	16.154	24.6293	14.5189	17.0374	16.2125	6.64173	9.04126	22.6851	23.3939	3.77049	14.5427	16.0594	3.75039	21.4212	24.5049	13.8279	37.2615	31.7777	50.3638	44.3175	30.7654	32.0422	66.8673	13.36	24.9372	11.049	13.3921	24.4275
MER103C	DNA	hAT-Charlie	97.5811	105.533	102.768	131.924	99.8411	97.3786	78.1836	88.112	86.8271	103.315	78.9345	85.1955	110.846	92.6105	106.975	94.0291	112.679	96.148	105.447	99.421	118.175	123.752	107.31	96.5748	74.7775	81.5828	70.1941	80.9938	58.0036	51.1266	69.1109	70.4477	128.805	145.15	148.891	163.696	94.8093	91.5653	82.5781	84.9096	88.2205	85.764	80.7334	68.481	62.5652	50.0001	168.554
MER51-int	LTR	ERV1	9.07821	10.2739	10.815	14.9988	12.2264	9.19555	9.15713	10.2788	10.1839	13.829	7.34339	6.62657	11.3336	5.97487	5.48697	14.8316	17.4312	23.3406	10.6477	7.39511	13.3044	13.2952	9.18621	13.8783	18.5783	17.1308	12.3148	18.8723	26.755	23.6773	5.03934	8.99242	19.481	37.9825	24.1827	20.5657	18.5079	9.55809	24.2935	28.547	54.1461	23.9225	39.722	28.1025	4.86158	7.04847	31.133
MER67C	LTR	ERV1	10.0826	10.6848	13.5063	16.5926	12.3166	11.7555	10.0756	11.4119	7.71427	11.0788	8.5161	11.0288	11.791	1.82566	7.75602	7.7026	4.4514	15.4556	9.36692	7.1454	6.39902	6.42407	6.6751	8.1487	4.73746	10.3631	8.9444	9.86867	11.828	4.77181	13.4567	10.3988	34.6462	16.1324	20.7097	24.4356	14.966	20.7563	33.7263	8.43489	23.4958	7.68936	8.66791	17.6983	17.1813	5.90309	38.274
AluJo	SINE	Alu	2001.11	1880.2	1891.39	1858.87	1587.31	1444.14	1721.71	1733.78	1622.38	1804.33	1667.79	1720.99	1478.55	1555.21	1585.65	1563.34	1330.6	1062.46	1293.49	1146.45	1357.93	1506.13	1327.23	1243.5	1782.68	2197.34	1616.99	1579.54	1429.33	1323.56	1390.47	1223.48	2647.2	2168.43	2589.42	2513.55	2447.38	2208	2422.8	1684.52	2083.75	2231.83	1780.83	2150.52	1275.97	904.186	1624.97
SVA_C	Other	Other	15.2591	13.6437	22.6269	7.31547	11.7752	8.084	18.4256	20.8005	16.6495	19.563	7.39924	8.50333	13.519	10.4837	13.078	10.9393	35.84	9.48001	26.0164	8.75888	11.9694	12.0246	12.5873	11.0559	639.371	610.206	744.719	407.407	390.581	393.243	521.987	521.134	188.911	291.485	275.85	213.507	565.264	447.76	666.914	861.017	418.86	419.422	640.243	631.495	1213.02	971.014	53.4705
LTR1D1	LTR	ERV1	5.83323	4.5616	6.77809	6.33463	5.459	6.16405	4.17499	4.66729	3.71839	3.78805	5.75186	6.53389	7.5981	13.0839	9.86005	0.368742	2.84973	4.31318	14.3894	5.10935	11.0947	12.0481	5.9758	13.7934	3.57631	1.58619	2.85184	1.88723	1.85942	1.40882	3.10113	3.92087	9.22578	1.75618	15.3072	9.23245	6.60996	5.03355	13.6361	3.3642	2.28277	9.32272	0.680539	4.0461	1.32588	0.704847	0.783769
MamGypLTR3a	LTR	Gypsy	7.84203	8.87662	9.56907	12.7919	13.7603	14.888	11.1055	10.5756	9.60121	12.2723	7.59469	8.50333	11.3844	12.8072	18.73	16.6343	18.2632	28.5748	26.2927	15.7314	14.3863	26.9905	19.8664	13.3902	7.19908	23.687	16.5925	12.4636	6.71457	6.90777	5.31622	8.14006	17.7388	19.8898	19.0375	15.369	11.6734	23.3014	12.6101	10.4095	4.56553	22.6158	4.79959	8.20231	0.801055	4.71366	41.4091
ERV3-16A3_I-int	LTR	ERVL	134.164	117.163	115.477	221.875	165.033	204.323	137.969	150.109	129.367	141.974	124.726	147.128	296.885	322.228	216.508	277.294	131.483	145.435	169.735	159.273	184.121	189.381	177.462	172.99	120.248	145.03	142.333	101.714	83.4156	119.114	88.2714	79.9089	258.441	274.904	204.653	271.887	271.058	229.168	93.5003	108.532	91.0322	124.713	103.048	62.7834	75.2163	32.8194	109.945
MER34A1	LTR	ERV1	12.4391	11.4656	9.81826	10.9936	8.79756	10.8124	4.48115	6.47486	5.77183	6.56423	7.17586	7.57653	4.52328	2.71082	6.8484	15.692	9.36043	5.27915	5.62517	2.76596	4.76474	2.21195	5.054	5.2627	6.4095	9.56999	10.9537	9.90798	14.9787	7.54401	4.54094	6.43533	18.2536	17.9294	22.8964	18.5755	22.2743	10.1802	12.6432	21.526	7.98968	12.0617	11.2826	15.5238	30.523	9.33922	12.0613
Tigger16a	DNA	TcMar-Tigger	25.0713	32.2599	23.2249	62.4472	48.8152	31.9655	34.0957	35.261	28.6926	31.9909	35.0975	33.828	46.2747	28.8232	24.877	13.2747	28.4973	38.3244	25.5393	25.8349	22.926	30.3085	23.4264	20.5627	22.7584	14.54	15.8147	16.2774	8.72894	10.2708	16.1702	18.0701	50.5636	34.511	33.2513	25.3201	23.4467	18.0133	10.1609	19.8195	21.1852	10.5038	17.694	16.1844	11.27	9.16301	47.2438
THE1B-int	LTR	ERVL-MaLR	8.88506	11.5889	11.5128	13.364	16.9184	13.1365	18.3143	18.5343	13.5416	15.2041	14.4355	14.2494	14.9929	68.2961	25.2896	33.9652	58.0555	24.1943	45.2023	16.1732	23.6165	22.3548	16.7513	15.873	97.3965	123.458	90.4811	63.419	53.51	73.8041	63.3517	48.8403	623.195	232.755	279.259	666.285	79.6189	124.425	91.5806	115.212	119.929	92.0211	98.6781	106.41	118.169	46.5199	600.977
Tigger9a	DNA	TcMar-Tigger	25.1872	22.6436	21.1317	29.3845	29.0545	22.5678	25.7457	24.5235	22.1716	23.0915	19.4614	18.559	21.3712	9.5432	12.9129	37.6526	17.0984	19.4318	18.759	15.5585	21.4758	17.2015	16.6877	19.7139	26.7991	22.7353	16.5277	19.1083	9.34875	3.09032	14.1212	4.81585	29.6571	28.9157	25.9193	27.0339	16.7369	16.0338	10.0616	9.62942	16.898	29.099	9.95735	9.63358	5.16542	10.5727	26.474
Tigger9b	DNA	TcMar-Tigger	21.131	26.7531	25.5674	12.3832	11.7301	10.3071	6.34598	9.46948	7.96401	9.39229	10.7778	10.7045	8.81786	14.4393	17.9049	4.4249	4.3474	13.9954	11.9786	8.97017	8.86195	10.1656	6.00759	7.49086	15.9773	30.2433	17.4999	6.68396	9.86526	7.58946	8.74962	11.5069	17.2241	20.2165	21.5458	30.2404	29.8072	23.5842	23.4661	30.9117	21.2687	4.09597	22.5652	11.5878	6.87803	5.02203	5.61701
MER57A-int	LTR	ERV1	37.5104	35.5887	36.4821	51.004	68.4857	39.1737	39.9129	46.9427	60.3267	66.5244	42.776	38.9021	64.4441	39.9984	36.0572	51.419	38.4402	77.9293	54.7952	49.9794	56.1641	59.2756	49.8725	43.2263	43.8911	43.7787	42.5831	81.6622	38.1698	44.9914	27.1349	52.2072	83.23	83.6024	66.2453	86.5197	81.315	64.305	117.728	60.3606	57.6259	51.7399	31.8062	99.969	51.5714	53.6565	29.8703
Charlie18a	DNA	hAT-Charlie	65.4017	68.5883	61.4015	42.5851	37.3558	30.1466	27.7776	33.1297	26.5837	32.873	27.2236	30.0976	21.6254	22.9313	17.121	14.8316	19.6985	22.9138	18.7841	18.4782	18.0462	28.2612	19.2942	25.401	25.0342	29.0801	20.8055	17.6142	12.2928	6.58965	19.0498	22.1614	43.2384	30.9986	34.7948	34.9396	38.1632	34.641	24.2273	20.9409	28.2005	18.746	12.1064	18.7442	18.9491	10.793	18.2444
LTR16D	LTR	ERVL	22.908	20.0957	27.5609	16.2248	13.8505	16.5048	14.1671	13.6512	12.3761	13.0506	10.4706	8.96672	14.6117	38.2005	17.9461	39.5373	16.1207	15.8824	16.5993	19.8996	14.6855	33.8382	12.7145	15.1303	7.4313	13.1653	14.8425	3.89242	12.2412	13.3156	0.719905	7.67126	35.5965	15.1113	18.2657	24.7673	22.9478	16.4014	5.42798	5.36322	8.60213	2.73902	16.6195	4.12868	19.612	8.45816	3.61405
AluSq10	SINE	Alu	310.204	289.805	302.522	259.066	217.413	201.022	312.233	313.14	274.578	308.778	255.092	268.886	160.424	163.092	189.032	160.28	163.683	126.34	159.966	127.926	168.837	178.533	161.315	146.358	317.363	331.037	301.517	251.671	278.551	251.27	264.427	216.841	321.516	238.514	303.378	293.117	320.072	330.715	306.383	224.402	266.332	264.655	246.749	273.429	242.195	172.864	279.196
AluJr	SINE	Alu	1895.45	1795.17	1923.68	2004.32	1538.4	1425.04	1562.39	1619.23	1449.87	1595.47	1569.25	1635.12	1528.46	1434.16	1319.14	1430.96	1228.59	1062.32	1276.56	1123.21	1280.77	1327.57	1287.15	1181.14	1806.41	2000.97	1629.89	1542.34	1355.26	1365.83	1384.1	1305.05	2588.96	2066.66	2352.8	2395.46	2373.43	2508.94	2316.33	1698.34	1983.08	2026.52	1862.56	2012.81	1194.12	855.376	1730.78
Charlie10	DNA	hAT-Charlie	46.6659	59.3829	43.1107	46.7945	25.8964	25.7004	19.5946	21.7987	22.0883	23.5326	19.4335	20.2736	8.66539	15.7117	3.58922	15.2413	14.5191	29.8328	16.3984	18.2669	19.7495	20.4253	21.4557	13.8783	14.6768	28.71	10.1759	28.1906	11.7247	14.8153	9.30339	19.86	39.0017	29.4058	17.108	23.551	21.4761	13.4322	10.7236	18.7713	16.7032	25.6563	8.02319	17.0652	9.47455	22.8194	37.0549
Charlie11	DNA	hAT-Charlie	2.08606	2.7534	3.48872	3.18775	2.3009	2.4252	2.56066	2.83275	1.19321	2.51672	0.893493	1.78408	8.6908	2.07461	0.123766	16.3475	3.14094	2.98778	1.85832	0.825947	1.10487	1.6472	1.58931	2.71623	0.232228	4.75856	0	0.9043	0	0	0.166132	0.511417	0.910699	0.28589	1.73653	4.09103	5.88661	5.06183	0.562657	0	6.15233	0.0753859	0.967081	0	0	0	0.0870854
Charlie12	DNA	hAT-Charlie	0.231784	0	0.0498389	0.245211	0	0.168417	0.139166	0	0.0277492	0.129728	0	0.254868	0.0254117	0	0	0	0	0	0.175787	0	0	0	0	0	0	1.48044	0.324073	0	0	0.0454458	0	0.170472	4.19713	0	0.514526	0	2.44444	0.0282784	0.0330975	0	6.8483	0.150772	0.0716356	4.34887	0.331471	0	0.174171
L1MEg1	LINE	L1	6.60585	7.93142	9.71859	11.5658	10.3315	9.46502	3.98015	5.09895	3.69064	3.39887	3.62981	4.3791	4.87905	7.16431	8.04481	1.96662	7.98757	14.7142	11.0495	8.52838	4.37343	7.29474	5.43544	7.08767	1.67204	11.8435	8.55552	19.698	3.04738	10.1799	4.65169	6.73366	16.4322	20.7883	15.6931	9.56416	13.7437	8.85113	0.0661949	6.99657	5.73475	0.351801	4.51304	0.0275245	6.15984	17.445	34.0939
L1MEg2	LINE	L1	18.195	19.6025	16.4967	35.9643	25.6708	23.2078	16.1433	18.858	16.6495	16.5533	18.0932	17.9798	21.8287	9.23892	15.2645	11.8817	18.9497	14.1976	15.9213	15.232	19.4963	25.6963	17.0374	14.8968	1.0218	11.8964	3.30554	9.67208	0.92971	0.54535	2.76887	6.00915	20.3917	28.9974	20.3238	12.8812	4.46484	1.75326	13.4707	6.82592	2.78386	1.98516	1.89834	2.28453	6.24271	2.59912	80.0751
Charlie17	DNA	hAT-Charlie	3.24498	6.98623	7.92439	2.94254	2.79717	5.0525	3.03382	2.77879	2.69167	2.30915	1.64738	2.31698	3.17646	6.00253	2.92913	4.22004	5.42905	5.84077	2.58658	1.84398	3.40667	1.60014	3.43291	3.16187	3.39053	3.43674	7.45367	9.43617	0.309903	2.86309	6.5899	5.71083	9.30497	11.3948	4.56642	5.52841	11.0997	15.4965	10.1278	3.51047	14.6709	2.16106	10.1723	11.6429	13.2865	1.98238	4.22364
MER110A	LTR	ERV1	8.07381	7.06842	5.68163	10.5032	8.84268	8.2861	10.2426	8.74105	9.15722	12.7652	8.43234	8.22529	9.85974	11.0369	20.0914	12.2914	7.11393	20.1956	10.0198	18.0172	8.86195	13.9071	6.77046	10.2495	2.74029	6.18613	4.53702	0.0786348	2.11767	5.86251	1.05217	2.25876	15.5215	20.1348	19.8093	12.9365	7.75735	8.90768	1.62178	3.77863	2.50547	0.276415	2.86543	8.33993	8.36965	1.76212	1.17565
HERVE-int	LTR	ERV1	113.806	82.8895	102.668	36.1687	40.6493	38.7695	88.5375	79.0202	42.5395	50.6976	37.7222	41.9606	49.7053	51.7822	44.4733	38.2672	27.1244	24.6885	16.2728	16.4613	28.3582	29.1789	37.603	22.1331	8.59244	18.2411	12.7036	13.4072	7.64428	12.5431	6.31301	7.33031	40.7835	17.521	11.7055	25.7624	19.356	7.9745	24.79	15.4802	25.8899	43.5479	22.3145	13.0466	11.1595	11.4097	22.2939
MLT1L	LTR	ERVL-MaLR	587.418	558.775	593.88	538.893	501.236	463.853	567.854	546.748	475.343	587.563	459.479	515.019	773.202	699.503	724.198	781.814	496.956	504.867	500.389	414.702	468.51	550.023	543.798	556.297	152.156	184.685	169.49	135.213	76.9077	122.386	118.12	166.125	654.476	472.168	534.593	563.622	253.049	303.653	253.659	198.171	239.496	240.406	243.669	223.967	137.975	66.6961	270.662
MLT1H1-int	LTR	ERVL-MaLR	2.51099	1.39725	1.7942	2.2069	2.88741	2.39152	1.86483	2.2662	1.38746	2.10159	1.6753	2.27064	7.11528	8.49206	5.7345	1.76177	6.78111	3.81896	4.39467	2.26655	3.84402	1.76486	5.62615	4.94439	2.50806	13.5883	3.69443	1.96587	0.361554	5.72618	3.71028	1.70472	2.17776	19.1138	10.6121	5.36256	5.98638	0.904907	3.40904	3.9249	3.50766	0.854374	2.11325	13.8448	6.90565	1.93833	13.5853
HUERS-P2-int	LTR	ERV1	10.1599	5.05474	5.08357	11.6475	6.67713	4.88409	4.70382	4.77521	5.30009	9.3404	11.2245	11.3996	20.8122	11.3135	25.4959	11.0622	11.2949	15.3432	15.2181	26.1422	14.9157	5.27104	18.6903	18.3134	0.32512	3.38386	4.73146	10.5371	6.92117	4.13557	0.886037	2.98327	1.18787	8.78091	23.2823	5.69427	21.9501	9.04907	14.6622	21.0385	10.5508	16.8111	26.2545	6.02787	2.54128	0.0440529	16.6769
MLT1E3-int	LTR	ERVL-MaLR	0.733983	1.43834	1.69452	0.735634	0.63162	0.471567	0.166999	0.242807	0.33299	0.207564	0.33506	0.440227	0	0	0	0	0.124806	2.17906	0.376686	0.537826	0.460361	1.34129	0.158931	0.169765	1.57915	0	1.62036	0.747031	1.08466	0.863471	2.60273	2.94065	2.81129	0.735146	0.836105	1.10568	1.89569	0	0	1.34081	0	0	0	0	0.883923	0.484582	2.00296
Kanga1	DNA	TcMar-Tc2	14.2547	16.0272	18.9388	10.9119	7.21851	5.28829	6.59648	5.80039	5.63308	3.94373	4.18825	4.58763	8.08092	9.21126	52.1056	5.16238	5.53305	7.593	6.83057	4.24498	5.91564	12.4952	8.48691	8.91264	28.9356	32.9927	22.2962	23.2759	6.55962	16.1787	17.9976	7.5434	17.9368	4.57424	5.91705	4.03574	9.70293	63.796	29.3905	21.5748	19.9324	15.0269	9.52754	25.5978	27.4569	2.20265	28.2157
MamGyp-int	LTR	Gypsy	4.288	5.87665	8.22342	10.1763	5.7297	8.79135	7.18097	5.96226	5.32784	5.68208	4.80252	4.12423	19.0334	0.138307	4.70312	10.1609	7.00992	6.85167	15.4441	5.72401	12.0154	8.44778	17.5778	12.6687	23.3157	10.2573	20.611	43.9175	21.435	21.9958	12.5153	32.3898	32.6268	32.9182	28.2346	38.0355	20.0294	18.5223	42.9274	18.7713	21.9647	3.86981	3.72505	32.4514	29.4733	12.5551	4.61553
LTR22E	LTR	ERVK	0.772613	1.15067	0.548228	3.67817	3.65437	3.19992	3.17299	2.6439	3.02466	2.67239	3.01554	3.1511	6.22587	9.57086	3.58922	4.67073	1.85129	3.34721	6.2781	3.66874	3.59082	2.63552	6.13473	3.64994	24.384	38.9673	42.1942	29.2128	26.6517	32.9028	25.9166	46.4111	1.66302	0.612621	2.95853	7.07637	18.5827	40.8057	18.4353	29.1564	24.8877	27.2143	62.1797	26.9465	8.17629	13.4802	2.52548
MER76-int	LTR	ERVL	1.31344	0.780814	1.84404	1.75735	1.98509	1.48207	0.584498	1.18706	1.41521	1.7643	1.17271	0.417057	0.203294	0	0.783853	0	2.76653	1.97688	3.61618	1.44061	1.26599	0.16472	1.90717	3.62872	2.32228	10.2573	15.2314	7.03781	7.90253	8.90739	21.2095	5.15679	1.94018	2.04207	2.95853	2.32193	17.136	25.5071	4.30267	11.3847	18.0951	25.4804	22.1354	5.91777	2.40317	6.96036	0.0435427
ERVL-B4-int	LTR	ERVL	40.0986	35.7941	43.9579	111.449	173.515	121.294	102.872	126.799	116.963	130.973	120.51	128.824	184.591	106.967	132.554	112.097	106.646	97.0915	108.059	97.3465	98.3792	99.632	104.958	85.816	33.0693	65.0336	40.4443	29.6846	32.3332	60.3521	22.0955	25.1447	145.355	110.068	100.847	158.223	74.4057	70.8938	38.7902	50.9994	50.4714	45.8095	63.899	38.782	38.6716	10	143.604
LTR22B	LTR	ERVK	0.347676	0.821909	0.697745	0.613029	0.406041	0.370517	0.417499	0.836335	0.471736	0.46702	0.16753	0.0695095	3.35435	0.0276614	0	9.05466	0.686432	0.112322	2.41079	0	10.0129	0.611817	1.27145	1.01859	3.29764	12.7952	3.5648	2.39836	0.568156	2.09051	0.553773	1.23592	14.9275	5.06434	3.53737	14.0975	2.44444	5.34461	0.13239	12.7498	2.95089	0.1759	0.465632	3.08275	0.883923	0	13.716
LTR22C	LTR	ERVK	0	0	0	0	0.0902314	0.10105	0.194833	0	0.0277492	0	0.362981	0.509736	0	0	0	0	1.43527	0	0.200899	0.345745	0	0	0	0.0636617	2.27584	4.81143	1.23148	0	1.03301	0.0454458	3.82103	1.32116	3.99916	0	6.56021	0	0.673468	0	6.18922	3.31545	1.2249	0	0	0	0	2.29075	0
MER81	DNA	hAT-Blackjack	17.577	14.1779	16.4468	14.1405	14.8882	15.4607	9.35197	10.8993	9.62896	11.7014	9.74466	10.102	17.6865	16.3203	14.6044	12.6601	19.1369	12.2656	22.7518	19.3809	20.5091	19.2722	24.0621	27.6928	10.6825	16.2848	17.7592	15.9235	19.0591	10.498	11.6846	12.615	29.4987	20.2982	40.519	27.1998	17.9591	16.458	19.362	18.5031	14.2534	17.6654	9.4559	17.2028	18.7557	9.42733	20.2909
MLT1H2	LTR	ERVL-MaLR	452.829	371.092	512.842	182.315	202.885	177.747	269.12	286	200.71	188.91	215.443	245.183	200.473	219.964	167.002	215.058	115.32	174.751	155.772	201.243	207.6	234.985	246.12	247.665	34.3698	68.7876	77.9719	56.0273	38.5313	30.6305	39.3179	50.332	163.49	149.275	151.978	173.869	78.671	133.191	66.4266	118.21	85.214	88.88	70.3104	112.328	54.1679	9.86785	83.9939
UCON23	DNA	hAT?	2.97456	3.04106	3.93727	0.939977	2.12044	3.0315	1.50299	1.53778	2.74717	2.0497	1.424	1.34385	3.07482	4.97906	3.71299	6.47346	1.28966	5.1219	3.46551	5.41668	3.33762	2.70611	3.43291	3.45895	3.94788	2.06204	4.4722	9.7114	4.08039	5.72618	5.3716	3.36683	7.52317	7.96408	5.01663	3.1512	1.6712	2.43194	0.496462	1.38956	1.2249	8.26732	2.25652	1.21108	1.35351	1.93833	0
MST-int	LTR	ERVL-MaLR	0.463568	0.657527	0.498389	0.776503	0.857199	0.90945	0.695831	0.350721	0.638231	0.70053	0.50259	0.393887	0.279529	0.691536	0.165022	0.0409713	0.852839	0.673935	1.93365	0.441786	0.621488	1.88251	2.12967	0.551735	0.696685	8.03668	3.24073	0.589761	0.774758	1.36338	8.41735	1.06545	15.5611	4.5334	1.80084	7.07637	3.8662	4.77904	1.05912	3.33982	5.34501	0.753859	5.76667	1.07346	1.65736	3.70045	6.79266
GSATX	Satellite	centr	0.386307	0.0821909	0	0.245211	0.406041	0.943134	0.166999	0.998207	0.66598	0.570802	0.279217	0.556076	3.12564	0	0.0412554	0	0.20801	0	3.11394	1.32536	2.71613	0.0470628	1.30323	0.403191	0.0464456	2.59077	0	0	0	0.0454458	0.221509	0	0.63353	2.77722	0.0643158	0	0	0	0.0992924	0.0243783	0	0	0	0	0.74581	0.0440529	0
HERVH-int	LTR	ERV1	1064.78	1255.26	1481.46	1586.93	2048.03	1742.88	2041.09	1951.47	1638.09	2017.58	1145.85	1219.52	1356.25	1628.43	1500.91	1494.71	1128.31	1213.28	1246.93	1233.85	1672.68	1725.91	1658.32	1561.62	1398.01	2006.21	2322.69	2153.34	1982.76	2209.03	1935.88	2595.83	3010.22	2742.38	2889.97	2903.86	1852.44	1831.17	1888.81	1200.58	1925.15	1807.98	1390.63	1741.28	3436.31	1365.51	405.687
AluSg4	SINE	Alu	408.326	397.188	411.52	403.128	340.985	321.945	453.069	438.51	438.77	489.281	438.035	446.251	266.01	257.251	307.559	313.267	247.552	176.706	243.816	194.559	279.37	300.967	272.789	244.992	428.74	452.38	404.118	334.984	363.31	322.756	357.516	286.394	509.239	376.803	475.68	507.73	430.994	451.86	428.877	308.848	389.267	395.299	369.891	379.756	307.799	223.833	344.249
LTR23-int	LTR	ERV1	0.618091	0.205477	0.548228	0.28608	0.225579	0.2021	0.222666	0.134893	0.443987	0.23351	0.16753	0.509736	5.15858	0.0276614	0.288788	0	1.28966	0	0.652922	0	1.12788	1.52954	0.0635724	1.63398	4.45878	1.53331	0.194444	2.59495	1.03301	0.318121	0.221509	1.02283	3.08846	1.14356	5.01663	4.42273	2.56916	0.0565567	0.562657	0.487566	2.00438	0.351801	1.64762	4.18373	0	0.704847	1.34982
LTR88c	LTR	Gypsy?	4.82883	3.69859	4.43566	5.63986	6.09062	3.2336	4.25848	3.66908	2.60842	3.63238	2.9597	2.61819	6.37834	2.10227	5.23944	6.67832	2.89133	8.78362	5.34894	9.18146	6.00771	10.0714	8.0419	4.73219	5.94504	5.18154	4.73146	2.87017	1.80777	0.908917	3.15651	0.68189	15.2443	8.0866	6.88179	22.3348	10.8004	10.8589	6.32161	7.84981	4.06444	10.7048	2.72215	7.59677	4.33675	0.30837	9.14397
MamTip1	DNA	hAT-Tip100	23.0625	34.5613	47.8952	21.9873	20.5276	21.3889	19.2049	21.6368	22.2826	22.6505	16.2783	17.4237	17.8136	12.6136	26.8573	18.9697	29.0173	26.9799	29.9591	13.0231	30.6831	36.4972	25.8739	22.7697	4.31945	7.03209	7.06478	7.98143	2.53088	13.9519	5.98075	9.12027	20.2334	12.5792	17.6225	25.3201	13.3446	4.66593	15.4234	21.3554	25.9177	12.5643	19.5207	10.7896	7.7067	4.27313	9.79711
MamTip3	DNA	hAT-Tip100	23.6806	19.2738	17.4935	15.3666	22.7834	17.4817	12.4693	12.4371	11.4882	13.0766	11.6713	13.2068	19.999	15.9607	7.2197	14.6268	15.1847	11.8163	12.8324	10.6221	13.9489	19.837	15.7024	18.568	4.273	7.61369	11.1481	8.68914	4.13204	1.22704	11.7954	5.71083	28.2713	24.464	24.6329	25.2096	7.13377	8.79457	3.40904	7.58165	2.67251	13.7956	5.37267	5.91777	3.09373	1.54185	5.3993
MamTip2	DNA	hAT-Tip100	149.964	134.012	134.665	172.425	165.53	126.279	175.711	180.001	153.453	179.414	154.993	152.434	210.282	218.774	195.179	217.803	157.775	153.769	133.071	133.285	168.078	195.381	166.56	141.18	32.4655	61.4383	69.2867	43.2491	25.9802	42.5373	38.3765	43.854	171.845	165.735	171.916	176.522	100.297	114.612	61.9253	71.9403	72.4082	95.2878	74.7518	57.5538	32.2908	22.6873	118.131
THE1C	LTR	ERVL-MaLR	150.505	127.067	146.277	302.264	295.959	214.058	375.303	355.604	247.356	305.898	231.666	237.861	156.841	196.064	205.782	160.607	105.149	85.1629	105.12	80.3474	110.924	117.563	106.833	114.103	58.7537	68.4175	76.87	49.8151	35.0707	38.6744	30.8452	40.1889	231.714	142.863	193.655	279.351	85.4805	85.8531	105.415	78.1568	106.733	77.7731	59.8158	60.7466	45.964	17.9295	274.276
THE1B	LTR	ERVL-MaLR	126.786	123.574	154.999	286.039	307.238	221.603	380.675	358.545	257.235	292.692	243.421	262.792	189.8	221.817	272.74	260.373	192.596	133.147	189.121	122.586	147.154	165.402	147.933	145.043	192.192	253.102	237.286	132.657	119.571	135.429	147.525	138.679	677.441	388.443	532.792	756.951	256.741	300.147	227.843	221.696	241.945	194.596	224.399	211.581	178.276	120.397	1035.1
THE1A	LTR	ERVL-MaLR	22.6376	24.1641	25.7169	43.7294	44.6194	32.0665	57.8931	54.8474	37.6556	40.9421	38.7553	40.1533	29.6809	36.4854	53.5908	41.1762	55.0393	17.1629	55.197	25.0473	32.6166	34.3559	28.989	24.4673	49.2788	73.9163	81.5367	27.9547	38.9445	66.2146	45.8524	46.3685	295.581	142.782	237.711	267.686	80.6914	74.6831	88.9659	64.8219	59.5189	68.375	56.0191	82.9589	45.7983	34.097	433.729
MER84	LTR	ERV1	5.33103	4.23283	6.77809	4.33207	5.05296	4.37884	3.89665	5.44967	3.2744	5.47451	4.94213	5.46808	5.41269	12.2264	0.618831	0.245828	2.2673	5.5038	5.09781	0.153665	4.78776	7.03589	4.76793	2.03717	2.04361	2.74939	0.518516	2.35904	7.59263	0.908917	6.20226	4.56014	3.48441	5.59528	11.5125	7.29751	10.127	3.28029	2.97877	2.99853	5.84611	15.0772	0.0716356	8.61517	2.45841	1.32159	4.1801
MER4CL34	LTR	ERV1	24.376	15.6163	21.4307	43.9746	39.2958	35.3001	39.4954	40.0092	31.5785	36.5054	31.3002	36.2376	36.7453	34.8258	46.3298	58.9987	33.76	33.3598	35.0569	21.782	32.2713	46.5216	34.5198	37.9424	5.8986	22.1537	20.8703	4.7574	6.92117	8.04391	6.36839	6.39272	33.973	36.4714	49.7161	22.6665	27.3877	18.4375	29.192	20.3071	15.8958	33.0442	7.98737	21.9921	5.24829	7.35684	29.5655
LTR1	LTR	ERV1	4.55842	5.71227	7.02729	5.84421	4.10553	5.15355	2.89466	3.80398	3.3299	3.5286	2.34542	2.87306	12.9346	10.8433	3.25918	4.17907	8.29958	10.0192	9.76872	6.68441	6.92843	8.30659	4.51364	7.70307	1.67204	2.59077	3.04628	3.22403	5.42331	1.22704	3.10113	2.68494	21.5796	15.4381	13.3134	15.2031	8.15644	3.81758	7.04976	7.28911	8.71348	1.78413	4.11905	2.83503	3.86716	0.484582	97.0132
HERV1_I-int	LTR	ERV1	1.3907	5.01365	6.72825	2.73819	2.43625	2.76203	1.75349	1.26799	2.63617	4.02156	4.21617	5.28272	0.177882	5.33866	0.123766	0	0.0832038	2.38124	9.61804	6.51154	3.40667	5.64754	0.572151	4.30778	0	2.74939	2.20369	0.0786348	2.53088	0.0454458	1.99358	0.852362	1.02949	0	1.41495	2.15608	0	1.41392	17.2769	4.33933	0	0	0.250725	0.055049	0.0276226	4.05287	9.31814
LTR53B	LTR	ERVL	3.63128	3.98626	4.78453	7.72416	11.1436	8.58925	12.024	10.9263	8.21375	11.1566	7.42716	6.95095	8.74163	7.46859	8.45736	11.3081	4.51381	5.1893	8.21175	9.08542	8.10236	14.4953	6.57974	7.38476	2.92608	1.21608	2.46295	0.511126	3.71884	10.5434	0.775282	4.77323	10.77	8.5767	5.59547	10.8357	4.39001	1.13113	8.67153	5.0463	4.56553	1.50772	0	3.24789	0.303849	0	4.96387
LSAU	Satellite	Satellite	0.386307	0.328764	0.398711	0.531291	0.0902314	0	0.111333	0.18885	0.221993	0.207564	0.223373	0.0926793	0.508234	2.76614	0.0825108	0.204856	1.37286	1.3928	1.13006	0.59545	1.38108	0.541222	0.635724	0.636617	0.0464456	0.793093	0.453702	0	0	0	0	0	0.0791912	0.490097	1.02905	2.76421	0.424035	0	0	0.780105	0.0835158	0.0251286	0	0	1.98883	0	0
L1M4c	LINE	L1	79.6951	115.971	97.7341	121.053	104.894	74.2381	91.9053	94.6408	81.1108	82.1177	72.7359	73.402	146.575	140.548	119.352	151.758	34.4048	60.0027	49.0445	65.1346	52.5042	78.289	74.1254	57.1682	210.538	172.736	186.536	140.717	119.623	124.203	119.449	149.249	181.981	171.902	147.347	127.264	147.689	216.697	125.307	108.678	175.355	82.0701	114.187	104.813	101.485	184.317	159.279
L1M4b	LINE	L1	60.7661	93.2867	66.3356	148.149	113.556	119.037	139.584	149.974	143.574	163.249	265.004	205.308	153.97	270.972	151.944	231.201	139.429	270.495	203.661	314.494	224.357	241.973	247.9	198.115	78.8183	103.737	71.2312	73.1304	60.5861	44.6278	68.5571	58.2163	188.436	134.368	92.872	196.701	152.802	112.039	156.253	119.502	177.471	117.25	87.5029	149.045	88.7514	49.5595	249.717
LTR109A2	LTR	ERV1	0	0.0821909	0.149517	0.0817371	0.0451157	0	0	0.18885	0.194244	0.0778367	0	0	1.90588	0	0	0	0.020801	0	0.62781	0	0	0	0.158931	0	0	0	0.0648145	0	0	0	0	0	0	0	0	0	1.34694	0	0	0	0	0	0	0	0	0	0
Plat_L3	LINE	CR1	45.5069	57.7391	60.2054	50.5953	46.8301	50.4913	38.716	38.0398	35.5744	39.6967	32.7242	32.9707	78.9288	81.3523	60.1917	57.8105	50.0055	43.2891	49.1701	48.001	51.2612	57.9814	50.6036	45.2423	43.2409	45.5764	46.0183	59.8411	49.0164	25.2679	34.0571	46.539	76.2215	68.9812	68.9465	68.3865	101.669	68.9709	98.6304	82.0573	78.7554	63.676	77.9038	71.261	48.9472	38.4582	49.6822
tRNA-Pro-CCA	tRNA	tRNA	0	0	0	0	0	0	0	0	0	0	0	0	0	0	0	0	0	0	0	0	0.0690542	0	0	0	0	0	0	0	0	0.0454458	0	0.0426181	0.0791912	0.163366	1.222	0	0	0	0	0	0	0.0502573	0	0	0	0	0
tRNA-Pro-CCG	tRNA	tRNA	0	0	0	0	0	0	0	0	0	0	0	0	0	0	0	0	0	0	0	0	0	0	0	0	0	0.528729	0.583331	0.15727	0	1.04525	0.553773	0.468799	0	0.0408414	0	0.276421	0	0	2.84638	0	0.695965	2.48774	0	3.05522	0.11049	0	0
X6A_LINE	LINE	CR1	3.20635	3.98626	3.43888	6.33463	6.04551	6.13037	3.06166	2.69786	1.72045	2.51672	2.90385	3.03525	5.81928	3.0151	0.948875	7.66163	0.832038	4.4929	0.853821	2.74675	4.67267	3.55324	3.78256	4.62608	1.67204	1.37469	0.842589	0.235904	0.206602	1.99962	3.37802	1.49163	6.25611	1.14356	2.76558	0.718694	0.199546	1.86637	0.0330975	0.0487566	0.38974	3.44262	0	1.26613	1.82309	0.837006	0.609598
LTR06	LTR	ERV1	0.347676	0.205477	0.0498389	1.87995	2.25579	2.15573	2.31016	1.64569	1.7482	1.91997	1.81491	2.43283	1.57553	0	4.45559	0.0409713	3.47376	0.763793	4.09332	1.69031	2.09464	3.50618	1.78003	3.20431	4.87679	9.9401	9.46292	9.82935	5.0101	7.45312	9.30339	6.22224	5.34541	3.47152	7.91084	2.59835	7.80724	8.54006	4.33577	9.16623	10.1333	12.112	6.91284	12.8264	5.9941	1.32159	0.304799
MER101	LTR	ERV1	10.5462	11.178	12.9581	17.3691	12.9933	15.6964	15.8371	18.0217	10.8222	12.9209	12.7323	10.0094	9.88515	18.5885	20.5039	18.8468	8.59079	4.98712	8.58844	13.4457	14.018	8.25952	13.8588	7.87283	1.43982	1.48044	0.0648145	0.550444	0.619807	1.45427	0.276887	4.17657	10.2949	13.1918	10.2262	5.69427	4.6145	2.20571	0.165487	1.26767	0.361902	0.276415	1.03872	2.36711	1.54687	0	0.217714
HERVL32-int	LTR	ERVL	1.04303	2.01368	1.89388	1.55301	1.03766	3.57043	1.44733	1.56476	2.05344	1.89403	1.50777	0.903623	5.36187	1.82566	0	0	8.7988	0.718864	4.79647	0.0576242	1.45014	0	0.349648	1.18835	1.30048	0	0	0.864983	0	0.0454458	0.719905	1.8752	5.4246	0	4.43779	0.497557	4.56462	0	0	0	0	0.125643	0.0358178	0	0	0	0.391884
L1PREC2	LINE	L1	144.286	198.738	193.973	153.216	128.715	126.313	110.053	122.375	105.752	107.129	118.053	102.781	84.8497	108.046	156.152	110.213	106.917	117.31	90.5804	87.7809	85.7192	136.576	93.7057	79.5135	162.235	159.465	133.648	108.123	109.757	129.884	81.017	99.0871	511.694	234.961	242.792	500.156	166.347	174.477	116.47	101.56	134.405	93.4283	110.892	92.4549	123.363	77.0486	561.353
MamGypLTR2b	LTR	Gypsy	4.98336	5.05474	4.18647	4.53641	4.6018	6.23142	3.72965	4.1547	4.24562	4.79993	3.62981	2.43283	1.296	15.85	4.24931	0.286799	7.61315	3.72911	5.09781	4.2834	5.57037	5.05925	5.81687	7.70307	7.89576	10.3102	14.1296	16.9851	2.22097	4.68092	6.97754	7.62864	21.1045	7.75987	7.26768	14.3186	9.9773	8.59662	3.07806	7.0697	11.7757	2.99031	13.181	14.7256	15.22	2.73128	15.8931
MER105	DNA	hAT-Charlie	9.81219	10.0684	11.0144	7.39721	5.36877	6.97245	3.89665	4.50542	5.05035	5.21506	4.43954	4.81932	9.19904	17.3714	1.44394	9.997	9.19402	3.482	8.06108	6.33866	6.8824	10.9421	6.83403	5.62345	7.61709	6.50336	7.84256	7.35235	1.80777	9.22551	4.1533	9.58907	14.4128	14.417	16.2076	17.2487	5.3628	11.3396	12.213	11.1165	2.50547	15.7054	7.30683	7.62429	5.7455	1.36564	7.7506
MER104	DNA	TcMar-Tc2	14.5251	17.671	15.151	16.7561	11.1887	10.5766	7.96031	7.90472	8.408	10.1447	8.79532	7.50703	15.0437	8.93465	10.1488	8.15329	6.96832	8.40172	8.21175	7.29907	9.59853	15.8366	13.0959	6.32373	26.056	32.1467	30.1387	28.5051	9.2971	23.4501	21.9294	23.6957	20.7481	39.0444	40.0044	19.6812	34.1723	29.4943	28.7617	18.3325	25.7785	28.2697	23.6039	35.1763	6.98852	7.22468	51.0321
MER67B	LTR	ERV1	50.6834	40.7667	54.3742	195.801	74.5763	68.4446	305.887	241.269	268.501	334.516	104.343	124.237	164.693	161.322	164.815	160.485	301.593	286.894	270.762	332.473	334.867	305.014	376.793	371.912	9.93937	30.1904	25.9906	9.75071	9.14215	10.3617	8.3066	19.5617	244.384	193.017	196.613	239.712	139.383	128.667	74.9326	173.33	94.5399	115.793	117.375	55.9849	20.7722	2.15859	37.5338
U13_	snRNA	snRNA	4.4039	2.63011	4.23631	3.71904	5.54923	4.91777	1.80916	2.53598	4.21787	8.56204	2.45711	3.26695	4.04046	12.3923	5.15693	9.75117	3.97298	6.13281	5.60006	8.81651	6.09978	8.02421	5.43544	4.73219	1.81138	7.77231	6.41664	4.87536	4.44195	6.90777	9.58028	2.51447	12.9874	10.0878	14.9856	13.434	5.56235	5.03355	4.23647	3.48609	9.66	4.297	9.99317	5.75262	4.86158	6.87226	10.4503
tRNA-His-CAY_	tRNA	tRNA	0	0	0.0498389	0	0	0	0	0	0	0	0	0	0	0	0	0	0	0	0.0753372	0	0.138108	0	0	0	0	0	0.324073	0	0	0	0	0	0.514743	0	0.0643158	0.718694	0.0249433	0	0	0.14627	0.0556772	1.60823	0	0	1.35351	0.572688	0
HERVK-int	LTR	ERVK	2.70415	3.82188	4.03695	3.96425	5.05296	4.47989	5.76148	6.60975	4.55086	10.6377	3.54605	3.52181	13.0616	22.0738	2.06277	2.58119	8.84041	2.74067	16.5742	5.51272	9.46042	9.8126	11.6655	8.27602	95.1207	74.9737	94.7588	45.0577	45.7107	59.3523	66.5082	30.3015	257.332	38.6768	96.0878	58.7118	34.2221	30.9648	86.4505	55.7775	96.3216	20.4798	61.0694	41.2593	69.388	73.4803	35.2696
AluSx4	SINE	Alu	488.292	481.351	502.825	478.734	400.357	349.128	501.583	482.7	439.269	497.999	424.465	444.606	322.729	293.543	333.303	343.462	306.98	245.739	299.917	245.229	314.818	320.757	307.372	287.984	590.835	592.07	563.886	453.526	527.869	467.456	488.816	374.016	709.316	545.764	699.563	740.531	618.069	641.777	613.892	435.762	587.367	612.234	592.749	622.935	398.511	307.754	463.817
LTR38A1	LTR	ERV1	0.386307	0.0821909	0.249195	0.367817	0.721851	0.4042	0.500998	0.404678	0.554983	0.804312	0.139608	0.208528	1.88047	0	2.14528	0	0.124806	0	1.15517	0	0.0920722	1.43542	0.317862	0	0.371565	3.1195	0	0.275222	0.671457	0	0.221509	1.02283	1.86099	4.12498	0.643158	3.70404	0.498865	0.0282784	5.89135	0	1.9487	0	0.429814	0.0275245	0.0276226	0.0440529	5.3993
AluYf5	SINE	Alu	96.0745	94.9716	99.9768	88.1126	73.9898	66.7941	105.738	100.441	93.0152	102.07	88.7629	94.2085	59.1076	57.2869	60.6042	57.5647	52.8968	41.8289	54.5943	44.1594	57.4531	60.9228	56.1662	50.123	108.311	118.964	112.453	81.3084	101.752	87.6196	95.8581	73.6015	112.135	85.4403	112.681	110.402	120.002	116.535	110.744	79.3513	97.3238	94.7852	97.4245	99.0057	76.7356	51.1014	104.981
AluYf4	SINE	Alu	180.212	177.163	186.597	162.044	131.332	121.125	189.795	179.246	163.526	181.23	162.336	167.958	107.619	101.656	126.86	103.698	95.9964	78.4011	102.107	82.7292	107.955	114.386	103.718	95.4714	203.943	224.075	212.268	157.112	196.324	162.787	178.426	135.824	198.849	148.499	194.877	186.805	212.666	209.316	195.937	140.76	171.541	185.173	164.368	175.992	144.19	99.6477	222.155
AluSx3	SINE	Alu	1800.23	1674.15	1650.37	1518.23	1218.58	1104.65	1669.8	1639.84	1474.9	1714.87	1009.62	1045.24	824.635	758.228	818.136	895.755	594.075	516.548	584.867	512.145	683.613	733.803	663.536	596.913	975.312	1023.3	980.32	782.77	833.95	794.166	781.54	650.651	1247.58	921.791	1230.94	1160.97	1278.17	1232.09	1295.86	914.527	1103.74	1182.08	964.108	1133.93	708.685	527.402	923.976
L1HS	LINE	L1	11.1256	19.0272	31.0496	17.5326	20.8435	18.8964	23.8809	28.7052	16.261	17.3057	15.1335	16.3811	26.0724	37.2876	50.0016	25.9758	61.7996	20.6449	43.8713	22.3966	16.9643	25.5786	20.4067	17.2523	62.2372	40.342	56.0646	35.6609	27.1165	29.8579	28.5193	32.134	129.398	60.4862	68.1104	105.703	35.7686	31.5869	28.0997	26.6942	32.6825	30.481	23.783	16.267	75.7135	22.8194	416.747
Charlie1	DNA	hAT-Charlie	23.1784	28.9312	27.4612	21.1291	16.9184	13.6418	11.6621	12.4101	10.1007	11.1566	9.96803	9.70816	19.3129	9.68151	13.6143	15.1594	18.6377	20.555	13.3347	21.417	17.6088	9.08312	15.7342	12.7748	78.8647	59.1119	46.6016	65.1882	42.1985	22.1321	57.4817	64.7795	80.4979	56.8104	44.8281	55.2841	66.9228	55.878	35.9438	31.8868	44.7088	52.4183	27.4364	53.4251	81.5143	45.5507	48.0712
MER21C	LTR	ERVL	77.9953	95.3826	90.5573	110.672	84.9078	74.8107	73.1179	76.754	93.4037	89.4862	91.7226	93.4439	139.027	65.4746	141.341	130.002	62.7981	94.2161	92.8907	96.0212	98.4022	85.772	80.7051	67.4602	76.0315	102.943	122.824	88.8573	78.8704	85.9381	98.2394	92.3108	233.891	166.265	201.373	193.218	119.478	211.777	167.705	106.314	146.348	169.442	123.786	108.667	62.8966	50.749	198.729
MER21B	LTR	ERVL	57.7529	58.972	66.0864	49.7371	44.5743	38.8369	57.587	49.9913	48.4778	49.8155	47.2714	46.2702	45.4615	49.0714	80.4068	48.8788	70.9105	51.4437	58.7379	45.2734	66.6373	59.9816	67.2913	58.5051	100.973	129.063	97.7403	58.9368	90.2335	47.4	50.0611	59.1113	238.009	118.889	180.213	172.929	94.2855	97.0513	153.274	83.1787	148.129	137.077	42.5516	90.2529	47.9804	30.7049	124.968
MER21A	LTR	ERVL	224.483	227.874	231.851	150.11	229.323	166.093	317.299	380.263	352.553	395.307	254.199	303.733	256.684	261.041	294.027	217.066	177.661	142.38	125.16	117.092	187.137	219.36	171.677	173.393	87.0856	91.9988	101.435	63.301	82.1244	59.7158	77.1406	84.1281	234.842	192.527	225.491	273.878	209.748	165.824	166.348	168.698	172.488	302.875	172.14	162.835	102.618	51.5419	483.76
tRNA-Ser-TCG	tRNA	tRNA	0	0	0	0	0	0	0.0556665	0	0	0	0	0.0463397	0	0	0	0	0	0	0	0	0	0	0	0	0	0	0	0	0	0	0	0	0.0395956	1.59282	0.257263	0	0	0	0	1.09702	0	0	0	0	0	0	0
Charlie6	DNA	hAT-Charlie	206.983	206.875	185.65	195.27	149.513	198.226	134.184	166.97	101.617	138.575	83.402	107.763	156.816	197.862	123.024	188.796	102.944	74.3799	82.8207	64.5583	81.2307	120.034	83.5341	62.0277	281.693	150.159	195.675	256.821	168.432	369.157	195.814	156.536	83.1112	129.998	109.723	120.298	58.1178	42.7286	82.8098	100.463	92.3407	74.9336	71.1342	68.2058	97.1487	59.2952	28.1286
MIR3	SINE	MIR	1693.76	1669.38	1635.86	1395.83	1382.21	1385.43	1144.95	1231.73	1139.3	1258.65	1147.22	1160.46	1699.05	1633.77	1470.84	1709.9	1251.53	1254.57	1273.02	1267.68	1412.83	1516.06	1357.21	1296.62	1016.83	1138.83	973.838	933.08	791.39	758.218	852.977	891.784	1859.81	1711.99	1718.13	1734.1	1248.04	1287.94	1165.92	1044.71	1156.22	1234.75	1001.36	1154.9	1060.76	618.195	1298.57
L3	LINE	CR1	1256	1267.63	1185.42	1195.81	1097.58	1014.54	1075.59	1170.41	995.751	1154.71	988.008	984.463	1170.03	1164.69	984.643	987.326	918.466	880.9	858.869	804.28	977.163	1090.49	995.098	886.15	695.895	825.24	710.043	695.643	500.752	579.298	554.936	610.376	1471.69	1409.72	1249.78	1318.97	873.064	997.123	797.351	766.965	857.234	813.917	748.127	726.675	443.729	329.56	925.37
Charlie21a	DNA	hAT-Charlie	16.6885	24.3696	21.8294	12.7101	15.7454	9.56607	9.01797	9.87415	9.60121	9.31446	7.483	8.57284	13.5444	6.44512	8.58113	9.83311	6.96832	13.7033	8.1113	20.2069	16.5039	4.16506	12.6509	12.1169	4.7839	10.3631	14.1296	7.47031	4.7002	10.1344	5.70386	8.73671	22.4507	18.8687	19.0375	8.40319	16.0884	23.5842	7.57932	22.2818	22.9947	48.8249	41.1905	29.4512	7.51335	18.326	22.7293
ERV24B_Prim-int	LTR	ERV1	30.75	35.0133	35.8342	40.4599	37.0851	32.9086	41.4994	39.2808	25.3072	32.8471	28.7872	25.8807	29.2235	20.3035	25.0833	54.5738	20.5721	44.7942	30.6622	42.7764	43.7573	49.816	40.4956	45.8152	7.01329	11.1562	21.324	5.34717	0.774758	6.63509	7.69745	4.43228	29.6571	52.0728	55.5045	36.1005	20.5034	24.9981	9.69755	18.1131	13.446	21.0578	17.7656	15.111	2.26505	3.21586	1.2192
MER68-int	LTR	ERVL	30.4023	38.4653	33.6413	55.7447	37.8972	42.2726	50.907	47.2395	34.409	38.3475	53.3304	60.7281	47.1387	43.5391	50.3729	35.8909	51.2952	43.6036	39.2507	55.3769	50.2714	69.1588	40.7499	46.4518	12.7261	24.9031	23.3332	21.5852	18.2843	7.18044	12.3491	11.5495	40.4667	42.5159	42.2555	40.855	81.8139	94.6477	43.2584	56.7283	63.5834	42.4674	68.1971	31.2954	6.8504	12.6872	2.13359
L1M2a1	LINE	L1	32.0635	24.6573	35.585	68.4957	74.486	62.6847	94.5773	84.9555	97.8713	97.4515	85.3286	82.3687	146.422	140.52	110.895	155.24	89.2777	69.9769	75.1111	77.8695	69.4685	77.136	91.2263	83.7576	11.147	20.3561	20.0925	4.04969	8.57399	7.04411	15.118	13.0411	134.902	96.2633	119.113	139.703	51.4829	47.0835	28.1659	46.1968	35.0766	53.4737	28.511	24.2216	4.41961	0.881058	30.3493
MER88	LTR	ERVL	0.0386307	0.205477	0.199356	0.122606	0.180463	0.50525	0.194833	0.458636	0.194244	0.570802	0.279217	0.556076	0	1.02347	0.0412554	0	0	0.179716	0.125562	0	0.207163	0.517691	0.190717	0	0.139337	2.32641	0.129629	0.943617	1.75612	1.0907	2.10434	0	0.871103	1.10272	0.643158	4.58858	3.66666	8.03105	0.231682	1.6821	0.501095	0	0	0.825736	7.7067	5.02203	0
LTR75_1	LTR	ERV1	1.0044	1.15067	2.14307	1.18519	1.48882	0.50525	0.723664	1.40289	0.943472	0.648639	1.06102	0.810944	0	0.165969	0.0412554	0.901368	2.62092	1.28048	1.85832	0	1.58825	0	1.11252	0.954926	1.16114	7.82518	4.40739	12.0704	2.99573	0.636242	4.20868	8.0122	5.86015	2.98142	7.13905	5.25199	8.92968	0.989743	13.6361	5.46074	7.40507	2.41235	7.91574	2.97265	4.83395	1.27753	0.653141
MER57E1	LTR	ERV1	7.6875	11.5478	8.52245	4.33207	1.93998	1.8189	2.58849	2.42807	2.13669	2.93185	1.39608	1.29751	14.383	0.276614	7.75602	0.286799	6.19868	0.157251	3.49062	5.39747	4.0742	1.36482	0.762868	1.08225	3.20475	3.27812	2.72221	3.18471	4.64855	1.0907	5.59311	2.72756	2.17776	11.0272	6.11	5.14143	7.63264	5.25977	5.65966	4.90004	9.46513	9.39811	6.69793	5.39481	0.359094	0	9.5794
MER4A1_	LTR	ERV1	3.47676	3.41092	4.18647	8.17371	8.43664	5.18724	5.56665	6.7986	7.54777	8.25069	9.10246	7.27533	9.93598	11.8114	47.9801	3.89227	5.55386	9.07565	3.13905	5.2438	3.45271	4.9416	5.40365	4.28656	4.7839	8.14242	16.6573	4.08901	6.55962	9.54363	9.0265	8.9498	9.0278	6.2079	11.6412	2.70892	4.06575	12.8384	7.71171	4.36371	13.6409	3.11595	7.6292	5.14708	14.5571	10	3.39633
MER57E3	LTR	ERV1	1.0044	0.369859	0.498389	0.57216	0.721851	0.2021	0.779331	0.809357	1.02672	0.959986	0.614276	0.556076	0	5.06204	1.27892	0.122914	3.18255	0.539148	3.79197	0.806739	2.30181	0.988319	2.73361	0.445632	14.5839	11.1562	13.8703	16.3954	13.3775	8.54382	9.69103	17.1325	40.9815	17.2759	26.2408	30.2957	18.2834	27.939	4.23647	11.7503	18.4292	6.35755	19.6282	28.075	18.4519	6.21146	3.17862
HERVK14-int	LTR	ERVK	174.688	151.642	172.742	215.132	192.689	159.086	239.087	239.758	285.983	385.369	191.431	186.146	314.038	393.816	317.254	263.036	170.755	151.298	144.898	154.99	188.081	185.498	215.065	184.279	34.0911	48.5373	44.5924	26.0281	36.7235	44.446	34.4447	42.7033	159.095	125.056	103.484	136.331	94.3354	107.967	81.519	95.3191	66.2559	51.7901	77.3307	98.7855	37.5391	14.185	27.04
L4_A_Mam	LINE	RTE-X	64.8995	70.6842	67.1828	111.939	73.0875	71.1392	110.526	104.974	89.9628	98.4893	51.8784	47.5213	95.3193	126.136	87.6265	88.539	108.893	102.034	106.477	120.319	99.484	89.0193	91.1628	86.8982	99.3472	103.049	123.018	89.3291	52.9418	66.0328	82.5676	97.8085	198.81	112.682	116.862	174.145	102.492	103.244	104.72	99.7803	117.256	54.6297	82.2735	89.8951	36.2961	36.8282	139.206
tRNA-Ser-TCA	tRNA	tRNA	0	0	0	0	0	0	0	0	0	0	0	0	0	0	0	0	0	0	0	0	0	0	0	0	0	0	0	0	0	0	0	0	0	0	0	0	0	0	0	0.0243783	0	0	0	0	0	0	0
MER85	DNA	PiggyBac	19.1222	16.2738	19.0385	25.2159	27.4755	15.8649	24.4376	21.7987	11.0719	13.1803	11.3641	12.7666	20.6089	17.6757	18.3999	31.0562	19.3865	23.2957	15.4692	20.8216	17.1254	20.1664	17.2281	21.0932	17.7422	17.5009	6.48145	11.3234	10.8466	9.95264	8.02971	9.37598	22.7675	16.9084	20.1308	11.0568	15.839	23.4428	11.1207	11.3359	14.0028	6.60883	16.6911	6.30311	9.91651	10.5286	9.18751
LTR16A2	LTR	ERVL	12.6322	12.493	14.7523	16.2657	18.0463	13.6418	13.7496	15.6476	13.2086	17.5392	15.1615	13.1141	27.9275	21.244	43.4832	17.7815	36.1729	11.6366	25.0622	19.477	18.9439	27.32	24.9204	23.1304	6.27016	10.0458	11.7314	13.5645	8.57399	4.13557	7.64207	7.67126	14.4524	14.9888	18.3943	34.3315	18.2335	27.939	6.08993	18.9175	12.2211	23.1435	8.30973	31.0201	10.5795	7.70926	73.5001
LTR16A1	LTR	ERVL	94.9542	76.3554	78.4963	86.9683	86.171	78.5832	80.1875	74.4339	60.7429	73.6854	85.161	76.7848	131.379	98.862	95.5063	96.6513	78.7524	69.4602	69.7873	80.2897	67.4659	78.7596	73.6168	68.7122	37.8532	56.2039	67.3423	35.8181	39.5643	37.4019	61.0258	40.7429	77.0531	52.5629	51.1954	67.3361	75.4284	74.4569	46.7005	48.8785	70.6822	86.0656	84.0644	76.0227	11.7948	24.5375	57.607
LTR19-int	LTR	ERV1	0.386307	1.02739	0.847261	0.408686	0.541389	0.70735	0.306166	0.404678	0.499485	0.596748	0.223373	0.278038	0.787763	0.359599	1.1139	0.696512	0.665631	0.561612	1.28073	3.41904	2.83122	0.776537	1.23966	0.763941	11.0541	6.66198	4.9259	4.71809	2.84078	4.27191	2.27047	1.44902	8.55265	8.98511	7.52495	16.8064	10.2517	2.82784	4.03789	2.31594	7.32155	1.18105	7.41429	11.5878	6.54655	0.352423	2.52548
LTR71A	LTR	ERV1	1.27481	0.821909	1.14629	1.30779	0.63162	0.875767	0.779331	0.458636	0.499485	1.34917	0.893493	0.532906	0.0254117	0	0	0	0.270412	1.14569	0.929158	1.05644	0.690542	3.24733	2.35218	0.0636617	4.18011	10.0987	3.30554	1.02225	0	3.72656	3.98717	0.213091	4.03875	1.79702	2.444	7.85035	3.79137	0.141392	0.0330975	8.09359	3.75821	2.26158	2.65052	1.48632	0.0276226	1.40969	12.1049
LTR71B	LTR	ERV1	15.2591	10.9314	8.87132	21.7012	13.0836	15.1238	5.03782	5.17988	4.88385	5.03344	7.0921	7.46069	1.06729	5.94721	1.56771	5.77695	0.915242	6.2002	1.93365	5.2438	7.64199	4.91806	5.08579	2.97088	2.22939	2.48502	7.1296	2.28041	1.65282	0.499904	0.719905	7.20246	4.31592	1.1844	5.59547	9.17717	3.89115	4.89216	0.893631	3.9249	1.75383	13.7705	0.859628	6.68846	5.93886	0.484582	2.26422
Charlie9	DNA	hAT-Charlie	15.6841	18.7395	20.1848	9.2363	11.5496	10.4418	6.81914	7.06838	8.297	9.23662	8.59987	7.41435	10.8254	25.5315	1.23766	12.3733	7.88356	12.962	12.0539	11.2175	9.62155	7.17708	10.7755	8.48823	45.9347	39.3374	22.6203	62.9078	74.7383	50.8539	63.6285	39.5496	21.4212	32.0605	23.9255	36.377	24.2698	24.6305	37.1022	42.2476	77.6419	44.2013	33.7404	15.4137	70.3824	17.6652	37.0549
MER61C	LTR	ERV1	1.5066	1.72601	1.94372	0.57216	1.21812	1.17892	1.0855	1.18706	1.08222	1.37511	1.36816	0.903623	0.0762351	0.248953	4.20805	1.35205	6.65631	3.07764	5.24849	0.864363	1.42712	1.2001	0.826441	0.445632	3.06541	0.105746	0.583331	1.49406	1.60117	0.136338	2.71349	0.127854	33.6563	5.35023	19.9379	35.1054	6.98411	6.30607	39.0219	2.0234	19.0973	22.7163	5.51594	17.5331	12.6235	0.220265	87.6515
MER61B	LTR	ERV1	12.555	18.3697	17.4436	28.5671	25.7611	22.8036	28.5291	27.68	21.2281	26.4904	22.1977	25.0002	12.5534	21.8249	26.6097	33.0638	14.1863	12.0859	14.4647	13.8106	23.8697	27.8612	22.5682	16.3186	2.78674	8.14242	5.12035	7.07713	2.68583	9.54363	3.76566	3.79301	10.2949	21.4826	18.6516	14.4292	13.6938	22.3399	6.15613	1.85275	7.07101	13.1925	3.97578	5.14708	6.54655	0.837006	14.3691
MER61A	LTR	ERV1	24.7236	23.9997	23.5738	41.8494	56.9811	30.1803	49.07	50.2611	36.9064	43.848	46.1266	51.4834	30.9769	53.0823	36.5936	38.1033	16.3912	23.3181	21.1949	26.7568	29.3941	39.1092	36.2998	35.1837	6.36305	10.5217	12.7036	16.2774	11.673	12.4522	4.04254	9.75955	24.0741	36.6756	25.5334	19.9023	25.043	25.5071	12.1799	17.333	17.8167	3.21647	7.91574	19.7351	22.982	5.19824	27.8238
Tigger5b	DNA	TcMar-Tigger	43.0346	38.1777	39.9708	37.7626	33.8819	29.0014	21.4873	18.6692	23.67	25.4007	19.1543	18.3968	31.0023	51.5056	27.1461	33.2687	12.3766	22.0152	24.7357	19.9188	23.5935	22.1431	19.3896	25.8042	41.9869	52.2913	31.435	35.1891	31.3519	32.5847	41.533	45.1752	64.7388	59.0976	51.0024	50.4191	34.1972	43.3224	53.7172	45.2461	42.4539	27.7923	27.2215	37.1856	27.9541	14.9339	26.8659
MER61F	LTR	ERV1	1.0044	0.739718	1.39549	2.04343	1.17301	1.65048	0.890664	1.10612	0.582732	0.985931	1.06102	0.857284	0.88941	0	0.45381	0.0819426	4.68021	1.05583	3.41528	0.364953	2.27879	9.31844	0.476793	1.31568	1.95072	0.317237	0.518516	0	0	0	0.0553773	0.0426181	0.158382	7.3923	3.15147	0.386989	0.249433	2.51677	0.231682	4.92441	0.751642	0.0251286	0.465632	0	0.63532	0.792953	4.44136
MER61E	LTR	ERV1	0.309045	0.246573	0.996778	1.26693	1.17301	0.774717	1.39166	0.701443	1.33196	1.66052	0.586355	0.625585	0.203294	0.0276614	4.1668	0.204856	2.51692	4.33565	4.59557	0.883571	0.506397	0.447097	0.381434	3.31041	0.0464456	3.91259	6.80552	0.393174	0.568156	2.95398	5.42698	1.96043	2.96967	5.75864	4.24484	8.12677	6.51019	3.70447	3.37594	1.21891	0.0556772	0	3.08033	0.412868	0.386716	0.176212	5.44284
MER61D	LTR	ERV1	6.21954	10.5615	7.87455	12.7919	12.1361	15.6628	4.64815	5.50363	6.6043	7.88745	10.0518	12.9983	4.92987	1.74267	3.25918	3.72839	0.312014	10.0192	10.5974	2.45863	8.26348	13.0599	9.94907	3.73482	0.603793	0	1.94444	0.707713	0.981361	0.772579	0.664528	1.78996	7.52317	10.5779	1.222	4.31216	2.39455	2.0926	4.83223	0.219405	2.14357	0.402058	0.573085	0	5.35878	0.220265	18.7234
MER136	DNA	DNA	1.27481	1.60272	1.34565	2.32951	2.61671	1.4147	2.42149	2.77879	1.6372	1.50484	1.0331	0.926793	1.44847	1.46606	2.88788	4.4249	1.78888	0.0224645	1.8332	4.16815	2.20973	3.92975	3.87791	2.24938	0.0464456	0	0.842589	0	0.0516506	1.45427	0.387641	0.468799	1.50463	1.51113	0.707474	1.3821	1.64625	1.18769	1.48939	0.0243783	1.9487	0.0502573	0	1.62395	0	0	0
MER75	DNA	PiggyBac	4.71294	11.7944	8.57229	10.2171	7.08317	5.38934	9.43547	8.98386	9.32372	9.23662	6.8408	6.53389	21.2696	6.99835	9.53	6.43249	5.69946	12.2656	5.24849	5.99292	6.32997	13.7188	8.26441	10.5466	5.2948	9.30562	7.19441	8.21734	2.73748	8.58926	10.7432	5.75344	23.1238	14.0495	11.7055	23.6616	7.93195	10.9154	15.2248	9.06872	4.14795	9.07144	4.54886	7.62429	11.6844	3.12776	14.4997
MER76	LTR	ERVL	24.0669	19.6025	23.9227	33.7983	27.8815	19.8732	24.8551	23.2555	19.3412	22.1056	17.451	21.6638	19.44	13.1115	15.7183	36.1777	33.8224	25.295	23.9823	17.2296	22.2815	30.6379	26.3825	23.8307	1.16114	15.3331	7.45367	7.58826	2.58253	6.77143	6.81141	16.2375	42.6841	19.5222	17.4939	29.19	15.2154	8.34212	17.7733	9.75131	13.6131	1.45746	11.4975	5.7251	4.8892	0.176212	25.995
MER77	LTR	ERVL	53.7353	55.4789	59.6073	48.5519	53.3719	46.2136	30.3382	38.2556	32.1058	35.4935	29.3736	40.8021	48.5364	26.0571	62.8733	77.108	50.4215	41.784	31.3654	46.2722	48.1768	40.1916	55.2444	47.3855	19.3678	45.735	43.2961	29.3701	17.2513	18.9964	39.7609	28.5541	64.1053	53.9107	38.0106	41.5184	30.1315	41.0036	15.3241	30.6923	44.0128	26.8876	18.6969	20.0654	18.59	5.94714	93.5298
MER72	LTR	ERV1	25.3417	25.3559	22.6767	28.1993	19.1291	17.7174	19.8173	16.8616	14.5406	18.2397	8.62779	8.10944	18.703	29.8744	24.4645	17.085	37.3793	14.265	26.9958	24.0869	19.8876	25.7669	25.715	14.812	51.3224	155.605	95.2773	60.3522	23.9142	29.0399	33.5033	40.1889	124.607	251.542	37.7534	155.238	103.963	130.392	92.0109	202.876	195.343	145.193	157.742	211.168	47.1794	17.6212	3.61405
MER73	LTR	ERVL	61.2296	51.5748	53.0784	97.3081	103.089	72.8571	135.52	125.504	103.726	110.372	110.514	116.614	111.862	98.779	157.802	108.861	45.1381	44.5695	45.2023	53.6289	68.0184	52.5927	50.4129	64.2771	5.52703	11.6849	12.1203	2.9488	5.1134	7.27134	9.46952	10.3562	45.8121	30.0185	56.6622	57.9378	23.5215	24.0932	12.5439	24.2564	27.0034	21.8117	12.2855	18.8543	2.73464	2.3348	9.49231
L1MC5a	LINE	L1	501.272	556.72	544.291	454.622	455.398	348.858	362.194	375.137	312.012	364.328	419.467	391.454	566.579	528.223	490.857	475.062	448.926	495.881	463.826	437.906	404.174	463.569	413.061	424.263	322.286	404.319	352.137	340.803	129.075	241.636	241.556	286.564	597.894	613.316	467.962	553.615	408.072	407.01	303.636	327.132	358.116	311.344	242.522	297.843	217.445	129.912	307.194
Helitron1Na_Mam	RC	Helitron	2.08606	2.30135	1.69452	4.78162	2.66183	2.55993	1.75349	2.05037	2.85816	2.64645	1.70322	1.80725	1.70258	0.968151	2.39281	5.49015	1.20646	0.853651	5.12293	1.70952	1.95653	3.05908	1.97074	2.0584	5.75926	3.64823	3.88887	3.02744	1.80777	0.272675	1.27368	2.85541	16.0362	5.47275	2.8299	4.2016	3.89115	6.78681	4.79913	0.0243783	1.75383	0.201029	1.25362	2.25701	0	0.704847	14.761
LTR12C	LTR	ERV1	1042.87	1053.24	1070.44	1165.65	1194.44	906.587	1333.94	1197.9	921.855	1083.77	997.11	998.458	1068.03	1089.36	1175.49	996.955	1126.52	700.196	969.363	785.072	1087.33	1173.42	1129.65	1066.19	496.458	717.855	1075.86	465.95	612.421	564.074	642.211	753.659	1425.92	1167.62	1174.79	1313	792.697	923.175	711.132	947.901	679.624	727.323	1013.72	562.766	893.646	168.018	3824.05
LTR12B	LTR	ERV1	18.0405	17.671	16.4967	13.0371	15.5649	13.0018	21.2924	20.6116	15.5118	17.5651	15.5803	16.9371	14.8404	13.8031	27.3936	16.9621	31.0766	17.6346	24.7106	14.5405	19.9336	22.6843	21.3285	18.6953	11.8436	32.6226	29.6202	10.3405	15.3402	13.9064	17.2223	24.5054	51.2367	26.9145	22.5105	29.0242	18.6825	25.4505	9.36658	16.5041	12.9728	15.228	20.5952	15.1935	30.4953	5.90309	115.127
MER61-int	LTR	ERV1	23.4488	19.3971	19.8857	28.8123	34.3782	20.8163	32.7319	39.8473	34.2425	33.7033	39.1462	38.2534	42.4121	29.0445	29.7039	18.601	24.1499	14.4896	32.0183	28.8889	34.8493	36.7796	25.3654	29.2207	12.6332	27.0709	30.6573	32.8693	39.6676	15.6334	27.9655	12.8707	119.341	58.4441	46.1787	63.6321	60.1881	44.9343	51.6982	19.8195	52.782	27.8425	10.6021	14.7807	63.2834	21.8502	115.562
tRNA-Ile-ATA	tRNA	tRNA	0	0	0.199356	0.0408686	0.135347	0.10105	0.0556665	0.0269786	0	0	0.0558433	0.0463397	0	0	0	0	0	0	0	0	0.138108	0	0.349648	0.403191	0	0	0	0.982935	0	0	0	0	0.673125	0	1.60789	0	0	0	0.0661949	1.53583	0.0835158	0	0	0	0	0.0440529	0.217714
LTR12F	LTR	ERV1	11.9755	10.767	11.1639	24.5211	24.9941	20.21	18.3421	18.5343	14.8736	19.3035	12.6206	12.7897	16.6701	21.6036	22.2367	14.5448	18.0968	7.12124	20.115	7.22224	10.5883	10.9892	19.4849	9.63414	32.0939	71.6956	154.518	58.8581	70.0381	95.8453	157.438	127.045	25.9351	19.6447	21.9317	38.2566	80.5418	83.4494	68.2469	132.35	101.889	141.751	134.747	112.906	69.167	22.7313	62.6144
LTR12E	LTR	ERV1	106.737	116.218	116.274	97.5124	107.781	85.8589	136.049	118.328	92.6822	104.69	100.574	101.785	88.5344	91.5041	100.704	83.0488	135.664	88.4202	121.695	92.3908	129.546	136.694	124.189	117.711	66.1386	86.5529	137.342	63.1437	75.978	64.215	85.0042	93.291	166.222	143.803	132.748	128.591	74.0316	94.9305	56.5966	89.322	60.2149	57.7707	99.0363	51.113	142.339	27.9736	454.586
LTR12D	LTR	ERV1	127.443	138.081	134.565	129.063	140.49	106.844	193.385	171.368	137.941	156.192	161.052	159.432	179.508	176.203	192.374	131.354	225.233	122.409	186.585	119.186	172.083	181.121	167.259	150.029	81.0941	158.513	222.249	100.81	86.0498	108.57	146.916	138.679	308.331	278.253	223.433	384.612	182.659	232.448	140.763	192.808	151.971	101.796	162.076	112.493	194.822	34.7578	1030.05
tRNA-Met	tRNA	tRNA	0.193153	0.945196	0.946939	1.4304	1.08278	1.4147	1.169	0.593528	0.66598	0.674585	1.0331	0.741435	0	1.82566	1.40268	3.76936	0.0416019	0	0.477135	1.57506	0.529415	0.32944	0.921799	0.254647	0	0.211491	1.49073	0.0786348	0	0.181783	0.719905	0.596653	0	0	0	0	0	0.226227	0	1.51145	0.0835158	0	0	0	0	0	0.0435427
HERV30-int	LTR	ERV1	0.115892	0.123286	0.0498389	0.204343	0.451157	0.269467	0.111333	0.18885	0.221993	0.155673	0.139608	0.324378	0.279529	0.110646	1.52645	0.573598	2.95374	0.561612	0.878934	1.40219	1.12788	0.541222	0.762868	0.127323	0.32512	2.90801	0.907403	0.353857	1.13631	0.54535	0.110755	0.298327	2.7321	0.694304	0.836105	3.31705	3.81632	2.40366	0.165487	0.219405	0.361902	0.1759	0	1.01841	0.524829	0	0.914397
tRNA-Ser-TCY	tRNA	tRNA	0	0	0	0	0	0	0	0	0	0	0	0	0	0	0	0	0	0	0	0	0	0	0	0	0	1.9563	0	0	0	0	0	0	9.66133	6.08537	3.666	5.74955	1.99546	0.367619	0	0.0487566	0.80732	0	0	0	0	0	0
U13	snRNA	snRNA	0.57946	0.986291	0.847261	1.26693	0.63162	0.639984	0.94633	0.863314	0.887973	0.622693	0.586355	0.973133	4.21834	2.04695	0.123766	0	0.790436	0.404361	1.02961	0.115248	0.253199	1.81192	0.794654	0.106103	2.50806	1.58619	1.87962	2.98812	0.516506	1.49971	0.664528	3.62254	1.30666	2.28712	2.57263	3.92517	1.02267	1.72498	9.39968	4.63187	3.42415	0.0753859	3.11615	0.963358	2.51366	2.51102	0
LTR47A2	LTR	ERVL	2.08606	1.31505	0.996778	7.47895	1.12789	1.65048	1.169	1.64569	2.19218	2.38699	1.11687	1.228	17.8644	8.96231	7.17844	5.61307	2.28811	1.41526	2.13455	1.17169	1.31203	6.75351	0.445006	4.26533	0	5.12867	0.842589	4.36423	0.568156	5.04449	1.7167	0.639272	4.87026	2.40964	3.666	0.552841	8.82991	4.01553	12.3784	1.02389	3.56334	0.0502573	0.143271	0	0.276226	0.0440529	4.09302
LTR40a	LTR	ERVL	31.4454	38.0955	37.9772	66.0027	46.4241	39.8474	47.0103	44.8114	37.6001	38.2178	47.9415	46.7799	45.3599	24.3974	41.6267	26.5084	29.8286	50.1857	30.2353	43.0453	39.9133	39.6504	34.7741	41.2104	13.237	17.2894	16.9814	16.0415	12.0862	10.3162	13.3459	22.2893	57.2948	49.2139	29.0064	39.9152	32.2516	39.3352	26.4449	15.7971	26.4745	12.5141	11.3901	18.001	9.64029	2.73128	45.4151
LTR40b	LTR	ERVL	6.45132	7.47937	6.97745	17.4509	11.7301	12.3281	13.1095	13.2195	12.9866	15.3598	13.6537	12.0947	26.8094	21.1333	9.98381	12.824	17.8056	12.1533	16.6244	11.7553	11.7852	9.95379	14.4309	9.65536	5.94504	9.99297	12.1851	22.293	7.23108	16.1787	11.1862	15.7687	21.2628	12.0074	18.0727	14.4844	28.7845	27.3169	46.3033	22.1355	22.772	11.5843	20.8818	15.9642	8.97734	5.81499	24.0356
LTR33A_	LTR	ERVL	36.4287	26.7942	33.3921	41.6042	46.3338	40.7568	58.0323	64.0201	57.0523	76.0983	31.021	35.1718	42.7679	58.9465	35.2321	69.1595	36.7553	25.4972	33.8013	31.0979	50.7778	48.2159	29.5294	26.5469	15.838	16.8136	9.98144	14.4295	6.92117	3.59022	6.20226	25.1873	50.8012	43.9045	44.2493	52.1882	40.7822	51.3252	16.3832	31.7405	13.6131	18.2183	31.3764	18.6341	17.2365	1.4978	19.3765
LTR12_	LTR	ERV1	74.6345	86.6703	79.9416	73.1547	76.7418	54.1965	101.48	81.0166	66.1263	81.1837	83.1786	79.8201	81.597	90.8955	80.0355	57.1959	134.021	68.6515	110.268	70.8202	92.6477	114.645	90.8767	92.4368	105.153	186.165	150.823	62.3574	129.333	100.254	129.638	127.769	156.799	129.426	136.542	156.067	129.73	157.539	81.7507	158.239	77.1408	71.7674	235.466	124.191	134.467	30.5287	406.645
L4_C_Mam	LINE	RTE-X	120.219	132.492	139.499	79.8572	65.6885	71.0045	40.8035	48.6423	38.4326	41.7724	56.3738	58.5965	97.6826	74.8242	77.4777	88.7438	81.5397	72.1784	67.4268	72.7602	88.9188	98.8555	79.0522	65.614	47.2352	55.5165	51.3331	68.9627	29.6991	41.1285	40.9792	61.3275	89.4069	86.2571	82.9674	85.8563	121.598	98.9743	94.427	57.0696	96.767	91.3929	64.0064	91.0786	28.7827	30.0881	101.063
Eulor9C	DNA	DNA	1.04303	0.986291	0.697745	1.14432	0.63162	0.572617	0.779331	0.809357	0.943472	0.882149	0.33506	0.417057	0.940233	2.82147	0.0412554	0	2.51692	2.22398	0.979383	1.36377	1.19694	2.14136	0.445006	1.03981	0.185783	0.581602	3.17591	0.943617	0.619807	0.0454458	0.664528	0.0426181	8.9882	5.7178	10.3548	11.9414	4.73922	0.622124	0	1.38956	1.05787	0.1759	0.0358178	0.0275245	0	0	6.13952
Eulor9B	DNA	DNA	0.695352	0.863005	0.697745	1.18519	0.94743	1.48207	0.779331	0.620507	0.943472	1.1935	0.865571	0.602416	3.27811	2.18525	0.0825108	0	0.540825	3.34721	2.48613	3.13092	0.621488	1.10598	0.286076	0.785161	2.09005	2.16779	1.42592	0	0.258253	0.363567	1.05217	0.596653	0.831508	4.0433	0	1.0504	2.0204	0.820072	0	0	0	0.0251286	1.21781	0	0	0.264318	0.130628
tRNA-Met-i	tRNA	tRNA	0.0386307	0.0821909	0	0.122606	0.0902314	0.168417	0	0	0.0277492	0.0778367	0	0.139019	0	0	0	0	0	0	0	0	0	0	0	0.466853	0	0	0	0	0	3.63567	0	0	2.13816	0.245049	0.257263	0.552841	2.17006	2.06432	0.827436	1.09702	0.38974	0.125643	0.286543	0.0275245	0	0.132159	1.43691
MER123	DNA	DNA	0.540829	1.39725	0.797422	1.22606	0.721851	0.6063	0.389665	0.782378	0.66598	0.441075	0.251295	0.532906	1.65176	0.304276	1.56771	3.89227	0	0.381896	0.954271	1.1909	0.529415	0	0.445006	0.148544	1.34692	0	1.23148	1.45474	1.13631	1.77239	0.387641	2.77018	1.34625	0.0408414	1.41495	0	0.848071	0.0282784	0	0.85324	0.751642	0.879502	1.36108	0.137623	2.26505	1.54185	0
BSR_Beta	Satellite	Satellite	41.6439	35.4654	37.6284	31.9592	34.694	39.1737	20.7079	21.6368	14.4018	20.4451	18.177	20.3431	48.3839	20.7737	47.1549	32.6132	51.2328	45.1312	34.3537	43.0837	55.5656	47.7923	49.3639	36.3933	185.272	163.377	152.184	121.569	145.345	145.018	160.428	155.13	56.6613	119.584	99.4322	113.167	208.201	213.898	172.868	137.347	154.421	193.013	303.592	183.533	190.403	110.529	1.13211
LTR2	LTR	ERV1	35.7334	39.0407	36.6316	38.3756	28.6936	20.2774	25.3004	26.9516	20.8951	21.3532	20.4666	20.876	20.5327	24.4527	27.2698	18.7649	15.0807	22.8015	25.6146	22.3966	23.3633	19.6017	28.2579	21.5601	21.9223	17.2894	37.7869	26.9324	35.0707	24.4953	15.7825	21.7352	95.4254	36.063	36.3384	58.2695	37.2902	27.2886	40.7099	40.2242	30.0657	70.0084	25.8605	48.6083	24.8603	3.70045	87.7386
MER2	DNA	TcMar-Tigger	88.1166	107.876	107.702	148.843	128.129	99.3659	96.5813	100.63	103.449	103.886	89.4331	82.9943	118.901	119.857	96.744	109.557	80.7701	98.0575	75.3372	79.2909	79.2051	86.4779	81.5633	82.548	170.409	164.329	180.12	156.208	122.773	147.926	137.28	180.573	215.202	224.301	192.047	187.413	191.888	226.679	207.62	169.453	258.426	205.15	184.677	190.635	96.7619	66.8283	173.344
MER3	DNA	hAT-Charlie	63.6634	78.4101	78.0976	87.6222	71.6438	74.9118	63.3206	61.5111	61.1037	68.0812	50.3707	56.349	105.128	99.7472	82.8821	130.33	52.7096	60.6766	77.1201	66.6136	69.9519	82.8776	78.2258	73.9749	162.699	167.237	130.018	150.546	126.182	96.4815	135.674	128.707	202.809	197.918	175.261	190.786	120.8	189.126	197.261	120.404	147.656	147.329	124.001	187.525	169.437	94.8459	108.726
Arthur1C	DNA	hAT-Tip100	7.88066	8.63005	8.67197	6.86592	6.36132	5.22092	4.06365	3.26441	5.91057	4.6702	4.43954	4.40227	6.17505	13.5264	6.76589	18.4371	9.21482	11.7265	11.2503	9.64245	9.80569	8.37718	7.37439	10.4193	6.73462	3.80685	6.54627	3.89242	2.47923	0.272675	2.65811	6.60581	29.3403	11.1089	8.03947	14.8714	7.23354	11.1982	2.6147	5.80203	3.81389	9.2976	0.501449	4.98194	2.70701	0.528635	31.4814
HERVL74-int	LTR	ERVL	2.70415	3.49311	3.33921	5.27205	5.32365	5.82722	6.48514	4.66729	5.30009	5.18911	5.91939	5.39857	26.1741	4.67478	24.1757	1.84371	1.60167	10.5358	6.45388	0.825947	5.38623	10.1656	10.8073	5.92054	2.78674	9.99297	5.70368	3.89242	6.50797	0	4.54094	3.79301	9.66133	6.04453	3.98758	7.73978	9.90247	12.4708	4.63364	6.14333	14.0028	9.8253	9.241	18.9644	1.62973	0.484582	28.2592
Arthur1A	DNA	hAT-Tip100	5.09925	4.5616	7.57551	4.41381	11.0533	8.31979	6.98614	7.44608	7.38128	7.8615	7.92975	7.36801	15.679	14.052	6.14706	17.2899	5.38745	3.36967	6.42877	9.12383	6.00771	9.97732	7.27903	5.49613	9.52136	3.7011	2.72221	2.08382	3.66719	5.95341	4.48556	5.8813	18.4516	18.6645	10.8051	12.9918	7.3832	4.46798	11.9151	7.43538	8.24023	1.60823	2.93706	4.07363	7.56859	3.34802	29.2172
HERV1_LTRa	LTR	ERV1	0.154523	0.0410955	0	0.653897	0	0.134733	0.0834997	0.107914	0.0554983	0.103782	0.139608	0.0463397	0	0	6.39459	0	0	0	0.426911	0	0	0	0	0	3.34409	1.00458	2.33332	3.65652	3.30564	4.9536	1.10755	3.87825	10.6512	0.0816829	0.128632	0.110568	1.62131	0	1.15841	8.72743	3.73037	4.07084	1.0029	0.0275245	9.03259	4.00882	0.566055
HERV1_LTRc	LTR	ERV1	0.270415	0.493145	0.0996778	0.449554	0.541389	0.2021	0.306166	0.350721	0.305241	0.46702	0.251295	0.579246	0	3.12574	0.165022	1.18817	0	0	0	0.0768323	0	0.705942	0	0.551735	0	0.0528729	0	0	0	0	0	0	0	0.449256	0	3.81461	0.0249433	4.52454	2.11824	0	0	0.0753859	0.0716356	0	0.276226	0	1.2192
HERV1_LTRb	LTR	ERV1	0.0386307	0	0.0498389	0	0	0.10105	0	0.0539571	0	0	0	0	0	0	0	0	0.291213	0	0	0	0	0	0	0	3.39053	3.48961	3.5648	3.97106	4.8035	4.86271	1.55056	1.96043	0.35636	1.71534	0.385895	0.497557	8.60542	5.85362	2.11824	3.33982	0.612449	0.653345	0.32236	9.96388	1.98883	1.45375	0
HERV1_LTRe	LTR	ERV1	0.424937	0.575336	0.299033	0.653897	0.496273	0.538934	0.86283	0.94425	0.638231	1.03782	0.614276	0.370717	0	0.221292	0.165022	0	0	0	0.803596	0	0.506397	0.894194	0.762868	1.16713	0	0	0	1.25816	0.92971	0	0	0	0	0.449256	0.578842	0	0.0498865	0	0	0	0	0	0.0358178	0	2.04407	0	0
HERV1_LTRd	LTR	ERV1	0	0	0	0.0817371	0	0	0	0	0	0	0.16753	0.0231698	0	0	0	0	0	0	0.175787	0	0	0	0	0.0424411	0	0	0	0	0	0	0	0	0	0	0	0	0	0	0	0	0	0	0	0	0.469584	0.0440529	13.5853
MER4-int	LTR	ERV1	42.6483	39.2462	39.7714	46.3858	47.4617	40.959	37.0182	40.333	33.632	41.7983	23.0633	30.7464	57.1509	56.623	48.1038	70.3887	78.5652	34.2134	52.1082	57.2016	43.2049	56.0518	43.3563	38.2819	574.718	454.654	384.22	212.943	97.3613	133.656	153.063	311.027	183.565	176.435	113.903	171.713	241.151	147.528	262.86	312.676	148.185	160.471	348.686	191.543	83.4479	42.7754	229.035
Tigger4b	DNA	TcMar-Tigger	36.815	49.5611	38.5753	39.3564	38.2581	36.7485	26.8591	27.4102	25.0852	31.1347	21.8627	24.7454	54.686	31.4511	18.3174	57.8515	26.1052	33.9214	29.6828	27.3523	31.2585	32.0968	29.1479	22.0694	43.3338	45.8408	31.3054	41.7158	17.6645	34.0389	36.8813	32.3471	100.533	63.876	56.7265	67.3361	51.0588	47.338	42.8281	35.5435	41.7301	28.4959	33.5255	62.3706	45.8535	16.5639	158.626
MER106B	DNA	hAT-Charlie	6.14228	4.60269	5.3826	5.14944	3.47391	4.10937	4.89865	4.10074	3.66289	4.04751	4.57915	3.22061	3.07482	4.39817	2.80537	2.86799	10.0469	5.43641	6.00186	4.59073	2.94631	2.49433	5.08579	4.35022	4.87679	24.2158	20.9351	9.43617	7.69593	6.22608	6.36839	3.23898	17.0657	18.5012	14.2138	11.1674	28.4603	20.9543	8.20817	3.90053	3.39631	1.45746	12.4288	8.78032	1.40875	2.2467	17.7219
MER106A	DNA	hAT-Charlie	22.1354	23.3011	22.5272	35.7191	51.7928	21.3552	21.3481	21.0433	13.4306	15.9046	27.2236	31.372	22.9468	26.9699	18.6475	16.6753	15.7463	25.924	27.0712	18.459	23.2713	20.9194	27.2725	32.7646	4.41234	8.5654	6.87034	7.43099	3.09903	2.63586	10.4663	7.2877	22.0152	8.74007	10.4192	18.2991	8.90474	7.86138	13.9009	4.33933	12.9171	1.60823	1.82671	12.331	5.93886	2.81939	24.1227
MamGypLTR1a	LTR	Gypsy	3.05182	2.05477	3.04017	4.2912	3.69949	3.06518	2.25449	2.40109	1.77595	2.3351	2.0662	1.34385	4.92987	7.71754	6.31208	3.64645	17.0776	4.4929	9.26647	3.86082	6.28393	6.58879	4.99043	5.60223	8.546	7.45507	9.59255	2.43768	12.7577	7.36223	6.53452	3.70777	32.3496	11.599	18.9088	38.1461	11.0249	9.6712	7.01666	9.67818	23.802	6.10626	4.33396	5.75262	9.33644	7.09252	65.2705
L1M3de	LINE	L1	0.502199	0.45205	1.74436	1.4304	0.31581	1.65048	1.002	0.539571	1.44296	0.726476	1.84283	0.602416	4.72658	3.31937	0.206277	0	0.145607	0.0673935	2.28523	2.74675	1.38108	0.847131	2.57468	0.169765	7.10618	0.845966	7.71293	0.15727	0	1.0907	0.498396	0	17.3429	7.63735	10.5478	4.2016	4.51473	19.9362	0.0992924	0.99951	3.98092	0.1759	0.573085	0.357819	0.939168	3.12776	24.0791
MamGypLTR1b	LTR	Gypsy	5.52419	7.15061	9.8681	13.6501	15.7003	18.7953	10.187	9.79322	11.9044	12.9987	11.42	9.96303	5.79387	13.969	8.41611	9.01368	8.02917	15.7925	18.7841	15.5585	14.4323	25.8846	18.9763	19.3107	9.24268	19.563	14.1296	16.9065	9.65865	8.36204	9.74641	7.84173	28.8652	17.6027	13.8922	14.7056	9.20406	8.17245	15.5227	5.19257	16.5361	19.1983	5.6234	15.0559	5.11018	4.80177	4.31073
MamGypLTR1d	LTR	Gypsy	8.42149	9.16429	9.71859	10.9119	8.66222	10.2734	5.28831	6.77162	7.82526	5.83775	3.85319	5.79246	9.17363	19.2524	16.0484	7.25192	13.7078	7.97489	7.80995	9.87295	9.13817	10.895	11.1252	8.10626	1.43982	1.37469	3.30554	0.707713	2.11767	1.49971	4.54094	6.52057	11.6807	9.72026	5.72411	8.51376	15.6644	13.9695	4.89842	9.38564	8.65781	0.402058	3.90414	12.6888	6.87803	1.89428	15.0222
L1PA15-16	LINE	L1	96.8857	76.643	77.8982	35.0244	30.6787	40.4874	36.1832	43.3006	33.632	50.1009	29.3177	31.3951	14.815	36.845	40.8841	53.0169	23.9003	38.7063	35.6345	14.2332	31.6038	35.0383	24.1575	28.6902	35.9954	48.4844	20.7406	24.7306	2.11767	18.5874	8.14047	30.7703	96.1777	44.8439	55.4402	50.198	20.3537	35.1217	1.19151	15.2364	34.0466	18.7962	2.43561	9.19319	37.0695	6.91631	45.8069
MER44D	DNA	TcMar-Tigger	3.97896	4.31502	2.54178	2.45211	1.80463	2.72835	1.80916	1.86152	1.47071	2.85401	1.89867	2.59502	0.88941	8.87932	2.55784	3.31867	3.49456	1.84209	5.65029	2.1321	3.42969	2.70611	3.62362	3.0982	13.3763	16.9193	20.8055	9.7114	4.287	6.08974	5.15009	5.8813	13.1061	16.5408	11.3839	10.0064	11	6.30607	5.49418	6.02144	10.2168	4.87496	5.87412	4.84432	7.15425	2.42291	9.05688
MER113	DNA	hAT-Charlie	141.311	98.5469	77.5992	137.155	141.077	42.9126	48.7917	52.2305	69.0954	68.652	101.83	118.004	33.5943	56.0974	128.263	22.0016	58.4923	43.3565	46.1315	47.8857	51.6755	70.2413	63.9538	55.2796	29.3072	60.5923	45.2405	52.4887	27.0132	38.8108	27.1349	33.4552	56.7801	68.8995	64.2515	51.2484	46.9931	38.5717	42.2323	35.958	50.4714	42.6684	14.8286	52.3516	30.3572	17.8855	37.6644
LTR3B_	LTR	ERVK	41.3348	33.8216	31.9467	250.606	303.99	263.168	327.709	332.322	246.662	296.869	241.69	205.933	393.5	317.968	336.809	305.728	140.198	139.392	123.729	102.994	130.305	168.626	141.131	133.605	21.4114	70.9025	52.3701	28.5837	22.313	32.4483	22.3724	42.8738	132.487	149.316	185.422	153.303	101.07	119.561	63.0837	133.13	66.1724	63.1231	121.924	36.3874	6.07697	8.72248	14.3691
HERV-Fc2_LTR	LTR	ERV1	0	0	0	0.0408686	0	0	0	0	0	0	0	0	0	0	0	0	0	0	0	0	0	0	0	0	0	0	0	0.0786348	0	0	0	0	0	0	0.321579	0	0	0	0	0	0	0	0	0	0	0	0
MER84-int	LTR	ERV1	0.424937	0.0410955	0.249195	1.14432	0.857199	1.88627	1.2525	0.809357	0.554983	0.441075	0.251295	0.834114	0.508234	2.68316	0.0825108	0	1.53927	0.965973	1.05472	5.05172	3.10744	2.00017	5.40365	2.63135	4.13366	0.951712	1.03703	0.589761	2.68583	0	1.66132	0.639272	1.14827	1.55197	2.12242	4.42273	1.19728	1.18769	8.96941	0.243783	4.92743	0.954888	0.465632	0.605539	4.91682	1.27753	4.92033
MER41A	LTR	ERV1	211.233	155.793	197.512	391.071	454.36	206.243	566.239	615.975	556.093	741.109	637.982	672.643	241.818	284.775	324.886	279.055	245.742	216.67	203.536	200.551	248.411	306.355	266.845	220.036	65.3026	94.1137	78.6848	42.5021	61.8257	41.3103	70.2738	68.8709	236.821	228.426	259.9	283.387	122.696	109.041	53.5848	81.911	102.056	135.619	69.0209	113.759	73.5313	24.5375	86.1275
MER66-int	LTR	ERV1	6.87626	8.38347	7.07712	29.9158	18.5426	20.5132	29.2806	24.9552	17.7595	20.2894	32.3891	34.2682	30.926	18.1182	35.9335	19.7482	26.7084	22.3746	23.2038	42.3346	29.9005	36.2148	26.8593	27.3321	10.4503	2.5379	22.8795	5.30785	18.1293	3.31755	8.14047	3.40945	35.8736	32.6731	31.3861	24.9332	16.3378	19.5403	22.5394	7.92294	17.2599	6.63396	20.5236	20.5883	19.1148	10.1322	77.3754
TAR1	Satellite	telo	45.4683	38.0955	29.0062	31.8366	21.5653	21.8605	29.5032	27.1404	21.1726	29.6558	25.4925	27.4794	38.27	25.7528	30.4052	24.214	29.1005	19.3195	30.3107	15.232	16.7341	17.7427	15.3845	11.0559	1.53271	3.54248	5.63886	1.72997	1.91107	1.95417	4.76245	7.50079	29.2612	18.8279	35.0521	34.2762	9.30383	9.98226	4.53435	5.14382	3.50766	10.3781	4.19068	3.55066	20.275	2.86344	15.3706
Tigger16b	DNA	TcMar-Tigger	19.8948	24.6984	26.913	22.1916	16.6928	19.7384	13.7496	17.4551	17.1767	19.3554	18.8192	18.2115	24.2936	59.2232	18.2349	15.2004	19.2201	24.3066	17.654	23.5491	24.1229	24.4491	14.7806	23.6185	19.9252	20.1974	21.4536	11.7952	9.14215	14.9062	15.7272	8.77933	26.2519	31.0803	21.1599	33.7233	13.7936	14.4785	20.8845	19.3564	15.0885	10.5289	10.1723	12.4411	9.64029	10.3524	15.3706
MER74C	LTR	ERVL	28.8185	13.5204	15.4501	17.5326	19.3546	11.6881	16.2546	13.7321	14.2076	19.044	10.9174	7.69238	13.9256	13.2775	9.61251	5.5721	25.6684	20.3753	21.1195	19.6499	19.5423	17.7662	19.4849	15.8093	3.62276	0.74022	3.24073	4.24628	1.23961	0.818025	3.10113	3.62254	14.3336	9.84278	18.6516	15.8666	14.941	20.926	21.0169	11.1653	4.31498	8.49348	7.09193	0.0275245	1.464	2.81939	4.87678
MLT2A1	LTR	ERVL	5.40829	5.13693	6.77809	13.691	24.7234	21.3216	24.6324	36.6908	23.448	29.526	13.6816	14.8982	24.6494	32.4192	65.8024	38.1443	31.5759	17.2078	30.5869	14.9823	21.0155	29.6731	21.4875	21.1569	65.7206	105.534	169.231	44.3107	51.444	73.9858	91.5387	97.6807	302.708	82.2955	108.694	271.169	181.662	148.292	214.769	163.7	203.5	153.486	187.435	154.468	104.137	47.489	337.543
MLT1E-int	LTR	ERVL-MaLR	0	0	0	0	0	0	0	0.0539571	0	0	0	0	0	0	0	0	0	0	0	0	0.483379	0	0	0	0	0	0	0	0	0	0	0	0	0	0	0	0	0	0	0	0	0	0	0	0	0	0
MER74B	LTR	ERVL	38.3216	35.2599	30.5512	47.3258	45.3864	45.001	31.8412	37.6621	27.5827	29.085	30.5742	26.0661	52.3481	35.6556	35.9335	50.5995	23.9835	36.9316	37.0659	27.602	36.8749	47.7217	37.3805	34.4834	13.0512	17.6067	18.4073	7.50962	5.62991	5.31716	12.6814	15.6408	21.1837	29.4875	23.8612	52.1882	23.0226	14.8461	14.6953	18.3568	31.0122	42.6684	20.846	23.038	11.933	1.80617	8.92626
MLT2A2	LTR	ERVL	18.5427	27.6572	32.2956	42.912	41.4613	22.5005	44.3383	53.2557	117.962	130.428	33.143	37.2107	23.3279	26.5826	8.7874	24.4599	27.8109	22.779	27.8496	17.9403	30.3378	41.2506	27.3043	25.2949	40.0361	48.9603	86.0737	25.8708	21.435	34.6297	47.7352	50.5451	152.404	69.8388	71.7121	168.396	81.2152	74.0327	126.929	128.547	153.084	74.431	67.8389	104.483	88.1437	29.6917	149.177
Arthur1B	DNA	hAT-Tip100	10.9711	11.8766	12.9581	13.6501	10.8729	10.9808	9.1293	9.33458	9.9897	9.67769	8.34857	7.97042	27.2668	13.5541	30.4878	10.5706	15.1223	23.116	14.8163	17.9019	14.1561	18.0721	17.0692	13.9207	8.91756	12.6895	11.8611	10.4191	7.17943	11.0888	10.4663	7.2877	57.9284	50.1941	32.5438	37.5932	28.6847	59.5542	23.0027	12.628	9.82703	20.907	9.88572	17.9735	4.41961	4.93393	19.9426
PRIMA4-int	LTR	ERV1	2.78141	3.20545	3.18969	6.90679	4.19576	9.26292	2.86682	5.07197	4.05138	5.16317	5.52849	4.68031	8.99574	19.7503	20.8752	8.44009	17.4104	12.9845	11.1248	3.24616	9.13817	12.5893	7.5969	12.9021	60.0542	48.2729	46.6016	16.7099	10.6917	12.2704	29.9591	27.3182	56.8593	22.4219	16.2076	30.1851	45.0974	22.5096	66.0956	32.4231	42.2868	18.2183	46.3483	28.8457	5.08256	15.7709	15.9366
THE1D-int	LTR	ERVL-MaLR	11.0484	18.493	24.5706	12.3832	19.6253	17.7174	15.0299	14.2986	12.0154	11.416	13.5699	16.9835	48.9684	7.82819	6.72463	13.0698	28.6637	33.2699	30.0344	40.433	18.8288	16.1425	19.6439	10.971	58.15	75.2381	28.3888	48.1638	23.8109	42.8554	31.4543	56.3838	149.751	85.767	64.4444	162.646	53.5781	93.6014	65.897	88.8588	98.1868	104.007	28.0812	87.3628	49.9693	12.8194	103.719
Mam_R4	LINE	Dong-R4	5.33103	5.87665	5.78131	4.90423	4.33111	3.6378	2.56066	2.80577	2.80267	2.17943	2.45711	2.6877	5.6414	3.84494	3.09416	1.27011	6.88512	3.27982	4.14354	3.38062	4.74172	3.10615	4.35471	4.30778	1.95072	0.951712	0.518516	1.41543	0	0.863471	4.48556	0.170472	9.22578	8.45418	6.88179	7.62921	5.01359	6.70197	0.165487	1.43832	2.25493	0.703602	2.32816	0.275245	3.25947	3.56829	4.74616
MLT1G1	LTR	ERVL-MaLR	113.188	119.999	134.764	78.1407	71.1926	68.9498	66.2709	71.3043	63.3236	65.9277	51.3479	53.0821	137.427	119.719	91.6283	123.487	109.184	74.1777	95.5777	84.6308	103.627	127.023	108.073	112.151	34.8342	49.1718	37.2035	36.6831	21.6416	18.7237	37.4351	40.3167	171.013	161.61	126.316	138.155	104.238	93.7145	89.9589	83.9588	71.406	92.8001	56.8429	43.4612	50.3007	13.5242	158.626
MLT1G3	LTR	ERVL-MaLR	57.2893	51.7392	58.2118	49.6962	38.4837	37.119	36.9625	34.6405	28.4984	34.2481	30.1833	28.9855	53.5171	29.4318	47.4437	30.3597	99.6158	68.2022	82.4691	78.5802	64.2664	68.147	77.0179	66.4204	34.4627	52.397	39.9906	26.7358	28.4595	27.4038	20.3789	26.9773	132.289	104.472	98.6604	115.157	69.2175	51.6363	54.6439	29.9609	60.2984	72.5966	45.417	39.0573	32.3461	20.2643	85.6921
Charlie25	DNA	hAT-Charlie	19.7016	25.4381	22.9259	17.0013	17.8207	18.4922	14.8073	14.1907	11.5159	12.8431	9.26999	8.0631	11.0541	17.0948	4.45559	17.126	18.5545	19.4093	14.3894	15.8467	13.5807	16.3073	13.4456	19.9049	14.3053	14.0642	3.82406	6.64464	5.52661	1.72694	12.4599	0.596653	8.9882	14.2128	24.6973	35.4371	3.89115	15.1289	7.8441	4.2662	11.0798	10.0263	19.0909	13.8448	7.92768	1.4978	66.5768
Charlie24	DNA	hAT-Charlie	25.8053	29.9175	30.8004	33.0218	30.9945	30.315	26.9147	26.1422	24.6135	21.7424	24.8782	24.143	19.7703	31.5894	24.4232	12.1685	23.1099	28.5524	19.0603	11.6593	16.9413	19.5546	16.5606	19.4593	10.2645	10.9976	10.1759	7.78484	10.6917	6.77143	6.36839	8.481	28.3505	27.1596	35.3737	30.6827	13.9433	30.4275	15.7875	6.46025	20.5727	21.7363	14.2197	9.74368	12.0435	8.72248	40.4512
LTR6B	LTR	ERV1	119.639	126.615	136.858	132.741	152.491	126.986	138.832	148.436	98.7593	110.554	109.676	125.511	83.7316	72.7496	75.0024	74.4858	65.3982	74.6495	74.6591	61.7155	94.2129	92.0549	86.8398	89.9964	9.24268	28.9215	27.7406	15.0586	7.69593	7.08955	26.6365	15.6835	59.2746	63.3859	61.3573	67.7231	27.0884	35.0086	22.771	26.9624	16.6196	42.0151	19.27	23.4234	60.1344	11.0573	17.1123
tRNA-SeC_e_-TGA	tRNA	tRNA	0	0	0	0	0	0	0	0	0	0	0	0.139019	0	0	0	2.17148	0	0	0	0	0	0	0	0	0	0	0	0	0	0	0	0	0	0	0	0	0	0	0.0661949	0	0	0	0	0	0	0	0
MLT1H-int	LTR	ERVL-MaLR	5.06062	6.90404	7.47584	10.6258	8.66222	7.71349	6.23464	6.39392	5.66083	6.4345	6.95249	8.03993	6.9374	3.81728	89.6068	10.038	5.84507	5.90816	9.71849	4.30261	4.99492	15.2954	5.24472	5.8781	13.7015	18.2411	39.6017	8.96437	11.3115	13.2247	13.3459	12.7428	22.9655	11.2722	9.06853	20.9527	14.5419	2.26227	6.85117	8.38613	9.68783	1.25643	5.80249	4.95441	4.8892	1.54185	28.5205
LOR1a	LTR	ERV1	19.4699	20.7121	23.2748	61.1394	37.8521	30.5508	50.406	50.9625	41.041	54.3819	45.6798	41.8679	21.4221	22.5994	24.877	18.8058	20.9466	19.6789	16.8253	24.5095	23.8467	16.4485	22.5046	20.6688	16.7669	21.3606	27.9999	19.2262	16.3732	14.4518	11.9061	21.2238	36.1508	34.0618	54.2825	49.8663	36.1428	27.3452	19.5275	30.3266	20.6562	21.1081	16.2255	15.4688	13.2312	10.2643	10.7986
Arthur1	DNA	hAT-Tip100	97.0016	98.0538	102.22	48.9197	60.8611	40.2516	60.1198	62.1586	37.9331	47.7139	31.719	32.0439	30.9769	69.7068	48.9289	43.8803	43.474	46.0971	36.4381	38.0704	28.4733	41.2035	34.8694	28.9661	14.491	18.717	20.7406	12.0704	9.34875	6.90777	10.2448	9.4186	30.7658	17.3168	20.3238	38.4225	24.6439	25.394	18.3691	31.6674	18.9581	18.1429	13.0735	24.5243	26.3243	11.2775	35.2261
MLT1J1-int	LTR	ERVL-MaLR	1.54523	1.8082	1.39549	2.94254	2.84229	2.6273	2.58849	2.96764	2.63617	3.76211	1.45193	2.2243	0.508234	16.7628	2.97039	3.11382	1.76808	4.15593	2.33545	10.2763	6.95145	6.5182	3.6872	2.92844	3.7621	2.06204	1.03703	5.22921	0.413204	1.45427	5.70386	0.852362	2.45493	6.9022	3.08716	10.2829	3.76643	13.4322	3.40904	1.31643	3.36847	0.879502	3.6176	1.51385	10.1375	5.81499	15.3706
LOR1b	LTR	ERV1	19.663	17.8354	17.4436	45.9363	29.3252	26.172	39.6624	41.8707	30.6351	42.9399	37.778	35.5657	52.2719	23.1526	28.5075	27.0001	22.257	22.2848	22.7016	22.2429	30.6601	16.0955	22.0914	29.4754	36.1812	64.3992	57.4257	20.445	15.1336	18.4965	27.0795	18.8798	93.2081	66.8166	102.905	91.3294	62.0588	59.9784	33.0644	55.5825	35.8004	57.8713	34.8149	45.7733	22.5677	14.0969	29.2172
L1M2	LINE	L1	128.949	147.985	156.694	176.593	166.883	124.662	124.331	146.521	111.191	116.21	145.556	132.508	135.063	126.33	201.574	68.9957	102.819	100.708	98.1141	97.1544	87.8139	102.55	84.6148	94.9408	244.258	294.819	208.249	163.128	105.574	116.796	138.831	166.765	282.752	272.004	266.975	247.01	229.303	238.896	171.776	160.775	165.807	104.912	160.965	125.429	135.958	91.2777	432.858
LTR10B2	LTR	ERV1	0.0386307	0.287668	0.498389	1.14432	0.721851	0.639984	0.417499	0.512593	0.471736	1.1416	0.753885	1.39019	0.228705	0	2.43407	0	0.291213	0.044929	1.58208	0.537826	1.63428	0.117657	1.1443	1.71887	1.67204	0.317237	2.33332	4.36423	2.53088	1.95417	1.16292	2.72756	0.673125	1.91955	3.40874	3.75932	1.32199	2.14916	0.661949	0.243783	0.974351	0.326672	2.25652	3.00017	10.8557	1.14538	0.47897
LTR108c_Mam	LTR	ERVL	0	0.0410955	0.0498389	0.0817371	0.0902314	0.0336833	0.333999	0.3777	0	0.0778367	0.0279217	0.0231698	0	0	0	0	0	0	0	0	0.0460361	0.0235314	0	0.785161	0	0	0	0	0	0	0	0	0	1.91955	0	0	0	0	0	0	0.0278386	0	0	0	0	0	0
MLT1K-int	LTR	ERVL-MaLR	3.94033	4.5616	6.42922	4.33207	4.69203	6.063	3.08949	1.94246	3.94038	2.12754	2.7084	2.89623	4.52328	22.3781	19.4726	2.9909	9.77645	8.85101	8.96512	11.0254	9.73664	12.1422	6.80224	7.55452	1.76493	0.475856	0.0648145	0.786348	0.413204	0.727134	0.664528	0.255709	3.48441	7.10641	2.57263	7.6845	1.07256	6.2778	6.35471	2.99853	0.19487	2.78928	7.77247	0	2.54128	0	13.8466
MIRb	SINE	MIR	2932.26	2765.97	2850.74	2716.04	2494.76	2452.32	2043.52	2219.82	1936.03	2231.79	1886.95	1897.61	3234.17	3088.65	2732.76	2938.5	2711.3	2457.1	2531.78	2353.03	2710.65	3036.78	2665.37	2563.89	2380.11	2767	2358.47	2176.3	1830.29	1805.29	1949.84	2014.69	4888.16	4143.77	3875.09	4415.27	3254.27	3444.22	3010.41	2861.62	3065.31	3406.26	2671.4	2800.1	2344.05	1214.23	3424.2
Charlie13a	DNA	hAT-Charlie	3.32224	3.5753	3.88743	3.22862	4.33111	4.27779	3.33999	4.61333	2.71942	2.25726	3.0993	2.50234	14.7134	1.02347	8.00355	3.31867	4.97143	1.79716	3.56596	5.93529	8.95402	2.51786	2.44754	3.28919	6.59528	9.56999	8.74996	5.30785	4.44195	2.04506	5.09471	10.5267	16.9469	9.88363	14.5997	21.4502	22.4739	16.3732	7.7779	6.89905	9.1589	21.5352	3.40269	6.57836	2.87275	1.89428	15.5447
Charlie13b	DNA	hAT-Charlie	2.0088	2.17806	2.39227	2.73819	3.02275	2.6273	1.94833	2.29318	1.94244	2.07564	2.45711	1.20483	4.01505	5.86423	7.50849	0.245828	5.78267	3.88636	2.41079	5.58955	2.62406	2.89436	3.14683	4.01069	6.27016	4.49419	6.48145	9.82935	3.15068	4.9536	6.25764	9.46122	9.97809	9.55689	1.09337	7.40808	1.87074	2.40366	9.39968	9.92196	3.98092	1.25643	6.76957	4.32135	0.469584	4.53745	14.2385
MER63B	DNA	hAT-Blackjack	12.9413	14.9177	15.2507	24.1942	21.2946	15.3933	16.1433	17.8598	18.4809	20.1078	18.3724	18.4664	16.4414	7.6069	10.3139	12.9469	19.7401	10.2663	12.732	20.6679	13.7418	16.9661	14.2402	16.2762	33.3944	23.7928	27.7406	22.1357	32.5915	25.7678	32.1188	32.134	18.7683	26.5469	17.4939	25.7624	37.4398	42.8983	29.556	20.5509	34.1023	37.6176	49.0704	53.315	26.2691	23.348	75.6772
ALR_Alpha	Satellite	centr	1.0044	0.780814	1.14629	2.16603	2.12044	1.48207	0.751497	0.7554	0.943472	1.42701	1.34024	0.903623	4.06587	0.0276614	3.75424	0.778455	7.84196	0.0224645	6.15253	0.653074	5.45528	18.5663	3.2104	1.46422	9.98581	8.98839	10.0462	23.5118	5.83651	3.18121	10.4663	4.85846	2.6925	12.7017	7.26768	0.331705	11.2494	9.2753	5.79205	3.09604	5.56772	17.8665	11.7841	21.6893	30.302	2.59912	21.9891
MER66D	LTR	ERV1	2.08606	2.58901	1.99356	3.06514	3.97018	3.90727	3.06166	3.18347	3.71839	3.76211	2.84801	1.96944	2.94776	20.1652	6.1058	4.17907	0.686432	1.59498	1.75787	0.864363	2.73915	0.705942	4.70435	1.80375	2.69385	0.898839	2.39814	0.943617	0.154952	0.636242	1.10755	0.0426181	1.7818	2.04207	1.28632	0.884546	0.748298	1.41392	1.72107	0.682592	1.36409	0.0251286	3.83251	0	0.939168	2.20265	2.30776
LTR107_Mam	LTR	LTR	4.86746	2.91778	5.88099	4.37294	6.36132	3.46938	3.08949	3.3993	2.44193	2.87996	2.56879	2.66453	2.64282	4.67478	7.67351	9.997	0.582427	6.11034	4.11843	1.65189	2.43991	2.80024	1.90717	1.76131	2.27584	0.105746	0.583331	0	0.464855	1.13615	0.941414	1.61949	2.53412	6.33042	2.25105	3.1512	3.517	10.265	2.94567	1.41394	6.20801	1.35695	4.54886	0.880785	4.53011	2.86344	1.524
MER66C	LTR	ERV1	1.8929	0.863005	0.647906	2.00256	1.48882	1.24628	0.86283	1.37591	1.27646	1.37511	1.45193	0.949963	4.39623	0	0.247533	3.48256	0.0832038	1.59498	3.69152	1.28694	2.37086	3.97681	2.35218	0.530514	3.39053	1.7448	6.74071	2.20177	2.06602	1.0907	3.26726	2.5997	6.61247	7.71903	7.01042	7.35279	4.34013	2.91267	0.0330975	1.38956	5.48421	1.4072	0.286543	2.8075	8.28678	0.660794	11.4517
MER91B	DNA	hAT-Tip100	16.4567	13.8492	10.8649	13.3232	11.2789	11.0145	8.60047	8.49825	8.85198	8.06907	8.29273	8.20212	20.2023	18.9758	12.2941	11.2671	17.7848	11.5467	12.3553	8.52838	11.2098	14.8483	10.1716	9.57048	37.7139	40.9236	35.7776	35.425	53.3034	48.1726	44.1911	33.1569	27.123	32.714	25.5334	29.0795	52.306	69.1406	46.7998	74.2319	56.1783	69.8576	65.8331	42.3878	50.7427	41.8062	15.0222
MER66A	LTR	ERV1	2.3951	2.05477	2.29259	3.75991	3.24833	3.94095	3.59049	4.39751	3.66289	3.96967	3.15515	3.35963	6.70869	2.62784	3.67173	0.860397	9.19402	2.96531	5.34894	4.49469	3.89005	8.40071	1.27145	2.61013	0.0928913	2.11491	2.26851	1.29747	0.826409	0.499904	0.0553773	2.00305	6.85004	4.0433	4.43779	11.5544	11.0748	6.50402	6.91737	2.36469	5.17798	1.45746	0.0716356	7.67934	0.276226	0.0440529	25.0806
Charlie2a	DNA	hAT-Charlie	45.4683	59.4651	59.6073	47.7754	62.6206	48.403	61.4001	71.2774	56.636	81.521	44.3675	60.033	57.1763	56.4847	96.7027	61.6618	42.6212	25.1827	44.1727	32.8074	32.8698	54.1693	25.1747	29.2632	32.512	50.4407	25.861	22.7255	18.9041	37.0838	25.3074	27.1051	125.32	103.37	88.177	82.8709	29.458	33.7361	35.5798	26.2798	45.9615	68.9279	62.717	31.4605	66.6809	31.1895	38.274
Charlie2b	DNA	hAT-Charlie	94.1043	99.3277	82.3339	85.211	81.6143	65.5141	70.2789	70.8727	61.2424	66.8358	77.5384	72.7764	62.2587	82.1822	47.9801	54.5328	55.0809	51.8256	45.4283	59.8908	49.3277	47.204	46.4396	40.2766	40.7328	47.2155	24.4999	40.8508	18.5425	15.7243	24.809	32.2619	109.244	112.232	76.0213	76.071	58.442	46.8855	30.8799	39.7122	50.7498	32.9185	22.4578	30.6348	81.8181	23.348	61.0469
MER50C	LTR	ERV1	0.0772613	0.205477	0.149517	0.939977	1.84974	0.2021	0.556665	0.94425	0.721478	0.518911	0.418825	1.34385	0	0	0	0	0.187209	0.381896	0.828709	0.576242	0.161126	0.541222	2.0661	0.233426	1.06825	0.898839	0.324073	0	0	0	0.110755	1.06545	0.118787	0.0816829	0.321579	1.0504	1.14739	10.0954	0	0.121891	0.334063	0	0	0	0.359094	0	0
MER50B	LTR	ERV1	22.2899	20.4655	28.3085	29.1802	33.2503	27.1151	33.6504	34.7754	26.4172	33.7552	25.1295	25.3246	24.2428	6.99835	15.2233	30.6875	22.9019	26.0139	25.3886	30.7521	26.3787	33.8382	34.6469	23.7883	10.7754	20.779	24.6943	29.4487	33.0564	9.90719	25.3628	20.1157	87.2291	56.5654	36.66	85.9668	29.5827	46.4331	35.1495	40.5898	24.7764	8.89554	7.87992	34.0754	19.1701	19.4714	22.0326
MIRc	SINE	MIR	1589.57	1662.02	1672.59	1497.47	1372.87	1309.98	1224.72	1288.04	1283.82	1433.93	1295.98	1318.83	1819.15	1702.15	1525.09	1618.9	1268.82	1323.38	1260.21	1269.25	1401.34	1566.7	1446.3	1313	979.028	1094.89	919.005	933.749	711.331	724.543	745.822	808.806	2087.8	1953.53	1962.15	1972.04	1392.06	1394.63	1262.8	1159.46	1300.45	1310.51	1161.54	1209.07	969.001	528.723	1448.36
tRNA-Lys-AAA	tRNA	tRNA	0	0	0.0996778	0.245211	0.180463	0	0	0.0539571	0	0.103782	0.0279217	0	0	0	0	0	0	0	0	0	0.0690542	0	0	0.0848823	0.0464456	0.475856	0	0	0.361554	0	0.110755	0	0.158382	2.00123	0	0.221137	0.473922	1.75326	0	0.0243783	0	0	0.0716356	0.660588	0	0	0.217714
LTR22C0	LTR	ERVK	0.656721	0.575336	0.697745	1.87995	1.03766	1.65048	1.36383	1.07914	1.5817	1.1416	1.89867	1.83042	0.838586	1.65969	0.45381	1.35205	2.05929	0.561612	0.52736	0	0.368289	1.10598	1.11252	1.88863	1.34692	1.05746	3.24073	0.15727	0.154952	0.318121	0.110755	1.57687	9.18618	0.367573	3.21579	7.13165	0.199546	0.593846	8.40675	1.65772	0.250547	0.125643	0.859628	0	0.0276226	0.0440529	0
X1_LINE	LINE	CR1	0	0.205477	0.0498389	0.245211	0	0.0673667	0.250499	0.134893	0.416237	0.363238	0	0	0	0	0	0	0	0	0.10045	0	0	0.776537	1.27145	0.0424411	2.36873	0.105746	0.259258	0	0	0.636242	0	0	0.514743	2.12375	0.257263	4.03574	1.27211	0.904907	1.45629	0.0243783	0.167032	0.0251286	1.82671	0	0	0	1.30628
LTR22C2	LTR	ERVK	1.08166	1.27396	0.697745	1.87995	0.586504	0.6063	0.723664	0.350721	0.749227	1.16755	0.977258	0.741435	0.787763	0.0553229	0.0825108	0	0.0832038	2.62835	0.376686	0.0384161	0.184144	0.0941256	0.158931	1.03981	0.139337	0.951712	0.453702	0	0	0	0.443019	0	0.0791912	1.26608	0.0643158	0.0552841	0.124716	2.26227	0.13239	0.0731349	0.584611	0.125643	0	0	0	0.0881058	0.0870854
MER46C	DNA	TcMar-Tigger	42.1847	53.0953	48.5929	47.0806	39.2958	29.8434	26.6921	27.7879	26.1675	27.7617	29.932	28.6147	47.7486	45.6137	28.8375	32.9409	30.3486	25.8342	29.6577	48.1546	34.9874	44.7332	27.9083	36.3296	38.7821	52.2913	48.935	37.7447	16.2699	31.5394	25.0305	35.5009	96.4945	116.439	88.6272	81.2124	58.8661	26.3554	41.0077	33.1301	31.8752	51.9158	60.747	43.0759	26.9597	7.97358	56.2572
MER31B	LTR	ERV1	13.6366	12.904	11.8118	17.3283	30.4982	27.1825	17.0061	20.3149	17.7317	15.5673	17.1439	17.9798	23.3788	61.3807	13.1605	35.9728	17.6184	29.406	14.7912	23.7796	22.995	25.1786	21.6146	22.7909	10.4967	21.3078	5.70368	6.13351	7.48933	10.9524	4.48556	7.58602	22.3319	30.8761	29.8425	35.4371	8.08161	30.3427	9.79685	15.5046	5.95746	11.9864	4.11905	4.54155	24.7222	12.5551	24.9064
MamRep38	DNA	hAT	13.598	16.356	18.3407	10.0128	10.8729	8.95977	7.93247	7.12234	6.27131	8.12096	7.92975	6.20951	10.4442	13.2775	4.74437	16.1837	13.6038	8.71622	11.9535	14.3292	15.8594	14.4012	10.5848	9.78268	11.565	11.5263	8.10181	16.7492	5.57826	13.4974	6.47915	2.77018	22.7279	20.2982	12.9918	32.5071	11.4739	18.494	1.12531	12.5548	9.71567	16.3839	7.8441	9.08309	22.2086	3.61234	21.423
MER31A	LTR	ERV1	7.18531	5.79446	6.57874	12.5875	14.9333	12.3618	8.73964	8.76803	10.4614	13.7771	9.99595	11.3764	5.08234	5.72592	11.6753	4.95753	12.8758	5.66105	11.5517	9.73849	17.2175	11.9304	12.4284	10.4617	17.3242	19.6687	12.3796	24.4161	12.6027	2.90853	14.3981	19.7322	35.636	16.6633	45.2783	24.6014	24.1201	16.9387	25.5512	22.0136	11.6922	1.55798	9.99317	10.074	15.1372	1.23348	27.998
MER107	DNA	hAT-Charlie	9.61904	4.35612	5.18325	6.74331	9.88034	5.62512	6.73564	6.77162	4.60636	5.73397	6.42198	5.51442	2.61741	8.3261	15.0582	7.16998	4.90903	5.39148	4.19377	4.01449	5.75451	8.04774	7.05653	4.35022	15.838	12.478	13.7407	12.1491	13.5324	8.54382	15.561	8.22529	5.86015	11.9257	11.7055	6.68938	6.93422	12.8384	11.0545	4.65625	11.7757	5.7042	9.88572	20.2856	11.5462	6.43173	2.9609
L4_B_Mam	LINE	RTE-X	57.946	59.1775	48.5431	39.9695	49.2664	33.2791	34.708	37.8239	36.8786	42.5248	39.3695	42.0996	34.7886	34.3832	36.4285	31.3021	39.0434	37.7403	36.1116	39.4918	33.146	37.7209	25.27	27.5443	40.129	35.7949	29.8147	23.2366	9.86526	11.8614	20.0466	18.0701	61.6108	41.9442	48.2368	47.1574	27.8117	46.4613	19.3951	23.33	22.9668	22.9173	32.0211	36.6076	21.3799	16.608	45.4586
Tigger2a_Car	DNA	TcMar-Tigger	0	0	0	0	0	0	0	0	0	0	0	0	0	0	0	0	0	0	0	0	0	0	0	0	0	0	0	0	0	0	0	0	0	0	0	0	0	0	0	0	0	0	0	0	0	0	0
MER34D	LTR	ERV1	3.97896	1.8493	3.23953	5.23118	3.87995	3.8399	4.34198	4.93708	3.30215	4.20318	4.63499	3.42913	4.7774	3.59599	2.76411	1.84371	1.14405	0.763793	2.05922	4.49469	7.08956	3.15321	2.54289	2.84356	4.92324	1.05746	7.97219	10.5371	8.67729	12.1795	0.996792	4.30443	7.80034	5.59528	10.1619	6.41296	9.9773	2.62989	6.35471	8.31299	7.90616	6.08113	1.25362	3.05522	6.71229	6.8282	1.2192
LTR88b	LTR	Gypsy?	12.3618	13.8903	16.9951	31.3462	21.1593	20.0753	16.0876	19.0469	12.5704	14.1144	10.9453	12.3727	17.407	24.757	19.6376	28.8028	10.9829	13.6135	15.6701	12.2548	21.2457	15.7425	15.4481	13.2629	80.5368	83.9092	66.9534	33.4984	16.4249	26.6313	31.1774	28.2984	13.7397	13.0693	25.0832	11.278	49.8117	52.4564	62.4549	48.269	59.2127	111.822	48.6406	58.2419	24.5565	6.65199	17.1123
MER20	DNA	hAT-Charlie	227.148	178.395	188.142	211.045	189.215	190.816	147.433	163.274	151.649	160.94	147.706	151.971	353.706	345.74	286.478	295.977	223.527	179.424	210.216	193.829	234.577	225.878	254.798	204.46	248.206	259.817	202.74	247.621	216.777	210.869	227.49	215.648	479.265	340.863	351.743	371.62	245.043	274.526	266.501	237.64	289.883	303.931	236.075	242.821	193.165	81.3217	240.399
LTR30	LTR	ERV1	0.57946	0.45205	0.847261	0.899109	1.98509	1.65048	1.58649	0.998207	0.471736	1.01188	0.949336	0.926793	0.584469	0.19363	0	0	0.124806	3.57185	0.477135	2.30497	1.4041	0	0.286076	3.28919	0	0.211491	4.4722	0.432491	0	0	2.38122	0.0852362	0.395956	5.30939	0.257263	1.71381	0.498865	3.50652	17.1114	0.0731349	3.25712	12.4135	0	0	0	0	0
LTR16E2	LTR	ERVL	74.1323	64.0678	68.9272	67.1062	63.929	59.99	52.911	58.4086	52.4459	62.7623	38.7832	42.6557	103.731	160.187	83.7898	92.6361	56.2874	57.6214	53.7405	44.5819	64.4045	78.1713	59.313	67.1631	22.0152	40.6064	29.4258	30.5889	30.009	30.0397	19.8251	34.4354	104.334	63.7535	75.5711	72.0352	38.2879	57.6313	24.5583	38.2008	40.8392	20.4296	51.8642	31.9284	22.6505	6.25551	103.196
LTR16E1	LTR	ERVL	28.8571	26.3422	27.0625	29.3436	23.5504	25.5657	21.9048	26.1422	21.0061	23.2732	19.7685	19.8797	40.0489	30.7042	25.1658	28.3521	46.5317	28.5524	24.4344	20.8023	29.7623	28.8966	30.1015	30.0908	12.0294	17.9239	8.037	13.0927	12.706	16.8604	13.789	7.03199	49.0194	28.9974	19.9379	32.6176	36.043	33.5099	32.7003	27.6694	11.4973	13.7956	32.3077	33.6625	6.46369	23.6124	51.7723
LTR43B	LTR	ERV1	1.35207	0.698623	1.09646	3.02427	1.26324	0.943134	2.19883	2.21224	1.77595	1.71241	1.50777	1.64506	7.08987	5.61527	3.13541	0	0.936043	1.57251	0.979383	0.99882	3.821	2.8473	2.25682	1.95229	1.06825	0	1.94444	0.786348	1.18796	0.0908917	0	1.06545	0.673125	8.5767	2.31537	4.58858	0.0498865	1.66842	0	0.268161	0	0	0.0358178	0	0.74581	0	0
MER49	LTR	ERV1	13.907	17.671	15.8488	11.4023	11.0985	9.39765	11.1055	14.2717	10.1284	12.7652	9.04662	8.34114	15.6282	31.7553	24.877	27.5327	19.5321	12.5127	19.211	10.3532	18.6216	11.9775	12.7463	18.186	16.7204	31.8295	12.1851	7.58826	11.1049	11.0433	7.47594	13.8935	37.0219	35.1236	45.6642	31.9542	31.3287	15.949	23.4661	20.0633	28.1448	46.7141	19.0909	19.9828	36.959	9.29517	22.2068
MER48	LTR	ERV1	6.48995	5.4657	9.02084	10.3397	10.0157	13.1702	11.1055	10.7914	10.0729	9.98904	9.26999	8.89721	10.5967	8.98997	2.55784	12.0865	16.7448	10.9627	11.853	10.8526	10.9336	10.6833	9.53585	11.2469	13.8872	23.7928	19.1851	13.4859	7.79923	18.042	20.6004	16.1949	24.7077	23.3613	15.3072	35.2713	34.8208	59.7805	38.8233	32.8619	20.6006	24.7015	20.5236	17.2303	32.5947	11.2775	59.131
PRIMAX-int	LTR	ERV1	0	0	0.0996778	0.122606	0	0.0336833	0.0278332	0	0	0.129728	0.0279217	0	3.02399	0	3.25918	0	0	0.112322	0	0.941196	0	0	0.41322	0	0	0	0	0.0393174	0	0	0.0553773	0	0	0	0.257263	12.8259	0	0	0	0	0.0835158	0	0	3.24789	0	0	0
LTR36	LTR	ERV1	43.6527	34.9722	31.1992	16.1431	16.5575	16.5722	18.8431	21.1242	20.4511	29.1628	16.9764	18.0725	26.0978	13.886	41.4617	25.2793	22.4234	24.5088	21.6218	19.4962	30.0155	32.2145	28.7347	24.8281	5.94504	8.14242	3.69443	0.15727	2.47923	4.68092	4.76245	2.98327	36.7843	43.9454	46.8219	54.3996	15.4149	14.1957	1.19151	4.6075	10.3003	7.23705	11.8199	7.1839	1.85071	2.20265	2.9609
LTR40c	LTR	ERVL	7.84203	8.1369	10.7154	8.05111	5.27854	7.0735	5.92848	7.01443	6.90954	8.22474	4.99798	6.71925	3.32893	7.10899	3.30043	0.655541	11.6901	13.8157	12.0791	10.5068	6.56015	14.1424	9.50407	13.1568	7.24552	9.30562	6.35182	6.72327	1.44622	1.90873	2.4366	0.554035	15.957	13.8452	7.78221	5.19671	5.46257	7.46549	11.6834	2.26718	13.5296	0.527701	5.65922	7.95459	2.45841	1.58591	28.1286
X7B_LINE	LINE	CR1	7.33983	10.4793	10.5658	16.3066	20.9788	16.2354	18.5091	20.2879	21.1171	20.1856	15.8874	14.8055	16.9242	26.9422	24.547	17.9864	11.1493	11.2996	10.3212	12.6965	20.0948	13.1305	14.3038	14.8756	18.346	13.5883	16.5925	18.3219	6.45632	12.4067	14.2873	18.5389	13.7793	14.7438	16.2076	14.7609	17.3854	6.70197	4.03789	11.0434	20.7119	11.5089	5.55176	13.8173	7.12663	6.0793	10.4503
PRIMA4_LTR	LTR	ERV1	1.97016	2.63011	2.24275	6.90679	8.84268	4.042	4.70382	5.61154	5.54983	6.84963	4.97005	5.97782	0.863998	6.74939	10.3551	4.9985	12.5014	8.33433	5.37405	1.61348	8.44763	8.23599	9.34514	6.5996	6.27016	4.01834	4.79627	4.99331	2.06602	0.136338	3.48877	3.87825	22.8863	10.9455	15.0499	14.7609	10.9501	1.35736	0.297877	1.97464	8.88051	1.78413	2.57888	0	0.0828678	0	0.566055
HERVK22-int	LTR	ERVK	22.0195	20.7121	33.1429	24.1533	21.836	25.8014	25.0777	27.0865	23.2261	29.9671	19.9919	18.8602	19.7449	43.2625	12.8304	29.3764	27.6445	13.254	17.1266	12.9654	20.7623	19.2252	17.8956	25.8467	19.5072	27.2295	29.0369	13.997	18.1293	20.4052	15.3395	24.5906	49.1777	43.006	63.8013	60.0939	36.8661	76.5778	35.9769	31.1311	23.3844	36.0093	57.2727	22.1297	30.4677	6.47578	31.4378
tRNA-Arg-CGG	tRNA	tRNA	0	0	0	0	0	0	0	0	0	0	0	0	0	0	0	0	0	0	0	0	0	0	0	0	0	0	0	0	0	0	0	0	0	0	0	0	0	0	0	0	0	0	0	0	0	0	0
Tigger6a	DNA	TcMar-Tigger	55.0101	63.3692	54.4739	66.1662	45.9729	40.0495	31.2567	32.698	27.0554	28.8774	26.6093	23.2393	33.0098	17.9523	30.2815	21.1822	15.1015	24.1943	16.9509	19.0736	15.1689	20.943	24.9839	11.9472	32.3262	36.2179	29.4258	30.4317	30.2156	16.9513	21.4864	35.7992	30.3698	36.1855	41.2264	32.8941	22.0748	24.9415	11.5179	32.0087	18.9581	30.7826	9.70663	21.6067	12.7616	3.56829	53.5575
Tigger6b	DNA	TcMar-Tigger	1.23618	0.9041	1.04662	0.735634	1.53393	1.2126	0.807164	0.971228	0.638231	0.622693	0.33506	0.810944	0	2.37888	0.123766	0	0.603228	0.988438	1.43141	2.55467	0.782614	0.235314	1.68467	0	4.41234	2.43215	4.86109	0.235904	0.154952	3.31755	0.387641	1.8752	4.31592	1.63366	8.48969	15.3137	5.48752	0.989743	0.297877	4.77814	4.45418	1.70875	2.36398	0.467917	0.524829	0.132159	0
SVA_F	Other	Other	78.0726	81.9443	86.8194	30.4062	39.8823	29.1024	51.3523	48.3186	50.1705	47.5323	29.6807	32.4146	57.7862	45.5031	24.5057	46.7482	59.7611	38.8186	55.1719	48.1738	40.0744	44.2626	43.1338	45.1998	674.53	623.53	731.821	421.011	389.6	392.379	528.853	515.594	209.382	321.585	299.261	243.029	607.668	498.463	707.723	910.261	444.109	395.5	672.336	659.845	1261.99	1029.3	52.9915
tRNA-Arg-CGA	tRNA	tRNA	0	0	0	0	0	0	0	0	0	0	0	0	0	0	0	0	0	0	0	0	0	0	0	0	0	0	0	0	0	0	0	0	0	0	0	0	0	0	0	0	0	0	0	0	0	0	0
MER83B	LTR	ERV1	7.99655	8.79443	10.3665	5.0677	5.36877	3.94095	4.25848	4.23563	5.16134	4.77398	3.85319	4.98151	5.81928	0.165969	0.165022	1.39302	5.34585	4.44797	3.16416	0.787531	3.29158	3.88268	4.19578	1.82497	11.9365	5.55165	6.41664	15.727	3.35729	6.86232	8.97113	9.33336	12.7102	3.79825	2.63695	2.54307	6.1111	4.94871	6.65259	3.24231	15.5618	1.63336	9.09773	18.9369	3.20422	4.4934	16.1543
L1MCb	LINE	L1	84.4467	62.1363	52.6797	187.668	200.088	148.544	390.305	354.876	285.178	307.792	260.704	202.018	608.661	491.129	374.558	385.007	154.281	231.002	151.453	150.975	189.116	194.016	223.489	179.611	45.8419	173.793	95.2125	66.5643	42.7667	32.4938	28.6855	98.1069	269.092	322.688	234.302	250.492	224.938	286.799	139.042	237.323	182.287	167.91	147.641	87.0325	8.42489	10.8811	142.82
L1MCc	LINE	L1	74.1709	79.1499	64.1925	113.124	69.794	59.1816	60.1755	62.1586	52.6402	60.038	44.5071	48.8188	60.6069	51.3673	114.443	124.225	77.9412	54.6561	57.1307	55.569	50.7548	59.1109	54.4179	57.7412	43.4731	43.25	55.0275	16.0415	29.5958	24.768	20.1573	37.7596	115.58	108.516	85.0898	113.167	53.3786	55.3407	18.0381	29.4002	47.5483	40.0048	26.8634	28.075	18.6453	9.03085	156.58
L1PB2	LINE	L1	2.78141	3.69859	3.63824	8.33719	8.79756	7.24192	7.98814	10.2519	6.6598	7.2907	8.23689	6.46438	9.65645	8.98997	17.6986	7.57969	17.972	9.25537	12.5813	10.1227	8.47064	18.8251	8.9637	10.0161	38.2248	41.8753	25.6017	22.4109	12.5511	9.04372	14.675	24.9742	86.556	49.0097	31.0002	50.6956	60.9613	37.6951	9.26729	22.9887	24.7207	32.6672	18.1238	14.1751	55.0518	14.0969	196.334
L1MCa	LINE	L1	132.503	143.957	141.991	192.287	164.131	152.383	162.435	167.348	139.162	157.308	136.621	160.451	165.938	172.69	250.874	150.119	172.17	92.2617	141.835	120.531	132.768	180.839	130.673	130.825	108.683	118.277	122.175	88.4248	65.5446	66.3964	67.1727	86.3869	385.74	192.486	238.869	234.184	144.322	146.623	83.3394	85.3971	84.7129	86.8194	57.7741	57.1134	106.789	30.0441	325.612
L1PB4	LINE	L1	100.092	91.1908	89.112	163.066	125.016	133.824	141.504	149.623	122.651	155.258	138.38	154.381	190.13	227.571	219.809	211.699	175.435	143.705	154.542	129.674	127.129	157.966	114.494	119.09	249.413	233.592	272.48	207.085	221.064	224.684	240.061	217.224	324.446	250.195	250.574	326.619	209.897	247.379	156.187	171.818	232.647	210.905	156.309	192.094	205.871	276.212	413.22
MER72B	LTR	ERV1	1.54523	0.945196	1.14629	0.57216	0.94743	0.30315	1.002	1.02519	0.721478	1.24539	0.642198	1.25117	0.0254117	0.0276614	0.165022	0	0.249611	1.50512	3.6413	1.59427	2.78518	3.38852	0.0953585	0.106103	0.696685	6.76773	0.518516	0	0	0	0	1.10807	2.17776	0.653463	1.86516	2.54307	1.37188	0.0282784	2.21753	0.268161	0.0278386	0	0.0716356	0.0275245	0.11049	0.0440529	0.0435427
MER102b	DNA	hAT-Charlie	71.2736	80.054	77.948	65.8393	61.1769	54.6344	62.0403	61.673	57.4408	68.3406	53.5537	49.4908	61.9283	71.6155	49.259	66.4145	68.4351	60.0925	60.8724	67.5164	74.2102	83.0894	81.4044	79.8318	33.2551	57.79	32.7961	35.9754	32.9014	38.0382	50.3934	30.9834	86.16	60.4453	83.9964	85.9668	42.3287	67.5853	63.0506	49.1466	54.2018	62.1682	32.63	51.6635	60.1896	42.2908	88.5223
MER102c	DNA	hAT-Charlie	276.789	269.792	341.097	167.766	120.008	131.533	141.059	150.594	107.667	145.165	110.374	109.57	78.8525	72.0304	95.3	64.9395	63.1309	73.9306	61.902	67.4588	68.4327	71.2766	54.0683	63.7466	70.458	60.4337	56.3238	76.551	55.9375	74.3948	61.4688	59.1965	80.6959	55.0134	73.32	59.928	61.0361	69.2537	53.0221	58.5323	64.0845	66.7668	53.0104	45.5806	52.7868	50.749	54.3849
MER102a	DNA	hAT-Charlie	46.125	47.2598	46.9981	81.5328	87.1636	79.7958	70.6964	77.2936	65.2383	77.1621	67.9892	72.4521	86.349	125.5	106.563	81.2051	82.2054	88.6224	97.21	62.1957	91.1975	120.151	95.8671	87.2378	46.4921	59.7992	59.2405	42.5807	39.461	59.0796	49.0643	50.2894	106.512	90.3412	92.4218	118.861	77.374	86.4187	33.6601	74.6463	52.3366	56.5394	75.3965	40.406	24.5012	16.9163	22.3374
LTR58	LTR	ERV1	0.193153	0.164382	0.149517	1.18519	0.406041	1.2126	0.333999	0.593528	0.443987	0.492966	0.223373	0.208528	0	0	0	0	0	0	1.02961	6.83807	0	0.0470628	0.66751	1.443	0.278674	0	0	0.0393174	3.09903	2.72675	0	0.511417	3.48441	3.26731	2.18674	0.608126	0	0.141392	0	0	0.0556772	0	0	0	0	0	5.7041
AluYa5	SINE	Alu	237.695	225.409	239.127	220.609	182.358	159.625	252.253	237.573	211.227	234.6	208.463	219.094	147.083	133.273	176.367	138.114	131.899	98.5068	132.217	106.394	134.356	143.848	132.612	119.26	246.069	258.443	253.619	182.472	213.11	191.327	199.303	164.847	253.016	198.081	263.309	249.11	258.911	261.716	252.004	177.011	204.697	229.098	205.093	212.957	165.625	114.449	260.429
tRNA-Arg-AGG	tRNA	tRNA	0	0	0	0	0	0	0.0278332	0.0269786	0.0554983	0	0	0	0	0	0	0	0	0	0	0	0	0	0	0	0	0	0	0	0	0	0	0	0.0395956	0	0	0.331705	0	0	0	0	0	0	0	0	0	0	0
LTR53-int	LTR	ERVL	3.3995	1.47944	3.18969	5.23118	4.37622	3.0315	5.09348	4.50542	2.38643	4.74804	1.84283	2.456	2.28705	3.81728	0.247533	14.5448	7.32194	2.0892	10.6979	10.8718	7.91821	8.07127	4.609	10.6952	12.819	16.9722	13.7407	7.54894	17.7678	3.99923	7.75282	9.63169	11.9579	7.14725	6.75316	5.63898	13.5442	7.80483	16.979	14.8464	13.1398	2.48774	16.512	11.8631	4.36437	3.12776	4.09302
AluYa8	SINE	Alu	71.8531	72.0403	73.9609	70.1713	60.0941	49.885	86.7562	83.4177	75.783	80.9761	73.6573	76.5995	43.4032	45.8074	50.5791	43.3067	42.0595	32.6634	41.5359	34.344	43.1819	46.3333	42.8796	36.9662	86.9463	93.585	90.2866	63.3403	78.1989	70.1229	74.3164	56.2133	80.6959	66.1223	93.8367	91.3847	92.3649	92.5551	85.2921	64.3587	75.1642	76.5921	75.4323	87.3903	60.1068	42.5111	82.3393
LTR55	LTR	ERVL?	1.77701	2.34244	3.43888	4.00512	3.33856	3.53675	2.08749	1.83454	2.49742	2.59456	1.87075	2.64136	7.90304	14.052	0.948875	14.299	7.23873	7.05385	4.34444	2.88121	4.99492	2.11783	4.89507	2.61013	4.08722	4.8643	6.67589	1.84792	17.8711	11.2251	6.5899	1.78996	16.9073	16.6225	1.99379	8.45847	11.848	10.972	10.2933	14.0906	7.65562	30.3303	1.57598	24.4418	0.939168	1.89428	4.04947
LTR56	LTR	ERV1	24.4532	21.1231	21.2812	21.2517	23.2346	23.511	14.2506	15.4857	13.5138	14.4257	15.4686	14.9677	46.5034	22.3228	20.7927	29.4174	30.931	24.7783	23.9321	29.3884	31.3506	18.4957	21.2332	18.3346	12.3545	16.2848	19.7036	16.7099	10.7433	12.9521	14.232	17.0899	34.8441	24.0556	19.8736	29.19	55.5486	24.4325	12.7425	14.0419	25.2496	14.449	16.3687	19.3222	5.08256	10.3084	23.5566
LTR57	LTR	ERVL	3.01319	2.26025	1.09646	2.00256	1.03766	0.976817	0.834997	0.701443	0.776977	1.34917	0.418825	0.764604	0.559058	3.0151	1.69147	0.0409713	1.06085	2.7182	2.71214	0.249705	4.12023	3.34146	3.43291	0.74272	1.99716	1.00458	3.17591	1.96587	0	2.1814	1.7167	6.26486	20.4709	15.1522	9.776	17.9121	0.648525	2.85611	2.51541	2.99853	0.723804	3.79442	1.79089	0.055049	0.773433	1.36564	10.8857
LTR45C	LTR	ERV1	7.18531	9.041	10.1173	15.857	13.3994	9.66712	11.3838	9.87415	11.2107	12.7912	12.1738	11.7008	19.7957	16.6799	9.73628	6.76026	2.1633	15.5005	10.4216	6.99174	8.21745	9.4361	10.5212	10.101	7.38486	4.70569	9.52773	10.655	3.77049	3.2721	3.37802	2.94065	22.4903	13.4368	15.5001	5.9154	14.8911	27.9956	28.8941	3.80301	2.17141	4.69906	1.0029	1.76157	9.72315	6.38767	13.8901
LTR45B	LTR	ERV1	12.7868	7.15061	10.3167	8.25545	9.83523	9.22924	10.2705	11.7896	5.77183	8.22474	6.39406	8.50333	6.0734	2.2959	8.3336	4.50684	12.6678	16.6237	18.2567	12.6197	15.7904	17.578	10.8073	11.4379	3.99433	10.9976	13.9351	2.9488	1.08466	5.04449	12.5153	11.9331	27.0834	13.7636	11.3196	15.9771	18.4081	38.1192	16.2508	16.4066	17.761	18.4444	7.73665	13.0741	5.02731	5.28635	18.6363
LTR52	LTR	ERVL	26.5779	20.5477	19.8857	27.0959	26.2573	17.549	22.5449	27.8689	20.1181	20.5489	19.0705	21.4553	33.95	36.7344	28.4662	22.4523	34.3632	23.1609	24.8864	16.0387	19.4733	22.6843	25.5243	23.4063	10.8683	9.62286	13.6759	22.8827	18.9558	11.0888	10.6878	7.84173	26.4103	27.6905	18.3943	25.8177	9.50338	18.2961	2.41611	16.431	7.76697	0.804116	12.966	12.4136	6.51893	12.2908	37.4467
LTR53	LTR	ERVL	3.59265	4.10955	6.57874	2.73819	4.96273	8.62294	4.75948	5.6655	2.66392	3.47671	4.46746	3.684	5.15858	4.78543	6.51836	5.65404	4.09779	12.1758	3.81708	2.76596	6.32997	5.7652	5.72151	8.31846	4.92324	3.33099	5.18516	4.32491	1.75612	11.725	1.43981	2.17352	6.96883	1.75618	4.63074	7.46336	10.2766	1.10286	2.87948	7.26473	8.99187	27.8928	2.50725	4.65164	4.86158	3.34802	5.57347
MER39	LTR	ERV1	95.7268	100.889	95.2421	78.8355	90.6826	68.1751	63.2093	65.7468	53.3061	64.7601	50.957	49.1432	94.4045	93.4404	70.258	66.0457	35.216	49.6016	57.1307	52.4572	63.3917	76.3359	52.7968	63.7678	36.1812	51.8683	39.8609	44.6646	18.1293	21.405	26.9134	24.1218	82.9924	86.3796	83.6749	82.3734	81.0905	71.6291	149.269	72.5254	137.578	128.885	52.9387	67.958	28.7275	11.5859	83.6456
MER34B-int	LTR	ERV1	26.5006	31.3558	28.9066	26.1968	29.4154	26.3404	23.5191	25.8994	25.1962	29.7336	25.1295	25.7417	31.5613	22.5717	30.7353	48.3461	20.5305	31.2256	25.1626	17.5754	20.5091	21.2724	18.4678	15.0878	41.9869	40.9765	53.2775	63.3796	42.6117	33.4936	31.9527	43.3	53.1769	32.0605	13.6349	43.785	24.5192	18.3244	35.4474	31.6674	44.5139	21.1834	22.422	34.213	16.0763	21.2776	4.4849
LTR75B	LTR	ERVL	2.12469	4.39721	3.78776	8.37806	2.16555	2.59362	0.890664	1.99641	1.27646	1.84213	1.75906	1.62189	0.863998	0	0.0412554	0	2.28811	2.42616	0.401798	2.72755	1.33505	0.49416	1.78003	1.03981	4.22655	1.85055	6.54627	3.45993	2.16932	2.36318	5.42698	4.0061	3.28644	1.6745	1.86516	2.21137	2.09523	0.452454	3.54143	0.755727	1.80951	4.8247	1.79089	0.0275245	2.67939	0.30837	1.65462
MER30	DNA	hAT-Charlie	64.8223	65.2185	65.8372	87.4179	84.3213	63.4257	82.943	92.0509	73.9793	93.7154	70.921	82.9248	58.7265	49.2927	89.4418	67.3568	49.5271	43.0869	40.4058	33.7294	43.5732	52.2397	45.0092	44.7117	90.3832	77.8289	65.8515	56.2632	40.649	52.49	51.8885	37.9301	90.476	122.851	132.169	129.199	64.2538	77.3413	67.7836	56.3138	74.2177	57.2933	51.6493	76.6007	33.23	27.7974	106.331
CR1_Mam	LINE	CR1	7.53298	12.0821	13.1575	15.1214	14.8882	17.8522	11.9683	11.0073	12.0154	12.2204	11.5875	10.9825	21.3967	21.6036	19.6788	37.7346	15.5175	22.5094	13.9123	15.2512	15.8825	19.8605	14.3038	14.7695	41.7546	38.9673	35.8424	37.902	22.8295	35.9022	26.7472	41.851	54.1668	41.4949	39.297	31.899	17.2607	31.8697	36.5396	31.7161	37.6656	50.3578	21.0251	37.7361	13.1484	16.1234	7.05392
MER33	DNA	hAT-Charlie	137.293	150.697	142.489	146.023	124.925	90.7429	84.279	92.6444	85.1899	94.4159	88.1766	83.4577	121.112	145.195	135.73	128.281	91.4618	97.4285	95.6531	93.332	90.4149	113.68	89.1284	94.6438	82.4875	119.017	91.9718	93.0643	61.9807	73.1224	68.6125	89.6685	200.829	193.711	163.041	182.382	143.174	195.121	140.631	119.185	202.916	163.537	154.554	165.945	74.1943	44.7578	114.648
MER34	LTR	ERV1	36.6991	29.3011	26.3648	34.7383	48.0933	28.3951	23.9366	28.8671	25.9455	30.6158	21.4159	23.7259	29.6046	32.6128	35.3146	32.9409	16.7864	21.2514	21.7976	20.0724	16.7571	20.2605	15.0666	16.8491	10.1252	14.54	7.32404	9.08232	6.76622	7.135	5.42698	13.8509	62.957	51.1335	37.6891	45.333	26.1156	37.6102	26.2132	21.2091	19.6541	38.9243	7.48592	5.69758	7.15425	1.27753	44.6748
L1P4d	LINE	L1	2.24058	2.30135	2.29259	2.49298	2.21067	2.021	1.30816	1.67267	1.47071	1.11566	1.25647	1.36702	4.90446	0.19363	0.288788	0.819426	6.5939	1.75223	0.426911	1.40219	2.32482	3.05908	1.08073	3.16187	1.71849	1.26895	4.08331	3.93174	8.36739	0.227229	1.77207	3.15374	8.43386	7.59651	5.14526	1.0504	8.73014	0.791794	0.198585	0.633835	5.20582	3.74417	0.644721	11.0924	0.469584	2.46696	3.5705
MLT1G3-int	LTR	ERVL-MaLR	1.27481	2.95887	1.64468	3.71904	1.17301	2.59362	1.61433	2.75181	1.77595	2.69834	2.65256	2.36332	8.94492	6.41746	2.14528	0	2.53772	0.404361	1.78298	1.59427	2.555	5.62401	4.79971	1.3369	1.25403	2.48502	1.68518	0	0	0	2.10434	2.30138	0.316765	3.18563	4.50211	1.32682	2.14512	3.11062	8.47295	0.414431	1.97654	0.100515	1.28944	1.4588	0.74581	0	2.48193
HERVI-int	LTR	ERV1	1.62249	0.698623	1.59484	2.77906	4.28599	3.06518	3.42349	1.94246	1.66495	5.83775	3.57397	2.50234	1.0927	1.38307	0.371299	5.53112	0.936043	6.15527	5.19826	3.26537	2.67009	1.34129	3.62362	5.66589	6.4095	3.59536	4.60183	1.61201	3.25398	1.90873	31.7866	2.13091	2.85088	8.41333	11.0623	2.4325	3.44217	11.3396	9.49897	18.5763	12.4439	26.8625	13.8973	18.4139	1.90596	0.440529	9.31814
Eulor9A	DNA	DNA	2.78141	2.01368	1.94372	2.04343	2.52648	2.25678	0.974163	1.67267	1.05447	0.46702	1.64738	2.08528	1.04188	2.54485	9.65377	2.74508	3.01614	1.43773	4.24399	1.65189	1.1509	1.55307	2.38396	2.12206	1.99716	2.5379	2.98147	0.982935	0.723108	0.590796	1.88283	1.49163	4.27633	3.30816	4.37347	3.42762	4.21541	0.141392	0	2.55972	2.8117	0.0753859	0.573085	0	0.63532	0.572688	0.696683
LTR27E	LTR	ERV1	2.82004	3.45202	4.13663	3.06514	3.60926	1.91995	2.97816	3.29138	2.83041	3.03563	3.65774	2.57185	8.79245	2.93211	1.44394	1.18817	1.39366	1.7073	4.57045	0.979612	5.2251	2.4002	6.38902	2.3767	6.96685	4.81143	2.78702	2.08382	2.73748	2.6813	6.0915	4.0061	3.04886	5.2277	9.19716	14.4844	5.81178	4.52454	3.14426	10.5314	5.2615	2.38722	2.68634	3.1378	2.04407	1.40969	4.22364
L1P4e	LINE	L1	0.463568	0.945196	1.99356	1.79822	2.43625	1.27997	0.389665	0.215829	0.277492	0.415129	0.16753	0.324378	0.0508234	0.0553229	0.0825108	0.0409713	3.64017	2.13413	2.36056	0.0768323	1.24298	0.0705942	0.540365	0.0212206	2.1365	0.211491	0.129629	0.0786348	0.413204	0.0908917	0.0553773	0.0852362	32.31	0.122524	0.192947	31.4014	0.274376	14.1957	1.3239	0.0243783	0.0556772	0.0251286	0	0.0275245	1.65736	0.0440529	79.7703
LTR27C	LTR	ERV1	0.927136	0.45205	0.598067	0.653897	1.66928	1.48207	0.556665	1.83454	0.971221	0.674585	1.11687	0.949963	0.431999	1.60436	1.36143	0.204856	3.43216	0.247109	1.60719	0.480202	1.6573	2.42374	0.66751	0.38197	4.45878	7.34933	2.85184	0.117952	0.309903	0.0908917	1.43981	0.767126	25.8163	5.10518	6.11	0.442273	0.698411	0.367619	0.231682	2.12091	10.7457	0.276415	4.15487	0	3.34233	0.0881058	4.61553
LTR27B	LTR	ERV1	3.3995	1.89039	2.34243	21.1291	35.1	12.3955	29.6146	34.6675	27.0832	35.6751	34.1203	29.7732	34.7124	10.705	8.08606	19.5843	20.1145	17.1404	13.3347	12.274	10.4272	20.237	16.8467	14.2814	0.185783	5.23441	10.0462	2.28041	2.16932	0.908917	2.10434	3.28159	23.797	14.172	7.65358	4.09103	13.0703	0.989743	0	3.75426	3.31279	14.1977	8.847	0.440392	0.0276226	0.132159	1.13211
MER83A-int	LTR	ERV1	0.540829	0.328764	0.847261	0.367817	0.406041	0.471567	1.28033	1.21404	0.33299	0.544857	0.474668	0.579246	0.0254117	0	0.165022	0	0.416019	0	3.01349	3.89924	1.35807	0.352971	3.97327	2.54647	0.32512	6.50336	2.52777	0	0	0	0	5.15679	4.23673	0.694304	1.28632	4.42273	0.0249433	1.0463	0	2.2428	5.95746	0.0753859	0	0	0	0.0440529	0.348342
MER44C	DNA	TcMar-Tigger	2.62689	3.24654	5.23308	4.08686	3.60926	3.53675	1.92049	1.64569	3.4409	3.1913	1.87075	1.87676	10.927	8.65803	16.3371	23.5995	2.1425	2.89792	7.13192	1.15248	6.8824	2.87083	2.22503	5.72955	12.4939	33.9444	11.7962	10.2225	26.0319	19.1327	14.675	10.3988	43.7531	29.5692	28.6205	29.964	23.8707	35.0652	23.0027	14.7001	22.3266	26.6615	43.053	18.5515	24.1421	11.7621	17.7654
L1MC2	LINE	L1	81.0472	113.177	121.408	157.344	134.084	97.8501	92.6012	95.8548	84.08	82.9739	85.8591	87.5356	116.233	121.378	75.6624	87.8425	96.5164	82.1302	77.8986	95.3681	70.3662	69.9354	82.7712	60.8394	111.47	122.242	113.166	74.2706	59.6047	62.2608	81.9584	83.5741	216.628	182.97	132.298	156.952	97.7027	109.805	73.1785	79.5463	77.8646	58.6251	52.5447	51.7736	114.247	45.815	191.022
L1MC3	LINE	L1	294.559	306.079	303.619	274.432	245.339	206.277	368.011	346.917	244.914	295.053	327.549	308.344	463.408	500.617	498.778	462.935	527.117	442.258	471.51	428.801	435.962	466.44	454.987	411.552	356.749	466.867	385.646	405.048	350.707	319.757	359.011	494.242	690.547	517.91	558.776	606.744	710.359	757.379	497.355	691.295	536.116	744.637	556.931	597.144	345.697	246.432	717.323
FRAM	SINE	Alu	151.703	160.231	165.764	129.226	117.03	98.3217	109.663	112.824	100.452	114.057	90.3824	96.6645	95.9546	92.1403	134.905	120.947	87.9672	77.6148	97.8379	69.5524	97.4584	101.35	93.4832	80.7018	212.721	268.911	246.554	246.481	160.84	253.406	213.424	290.016	214.489	204.983	241.634	215.332	245.841	320.507	249.422	263.968	271.343	226.158	349.152	257.327	140.709	118.414	153.662
L1MC1	LINE	L1	343.658	447.119	387.846	443.179	399.229	320.362	332.969	356.791	320.114	345.284	304.039	297.802	369.639	449.277	619.615	390.293	300.428	320.366	284.649	275.136	298.705	361.984	277.017	283.146	214.997	304.548	270.665	177.951	142.246	154.198	145.476	189.011	510.744	516.971	494.46	608.513	256.741	286.403	284.737	221.94	306.976	192.134	193.452	250.225	154.024	119.692	846.775
MLT1M	LTR	ERVL-MaLR	72.5484	75.9444	85.1248	39.6834	79.133	68.7814	52.911	53.2827	37.8499	42.6545	32.0261	33.9901	41.4465	83.012	57.8814	45.1913	62.4237	33.854	42.9924	63.9437	47.7394	59.958	54.1001	49.8471	10.4967	19.7216	29.4906	9.55413	11.7247	7.22589	12.183	10.0153	63.1154	30.3043	48.1082	54.5102	14.068	17.5891	20.388	22.7937	33.2671	39.6279	27.329	14.5605	29.1418	7.09252	33.4408
L1MC4	LINE	L1	465.886	523.227	468.436	817.576	600.4	468.906	620.347	583.816	465.492	487.699	457.524	445.44	709.851	642.963	477.119	599.902	396.466	425.073	393.034	336.064	414.486	530.233	454.638	405.207	495.296	594.08	403.6	390.5	235.94	341.753	362.721	498.376	951.839	890.343	755.26	847.119	551.046	560.053	477.034	453.046	596.442	458.497	488.448	495.056	409.118	270.044	688.846
HERV9-int	LTR	ERV1	10.3144	12.5341	10.4662	9.31804	14.8882	14.9554	9.32413	10.063	10.2949	11.7014	12.0342	10.8435	20.3802	25.1719	29.9514	25.1564	49.6935	21.5434	31.1142	24.5479	26.8391	21.2253	21.9642	16.8279	9.52136	88.1391	38.7591	23.1973	43.4898	29.358	21.5418	28.5967	77.845	33.8575	24.5043	21.2291	18.7324	60.9681	4.13718	48.2934	24.1639	17.8665	28.1528	18.3864	19.4187	3.17181	20.1603
X8_LINE	LINE	CR1	10.8166	12.8629	10.1173	9.52238	10.5571	12.4628	7.84897	9.09178	8.21375	7.73178	10.3589	8.01676	11.9181	4.9514	2.14528	9.1366	5.55386	9.03072	4.41978	8.12501	5.75451	6.82411	6.29366	4.4351	3.11186	2.69652	1.87962	1.37611	0.92971	3.09032	3.87641	1.8752	4.71188	4.12498	2.70126	2.04551	3.74149	4.41142	5.1632	5.26571	3.64686	4.09597	4.0116	1.70652	1.04966	2.20265	0.783769
L2b	LINE	L2	1284.32	1211.12	1261.17	1358.06	1279.8	1215.8	1036.04	1114.38	1036.1	1133.07	1005.26	1019.98	1457.72	1535.35	1377.81	1409.41	1274.85	1108.15	1192.46	1198.58	1334.4	1385.32	1269.03	1220.08	1030.35	1174.62	1044.36	945.937	825.996	757.582	865.658	919.699	2349.52	1743.72	1900.66	2027.27	1422.56	1377.81	1206.37	1091.71	1278.01	1298.2	1114.26	1169.52	951.35	514.406	1754.16
L1MB7	LINE	L1	365.408	443.831	411.769	742.459	705.113	493.326	475.503	511.19	445.763	476.983	462.997	455.913	564.445	577.073	480.007	554.997	475.281	347.93	416.69	371.196	395.381	424.483	370.118	370.617	509.555	627.178	508.275	500.51	316.515	307.805	332.43	352.239	780.984	660.202	656.15	719.468	529.52	582.082	376.351	443.734	501.095	430.629	429.133	456.962	439.033	183.216	741.271
LTR81C	LTR	Gypsy	2.12469	1.97258	3.18969	2.53385	1.39859	2.18942	1.80916	1.86152	2.21993	1.99781	1.56361	2.03895	1.55011	1.2171	5.32195	4.34296	9.31883	1.81962	5.72562	4.12974	3.03838	3.01202	4.609	5.34758	2.46162	2.85513	5.89812	3.02744	1.54952	4.49914	5.98075	5.75344	15.2443	15.3972	10.4835	15.0373	8.23127	2.743	4.93152	3.19356	3.50766	9.22221	12.6795	5.78015	0.469584	1.54185	19.7684
LTR38-int	LTR	ERV1	0	0	0.0996778	0.0408686	0.0451157	0.168417	0.111333	0.0809357	0.360739	0.155673	0.0558433	0.278038	0.0762351	0.110646	0.330043	0.122914	0.0416019	2.20152	0	1.44061	0.82865	0.0235314	0	0.488073	0	0.845966	0.129629	0.864983	0	1.31793	0	0	7.04802	0	1.09337	6.85523	0.174603	0.282784	0.13239	1.43832	0.417579	0.276415	2.2207	0.137623	0.165736	0.528635	0.522513
Helitron1Nb_Mam	RC	Helitron	6.14228	7.2328	6.77809	3.92338	3.78972	1.6168	2.56066	2.83275	1.97019	2.64645	2.09412	3.59132	3.71011	4.56414	0.371299	2.78605	3.78577	1.79716	4.14354	0.806739	2.1637	1.05891	2.67004	2.01595	1.43982	0.898839	0.71296	0.0786348	0	3.13576	0.221509	0.170472	4.11794	3.63489	2.63695	10.0064	0.124716	14.4502	2.21753	0.0731349	1.5868	14.6751	4.69213	1.29365	0	1.54185	4.00593
LTR5A	LTR	ERVK	1.42933	5.05474	7.57551	5.43552	12.2715	5.75985	8.3778	7.554	5.82732	4.43669	2.23373	1.83042	8.81786	12.2264	14.3569	10.4067	7.07232	10.1989	6.95613	7.93293	7.98727	14.0247	8.35976	8.78532	12.4474	17.3423	4.4722	8.02075	12.1895	5.22627	5.59311	9.29075	32.5476	24.2598	27.3985	21.5055	6.68479	15.4683	17.5416	7.02095	7.85049	14.7756	23.7114	7.78944	26.1034	5.15419	95.4892
LTR5B	LTR	ERVK	2.27921	5.54789	6.92761	3.31035	6.63201	3.46938	7.12531	6.66371	6.32681	5.29289	2.42918	2.36332	15.1708	9.32191	6.93091	7.74357	5.42905	10.5358	10.9239	7.04936	8.47064	9.95379	6.6751	7.34232	39.8504	47.1626	29.8147	63.1437	41.1655	25.8587	49.895	33.2847	39.556	24.8316	32.3508	34.5526	24.8934	45.3868	28.1328	27.5475	28.6738	37.7432	23.0309	25.24	51.5438	33.7445	46.7213
LTR81B	LTR	Gypsy	4.24937	5.13693	3.93727	4.61815	3.51903	3.46938	3.00599	3.23743	3.10791	2.77617	2.90385	3.17427	6.32752	3.48534	0.371299	3.48256	10.2341	2.38124	4.16866	5.43588	4.69568	10.6127	4.8315	4.90195	4.73746	0.264364	1.55555	5.26853	2.16932	0.318121	8.97113	1.4064	7.95872	8.45418	5.91705	10.9463	2.46938	3.36512	1.39009	0.633835	2.70034	0.527701	1.0029	0	1.65736	0.616741	9.53585
BC200	scRNA	scRNA	2.74278	2.63011	4.33598	2.69733	3.02275	2.45888	4.20282	3.93887	3.94038	3.76211	2.37334	2.59502	3.63387	0.304276	2.72286	0.163885	0.457621	2.0218	1.63231	0.921988	2.25577	2.61199	0.985372	0.700279	3.80854	2.37928	1.49073	1.06157	0.826409	0.999809	2.71349	0.809744	3.40522	1.42945	2.25105	4.80972	2.04535	1.4422	1.357	0.658214	3.47983	0.904631	1.6118	2.75245	0.552452	0.30837	3.17862
U17	snRNA	snRNA	0	0	0	0	0	0	0	0.0539571	0	0.181619	0.0279217	0	0	0	0	0	0	0	0.426911	0	0	0	0	0	1.81138	2.27353	1.10185	4.44287	2.73748	2.45408	0.664528	2.55709	0	0.28589	1.15768	2.1008	1.07256	0.367619	0.0330975	1.02389	1.80951	0.150772	0	0	0	0	0
LTR81A	LTR	Gypsy	20.2425	23.671	27.7104	22.4368	28.2424	19.6037	24.1871	26.412	25.1962	28.6958	23.4263	20.876	9.70727	23.5122	10.2726	9.21854	10.9205	12.6475	18.8092	12.927	20.1408	19.9546	21.8689	15.1939	7.98865	4.70569	7.84256	6.95918	2.01437	2.63586	8.63886	3.15374	44.6638	24.464	21.5458	21.2291	11.9728	6.64541	13.7023	6.80154	13.1398	7.23705	12.393	9.02804	4.22626	8.14979	17.5042
LTR28B	LTR	ERV1	6.21954	5.09584	8.52245	6.53897	5.05296	5.55775	5.51098	4.07376	4.24562	5.88964	3.21099	6.51072	11.3844	6.36213	9.53	4.50684	1.35206	9.74959	2.00899	1.07565	3.75194	4.61216	4.22756	5.64467	0.185783	3.75397	0.907403	0.629078	0.671457	2.95398	1.16292	0.0426181	7.95872	3.22647	3.60168	14.4844	0.448979	0.650402	0.0661949	5.1682	7.48858	0.653345	4.44141	0.0275245	0.303849	2.55507	22.381
LTR28C	LTR	ERV1	7.41709	7.06842	5.28292	36.9452	22.0165	28.4961	20.7636	23.849	20.8396	19.9262	19.4893	21.7796	25.6658	45.6967	45.4222	45.3143	26.2092	36.8642	33.073	37.0716	33.1	45.4627	34.7741	39.4278	5.99149	10.0987	16.3981	6.36942	17.6645	4.40825	8.41735	10.7398	12.235	12.5383	3.40874	23.6616	21.8004	28.448	28.1659	20.6728	20.5171	24.7517	29.299	7.4041	5.1378	11.2775	0.95794
LTR104_Mam	LTR	Gypsy	46.7817	46.931	44.9547	67.1062	74.5312	61.6742	40.9149	38.7412	32.8828	37.8027	32.8079	28.2904	62.4112	66.8024	52.3944	108.697	74.8418	39.1107	40.5565	77.2357	59.2024	86.9956	66.2742	65.232	13.3763	34.6317	19.5092	17.2997	24.8956	10.9524	9.19263	10.7398	32.5872	34.5927	24.6973	27.8632	26.7891	25.1677	6.78498	19.137	14.7823	52.0163	16.4046	17.3129	25.91	8.85464	19.7684
Tigger17	DNA	TcMar-Tigger	0.927136	0.328764	0.44855	1.83909	2.21067	3.40202	2.22666	1.29497	1.19321	2.3351	1.34024	1.50604	0.101647	0.221292	0.783853	1.39302	0.20801	10.5134	0.0251124	0.0768323	1.79541	0.0470628	2.16146	3.22553	9.89292	6.97922	0.324073	0.0393174	1.39456	0	0.0553773	1.23592	9.30497	0.367573	7.91084	1.60324	0.374149	0.593846	0.959826	1.90151	4.56553	1.73388	0.859628	4.40392	1.07728	1.85022	0.130628
Tigger10	DNA	TcMar-Tigger	52.3832	54.657	56.916	38.6208	44.4841	36.277	31.6464	29.7574	28.9979	38.2956	35.4047	29.6806	36.6945	29.1275	60.8517	34.9075	32.1791	31.7873	30.3609	46.2915	44.632	54.3105	35.5687	31.8521	37.3423	32.7812	37.1387	30.3923	28.6661	23.5864	45.9078	36.6516	41.417	59.4243	24.3114	44.559	27.5124	25.3657	35.5136	15.3827	47.5762	23.3696	17.9805	34.9837	16.6564	23.7445	32.2216
MLT1F2-int	LTR	ERVL-MaLR	0.811244	1.97258	1.24597	1.4304	1.26324	0.673667	0.834997	0.890293	0.693729	1.4789	0.474668	0.301208	3.40517	0.0276614	0.0825108	0.491656	1.22726	0.292038	4.41978	0.0192081	4.9719	3.08261	1.8436	1.52788	7.01329	3.1195	1.81481	0.471809	2.37593	7.08955	5.42698	0.127854	11.7995	1.75618	6.04568	8.0162	4.16552	0	2.71399	3.63236	0.278386	26.2343	0.0358178	2.22949	2.40317	2.51102	8.01186
Tigger12	DNA	TcMar-Tigger	69.0716	74.3417	73.9609	43.7702	34.5586	33.5486	30.4774	33.4534	25.6402	25.9196	23.51	21.2931	39.4644	31.2021	32.2617	33.6784	22.6106	36.9092	25.69	33.3644	44.0566	42.1448	37.0945	35.6293	27.4029	16.655	24.3054	9.27891	14.2556	8.18025	14.0105	14.7885	44.743	44.9664	18.7159	37.5932	7.90701	14.931	8.30746	10.9215	3.20144	23.6712	15.2584	23.4784	22.7334	5.06609	55.6911
MER4E	LTR	ERV1	8.73053	6.94513	7.1768	14.6718	11.6399	11.486	13.2486	14.9461	12.3761	14.789	12.844	14.3421	8.33504	10.2901	6.76589	7.33386	12.1894	9.25537	16.976	19.7843	16.3198	17.3662	22.7589	12.7111	13.0048	6.97922	9.52773	27.7581	8.47069	6.27153	12.3491	9.84478	40.9023	21.1967	29.9068	27.1445	12.0226	10.4913	13.8678	19.6001	17.2599	7.08628	17.1567	13.5421	16.2421	7.04847	31.6991
MER4D	LTR	ERV1	26.0757	23.8765	23.1253	29.9975	33.7014	27.2835	29.3362	29.8113	28.3319	30.7974	21.9464	28.8464	32.2729	30.4829	46.1648	83.0898	42.6004	34.7975	38.1206	46.522	34.8724	32.238	35.823	32.0006	13.9801	13.9584	28.7776	11.8345	14.5655	13.4065	6.75603	15.2573	51.4743	43.006	29.521	41.4078	36.0181	40.5794	31.7405	36.0067	27.1148	23.8219	29.6213	26.919	10.027	7.489	26.0385
tRNA-Ser-TCA_	tRNA	tRNA	0	0	0	0	0	0	0	0	0	0	0	0	0	0	0	0	0	0	0	0	0	0	0	0	0	0	0	0	0	0	0	0	0.277169	0.245049	0.128632	0.331705	0.0498865	0	0	0	0	0	0	0	0	0	0
MER4A	LTR	ERV1	14.7569	13.5204	13.8552	16.184	18.0914	13.3386	13.3043	16.8886	14.7071	20.2894	15.2731	20.3199	21.8541	8.07714	7.34347	19.5023	15.2471	12.8272	9.1158	12.8502	19.3812	23.2961	15.8613	13.6024	28.3318	43.9902	27.611	17.7321	24.6373	39.5379	16.1702	34.0945	40.7835	51.4194	30.8073	45.4436	39.4852	67.2742	15.7544	34.7634	18.4013	20.2034	21.24	14.588	39.5279	7.00441	3.52696
MLT1E	LTR	ERVL-MaLR	35.2698	34.6024	30.95	24.3985	20.3021	24.7573	27.4436	24.2267	18.8694	23.8699	14.8264	14.7824	27.775	26.4997	15.4708	20.7724	18.3048	18.2636	21.9231	16.5189	19.2891	34.9677	10.8073	23.0668	5.10902	9.9401	7.51848	4.36423	7.33438	5.18083	1.88283	2.55709	40.9815	21.7685	31.2575	34.5526	17.5102	12.7253	19.5937	12.9205	8.4351	9.42324	8.16646	2.03681	2.98324	0.881058	21.5972
MER4C	LTR	ERV1	2.97456	3.41092	3.18969	6.70245	5.05296	4.74935	5.31615	6.47486	4.88385	4.61831	3.37852	6.23268	8.61457	8.60271	2.14528	2.41731	10.6709	6.08788	3.66641	4.20657	2.64708	3.05908	5.65794	3.14064	8.36022	0.581602	4.27776	1.92655	5.93981	0.181783	1.49519	4.09134	15.2047	10.0878	5.33821	11.6097	9.40361	6.16468	0.562657	2.70599	2.61683	3.61852	2.90124	4.62412	2.92799	0.0881058	6.35724
MER4B	LTR	ERV1	9.54178	15.2464	10.2668	21.1291	24.5881	19.8395	15.5309	20.8275	16.5385	17.5392	14.9381	14.2958	31.4343	25.3655	27.0636	26.0577	20.7178	21.6108	22.1491	20.1493	13.6497	26.5199	26.3825	32.807	19.0427	14.5929	26.7684	26.7751	8.83224	8.63471	16.1148	8.14006	69.0547	38.5135	29.9712	57.1085	26.3151	41.4561	30.2511	19.4782	22.6328	7.21192	6.87702	11.4502	41.7101	21.1454	16.3285
MSTA-int	LTR	ERVL-MaLR	1.58386	1.89039	2.19291	3.84165	6.18085	5.15355	5.48315	5.31478	6.5488	6.30477	4.57915	4.93517	8.61457	2.18525	2.55784	3.07285	13.3958	19.9035	13.9123	13.9835	12.5909	27.2023	13.6681	5.75078	12.3081	20.7262	35.1295	7.47031	16.5798	12.8612	11.6846	12.9559	87.5855	53.7473	50.1663	72.6434	22.5736	22.1985	63.3154	16.0165	34.2972	25.9328	34.1702	15.8816	33.3128	5.68283	103.37
MLT1J2-int	LTR	ERVL-MaLR	4.9061	5.79446	4.7347	7.31547	9.51942	6.063	6.76348	7.23025	6.32681	8.1988	3.88111	4.28642	9.22445	6.38979	14.0681	5.32627	7.48834	3.03271	4.62068	6.58837	6.69825	6.21229	7.50154	6.15397	3.1583	10.0987	2.39814	2.67358	4.64855	1.40882	1.10755	11.8052	20.4313	7.22893	12.6702	4.03574	20.1791	19.7383	21.0831	9.41002	9.10322	19.8265	12.3571	11.8906	11.712	5.3304	2.39485
MLT1D-int	LTR	ERVL-MaLR	6.10365	7.47937	7.77487	5.27205	6.58689	4.88409	4.42548	6.20507	4.57861	5.31884	5.61225	3.75351	2.89693	68.4344	16.956	6.47346	4.13939	10.4685	10.6979	6.47312	6.23789	5.17691	2.00253	5.66589	5.01613	2.16779	9.20366	14.9799	0.413204	3.95379	0.941414	6.22224	30.3698	12.4566	19.8093	32.2307	7.15871	6.56058	0.0661949	9.06872	11.6922	5.42779	2.0058	0.578015	10.2204	1.80617	40.3206
HERV-Fc1_LTR1	LTR	ERV1	0.115892	0.0410955	0	0.449554	0.270694	0.235783	0.0278332	0.242807	0.0277492	0.285401	0.0558433	0.139019	0	0	0	0	0	0	0.251124	0	0	0.0470628	0	0.254647	0.185783	0.37011	0.453702	0.117952	0	1.99962	0.221509	0	0.35636	0	1.47926	0.0552841	0.0498865	0.16967	0	0.14627	0.111354	0.276415	2.32816	0.055049	0.331471	0	0
HERV-Fc1_LTR2	LTR	ERV1	0.0386307	0	0	0.122606	0.0451157	0.0673667	0.0278332	0.0539571	0.0277492	0.0259456	0	0.0231698	0.0254117	0	0.123766	0.0819426	0.020801	0	0.0251124	0.0384161	0.138108	0.0235314	0	0.0212206	0.836022	0.475856	1.62036	0	0	0	0	0.170472	0.0791912	0	0.128632	0	5.78683	16.1469	0	0.0487566	7.48858	24.8271	5.90994	0.0825736	0.165736	0	0
HERV-Fc1_LTR3	LTR	ERV1	0	0	0	0	0	0	0	0	0	0	0	0.0231698	0	0	0	0	0	0	0	0	0	0	0	0.0212206	0.0464456	0	0.129629	0	0	0.227229	0	0	0	0	0.192947	0	0.399092	1.0463	0	0	0.361902	1.48259	0.393996	0	0	0	0
MamRep1161	DNA	TcMar	0	0.0410955	0	0	0	0	0	0.107914	0	0	0	0	0	0	0	0	0	0	0	0	0	0	0	0	0.185783	0.0528729	0	0	0	0.0454458	0	0	0.514743	0.28589	0.192947	1.32682	0	0	0	0	0	0	0	0	0	0.0440529	1.08857
MER6	DNA	TcMar-Tigger	67.6037	48.3283	49.9386	20.4343	22.8737	20.7153	19.4554	19.8292	18.9804	26.5423	21.0529	21.6638	38.0159	20.7461	13.9443	21.8377	30.6814	27.6987	39.0246	24.5863	33.6984	40.9211	32.9305	33.677	19.6001	20.0388	15.361	9.79003	2.63418	5.08993	11.6846	5.45512	38.289	28.5482	32.3508	72.4775	30.6553	46.0089	12.4115	15.8215	21.5192	19.9019	10.1006	9.44091	2.76226	0.925111	43.4121
LTR80A	LTR	ERVL	1.19755	2.7534	2.34243	0.939977	0.857199	0.639984	1.47516	0.863314	0.721478	1.34917	0.474668	0.393887	0.101647	0.553229	0.123766	4.87558	3.41136	1.3254	0.10045	0.902779	1.68032	4.30625	3.40112	4.01069	5.61992	3.91259	1.68518	0	0	0	1.10755	0.340945	4.03875	4.98265	1.54358	0	1.24716	0.113113	0	0	0.361902	2.33696	0.573085	0.798211	2.78988	0	0.217714
LTR80B	LTR	ERVL	2.93593	3.04106	2.44211	5.68073	5.23342	3.97463	2.86682	2.53598	3.02466	2.85401	2.26165	1.27434	0.304941	2.79381	0.783853	1.51594	1.53927	0.112322	0.452023	1.40219	3.79798	0.705942	4.00506	3.43773	3.48342	3.22524	4.08331	4.24628	0.154952	1.36338	0.775282	2.98327	5.70177	7.59651	6.81747	17.6356	2.0204	0.961464	1.05912	2.0234	6.09665	0.1759	1.0029	2.44968	3.64618	0.0440529	8.40374
HAL1	LINE	L1	900.558	873.073	1006.1	959.839	884.674	849.966	694.606	731.335	579.347	702.891	693.825	761.616	644.797	547.309	768.919	606.826	564.476	561.882	558.977	500.87	571.17	729.144	513.855	517.124	506.676	622.631	496.22	353.935	289.45	290.99	342.73	361.018	994.761	830.756	894.375	935.076	605.098	627.044	522.311	356.435	589.009	535.818	385.4	383.004	382.38	227.181	855.701
MLT2F	LTR	ERVL	40.7554	43.7667	50.437	52.8022	51.4319	51.6029	53.412	52.5542	37.5446	41.3313	38.9786	40.8716	56.7443	61.4084	73.1459	63.1368	61.7372	52.3198	40.3305	41.8544	49.6499	69.8883	60.1077	50.7384	57.1746	43.25	34.0276	66.525	45.9173	40.4922	43.2497	47.0504	65.6891	56.1161	51.1311	60.9231	48.0158	78.0483	40.5775	52.2183	79.4792	67.6463	56.1982	87.8307	43.1741	9.8238	60.2196
MLT2D	LTR	ERVL	92.4432	65.5883	90.0589	189.875	214.435	101.387	314.154	339.795	294.419	407.527	327.856	343.354	159.89	151.031	180.781	165.77	144.088	111.244	117.702	136.435	134.287	172.509	153.75	117.456	48.5357	61.4911	44.5276	30.2351	38.4797	21.9958	38.7087	30.9834	142.98	165.326	156.03	162.535	75.154	57.3202	49.6131	41.4675	55.4545	71.8679	49.6435	58.5171	19.6673	18.0617	109.031
MLT2E	LTR	ERVL	43.7686	41.9174	38.6251	28.7306	22.3774	21.2879	23.6582	20.4767	11.7101	15.0484	32.4729	33.4341	21.0917	19.28	37.9137	18.3551	44.7013	54.1394	29.5824	34.5169	37.1742	45.7921	28.9254	29.051	3.48342	7.77231	8.62033	2.90949	3.66719	5.36261	5.48235	10.3988	30.2906	24.8724	31.0002	28.3055	20.1541	6.44747	6.08993	14.1638	2.25493	0.402058	2.93706	1.81662	1.02204	2.90749	2.87382
GSAT	Satellite	centr	0.927136	0.616432	0.398711	0.326949	0	0.437884	0.612331	0.836335	3.4409	1.37511	0.949336	0.695095	0.0508234	13.3328	0.247533	24.3779	8.81961	4.29072	2.10944	5.74321	2.76217	3.85915	8.32798	2.0584	0.232228	0	0	0	0.309903	0	0	0	0.435552	4.86013	0.192947	11.7755	0	0.791794	0	0	0	0	0	0	5.7455	0	0
MER34A	LTR	ERV1	11.7051	14.7122	14.7025	43.6885	32.348	28.2603	36.4059	35.5038	31.5785	36.713	29.8482	21.3626	33.8484	26.4997	15.3058	16.5934	13.4998	32.7308	17.9805	22.4158	26.1255	36.4031	22.9178	14.8332	4.92324	21.6779	23.2684	3.26334	6.40467	7.54401	13.8997	8.90718	34.2502	26.9145	15.3715	23.551	18.7074	24.9698	7.7448	14.5782	16.0907	4.90008	4.04741	15.7715	13.1207	2.77533	17.5477
HUERS-P1-int	LTR	ERV1	5.56282	4.39721	6.57874	3.39209	4.82738	5.32197	3.36782	2.77879	5.85507	3.68427	2.87593	2.98891	5.53975	1.35541	2.10403	7.62066	6.73951	8.04229	8.81445	14.6173	11.0947	6.87117	6.16652	7.4272	8.31377	25.9077	18.6666	29.8812	14.2556	7.135	2.04896	8.18268	18.7683	7.67819	4.63074	22.6665	11.1247	11.17	15.4565	3.29107	5.34501	8.16681	4.90704	0.605539	2.20981	1.58591	45.4151
MER34C	LTR	ERV1	0.309045	0.0410955	0.149517	0.245211	0.541389	0.134733	0.139166	0.215829	0.388488	0.181619	0.279217	0.162189	1.19435	0	0.123766	0	4.3058	1.7073	1.15517	0.0192081	0.0230181	0.470628	0.699296	0.318309	1.39337	4.12408	0.907403	2.51631	0.568156	1.40882	0.775282	0.127854	1.66302	0.898511	3.34442	1.76909	16.2879	6.64541	14.9931	4.99755	0.445418	2.96518	11.7124	7.76191	3.7843	0.0440529	87.3467
Charlie1b_Mars	DNA	hAT-Charlie	0	0	0	0	0	0	0	0	0	0	0	0	0	0	0	0	0	0	0	0	0	0	0	0	0	0	0	0	0	0	0	0	0	0	0	0.0552841	0	0	0	0	0.556772	0	0	0	0	0	0.348342
Ricksha_0	DNA	MULE-MuDR	20.8606	31.7668	21.5304	35.5557	34.6489	24.8246	7.84897	8.25544	5.21684	8.32852	10.9453	11.33	22.3115	22.0185	40.8016	21.428	8.44519	6.26759	9.96962	16.615	8.83893	12.4481	7.34261	11.3318	5.34125	0.634474	3.24073	8.02075	0.464855	2.7722	4.43019	0.639272	16.155	12.5383	6.43158	4.64387	4.93876	16.0338	3.40904	4.09555	0.974351	8.46835	3.86832	0.110098	3.36996	0.660794	16.1108
ORSL-2b	DNA	hAT-Tip100	5.7946	6.12322	5.3826	8.33719	6.76736	5.92827	6.03981	6.07018	5.93832	6.09721	4.1324	3.52181	6.20046	17.731	0.907619	5.89987	10.7957	10.5358	6.85568	4.30261	10.6804	7.7183	6.80224	7.59696	4.96968	7.50795	9.26848	0.353857	1.54952	3.31755	6.64528	1.02283	25.5788	14.172	16.7864	13.5446	11.3991	9.44497	8.50604	1.1214	4.23147	6.50832	10.3513	4.92689	2.29268	0.7489	6.18307
DNA1_Mam	DNA	TcMar	0.57946	0.246573	0.249195	0.204343	0.270694	0.168417	0.194833	0.512593	0.110997	0	0.223373	0.208528	5.38728	0	0.0825108	0	0	0	0.878934	0	0.230181	0.988319	0.794654	0.297088	0.32512	0.158619	0	0	0.361554	0	0.166132	1.23592	0.158382	4.57424	0.900421	1.76909	0	0.0565567	0	2.60848	1.11354	0	0.967081	2.22949	0	0	1.48045
PrimLTR79	LTR	ERV1	0.309045	1.23286	0.598067	0.694766	0.451157	0.471567	0.667998	0.647486	0.360739	0.908095	1.06102	1.11215	0	4.97906	0.0825108	0.163885	3.51536	0.561612	1.40629	0.0192081	1.31203	0.0235314	0.476793	0.933705	7.70998	0.264364	0.0648145	0.747031	0	0	0	0.468799	6.96883	5.96285	2.18674	1.65852	2.07029	4.89216	0.0661949	0.926375	0.0278386	0.0753859	2.32816	1.18355	3.81192	0.132159	2.52548
LTR57-int	LTR	ERVL	3.82444	1.06848	0.697745	2.32951	2.21067	4.61462	1.83699	2.88671	2.66392	16.4235	2.82009	3.12793	50.4422	0.995812	1.32017	0.245828	1.06085	0.112322	1.55697	2.20893	2.14068	8.89487	2.47932	1.93107	1.6256	3.75397	0.972218	2.83085	0.361554	0.0908917	0.221509	3.36683	21.8172	29.9776	9.64737	25.2096	3.94103	10.0105	8.37365	9.75131	37.3594	5.30214	1.14617	0.770686	0.801055	4.14097	16.7639
LTR8B	LTR	ERV1	58.7959	86.8347	110.443	28.5671	27.7462	23.8478	27.6384	26.1152	26.5282	27.4763	26.9723	25.5563	25.1576	45.5031	31.7667	24.8696	41.2483	22.2848	21.8729	33.883	30.1767	36.4502	42.5935	25.4859	51.6011	30.2433	56.6479	46.2766	23.9659	29.0853	26.0827	38.9956	55.4339	27.2412	56.3406	45.7753	72.0611	87.267	40.3458	34.8853	69.3738	24.5255	30.5526	42.9658	25.4128	13.0837	29.8703
LTR8A	LTR	ERV1	31.6772	25.5614	28.6574	47.1623	49.7626	41.1274	39.4119	43.6783	37.3504	50.0749	37.3592	43.1422	18.3218	35.1577	43.607	26.0987	32.9695	22.2398	25.1626	16.8647	33.123	25.7198	30.8644	32.0006	24.2446	14.7515	25.3425	8.09938	13.1192	14.4063	18.4406	16.4506	43.9115	17.6843	25.9193	45.0566	39.8843	30.1447	8.57224	26.3529	17.2321	30.7323	16.118	26.0657	21.9876	3.03965	4.09302
Tigger12A	DNA	TcMar-Tigger	44.348	42.3694	49.9884	35.0652	21.0239	23.5447	16.2546	22.0954	19.8684	21.9759	17.6186	16.9835	7.87763	17.1778	8.86992	10.6116	6.88512	8.6039	7.33282	7.03015	6.19186	11.8363	6.23009	5.53857	5.94504	8.08955	2.78702	11.0875	4.7002	3.63567	12.6814	7.79911	14.1752	18.1336	18.9732	15.9771	13.5192	9.0208	4.33577	8.1911	6.09665	16.3587	3.58178	3.90848	7.23712	6.60794	9.31814
L1ME4a	LINE	L1	900.674	1002.69	962.738	1070.23	884.448	709.573	627.027	713.475	677.413	698.48	738.416	658.765	754.677	787.355	791.485	869.411	426.919	471.462	454.333	435.12	425.19	490.277	489.348	440.9	433.338	515.669	454.155	522.803	269.254	395.379	383.211	472.507	771.441	859.998	722.781	749.985	704.223	745.135	798.277	618.575	568.715	814.469	688.992	628.522	413.814	572.512	886.268
L1ME4c	LINE	L1	209.996	252.203	223.827	335.449	306.02	180.88	198.896	201.287	165.468	185.9	186.433	171.341	247.103	221.9	159.328	188.181	111.41	119.017	111.223	120.223	120.615	137.988	127.463	110.687	106.546	114.998	103.574	110.049	71.4327	92.8004	91.0957	130.624	178.101	234.634	190.954	209.195	142.576	161.187	188.821	109.434	137.077	118.13	111.966	186.066	78.5034	62.3789	131.586
L1ME4b	LINE	L1	460.4	530.296	507.46	505.463	538.095	375.637	439.125	467.296	347.669	383.501	344.693	346.69	473.852	412.128	420.269	387.875	446.035	392.567	397.981	344.382	345.11	389.751	341.415	351.858	400.733	513.819	356.48	351.104	223.492	238.136	280.486	309.194	744.675	784.809	646.181	692.932	548.777	588.727	462.305	439.931	483.25	431.107	420.322	488.67	195.678	129.824	571.89
LTR89	LTR	ERVL?	49.7563	41.6297	40.22	64.6541	78.5465	58.9459	63.8494	66.0165	43.8159	47.3247	42.4409	41.4972	59.9462	79.8033	46.7011	60.6785	21.321	52.2973	33.0981	46.7524	34.458	27.0847	37.0309	28.3295	6.54884	5.02292	5.96294	14.4688	6.45632	6.40786	2.76887	7.92697	20.8669	26.3836	14.664	23.6616	7.28343	9.0208	16.6811	7.50851	9.57648	4.62367	5.40849	5.86272	20.4683	4.4934	9.66648
tRNA-Leu-CTY	tRNA	tRNA	0.965767	0.698623	1.54501	0.490423	0.270694	0.70735	0.612331	0.728421	0.749227	0.985931	0.642198	0.671925	1.55011	0	0.123766	0	0.228811	1.93195	0.904046	1.1909	0.667524	1.97664	0.476793	0.74272	1.1147	0.845966	0.388887	0.0786348	0	0	0.221509	0.213091	0.237574	0.245049	3.02284	1.54796	0.199546	0.226227	0	0	0.278386	0	2.97288	0	0	0	1.26274
LTR87	LTR	ERVL?	22.0967	22.3559	24.7201	10.3397	8.52687	8.4882	7.09747	6.58277	4.8561	6.07126	5.64017	5.39857	15.6028	12.8626	12.6654	0.614569	13.4166	3.18996	11.7777	6.79966	13.0512	7.85949	11.5702	11.2257	17.2778	17.5009	14.0647	8.92505	14.2039	7.90758	11.4631	11.8478	13.7793	22.7487	13.3777	4.75444	20.1043	33.3967	1.42319	7.16722	22.939	29.0487	18.6969	3.79838	14.9714	16.2996	4.35427
ORSL-2a	DNA	hAT-Tip100	4.71294	4.15064	3.28937	3.5147	3.02275	2.29047	1.89266	2.69786	2.60842	3.34698	2.01036	1.87676	8.25881	4.17688	1.23766	1.18817	5.57466	1.75223	2.61169	2.07447	4.76474	4.98866	4.38649	4.30778	0.928913	4.81143	3.43517	0.432491	1.44622	0	0.719905	1.19331	5.54339	5.39107	2.63695	6.85523	3.59183	7.29582	3.8724	1.77961	3.5355	3.34211	2.86543	0	2.54128	0.396476	0.653141
LTR83	LTR	ERVL	4.48116	3.32873	3.98711	9.93106	7.21851	4.41252	2.78332	3.07556	3.80164	5.13722	2.7084	2.75721	9.7581	0.553229	8.99368	3.11382	2.2465	4.33565	7.25748	3.84161	4.53456	4.44744	2.92433	5.47491	2.09005	5.0758	4.53702	2.75222	5.73321	5.90796	2.21509	3.28159	15.6799	6.98388	5.98137	4.865	9.57821	10.8306	21.5464	6.55776	7.01533	25.2543	5.05031	4.10115	1.76785	1.62996	33.0925
LTR81	LTR	Gypsy	3.78581	2.7534	3.04017	3.80078	4.06041	3.2336	2.31016	2.94066	1.91469	2.56861	1.92659	1.41336	0.203294	2.76614	2.47533	2.74508	2.37131	2.58342	2.18478	0.845155	4.16627	4.96513	3.94149	2.52525	0.232228	1.11033	0.259258	0.825665	0.671457	0	1.99358	0	2.49452	8.37249	1.222	3.92517	2.21995	0.424175	1.82036	2.36469	1.92086	0.125643	0	0.0275245	0.0552452	0.0881058	8.75209
MER65D	LTR	ERV1	6.87626	5.13693	4.4855	3.92338	4.8725	5.49039	4.53682	5.98924	4.19012	4.54047	3.51813	4.26325	12.1976	5.55995	1.23766	11.9636	5.76186	8.42418	4.92203	4.5139	5.36321	8.63603	3.62362	3.58628	4.69101	4.22983	8.037	6.80191	8.8839	2.99943	2.15972	2.5997	17.8576	10.5371	8.61832	28.6925	13.4943	8.65318	6.88427	3.77863	19.0416	10.152	6.76957	4.21125	17.0431	12.0705	10.7551
Tigger3b	DNA	TcMar-Tigger	95.4178	103.355	98.2325	102.539	75.5237	66.1541	80.5494	88.2739	67.5137	84.6344	68.436	71.0155	81.8257	71.3665	89.318	92.4722	79.5429	86.6905	82.4942	69.9942	77.6169	77.8419	71.646	70.3462	183.089	170.462	158.536	191.004	119.829	109.252	146.695	100.28	232.268	170.962	172.173	188.574	139.059	113.085	141.624	170.039	116.198	115.014	127.655	105.804	138.417	58.5463	340.722
MER57-int	LTR	ERV1	225.912	266.011	278.5	131.147	161.108	157.874	142.478	141.637	135.499	151.029	98.1725	95.228	148.15	121.517	197.407	106.812	99.8654	125.06	111.122	111.368	91.796	129.046	103.973	124.459	124.799	109.394	98.5181	52.7639	29.3375	36.8111	56.7618	58.4294	150.622	135.267	97.6957	132.406	78.1223	54.8317	94.7249	100.122	67.4251	65.3847	83.4913	46.076	68.7803	31.3657	124.01
Charlie17a	DNA	hAT-Charlie	20.5901	21.4107	20.6831	14.4266	11.2789	13.2376	7.29231	7.98565	6.24356	10.7674	11.5875	12.5349	25.9454	17.8416	38.5326	10.7755	23.4635	11.4344	11.3006	8.87413	16.0896	15.7425	17.3235	17.8041	12.7726	12.5837	13.8703	8.96437	7.74758	9.40729	5.75924	4.9437	39.4372	16.8267	30.4214	19.5153	16.1632	7.21098	11.0876	16.431	13.1398	17.9418	9.56336	9.82625	14.861	4.88987	13.8466
Charlie17b	DNA	hAT-Charlie	6.25817	10.8081	9.46939	6.3755	4.51157	5.22092	4.45332	3.50721	2.35868	2.59456	3.90903	2.87306	4.24376	7.7452	9.81879	2.86799	3.43216	3.77403	4.44489	6.35787	3.49874	3.50618	4.32292	2.73745	3.62276	2.74939	2.6574	3.10607	0.619807	3.18121	1.32906	3.36683	14.492	3.71657	3.79463	11.665	4.71428	5.11838	13.2059	4.02242	2.47764	0.37693	1.57598	2.39463	0.248603	0.0881058	7.40226
HUERS-P3-int	LTR	ERV1	13.3662	12.2875	20.3343	9.72672	17.144	19.1995	6.56864	9.87415	8.79649	6.12315	7.25963	9.08257	19.6433	15.767	77.4364	7.49775	12.5014	3.27982	7.60905	8.47076	8.40159	7.53005	7.69226	10.2283	9.38202	10.4688	4.66665	6.68396	5.06175	10.8616	0.886037	1.66211	26.4499	9.23016	14.5354	37.3721	24.0204	0.848351	5.32869	7.24035	11.4417	11.4838	1.57598	5.97282	19.1701	3.7445	5.05095
MER34-int	LTR	ERV1	2.82004	5.05474	3.68808	3.47383	4.28599	2.59362	3.39565	3.58815	2.71942	3.11347	2.84801	2.64136	10.5459	3.0151	20.1326	1.22914	3.28655	1.03337	7.63417	3.95686	5.13303	1.2707	2.60647	5.49613	0.464456	2.22066	9.00922	8.8071	4.64855	0.999809	5.26085	9.33336	22.5299	7.31062	11.8984	7.96092	9.95236	9.33186	20.388	2.14529	12.7501	4.4729	14.0406	1.37623	5.44165	0.264318	12.5403
Eulor8	DNA	TcMar?	2.85867	1.47944	1.94372	4.25033	6.9027	4.31147	3.14516	2.85973	3.3854	3.60643	2.45711	2.94257	4.19293	13.2498	1.36143	1.84371	0.748834	2.85299	4.97225	3.93765	3.95911	3.24733	5.37186	4.81707	0.789576	0	0.518516	0.117952	0	0	0	2.64232	6.01853	4.73761	6.36726	1.87966	0.0748298	1.75326	1.82036	0.463187	0.584611	0.92976	0.0716356	0	0.0276226	0	3.43987
MER54B	LTR	ERVL	4.36527	5.30131	5.53212	5.19031	2.88741	2.45888	3.25649	4.99103	4.21787	4.30696	4.88629	4.21691	4.5487	11.0646	7.30221	0.573598	1.20646	0.269574	0.979383	4.24498	4.99492	3.2944	1.93896	2.94966	4.13366	1.32182	0.583331	0	0	0	0.719905	1.44902	2.09857	1.96039	1.15768	3.37233	5.58729	4.72249	0.165487	0.341296	2.67251	2.38722	0.286543	2.94512	1.43637	0.0440529	14.5868
7SK	RNA	RNA	16.3021	6.24651	9.56907	7.07026	11.9105	9.39765	8.18297	7.06838	8.07501	11.8571	5.50057	6.8351	18.0169	5.83656	3.34169	16.8802	5.05463	7.16617	10.0701	9.58483	7.91821	9.69494	13.7316	10.5678	12.2152	10.416	16.0092	10.5371	13.7907	5.86251	8.41735	16.8768	23.0842	5.39107	17.9441	12.9365	19.3809	13.9978	16.5156	23.5738	23.7742	15.7557	20.6311	10.8171	5.9941	2.59912	8.88271
Eulor1	DNA	DNA	0.733983	0.780814	0.598067	0.490423	1.03766	0.4042	0.250499	0.56655	0.194244	0.337292	0.83765	0.787774	0.584469	0.719198	0	0.163885	0.915242	0.089858	0.200899	0.326537	0.322253	0.0941256	0.381434	0.297088	0	0.0528729	0.129629	0	0	0	0.0553773	0	0	0.612621	0	0.552841	0.473922	0	0	0	0	0	0	0	0	0	0
Tigger17a	DNA	TcMar-Tigger	37.8194	32.1366	35.1364	51.4127	33.6112	29.4056	27.1096	31.9966	30.3298	30.1747	29.9041	27.8038	55.6771	42.6539	55.9836	31.2201	30.0782	35.449	34.3789	33.4797	28.5424	36.9914	36.268	23.4063	23.037	26.2778	23.7221	24.6913	11.0532	29.8579	32.0081	22.6728	74.4002	59.9144	56.7908	80.9913	26.0657	73.9479	26.3125	37.5669	59.9087	25.0281	32.3435	40.7363	21.3799	11.3657	95.3585
HSATII	Satellite	Satellite	0	0	0	0	0	0.0673667	0	0	0.0277492	0	0	0	0	0	0.618831	0	0	0	0	0.441786	0.0920722	18.9428	43.706	23.4912	8.49955	3.22524	32.861	8.88573	0.981361	0.590796	0.886037	22.5024	0.0791912	0.530939	0.0643158	0	2.51927	7.74827	2.34992	10.507	2.64467	14.0469	13.5391	2.6974	53.5602	19.7357	0.348342
L1M	LINE	L1	3.28361	3.41092	2.9405	3.31035	3.65437	3.13255	2.78332	1.99641	2.05344	2.46483	2.0662	1.80725	1.01647	6.38979	2.97039	3.44159	2.91213	2.13413	2.71214	2.34338	2.09464	1.2001	2.25682	3.35285	10.6825	14.4872	13.5462	7.62757	8.47069	10.9524	8.36197	8.35315	8.59225	3.47152	5.59547	7.90563	9.85259	5.17494	8.67153	4.33933	10.4952	18.5952	6.44721	6.88113	9.99938	3.7445	7.96832
Zaphod	DNA	hAT-Tip100	30.7886	40.1092	43.2103	27.0141	27.701	19.7384	13.861	14.1907	15.1233	15.8008	16.8368	10.9593	24.7256	36.7067	9.44749	14.5448	21.0922	14.6468	27.699	14.8863	16.6421	25.8846	22.6318	14.9393	6.36305	5.23441	7.51848	18.7544	12.5511	12.9066	5.09471	10.0153	22.7675	22.1769	14.9213	36.2664	14.2925	20.8129	21.2486	6.43587	16.898	6.4078	11.2468	19.8452	15.22	3.56829	44.8055
Tigger18a	DNA	TcMar-Tigger	28.3935	32.3832	33.7409	23.5812	14.2114	16.4038	16.4494	15.5127	13.1531	12.1685	14.4355	13.2531	19.3637	28.7956	4.37307	14.6677	21.0922	13.9055	12.2297	15.232	15.7904	20.4488	11.5702	13.3053	20.529	27.9169	13.9999	22.8041	12.861	16.7241	12.0723	12.6576	35.7152	41.6174	37.4318	33.8339	31.9274	19.4555	27.7026	16.9429	54.8699	26.6866	15.1509	28.1301	1.82309	8.89869	11.5824
tRNA-Arg-CGY_	tRNA	tRNA	0	0	0	0.0817371	0.0451157	0	0.0278332	0	0.0277492	0	0	0	0	0	0	0	0	0	0.0251124	0	0.11509	0	0.540365	0.127323	0	0	0.71296	0.0393174	0	0	0	0	0.435552	0.653463	0.321579	0.442273	0	0	0	1.19454	0	0	0	0	0	0	0
Tigger3	DNA	TcMar-Tigger	17.3452	15.945	17.2443	16.797	16.6477	15.5954	12.3301	14.7033	11.8211	15.9565	10.1635	9.17525	18.6776	27.7721	16.4609	19.7072	17.4936	21.2963	15.0674	22.0125	9.66758	16.7779	8.9637	9.61292	37.8532	57.1027	38.4998	29.6846	45.969	23.6318	14.2873	44.5785	38.5265	35.6546	34.8592	58.0484	40.2584	37.4405	28.4638	25.2803	44.2634	46.0105	38.8623	30.1944	31.103	12.7313	68.4491
MLT1I-int	LTR	ERVL-MaLR	2.58826	3.41092	3.09001	4.78162	3.56414	3.57043	2.86682	2.94066	2.96916	4.0994	2.82009	4.00838	11.8419	8.68569	6.8484	7.53872	5.72026	3.21242	14.1885	8.95096	11.1177	9.17725	7.27903	15.8093	5.01613	28.287	13.4166	10.1046	13.2225	2.90853	10.1894	1.10807	19.9958	17.4801	14.0208	12.1625	12.5465	16.656	6.68568	5.21695	5.73475	5.25189	11.1035	4.10115	5.96648	0	21.902
MER4B-int	LTR	ERV1	13.1344	13.8081	11.9613	18.3909	13.1738	12.2944	9.57463	12.572	8.60224	12.7393	11.6713	14.597	26.8602	22.1292	22.1129	24.255	17.2648	10.6032	23.3294	18.5358	10.6113	22.3548	10.2987	12.9658	11.7043	13.8527	22.5555	19.4621	7.69593	9.54363	10.3002	13.723	40.0708	33.4491	25.4047	31.0144	25.2426	11.5658	219.535	30.6191	90.03	23.3948	18.0164	74.9493	2.09932	3.30397	32.7441
LTR106_Mam	LTR	LTR	4.82883	2.99997	2.89066	4.86336	3.06787	3.26728	0.695831	1.91548	1.8037	1.32322	2.76424	2.59502	1.75341	3.65131	0.247533	2.54022	2.1633	3.43707	2.4359	3.22696	3.47573	4.54156	2.03432	2.14328	0.32512	9.19988	5.63886	2.20177	0	0.908917	2.4366	1.74734	9.54254	0.449256	5.78842	3.81461	7.83218	0.452454	6.68568	4.72939	7.29371	0.226158	2.36398	5.7251	6.18746	7.88547	0.348342
X6B_LINE	LINE	CR1	2.70415	2.63011	2.29259	6.3755	3.92507	3.53675	2.69982	2.37411	3.60739	3.2432	2.40126	1.64506	6.47999	9.12828	2.51658	5.69501	4.285	2.49356	4.19377	2.20893	4.94888	3.05908	4.25935	2.03717	0.0464456	1.42757	1.49073	0.550444	0.92971	1.04525	0.941414	0.213091	6.17692	1.59282	4.63074	3.37233	2.5941	1.80981	6.5533	1.19454	1.50328	6.056	0.501449	1.15603	1.98883	1.93833	0.47897
MLT1A-int	LTR	ERVL-MaLR	1.23618	1.8082	3.5884	9.15456	6.94782	11.6544	6.01198	5.34176	7.21478	6.66801	6.67327	6.30219	8.81786	7.16431	16.9972	12.6192	10.0053	13.3439	10.9741	8.87413	6.49109	8.6125	7.46975	5.66589	4.7839	4.22983	8.81477	12.5422	4.18369	19.4054	1.82745	4.98632	25.9351	9.23016	24.9545	8.79018	29.9818	25.2809	3.30975	19.4782	9.93838	0.678473	16.7986	2.20196	59.2228	0.925111	23.6002
tRNA-Ile-ATC	tRNA	tRNA	1.08166	0.739718	0.847261	0.245211	0.451157	0.168417	0.222666	0.161871	0.443987	0.207564	0.16753	0.231698	0	0	0	0	0	0	0.376686	0	0.575451	0.0235314	0.508579	0	2.41517	1.9563	1.74999	2.12314	0.413204	0.499904	0	1.10807	0.63353	0	0	0.221137	2.64398	4.21348	0.397169	0	0	0.125643	0	5.69758	0	0	0
Eulor11	DNA	DNA	0.154523	0.0410955	0.249195	0.326949	0.406041	0.269467	0.0556665	0.0269786	0.194244	0.363238	0.16753	0.208528	0.660704	0	0	2.29439	0.0832038	0	0.0502248	0.172873	1.19694	0.211783	0.222503	0.275867	0.650239	0	1.81481	0	0	0	0.775282	0	0	0	0	0	0.897957	0	0	0	0	0	0	0	0	0	0.348342
Tigger5	DNA	TcMar-Tigger	13.0572	14.7122	15.5497	23.5403	25.6257	20.4795	19.5389	22.3922	17.0935	19.4851	13.4303	14.1336	28.7661	24.3974	48.9702	32.6951	13.2918	18.2412	22.6263	43.1221	23.4324	34.1676	22.4093	23.958	41.2437	35.1076	26.4443	35.7788	32.2816	38.1745	27.4671	47.1782	22.5695	25.6076	33.1226	52.9622	30.0317	34.9238	19.2958	27.3524	42.8715	53.8507	23.2458	30.5522	47.9804	17.1806	12.1049
MamGypLTR1c	LTR	Gypsy	6.2968	7.76704	7.32632	10.6667	8.30129	5.69249	4.92648	5.93528	4.68961	6.38261	3.79734	4.47178	4.70117	4.89608	15.347	3.5645	13.9366	10.109	6.70501	1.88239	8.42461	9.55375	9.24978	4.22289	13.0048	16.5492	28.1295	18.2826	3.71884	4.63548	15.6718	16.7489	21.6588	8.00492	18.6516	17.8568	18.0589	16.2318	5.03081	17.2598	9.91054	8.26732	9.56336	26.6713	21.0484	5.19824	31.0895
LTR48B	LTR	ERV1	57.3279	53.0131	54.4241	85.5379	81.9752	70.6677	57.7818	59.7036	51.2527	74.36	61.6789	60.8903	72.83	64.0916	82.5521	74.199	68.664	47.5124	79.7318	45.8881	65.6935	89.5841	79.3383	82.5692	54.4807	50.8637	70.6478	81.9768	49.068	81.4844	50.1718	133.224	108.096	79.6	55.3116	59.4857	190.791	165.768	172.57	233.617	155.033	254.528	240.338	209.544	59.7477	46.7842	84.56
Tigger4	DNA	TcMar-Tigger	93.0999	109.067	111.29	95.5099	119.557	100.915	99.0306	97.0149	83.6637	89.2008	57.8257	49.9773	202.506	155.374	145.838	136.311	125.139	128.497	124.708	144.406	140.272	113.445	134.074	124.777	43.2409	67.6244	45.435	38.4917	37.8599	26.9039	64.9022	38.3989	173.468	136.492	127.024	108.191	60.213	45.1605	53.0221	60.897	47.2421	45.131	72.8893	46.7917	68.8907	15.7269	93.0508
tRNA-Ile-ATT	tRNA	tRNA	0.193153	0	0.149517	0.122606	0.0902314	0	0.0278332	0.242807	0.0277492	0.207564	0.083765	0.231698	0	0	0	0	0.624029	0	0.276236	0	0.184144	0	0	0.275867	0	0	0	0	1.13631	0.136338	0.0553773	0	0.0395956	0.163366	1.35063	0.608126	0	0	0	0.414431	0	0	0	0	0	0	0.0435427
MSTD	LTR	ERVL-MaLR	51.0311	54.8213	65.1394	62.9376	58.4248	52.4787	61.2609	57.0327	54.2219	57.6251	48.2765	49.0505	74.685	90.6466	111.472	83.3356	91.1082	59.8229	76.3919	70.1287	68.5478	96.8318	79.1476	62.4521	75.3813	79.838	82.8329	58.347	39.0478	59.3977	56.8725	54.7643	190.89	113.376	142.074	167.622	101.793	106.609	109.817	88.8588	119.121	65.0329	89.9385	97.1891	79.4426	34.3172	268.31
LTR12	LTR	ERV1	114.154	134.505	99.628	130.575	117.256	89.1598	154.391	124.209	114.993	133.801	173.114	155.122	121.646	98.6407	99.5906	91.0382	128.758	78.9851	130.861	116.266	123.262	163.19	138.715	141.605	58.8931	182.57	114.138	64.166	99.324	76.8489	75.0363	80.8039	125.597	114.56	104.642	104.376	69.0679	81.3851	57.5234	72.8423	66.5621	85.6887	66.3704	51.113	88.0884	14.8899	420.057
LTR13	LTR	ERVK	3.94033	2.91778	8.3231	13.0779	10.151	6.23142	10.02	11.6547	12.6259	10.2744	12.5647	8.0631	10.4696	11.8668	2.02152	20.6905	27.7693	2.92038	10.0198	21.417	16.3198	15.2013	15.9249	15.5547	47.7926	84.6495	66.3701	46.7877	35.8971	37.6292	34.8323	63.5436	67.2333	44.8031	60.3282	77.1214	40.9319	53.6158	127.094	72.0866	64.4742	18.2434	22.8159	70.5729	38.1744	34.2291	20.944
LTR14	LTR	ERVK	0.154523	0.0410955	0.647906	1.14432	1.4437	1.4147	0.723664	1.18706	1.44296	1.58268	0.921415	1.78408	0	7.46859	0.45381	0	0.020801	4.65015	2.0341	2.47784	0.0230181	3.12968	3.2104	1.29445	0	2.69652	2.72221	5.03263	2.16932	3.22665	11.6292	1.8752	8.1171	0.122524	3.47305	3.20648	1.6712	1.13113	0.728144	6.65527	7.98968	4.57341	2.75797	0	0.497207	0.0440529	0
LTR15	LTR	ERV1	9.96671	5.79446	5.68163	8.70501	12.091	11.6208	12.1075	13.1386	11.4604	11.1047	6.61743	6.58023	4.52328	20.8014	16.2134	18.3142	7.19713	6.26759	13.5105	5.33984	8.0333	9.20078	10.8709	7.10889	8.87112	8.98839	14.5833	7.27372	5.83651	8.27114	5.09471	11.9757	24.0345	10.9455	14.5997	15.8666	18.6576	9.89743	5.29559	11.3847	9.96622	6.10626	12.4288	19.5699	15.1924	3.21586	5.18158
LTR16	LTR	ERVL	58.5641	46.5201	51.1347	67.6375	59.1467	58.0027	56.9746	52.1496	44.9536	53.6814	48.3603	48.0311	65.7655	65.0874	53.137	55.9668	50.6919	43.7833	48.4418	48.6925	59.1564	44.8744	62.4281	55.9586	19.8787	29.133	49.5183	26.2247	18.4909	18.6782	19.4374	22.4171	86.7144	90.3412	101.812	85.6904	53.0044	43.888	23.0358	27.645	43.7901	37.693	30.6959	37.6535	20.3579	8.19384	112.253
LTR17	LTR	ERV1	255.04	235.271	246.852	315.26	347.617	226.756	342.154	354.498	413.796	511.179	485.278	479.639	216.432	335.672	207.639	282.62	172.253	166.417	168.429	108.314	235.613	230.42	245.961	240.747	36.0418	42.2454	61.8979	29.1342	46.6404	41.8556	29.1838	35.5861	203.917	135.512	151.914	208.2	83.8842	65.4361	38.2937	34.2515	63.5277	83.603	53.7984	58.7924	86.8178	17.4009	113.951
tRNA-Leu-CTA_	tRNA	tRNA	0	0	0	0	0	0	0	0.0269786	0	0	0	0	0.0254117	0	0	0	0	0.0673935	0.0251124	0.0576242	0.0230181	0.141188	0	0.0424411	0	0	0	0	0	0	0	0	0.197978	0.0408414	0.0643158	0	0	0	0	0.609457	0	0	0	0	0	0	0.0435427
MER5A1	DNA	hAT-Charlie	270.376	238.354	261.854	279.95	243.805	244.103	222.582	231.881	199.294	233.043	226.752	249.122	248.755	240.904	249.802	268.362	228.831	218.804	236.559	215.476	243.301	298.661	232.643	233.066	140.963	160.099	158.666	109.538	87.4444	75.3492	107.155	104.627	288.296	230.387	250.06	247.839	192.712	229.507	179.521	199.341	214.719	178.79	138.507	172.661	122.258	74.5375	212.358
LTR78B	LTR	ERV1	62.6203	88.273	80.7889	106.177	77.6441	71.6445	64.9628	73.7324	84.4962	85.5166	97.0277	100.673	140.654	113.606	116.794	125.659	56.8282	65.8434	71.4196	80.5395	53.2638	82.7364	57.533	50.0806	34.7878	46.0523	35.8424	24.6127	18.6975	28.5854	21.9294	45.8571	128.646	128.528	95.2517	114.383	45.0475	59.6956	45.3104	54.6561	46.7689	22.5153	55.5893	27.8548	20.5788	5.15419	100.932
MER97d	DNA	hAT-Tip100	1.8929	2.21915	1.09646	3.59643	3.60926	2.45888	0.807164	1.21404	1.13772	1.16755	1.06102	0.787774	0.0254117	0.414922	0.0412554	0.532627	0.291213	2.87545	4.11843	0.211289	2.1637	0.423565	4.8315	4.45632	0	0.105746	1.62036	0	0.568156	0.0908917	0	1.53425	5.93934	0.694304	2.12242	3.09591	0.848071	3.08234	0	5.31447	0.139193	0.0251286	2.68634	0	0.303849	0.440529	25.4289
MLT1I	LTR	ERVL-MaLR	262.186	245.545	213.311	196.864	174.417	164.139	145.985	164.138	125.648	150.666	135.895	149.538	226.901	166.328	155.904	196.171	157.338	154.87	167.776	147.806	188.15	186.322	148.028	178.592	79.4221	110.399	82.6385	66.0532	52.8902	47.9454	68.7786	88.8161	221.458	183.174	185.101	192.886	90.968	79.038	100.054	84.3489	132.011	116.949	88.1835	61.9302	70.3547	25.2864	179.657
MER9B	LTR	ERVK	0.309045	0.287668	0.398711	0.204343	0.451157	0.336833	0.111333	0.161871	0.388488	0.674585	0.362981	0.579246	0.304941	0.0553229	0.123766	0.0409713	3.24495	3.25735	2.8377	1.82477	1.56523	0.235314	1.33502	3.24675	7.33841	9.19988	13.4166	4.44287	13.1709	0.681688	12.626	7.41555	5.74136	4.32919	4.11621	1.65852	13.2948	14.6199	1.45629	7.26473	16.0907	2.58825	24.965	13.1017	12.8721	1.76212	3.13508
LTR51	LTR	ERV1	0.849875	1.19177	1.7942	2.8608	2.52648	2.99782	2.11533	1.91548	2.46968	1.53079	2.3175	2.40966	19.872	5.00672	17.3685	10.8984	2.05929	7.12124	4.31933	4.30261	6.376	15.2954	4.16399	8.12748	4.64456	1.48044	0.324073	0.15727	0.103301	1.45427	0	3.19636	21.1045	14.1311	4.888	5.36256	2.69387	5.99501	0.0330975	3.7055	0.306225	4.09597	0.143271	1.3487	10.4966	0.0881058	19.6378
X7C_LINE	LINE	CR1	6.02639	7.06842	7.92439	11.3206	11.1436	9.9029	6.70781	8.14753	6.99279	7.52421	7.37132	7.71555	12.8583	4.84075	14.3569	13.5615	7.90436	6.55963	8.48799	8.81651	11.3019	8.89487	11.4112	9.16729	8.63889	10.2045	6.28701	7.98143	3.15068	5.40806	6.36839	5.79606	18.3328	6.82052	10.6121	13.1023	6.18593	6.47574	7.71171	6.31398	5.92962	7.89039	1.79089	5.28471	4.30912	1.40969	4.83324
Merlin1_HS	DNA	Merlin	0.231784	0.328764	0.747584	0.817371	0.676736	1.65048	0.834997	0.728421	0.610482	1.06377	0.279217	0.648755	2.46494	3.3747	2.10403	0.860397	1.53927	1.66237	1.85832	2.55467	2.69311	5.20044	2.60647	1.97351	1.57915	1.69193	0.583331	0.275222	0.154952	3.49933	0.110755	1.27854	0.237574	1.83786	5.01663	0.221137	0.199546	4.12864	0.13239	9.04434	0.306225	0.100515	0.0358178	0	0.0276226	1.40969	0
MER34B	LTR	ERV1	18.0019	19.4792	13.4565	17.2057	16.5575	16.8754	14.5846	15.4048	16.483	16.8127	11.6713	12.3263	7.52187	20.4695	15.2645	9.95602	18.9289	8.67129	12.2297	9.08542	6.1228	7.05942	9.37692	10.8862	20.4825	31.4065	35.3887	32.2796	14.7721	24.6771	21.1541	29.3639	52.4642	41.8216	16.0146	26.2047	76.0769	138.903	188.854	80.7165	139.861	74.3054	71.2775	252.07	28.6723	15.3745	16.8075
LTR40A1	LTR	ERVL	12.2846	12.4519	15.9983	12.4649	2.66183	2.39152	3.84099	3.0216	3.88488	3.63238	5.83563	6.00099	8.94492	28.104	8.16857	2.45828	8.6324	11.8163	5.92652	5.43588	8.5397	8.56543	7.02475	7.78795	3.85499	4.01834	5.96294	3.45993	0.258253	3.63567	2.82424	4.68799	7.56276	8.53586	13.0561	9.23245	6.98411	6.70197	3.40904	5.68014	5.53988	8.69451	0.214907	0.55049	0.11049	0.30837	41.7139
LTR41C	LTR	ERVL	3.66991	4.76707	4.38582	5.47639	4.73715	4.61462	3.14516	4.23563	2.41418	2.75023	3.51813	4.03155	4.7774	8.35376	3.21792	4.1381	6.28189	8.87347	5.17315	8.0866	5.27113	4.9416	7.40618	4.30778	7.61709	20.1974	10.1759	19.2655	4.287	0.999809	10.9093	2.30138	9.78012	5.67696	13.6993	15.9218	11.0249	18.494	6.25542	3.97366	11.2746	1.85952	10.1723	10.8997	7.54097	0.616741	16.1108
LTR41B	LTR	ERVL	139.418	144.163	147.822	52.8022	50.2589	40.2179	34.5689	34.2898	41.6515	46.2609	48.807	44.2544	41.5736	55.3506	30.199	40.6026	38.1074	29.2712	39.326	21.6667	38.6703	35.0147	45.3907	38.8973	12.2152	27.3353	20.8703	6.40874	17.4579	9.90719	13.7336	20.5845	62.957	66.2448	32.5438	80.7149	26.2652	38.6848	12.6763	23.4275	20.3222	11.0566	14.0764	15.8266	11.4634	8.06168	28.0851
Kanga2_a	DNA	TcMar-Tc2	14.0229	12.6985	13.8054	17.737	17.8207	16.1006	11.6343	11.9245	8.90748	11.7793	11.2803	12.7897	13.392	8.60271	19.06	11.9226	23.8379	12.6026	15.2181	25.1434	15.7213	18.7781	10.9344	11.0135	27.3565	27.3881	20.0925	24.2588	10.3301	22.3594	21.5418	21.1812	61.7296	51.5827	38.3322	65.5117	25.5419	28.8439	16.2178	19.0394	19.9324	16.3587	4.54886	28.1025	14.2533	14.0969	45.7634
LTR29	LTR	ERV1	6.56721	8.30128	7.77487	10.2171	10.0608	8.4882	9.49113	8.74105	8.76874	9.28851	9.1583	8.94355	13.087	21.5759	10.1488	18.601	15.0391	10.6032	16.8755	6.79966	17.0564	20.0723	14.8441	16.7006	16.1631	16.3377	16.7221	26.0674	16.8381	16.3151	16.7239	25.4856	41.417	30.7944	21.0956	26.7022	38.9614	27.3169	31.575	35.7629	40.3381	54.102	36.3551	41.4519	18.1204	12.2908	19.899
LTR14C	LTR	ERVK	0	0.123286	0.0996778	0.408686	1.39859	0	0	0.323743	0.221993	0.259456	0.195452	0.0463397	0	0	4.12554	0	5.78267	0	0.778484	0	0.0920722	0	0.190717	0	0.928913	2.11491	10.3055	3.10607	6.19807	0	3.87641	0.426181	6.09772	4.90097	8.48969	6.41296	10.5261	8.17245	12.8087	3.16918	4.92743	10.0766	9.52754	15.4963	32.8709	6.47578	6.53141
LTR14B	LTR	ERVK	43.3436	32.1777	39.6219	88.1535	125.557	108.258	120.351	126.395	131.781	162.886	87.8415	79.4493	70.8224	71.6155	92.3709	112.958	47.7382	48.5458	53.1378	55.4921	59.4096	66.0291	65.4795	53.4122	16.3024	20.4089	8.62033	5.74034	5.83651	17.9966	8.74962	17.4308	47.0396	35.4912	55.2473	58.9329	49.1632	33.9623	18.3691	41.2481	35.9118	19.7762	25.9679	28.2126	23.6449	9.64759	19.9426
MER101B	LTR	ERV1	2.78141	3.45202	2.6913	2.90167	2.43625	1.88627	2.17099	2.2662	2.21993	1.58268	2.12205	2.38649	4.95528	5.00672	2.35156	13.7664	1.66408	4.74001	5.4745	3.86082	8.33254	1.85898	6.48438	2.07962	3.2512	8.61828	4.21294	1.10089	2.11767	1.90873	0.443019	3.66516	2.61331	14.7846	10.0976	10.5593	9.35372	1.92293	5.89135	5.3876	3.56334	14.4741	0	6.90865	13.8389	0.176212	5.13804
MSTB1	LTR	ERVL-MaLR	39.8282	32.0134	36.5818	50.677	51.477	42.5421	47.5113	44.056	37.7389	47.0134	51.2362	52.3638	65.8163	68.3791	66.215	79.1565	42.0387	46.5914	51.9324	38.2817	50.0873	58.7815	40.1142	47.2158	105.478	120.392	84.4533	70.4568	42.7667	60.2157	52.4977	55.5314	100.81	83.6024	103.999	130.415	129.78	79.038	135.733	92.1012	97.7135	126.372	78.0112	118.933	63.5596	18.1939	66.1414
LTR103b_Mam	LTR	ERV1?	8.46012	8.67114	10.3167	8.70501	6.27108	6.09669	4.50898	6.20507	5.71633	5.94153	4.69084	5.30589	5.18399	8.824	10.2313	9.75117	4.07699	5.21176	5.60006	3.8032	7.54992	5.92992	6.23009	4.47754	2.36873	1.53331	1.74999	0.314539	0.671457	0.227229	2.49198	1.02283	10.7304	7.18809	7.13905	1.71381	4.56462	4.58109	0.330975	1.34081	1.55896	1.60823	0	0	0.0552452	0.572688	6.22661
AluYk11	SINE	Alu	100.672	101.054	99.628	89.6248	77.193	70.9034	100.283	99.0653	90.5733	99.4234	92.5603	96.0853	61.3185	61.934	153.8	71.0852	54.9769	49.3096	59.2401	54.3012	60.5375	64.6408	59.6944	57.8473	119.04	123.987	147.259	84.3358	100.357	103.48	97.5195	75.0505	121.717	90.2596	117.183	112.559	121	124.566	112.366	85.3728	103.448	98.7555	104.373	100.437	75.6859	58.8107	111.948
AluYk12	SINE	Alu	91.1298	91.1497	94.3949	81.8189	69.4782	62.8531	101.452	96.6642	90.0738	99.9164	84.5188	88.4856	55.5754	56.0974	57.4275	55.5161	54.4985	40.818	55.0464	42.5075	55.2433	59.1344	54.6087	49.062	123.313	132.447	122.953	90.1941	112.392	98.8902	104.275	81.2727	117.757	92.6284	112.81	109.739	124.816	127.705	122.163	88.2006	108.487	105.038	108.062	113.566	87.3703	62.0265	108.029
LTR33B	LTR	ERVL	40.5236	38.3832	47.9949	32.0818	35.5963	33.5149	25.3282	23.5793	25.0575	27.3207	25.1016	23.2857	46.8338	67.4109	69.6804	65.1444	38.565	42.5927	38.4471	39.0116	40.1435	46.5451	52.5108	46.8126	26.8456	58.213	40.9628	42.0303	31.042	40.3105	51.0579	23.653	70.1238	53.4614	32.5438	44.0615	20.1791	26.921	32.0052	45.9287	25.5558	22.8419	36.8207	16.7074	20.1369	21.7181	24.2097
HERVE_a-int	LTR	ERV1	44.1549	30.5339	35.884	15.8979	14.8882	15.4943	35.7379	31.43	16.6217	21.0678	12.8998	15.1067	17.7374	20.9397	14.2331	18.601	12.9798	14.6244	9.99473	10.065	20.5551	24.1903	20.3749	14.4937	18.2996	19.0342	18.1481	11.0482	13.894	9.63452	11.2416	6.90413	18.4911	4.69676	14.5354	11.7202	15.1655	17.5326	15.2579	9.38564	15.3947	17.2131	12.5362	22.1022	15.0543	4.40529	7.27163
LTR33A	LTR	ERVL	22.9853	26.5477	25.2185	32.7766	34.7391	22.5005	22.9624	24.4156	25.4182	26.7499	22.4769	21.4089	23.7345	28.7956	20.7927	31.3021	26.23	16.9832	18.1563	21.513	20.5091	26.9199	28.3851	23.3426	14.5839	22.2066	7.97219	7.74553	14.5655	11.4524	3.98717	20.0731	45.337	28.7932	40.1974	24.9884	25.5419	25.8747	16.2508	25.0853	18.6797	24.2743	17.7656	12.8264	12.1539	4.93393	15.9802
U14	snRNA	snRNA	1.19755	0.164382	0	0.367817	0.0451157	0.168417	0.0278332	0.161871	0.0554983	0.0518911	0.251295	0	1.14353	0	2.02152	4.67073	0.291213	0.561612	0.652922	0	0	0.32944	0.858227	0.233426	3.48342	0.528729	5.24998	9.39686	5.06175	14.9517	3.04575	6.13701	4.23673	3.87994	4.24484	7.29751	2.9433	6.61714	4.07099	2.48658	5.56772	2.61338	6.66211	3.22037	1.65736	4.4934	0
LTR105_Mam	LTR	ERVL	39.7123	29.7531	26.0657	34.6566	26.0318	19.1321	28.8352	30.8635	33.299	41.954	40.9331	42.9337	20.9138	37.343	12.5416	21.469	29.6206	31.6974	26.3429	38.3201	32.6626	38.7562	37.9209	35.0776	20.1574	30.9306	15.9444	14.4688	8.62564	2.59041	12.5707	13.3821	31.8745	6.57547	5.72411	15.5901	5.91155	18.4092	17.6078	18.7225	8.26807	5.57856	21.6698	26.2033	7.98293	0.176212	30.3493
Charlie23a	DNA	hAT-Charlie	9.07821	11.63	10.6157	12.138	7.94037	6.4672	10.2983	11.304	10.3504	13.3879	11.392	10.4033	13.2649	9.95812	15.2233	10.2838	12.6886	18.9825	18.4827	10.7757	15.7213	14.966	12.8734	12.1806	5.43414	11.8964	7.45367	14.8227	5.78486	9.67996	9.96792	15.9818	48.0295	42.8427	36.9816	62.3605	26.3151	16.8822	7.51312	14.6026	16.7588	14.7756	21.8131	16.4872	20.0264	4.53745	18.8975
Helitron3Na_Mam	RC	Helitron	10.353	9.57524	10.6655	20.9656	21.1593	15.2249	17.8411	18.1026	16.8715	18.4213	17.1439	12.3727	19.7449	21.6866	35.4384	14.6677	10.6293	13.6584	12.9329	17.633	15.8364	18.7075	17.9274	20.881	12.7261	7.45507	10.4351	8.53187	10.4851	12.9521	10.2448	5.24203	29.4195	32.7548	15.2428	18.6308	8.58048	16.3166	9.20109	18.0399	9.35377	11.6346	5.6234	6.41321	4.69584	1.85022	5.35575
L1PA2	LINE	L1	17.3065	24.2463	34.7876	21.3334	27.3852	28.6645	35.8214	35.7196	26.2785	28.1509	19.7965	20.3895	37.1265	70.8133	38.5738	43.7573	80.1253	24.6435	56.754	28.0822	22.6498	34.6618	27.2408	23.5761	80.4903	51.3924	68.7034	42.9739	30.4738	43.5826	32.2296	39.6348	178.655	86.2979	87.7911	158.223	51.6824	49.8265	32.7665	31.5455	32.1814	39.1504	41.083	21.7719	107.618	21.9824	571.498
L1PA5	LINE	L1	16.4953	21.7395	30.4516	24.0307	32.9796	40.5211	31.7021	36.0434	29.3586	28.1769	23.7892	39.9216	83.5791	103.039	93.8561	67.5207	142.736	60.3396	108.234	53.8402	50.9159	52.3103	49.5547	49.062	218.295	122.136	157.694	122.985	83.1057	92.4368	87.2193	102.965	358.38	212.008	217.13	323.855	110.124	142.325	77.7128	67.0647	91.9509	49.3275	61.3559	82.2708	190.126	68.1939	1137.21
L1PA4	LINE	L1	29.3207	36.9448	45.3534	38.8251	38.5288	34.1212	37.2409	42.7071	34.1037	32.2503	31.719	34.3145	49.8069	69.0706	61.1405	51.378	125.804	50.3654	98.5912	53.0911	49.2817	54.8752	49.5864	44.0963	165.95	92.739	144.147	89.3291	61.4642	76.3036	64.8468	92.9501	283.663	143.068	156.866	249.663	97.7277	89.3313	65.4999	64.5293	77.1408	78.6024	61.3201	59.0676	133.058	58.0618	783.595
L1PA7	LINE	L1	43.8844	48.4104	60.0559	74.2991	55.357	44.5968	56.7241	57.8151	53.7501	45.1972	31.6911	35.7742	63.8342	122.596	144.724	92.3083	103.963	72.7849	103.363	65.5379	53.1717	78.7832	57.0244	47.8099	229.488	202.344	241.629	134.898	88.7356	82.0297	112.637	144.902	465.803	255.177	215.522	324.186	138.66	133.841	106.805	102.901	98.8549	67.8473	79.5872	96.4734	121.76	49.2071	981.235
L1PA6	LINE	L1	184.693	537.57	519.421	1627.1	2597.13	2621.91	784.313	859.429	2590.58	1743	2215.36	2158.46	2155.65	2191.42	2754.91	2293.41	7169.03	7491.1	7015.07	7882.28	5731.86	4820.9	5479.24	5796.27	4836.57	2595.32	5118.73	4239.04	5504.09	3951.47	5623.73	4148.87	2943.74	3831.21	3723.43	3307.65	3590.46	3618.64	3548.58	3415.28	3529.21	2975.05	2787.41	3061.63	8756.03	6278.95	12252.9
L1PA8	LINE	L1	24.7236	27.534	47.8952	136.256	100.743	67.1983	54.3026	60.9716	51.7522	52.903	41.1844	37.9985	49.8578	89.6231	49.3827	54.6967	96.0172	28.7995	61.1738	38.6466	47.0259	55.1576	38.7156	42.3138	455.353	261.456	251.416	329.008	250.557	382.79	298.539	395.709	361.825	171.697	153.457	250.216	196.977	219.779	230.491	198.244	210.71	173.312	185.5	289.31	189.436	269.648	600.933
MER90	LTR	ERV1	47.8248	44.3831	47.5463	39.3973	27.9266	26.5762	20.2626	24.8742	18.8694	27.2169	33.8969	26.5526	20.7614	19.9439	59.1603	28.2292	37.3169	36.4374	29.5322	36.0151	25.6191	34.6853	22.886	22.324	20.6683	31.6708	33.3795	25.399	20.0404	22.4502	15.5056	34.6485	22.3319	54.4008	28.6848	28.4161	21.6258	18.1264	87.1125	26.036	116.059	45.3321	22.3503	23.9188	9.19832	5.15419	13.803
L1P4c	LINE	L1	0	0	0	0.0408686	0.0451157	0	0.111333	0	0	0	0	0	0	0	0	0	0.0832038	0.0224645	0.0753372	0	0	0	0	0	0.0928913	0.475856	0.129629	0.196587	0.0516506	0	0	0.0426181	0.0791912	0.0816829	0.0643158	0.110568	0.0249433	0.0282784	0.0330975	0	0	0.0251286	0	0	0.11049	0.176212	0.653141
MER94	DNA	hAT-Blackjack	34.8062	35.2188	37.2795	39.5608	49.1761	34.4581	24.7716	27.9228	25.779	30.5639	21.4997	26.7843	43.3778	46.2223	21.6178	27.7376	26.2508	35.5613	33.6506	26.8721	32.7777	43.2978	35.1873	32.2765	29.2608	26.0663	21.5184	19.9732	17.1996	19.4963	19.8251	16.4506	70.599	56.2387	52.8033	60.5361	31.3038	22.0006	42.9605	27.6694	33.462	32.4411	35.2805	27.497	15.7725	11.1894	46.5036
MER11A	LTR	ERVK	3.9017	3.73969	4.7347	5.7216	7.30875	5.35565	10.4931	11.277	8.65774	7.99123	6.8408	5.86197	5.33646	10.7326	5.03316	10.2428	7.21793	9.70466	16.6495	7.03015	5.27113	9.45963	6.07116	5.02928	59.5898	30.772	34.0924	23.04	17.9227	14.5427	21.5418	35.2878	74.5585	61.3438	44.8281	91.6058	41.9546	26.3554	47.0977	25.3534	36.7191	36.5119	17.0851	30.3595	39.2517	22.6873	51.7723
LTR65	LTR	ERV1	3.09045	1.43834	1.69452	2.24777	2.79717	2.35783	2.08749	2.83275	2.05344	2.56861	2.73632	2.47917	2.03294	0.968151	0.330043	6.92415	8.56999	4.35811	3.6413	8.58601	4.44248	0.964788	1.20787	6.42983	4.18011	9.3585	6.15738	7.27372	0.309903	14.9971	9.63565	8.481	18.3328	22.0952	7.332	25.3201	10.0022	9.98226	9.69755	6.55776	12.5274	20.1783	4.19068	7.92706	17.2917	2.2467	6.57495
LTR64	LTR	ERV1	2.85867	3.69859	3.88743	3.96425	5.41389	2.8294	3.33999	3.31836	3.35765	4.48858	3.90903	3.05842	1.06729	0.0276614	0.165022	8.19426	3.47376	6.13281	3.76686	1.9016	3.10744	2.37667	1.8436	0.976146	4.55167	10.0458	15.9444	12.8568	30.7321	4.18102	8.19584	7.45817	9.0278	3.87994	5.2739	30.1299	10.3265	18.0416	14.1657	4.63187	3.14576	13.5192	6.51884	0.220196	11.8777	4.53745	28.6511
LTR1B	LTR	ERV1	15.6454	19.2738	23.9227	93.2212	58.1542	78.5496	54.3026	53.0399	52.4737	55.3938	43.5857	49.4444	71.966	108.156	84.4911	84.6877	14.8103	33.517	28.1761	35.1892	55.4965	74.9005	60.0759	53.9851	7.47775	8.5654	2.26851	7.74553	10.2268	6.86232	6.20226	9.46122	25.6976	29.4058	48.7514	15.8113	29.907	18.2395	7.64551	7.65478	12.8336	10.3279	10.1364	16.322	2.29268	1.93833	2.04651
LTR1C	LTR	ERV1	28.3549	28.1093	22.5272	27.5863	25.4904	23.4099	24.2706	23.876	21.9496	21.924	13.4582	10.7508	72.6521	82.2375	52.1469	20.7315	52.772	49.3994	59.3908	28.62	45.875	70.1471	47.6475	38.7912	6.73462	2.32641	14.2592	1.17952	1.23961	6.0443	0.664528	1.66211	15.8778	12.2116	21.0956	20.8974	24.17	25.1112	23.0358	13.8956	11.8314	22.7163	12.1422	0.990883	0.165736	0.0440529	2.52548
LTR1D	LTR	ERV1	114.076	60.287	67.8307	87.1318	66.3201	50.6261	21.0976	22.5271	19.8684	22.5207	37.415	45.5751	18.4997	34.7981	55.4885	23.2717	20.8634	24.8008	22.8272	26.6992	26.77	35.2736	29.6565	24.0217	11.1934	4.81143	2.98147	2.12314	4.13204	2.90853	11.5739	5.75344	25.7767	13.641	20.2595	12.6601	10.2018	12.188	1.02602	13.7737	7.68345	1.65849	7.77247	1.43127	22.4295	5.37446	39.9287
LTR1E	LTR	ERV1	0.927136	1.68491	1.14629	3.5147	6.09062	2.69467	11.9405	11.0882	6.5488	6.53828	2.12205	2.20113	18.0677	35.4896	4.41433	1.10622	4.99223	6.98646	5.42428	3.64953	3.84402	5.64754	2.2886	3.86214	0.882467	5.49878	5.24998	0.0786348	0.154952	0.363567	0.996792	1.36378	19.481	5.43191	9.64737	17.6909	1.19728	1.18769	0.0330975	0.195026	1.89303	0.1759	3.54596	0.055049	4.33675	0	27.1707
LTR1F	LTR	ERV1	0.849875	1.06848	0.398711	2.94254	1.80463	2.35783	4.14715	3.83096	3.80164	3.96967	2.98762	1.83042	2.13458	2.57251	4.08429	0.819426	2.1425	4.94219	2.28523	5.30143	3.52176	9.08312	3.08326	4.37144	0.185783	0.158619	0.388887	0.0393174	0.103301	0.181783	0.0553773	0.213091	1.42544	3.79825	8.68263	4.75444	0.399092	1.4422	1.68797	3.16918	0.222709	0.753859	0.107453	0.165147	0.359094	1.23348	22.2503
LTR62	LTR	ERVL	19.3926	11.0958	16.2475	17.8596	15.1589	15.427	12.0518	10.3598	9.79546	12.5836	11.057	9.87035	21.727	13.3052	1.60896	11.8407	8.07077	19.4992	15.2432	11.8322	28.4273	35.0853	29.5294	24.2127	2.41517	2.96088	6.09256	1.88723	5.88816	1.22704	1.32906	2.64232	15.7986	22.0135	17.0437	9.45359	9.65304	2.743	9.79685	3.97366	8.35158	1.85952	2.50725	7.26647	9.7784	1.85022	11.5824
MER41B	LTR	ERV1	60.3025	54.4926	58.8099	55.7447	56.7105	37.9948	46.8155	54.2809	47.8396	59.0262	57.5465	52.665	21.4983	22.6271	30.4465	27.164	60.1772	41.6267	50.1494	43.5063	53.8392	67.3469	51.4618	37.0723	59.0789	40.5006	33.898	25.5956	31.4035	34.6752	27.9102	38.3137	109.284	57.3822	70.9403	95.4204	63.8048	56.5284	83.7365	56.2651	44.1799	57.042	52.0433	53.7829	44.721	15.5066	87.3902
MER5B	DNA	hAT-Charlie	562.269	513.652	516.58	496.921	420.118	379.78	349.558	369.768	332.324	349.072	337.992	340.573	491.894	458.903	397.207	452.692	344.089	345.481	368.173	321.236	394.092	470.722	392.782	406.713	202.596	234.65	211.814	201.108	144.415	177.693	174.217	205.931	454.993	405.637	423.841	432.211	284.603	301.702	239.129	265.601	258.621	219.675	246.892	232.004	264.514	140.617	307.716
MER67A	LTR	ERV1	1.15892	1.15067	1.7942	5.43552	6.22597	5.11987	5.03782	4.99103	3.94038	6.74585	4.57915	4.54129	8.15716	11.2029	8.66364	20.9773	7.69635	8.46911	6.25298	10.0266	11.8543	8.51837	4.35471	8.16992	5.01613	5.55165	6.48145	1.49406	1.96272	0.272675	6.14688	2.08829	14.3336	17.4393	10.3548	12.3284	15.365	6.2778	1.58868	5.58263	4.98311	0.251286	6.12485	4.3764	8.12104	1.27753	9.10043
hAT-N1_Mam	DNA	hAT-Tip100?	2.27921	2.83559	3.5884	2.45211	3.1581	1.71785	1.36383	1.34893	0.99897	1.73835	0.614276	1.08898	3.81176	0	0.0825108	2.29439	3.47376	5.16683	1.60719	0.960404	1.17392	0.658879	1.36681	0.679058	4.55167	4.38845	3.75924	0	3.77049	1.5906	1.10755	1.15069	9.74052	11.4356	4.75937	5.5837	9.30383	3.56307	5.1632	2.90102	1.30841	2.63851	2.25652	11.6979	0.690565	0.132159	12.2355
LTR69	LTR	ERVL	0.540829	0.739718	0.946939	0.817371	0.676736	0.6063	0.417499	0.404678	0.249742	0.518911	0.67012	0.486566	0	0	0.0412554	0.245828	0.020801	1.19062	0.175787	2.18972	0	3.88268	0.540365	1.27323	0	0	2.13888	0	0	0	0	0	0.0395956	0	2.25105	0	0.773241	0	1.05912	0	0	0	0.0358178	0	0.0552452	0	0
LTR68	LTR	ERV1	0.502199	0.45205	0.299033	0.163474	0.225579	0.30315	0.139166	0.107914	0.0832475	0.285401	0.307138	0.0695095	0	0	0.206277	1.27011	0.0416019	0	0.678034	0	0.322253	0.894194	0.635724	0.466853	0.0464456	1.1632	0.0648145	1.02225	0	0.0908917	1.27368	1.74734	1.14827	0.204207	1.80084	4.03574	0.324262	0.113113	2.5816	0.0243783	0.0278386	3.7693	6.6263	0.0275245	1.464	1.93833	7.18455
MER5C	DNA	hAT-Charlie	30.2092	27.986	21.9291	25.3794	22.4676	22.2984	16.7834	20.153	15.4285	17.8765	14.7147	19.0224	24.5731	30.0127	7.9623	9.05466	17.9304	16.1295	20.2908	10.7373	18.7367	31.0615	14.1448	16.3611	18.7176	10.5217	13.3518	15.3731	6.35302	9.63452	18.1084	14.2344	16.4718	27.3229	24.6329	17.0828	25.8163	62.2972	8.40675	11.7503	16.4805	5.93036	13.0735	13.2393	13.8113	7.75331	14.8916
tRNA-His-CAY	tRNA	tRNA	0	0	0	0	0	0	0	0	0	0	0	0	0	0	0	0	0	0	0	0	0	0	0	0	0	0	0	0	0	0	0	0	0	0	0	0	0	0	0	0	0	0	0	0	0	0	0
AluSg	SINE	Alu	960.706	970.634	1012.98	950.562	860.041	709.944	956.099	927.658	861.334	936.375	836.505	841.783	673.893	675.797	712.11	659.146	619.203	500.936	607.268	477.628	607.907	656.197	618.337	543.544	1134.71	1199.26	1088.82	950.97	1085.23	882.558	955.369	821.08	1448.41	1084.01	1271.78	1391.89	1442.24	1595.07	1475.05	1065.43	1269.19	1237.94	1178.3	1295.55	926.766	566.785	1020.82
MER70A	LTR	ERVL	9.23273	8.34238	7.97422	8.4598	4.96273	4.4462	5.90065	7.33817	2.88591	5.5264	4.49539	4.00838	13.9256	8.38142	8.53987	23.8043	10.8165	15.815	7.5086	15.597	8.24046	9.41256	12.8098	12.223	2.60096	5.28729	11.537	6.44805	1.34291	7.90758	7.14367	3.87825	29.182	13.2326	14.9856	21.0633	10.2018	7.69171	2.41611	10.4095	20.5171	9.14682	4.36977	2.06434	6.87803	2.20265	1.524
Tigger17c	DNA	TcMar-Tigger	2.85867	3.86297	3.5884	3.43296	4.19576	3.0315	1.61433	2.94066	2.77492	1.66052	1.98244	2.50234	2.51576	6.47278	1.98026	1.80274	1.91369	2.85299	3.2395	0.845155	1.79541	5.62401	7.69226	1.88863	5.57348	3.59536	4.79627	3.14539	0.464855	3.8629	2.49198	4.43228	10.6908	14.0086	10.9337	9.95115	5.88661	9.21875	4.73294	3.04729	3.45199	6.38267	3.25942	0.165147	6.46369	1.58591	7.27163
LTR10F	LTR	ERV1	5.94912	2.6712	5.13341	14.3857	13.5798	12.025	17.3401	16.9965	13.4583	15.3079	10.0239	9.61548	4.09129	6.41746	9.48875	7.86649	4.80502	5.21176	6.95613	1.61348	9.16119	8.5419	6.23009	8.19114	3.52987	1.79768	1.3611	3.73515	0.413204	0.772579	6.47915	0.724508	20.7877	14.9888	19.2947	16.0877	10.9501	6.2778	7.57932	4.6075	10.3281	0.980017	5.19358	11.0924	12.4854	2.73128	2.56902
LTR24B	LTR	ERV1	1.81564	2.46573	2.6913	2.32951	2.5716	2.96413	1.64216	1.5108	1.6927	1.16755	1.39608	2.20113	4.90446	7.19198	2.39281	1.80274	0.416019	3.34721	2.33545	0.460994	0.966758	0.964788	0.540365	0.997367	7.19908	8.5654	10.8888	3.30266	2.42758	0.636242	2.60273	2.68494	15.5215	13.3551	9.96895	4.865	30.4557	5.14666	8.63843	2.46221	4.95527	16.4593	6.91284	4.98194	1.98883	0	0.0435427
LTR24C	LTR	ERV1	1.81564	1.64382	1.94372	2.32951	2.03021	1.8189	1.80916	1.37591	1.91469	1.91997	1.78699	1.89993	4.14211	0.248953	6.1058	0.819426	8.86121	1.52759	2.38568	2.11289	1.95653	2.0237	0.731082	0.297088	9.42847	5.18154	5.44442	1.1402	3.40894	6.5442	3.87641	2.85541	20.7481	7.18809	3.85895	9.17717	7.65758	8.6249	4.76603	2.19405	7.09884	7.46321	7.27102	5.97282	9.91651	2.02643	47.6793
L1MD3	LINE	L1	131.846	155.423	152.906	184.154	165.439	120.081	105.905	113.364	98.5095	96.9067	123.33	120.414	80.4026	75.8753	66.9988	88.7848	85.3463	83.186	84.3023	74.1816	76.5811	81.4422	70.8514	63.3858	70.8761	95.2769	74.4071	69.2772	45.2459	39.4924	51.0025	44.2802	156.719	137.922	122.136	89.4498	71.2379	68.9709	99.0938	56.5576	69.0954	43.5228	65.3675	69.8572	29.5286	28.1498	135.157
L1MD2	LINE	L1	133.701	152.916	155.049	237.651	185.155	152.586	142.617	157.042	136.193	154.272	123.749	116.66	193.536	209.84	176.202	166.917	177.183	168.843	184.074	150.476	135.668	169.214	139.478	150.475	186.619	215.986	189.712	163.482	97.7228	108.616	127.7	135.611	469.96	380.846	268.197	373.997	201.117	274.526	157.411	144.1	206.312	195.501	213.188	116.649	193.8	70.1323	636.159
L1MD1	LINE	L1	92.0569	86.547	90.8563	111.489	82.6069	69.6235	53.3285	68.013	65.8488	78.148	60.0036	63.578	107.619	116.648	91.9996	96.6103	72.5953	90.2848	58.6123	63.0217	66.7524	78.9714	62.1738	52.4785	97.2572	130.332	86.7218	92.1993	71.7426	62.4426	61.9118	57.4066	157.591	163.366	186.709	180.558	98.8252	102.877	75.8594	52.8034	72.9371	73.451	40.1518	53.8104	70.4929	19.5154	198.076
HERV17-int	LTR	ERV1	53.6194	45.5338	50.0383	94.7334	117.572	77.337	111.723	112.312	145.267	188.858	193.804	194.881	73.2874	100.522	126.2	90.8743	67.4159	61.9346	73.1524	32.1159	84.6834	92.6432	97.4246	77.0519	84.5775	105.693	191.657	125.344	160.375	141.746	171.337	153.809	121.479	94.8338	90.4923	126.048	106.059	107.118	132.688	92.223	104.45	190.375	129.481	214.333	72.4264	27.5331	116.259
LTR1C1	LTR	ERV1	36.5446	41.2187	46.1508	21.0064	21.9262	29.035	21.9326	22.4192	18.0092	30.019	12.7323	14.1104	7.34398	13.3052	24.7533	5.89987	16.1831	11.412	12.1544	9.91137	14.6395	21.9548	14.5581	19.9473	0	0.634474	4.66665	0.0393174	0.206602	5.49895	0.276887	0.0426181	1.94018	4.86013	6.17432	4.31216	2.99319	0.706959	0.0330975	2.07215	0.334063	2.58825	5.6234	18.7717	0.138113	1.14538	0.740226
LTR1C3	LTR	ERV1	11.2029	12.3697	7.82471	52.8839	44.6194	41.2958	52.3543	51.8528	50.1982	66.4206	61.0647	67.5864	37.9143	22.959	35.6859	53.9182	28.9549	25.7892	44.3736	35.1316	39.4299	42.2624	28.099	45.7303	9.33558	20.5147	18.9258	15.8842	9.03885	5.54439	12.7922	18.9651	61.9671	45.579	70.2972	60.315	13.2698	9.69948	20.4211	11.921	5.37285	13.9715	8.02319	7.45914	0	0.220265	0.95794
L1P	LINE	L1	0.154523	0.123286	0	0.122606	0.360926	0.134733	0.333999	0.269786	0.138746	0.181619	0.0558433	0.208528	0.228705	0.304276	0.288788	0.245828	1.31046	0.224645	0.276236	0.192081	0.483379	0.870662	0.476793	0.657838	1.71849	1.05746	1.68518	0.786348	0.671457	0.590796	0.719905	1.06545	4.63269	1.10272	0.900421	1.32682	1.07256	0.989743	0.595754	0.487566	0.612449	0.402058	0.250725	0.385343	1.38113	0.572688	3.04799
MER70B	LTR	ERVL	12.5936	10.4382	10.9147	9.07282	7.44409	6.29879	6.51298	6.93349	5.91057	4.48858	5.33304	5.42174	19.5924	25.8635	19.1425	11.8407	15.3719	6.96399	15.7455	16.9991	5.4783	11.1068	8.07369	11.4803	13.7015	11.9493	8.42589	3.89242	6.19807	5.54439	16.6686	8.82195	20.3521	18.9096	7.01042	15.5348	17.6598	19.1162	20.8514	21.7211	13.8358	7.68936	7.6292	16.2119	5.55214	3.96476	0
tRNA-Gly-GGY	tRNA	tRNA	0.0772613	0.616432	0.44855	1.75735	2.25579	1.04418	1.11333	1.07914	1.10997	0.674585	0.586355	1.11215	1.75341	1.63203	0.0412554	0.122914	1.31046	1.55005	1.13006	1.55585	0.805632	0.658879	1.27145	1.14591	0.975359	1.63906	0.388887	0	0.413204	0.181783	0.332264	0.596653	1.54423	3.43068	0	0.884546	0.0249433	0.226227	0.297877	0.0243783	1.75383	0.427187	0.644721	0.192672	0	0.396476	0.0870854
LTR84a	LTR	ERVL	6.37406	9.041	8.17358	8.78674	10.3766	8.084	5.17698	6.12413	4.57861	6.40855	3.93695	5.12053	28.207	7.13665	7.63225	8.563	5.05463	8.2894	8.28709	4.74439	4.37343	6.09464	7.5969	5.1566	7.15263	3.43674	3.24073	2.39836	0.516506	9.04372	9.0265	4.30443	15.0067	8.98511	6.62453	7.13165	3.76643	0.50901	1.52248	3.31545	13.1677	8.87041	0.107453	0	8.17629	2.55507	26.9965
LTR84b	LTR	ERVL	7.45572	7.35609	9.02084	10.7484	9.88034	10.5766	6.09548	7.25723	5.16134	6.35666	4.1324	5.58393	8.61457	8.65803	12.4179	2.08954	10.1509	10.0641	11.8782	7.76006	11.0947	13.2482	13.2548	12.223	6.13083	9.72861	2.59258	9.043	5.83651	6.77143	4.54094	5.92392	24.7473	23.443	11.3839	20.621	20.5782	6.33435	9.82994	15.3339	14.1698	3.46775	10.6379	9.19319	4.47486	1.85022	33.2666
tRNA-Gly-GGG	tRNA	tRNA	0	0	0	0	0	0.0673667	0.0278332	0	0	0	0	0	0	0	0	0	0	0	0	0	0.0460361	0.0235314	0	0	0	0	0	0	0	0	0	0.340945	0.118787	0.163366	0	0	0	0	0.165487	0	0.0278386	0.0251286	0	0	0	0	0
MLT1G1-int	LTR	ERVL-MaLR	0.733983	0.821909	0.548228	1.02171	1.08278	0.774717	1.05766	1.56476	1.38746	0.882149	0.50259	1.228	6.17505	0	0.0412554	0.32777	1.56007	1.21308	2.81259	0.153665	2.34784	0.658879	3.40112	1.84619	8.22088	3.96547	1.10185	0.0786348	0	0.0454458	0	6.47795	3.00927	5.84032	4.95232	3.4829	6.26076	7.26754	3.54143	3.9249	8.99187	19.7009	0.0358178	0.0275245	3.97765	1.05727	16.3721
MER77B	LTR	ERVL	39.7123	38.2599	41.7152	22.069	21.3397	21.7931	16.6721	19.9372	21.5056	23.7402	18.5121	21.5711	40.43	30.0127	23.6806	16.4295	17.3896	29.114	27.4227	34.6898	23.2943	37.9091	31.5319	18.6953	19.9252	22.9997	19.3147	36.2113	8.21244	14.1337	25.0305	21.7779	39.3976	50.8476	32.994	27.5868	22.8231	25.0546	15.9861	16.6991	17.1764	21.284	20.5594	7.34905	19.1148	8.2379	56.2136
MER132	DNA	TcMar-Pogo	0.463568	0.246573	0.299033	0.449554	0.270694	0.336833	0.445332	0.161871	0.277492	0.389183	0.251295	0.417057	0	0	0	0	2.2257	0.65147	0.577585	0	0.644506	0.400034	0.0635724	0.721499	0	0	0	0.629078	0	0	0	0	0.0395956	0	0.707474	0.0552841	0	0	0	0	0	0	0	0	0	0	0
Tigger17b	DNA	TcMar-Tigger	0.309045	0.0410955	0.0498389	0.817371	0.225579	0.336833	0.0278332	0.134893	0.0832475	0.0778367	0.111687	0.162189	0.0254117	0	0	0	3.97298	0.853651	0.351573	0.0192081	0.82865	1.01185	1.49395	0	4.36589	0.422983	0	1.92655	0	0	0.941414	0	6.13732	6.33042	1.92947	0	0	0.0565567	0.26478	0	1.50328	0.0502573	0	0.385343	0.11049	0	2.61256
L1ME3A	LINE	L1	360.038	428.502	400.356	503.378	410.463	317.364	335.335	364.103	324.637	336.125	321.239	340.99	401.835	354.537	303.97	349.649	254.104	312.84	299.993	286.68	289.268	336.029	293.386	231.771	218.295	242.052	214.925	179.012	80.9364	150.199	151.623	147.927	435.235	345.804	351.55	361.89	235.639	247.407	205.403	166.967	247.597	209.975	178.623	221.077	208.882	88.9428	353.001
L1ME3B	LINE	L1	302.478	247.518	212.114	388.742	277.597	223.455	199.648	212.753	190.276	195.811	214.271	208.366	190.639	177.31	185.979	184.944	129.59	131.327	132.97	109.14	186.101	175.733	199.935	194.083	154.153	248.079	165.925	142.761	95.6568	104.753	124.267	89.6259	245.73	218.747	205.553	228.268	189.095	212.936	236.614	165.09	266.193	184.771	174.325	198.287	171.067	63.7446	168.554
L1ME3C	LINE	L1	114.926	139.026	122.654	131.679	80.0804	50.525	59.9528	62.1586	50.3925	56.4056	57.5744	50.4176	39.007	50.98	29.6626	58.548	49.4439	36.8642	31.9681	50.0947	30.1076	64.6408	31.9451	35.7354	64.4666	42.9856	39.8609	64.0874	38.6863	28.7218	37.9335	44.9195	81.2502	58.6891	47.5937	72.8092	38.3128	60.4874	46.8991	27.3524	35.1602	36.6376	41.6919	49.1313	10.6071	12.1586	92.8766
L1ME3D	LINE	L1	52.3059	55.8898	57.5639	75.9338	73.5386	53.1523	41.3324	48.7503	36.8231	38.4773	37.6663	34.3145	38.7783	72.0857	28.7963	42.1595	40.0418	41.2897	43.6704	44.5051	33.7445	39.8151	33.598	28.9236	94.0524	121.185	92.7496	122.592	49.8428	82.8023	84.7273	76.5847	72.262	68.8178	62.9652	91.8823	95.5327	62.6648	112.697	94.1246	82.7642	42.1407	86.6791	64.545	49.4168	32.8194	105.939
L1ME3E	LINE	L1	109.17	141.903	132.173	121.707	114.819	109.269	75.5951	86.817	80.4726	80.1718	76.0027	76.4373	89.9574	80.7714	86.8014	61.1701	49.1319	79.0525	64.4886	72.5489	56.3252	75.277	64.4942	65.4867	163.535	189.126	132.092	110.561	79.5419	121.704	147.193	179.294	114.035	103.492	87.1479	86.0774	108.603	124.17	154.962	154.924	99.8849	83.3266	166.804	110.098	58.3665	63.9648	197.249
L1ME3F	LINE	L1	68.9944	101.177	102.269	84.0667	78.2758	60.3942	51.8533	63.4536	63.7121	66.8098	45.1493	48.3091	36.6183	59.6381	53.1782	74.281	44.0148	48.9951	41.7619	35.631	45.6218	42.7566	41.9578	48.6588	89.315	52.4499	53.3423	64.0087	24.1208	41.8102	54.1036	49.5222	104.374	87.9724	91.1355	116.097	97.8773	101.039	58.6487	51.5113	79.0895	27.4405	51.3627	77.3439	45.9088	30.9692	100.018
L1MA8	LINE	L1	125.472	157.026	162.026	230.376	184.207	136.182	137.023	142.312	124.15	132.867	142.987	133.574	165.862	162.151	117.537	100.912	111.285	113.019	117.903	120.78	120.546	145.377	134.201	87.45	122.57	138.315	104.222	122.277	72.569	79.303	80.0202	78.7583	260.697	191.383	208.769	255.468	123.17	167.493	104.091	96.4649	152.305	74.4813	85.3539	104.373	129.743	55.5067	480.189
LTR25-int	LTR	ERV1	127.056	112.971	115.576	79.5302	58.2895	69.3203	52.5491	64.7216	58.3842	62.9699	89.3772	92.5403	148.633	148.542	200.295	178.635	169.299	172.303	174.606	175.389	149.848	120.081	155.498	168.237	137.433	183.204	225.943	155.382	176.542	126.521	175.823	152.317	191.247	266.776	177.897	186.916	464.643	481.75	527.507	393.295	441.52	646.208	545.04	517.599	136.621	132.952	48.6372
Tigger1a_Art	DNA	TcMar-Tigger	2.35647	1.93149	4.13663	2.04343	1.35347	0.639984	0.278332	0.701443	0.388488	1.21944	1.36816	0.671925	0.0508234	2.43421	0.123766	0	2.2257	0.044929	0.652922	3.13092	0.920722	1.22363	2.95611	1.88863	2.78674	1.7448	1.42592	5.4258	1.49787	5.27172	1.93821	2.42923	4.75147	8.0866	2.57263	0.995115	7.65758	9.07735	0	0.975131	3.8974	0.326672	1.14617	0.0275245	6.13222	0.176212	9.36168
MER57F	LTR	ERV1	6.48995	8.71224	7.32632	16.8787	11.9557	7.51139	6.90264	5.82737	9.49021	10.8971	6.7012	7.15948	20.0752	0.497906	5.52823	11.349	2.91213	2.56095	2.00899	2.93884	2.76217	3.12968	3.78256	1.40056	0.0928913	1.85055	6.74071	6.91986	2.22097	5.54439	5.26085	6.09439	4.03875	1.6745	9.84032	10.2276	4.19047	4.63765	1.98585	3.63236	4.28715	6.28216	2.36398	7.48667	8.39727	5.90309	10.7115
MER57D	LTR	ERV1	0.656721	1.27396	0.946939	1.06258	1.62417	1.4147	2.11533	2.13131	1.66495	0.908095	0.781806	0.926793	0.838586	0	7.79727	6.14569	2.01769	0.359432	1.45652	4.43706	1.05883	1.03538	1.36681	0.233426	0.185783	2.37928	2.46295	2.59495	1.08466	0	0.221509	0.127854	5.74136	3.5532	4.0519	3.86989	6.78457	4.15692	2.31682	4.68063	7.23804	0.0753859	10.6021	0.935834	2.5689	2.29075	14.4126
MER47C	DNA	TcMar-Tigger	5.02199	5.54789	5.3826	5.59899	5.68458	4.51357	3.33999	4.07376	3.88488	2.64645	3.76942	4.40227	38.1176	25.5592	13.3668	24.7467	13.8118	24.9356	12.8575	19.112	10.5423	12.5422	13.827	8.7641	10.4038	10.9976	5.18516	10.0653	8.16079	5.81707	9.19263	12.7002	6.25611	7.22893	8.68263	9.17717	8.8798	7.15442	10.1278	9.94634	13.8358	6.98576	8.70373	7.01875	4.44724	8.326	13.6289
MER47B	DNA	TcMar-Tigger	16.8043	23.26	16.098	30.5697	16.5124	13.3386	13.5548	10.9803	8.96298	9.39229	18.7354	15.3384	18.2202	28.9339	17.451	26.4265	16.2455	23.7899	6.95613	29.2923	11.417	19.131	12.3648	15.0878	5.85215	2.32641	9.46292	5.89761	4.33865	5.18083	1.16292	11.0807	37.497	16.8675	17.3009	14.7609	15.7891	15.7793	1.95275	17.2842	12.583	2.63851	13.4317	5.8352	9.86127	1.36564	25.7337
MER47A	DNA	TcMar-Tigger	425.556	638.829	610.626	370.555	451.022	250.739	236.861	242.429	225.129	223.21	235.966	229.173	239.582	276.365	174.758	231.078	131.192	152.714	139.524	151.629	141.4	164.32	162.713	154.549	50.2542	52.2384	54.3794	37.6661	24.3791	35.3569	39.041	40.6577	120.054	104.758	76.0213	81.8205	49.0883	54.2379	42.1	53.9735	48.6619	45.8598	39.1131	64.022	33.8101	17.2687	55.7347
SVA_D	Other	Other	63.6247	60.2048	75.9545	53.2518	50.9808	41.2958	78.1836	79.6947	68.4849	77.188	53.1628	57.4148	41.3448	47.2181	46.4536	39.2915	67.1247	30.5068	60.2195	31.482	42.031	43.4625	42.2756	37.8787	908.245	887.577	1029.64	598.096	587.577	570.8	742.001	730.176	317.161	414.663	413.229	339.942	900.751	713.095	962.308	1271.18	621.72	599.343	963.141	943.898	1662.99	1322.47	125.359
SVA_E	Other	Other	15.4523	13.8081	22.7265	6.57984	12.7677	7.94927	18.5091	20.9354	16.1778	18.7586	7.87391	7.78506	10.8254	15.1585	12.2941	9.79214	26.022	9.00826	22.35	7.97135	10.4962	10.6597	11.5702	11.544	613.036	565.317	675.756	375.638	356.027	353.114	490.034	474.936	176.121	280.703	258.935	196.093	554.439	436.788	646.195	816.404	387.513	367.959	599.196	609.09	1190.17	958.944	48.2018
D20S16	Satellite	Satellite	4.67431	7.15061	10.7652	60.3629	44.5743	70.9708	32.4536	35.7736	43.9824	44.3929	163.035	188.51	142.229	147.823	181.194	120.701	218.805	205.325	166.771	229.536	158.617	167.402	171.2	162.592	29.2608	119.281	20.9351	5.26853	24.534	42.4464	12.626	22.545	96.4945	83.7249	77.6935	130.747	27.7868	13.1212	35.9438	46.0018	28.5902	4.72418	15.4375	51.636	22.5677	3.30397	3.48342
MER30B	DNA	hAT-Charlie	2.47236	2.91778	2.6913	4.20946	4.91761	3.70517	9.51897	9.3076	8.10276	10.1707	4.27201	6.32536	1.77882	1.74267	4.33182	4.38393	2.43371	4.111	2.20989	2.53547	1.12788	5.52988	1.23966	1.74009	7.4313	7.66657	6.93515	4.44287	5.83651	5.18083	3.32264	3.15374	7.52317	6.57547	9.90463	11.4991	11.5737	9.13391	6.71878	3.7055	8.54645	2.61338	5.65922	8.94547	6.62942	3.61234	16.5898
SVA_A	Other	Other	39.6737	37.2325	45.0045	33.267	31.4005	26.9804	39.6902	39.9013	35.8242	38.3475	32.5008	33.5267	27.2922	26.389	27.0636	30.4417	45.5333	24.5312	37.8695	24.6055	27.4375	29.8143	27.495	25.1464	519.355	498.697	579.636	335.417	324.52	341.162	419.151	414.972	184.516	250.235	247.359	183.433	478.437	389.534	531.413	682.494	354.942	348.584	511.299	493.79	902.541	726.256	69.1458
SVA_B	Other	Other	19.1222	18.9039	28.5577	12.7919	15.3393	11.8229	22.9903	24.8742	21.1726	23.1175	15.2173	15.7555	17.0004	12.254	14.5219	23.5995	40.3331	16.8034	35.1322	12.7542	17.6318	17.6721	16.211	16.5945	615.358	582.342	712.506	393.567	378.289	377.882	495.239	490.534	203.64	291.24	265.624	213.176	553.616	439.135	644.209	826.083	409.033	398.766	604.855	603.062	1136.78	914.142	60.9598
FAM	SINE	Alu	313.874	249.737	251.039	205.896	177.621	167.911	156.924	153.697	128.895	151.107	132.293	135.729	91.3805	104.035	121.58	108.492	125.95	118.343	100.123	99.4786	111.453	139.282	114.081	101.477	108.822	139.849	134.555	115.868	105.987	117.159	106.657	118.18	161.986	141.883	177.64	146.005	133.97	147.726	132.257	180.448	122.462	139.389	141.265	142.935	76.8461	61.7181	111.905
MER89-int	LTR	ERV1	14.1775	15.4108	14.1542	7.35634	10.6924	8.95977	7.04181	6.23205	4.82835	5.99342	5.16551	6.04733	4.7774	38.7537	3.75424	12.5782	11.3989	3.90882	13.5356	17.0568	9.36835	14.1424	9.18621	13.7934	1.81138	2.64364	1.49073	6.25147	0.361554	3.09032	0.941414	0.170472	15.4423	14.9888	32.4152	12.7154	7.9569	0.16967	1.15841	3.29107	1.67032	2.33696	5.12195	11.2575	0	2.07049	24.4275
MER90a	LTR	ERV1	8.92369	9.16429	10.516	23.2134	19.1291	13.5744	15.7536	16.7807	13.7913	16.9943	17.1997	17.5627	19.44	19.6396	28.3012	18.9697	29.0589	10.738	17.7293	18.8047	18.7827	27.6494	17.7049	18.8651	9.84648	17.7124	28.5832	16.1594	7.07613	7.27134	9.91254	9.63169	41.4566	23.8106	38.5895	38.6989	24.7437	8.11589	31.2109	23.5007	20.2108	4.34725	26.9708	18.469	7.62384	11.1013	18.8975
MER97a	DNA	hAT-Tip100	1.62249	2.50682	2.19291	2.2069	0.812083	0.673667	1.02983	0.890293	0.721478	0.596748	0.530511	1.04264	0.0254117	0.0276614	0.165022	0.0409713	0.0416019	0.292038	0.426911	2.59309	0.621488	3.41205	2.73361	0.0212206	0	3.06663	0.0648145	0	0	0.272675	0.0553773	0	4.83066	3.26731	1.35063	0.221137	2.34467	0.226227	0.0330975	0.463187	2.39412	0.1759	0.143271	2.22949	3.25947	0.220265	15.5012
tRNA-Thr-ACY_	tRNA	tRNA	0	0	0	0	0	0	0	0	0.0277492	0.0518911	0.0558433	0	0	0	0	0	0	0	0	0	0	0	0	0	0	0	0	0	0	0	0	0	0	0	0	0	0	0	0	0.0243783	0	0	0	0	0.165736	0	0.348342
X5A_LINE	LINE	CR1	3.43813	4.43831	5.23308	6.74331	4.33111	6.77035	6.84698	6.36694	7.04829	5.8637	4.04864	3.61449	5.46352	4.48115	6.1058	2.49925	0.0832038	1.81962	1.18028	2.30497	2.48595	2.96496	1.52574	1.69765	2.92608	0.793093	3.17591	0	0	0.136338	0.0553773	1.10807	0.98989	4.86013	2.57263	0.939831	0.099773	0.50901	0.0661949	0.292539	1.53112	0.778988	0.0716356	1.59642	0.0828678	2.20265	0.261256
MER34C_	LTR	ERV1	34.8835	26.4244	42.6621	22.2734	20.257	25.3636	18.2029	21.2591	24.1695	23.1175	22.0302	32.6926	42.4121	23.2909	26.7748	60.1868	30.7646	27.856	34.3789	22.4158	36.3685	48.1453	36.6812	29.0297	15.0948	17.3423	21.7777	13.9184	5.21671	5.63528	11.1862	15.8539	24.1533	20.5841	18.9088	34.442	7.9569	15.3269	15.8868	13.5056	11.7757	2.86466	7.80828	11.5052	5.11018	2.42291	3.04799
Tigger14a	DNA	TcMar-Tigger	20.4356	34.6024	22.3777	42.0129	38.8446	24.1173	22.6841	24.8473	28.5816	27.4504	31.0489	26.5526	35.7035	17.9523	13.8206	18.9697	15.6007	15.3882	11.4764	16.4037	13.6727	15.5543	12.7463	9.54926	7.10618	4.70569	19.0555	14.9406	2.42758	11.0433	13.8443	12.4019	21.8172	14.6212	15.5644	16.4747	10.7755	9.07735	8.87012	13.6762	15.3391	18.0424	6.08903	16.4872	11.1043	11.3657	10.3196
MSTD-int	LTR	ERVL-MaLR	3.20635	3.45202	4.18647	6.29376	6.36132	4.91777	4.95432	6.12413	6.79855	5.31884	4.63499	7.11314	2.76988	5.53229	6.02329	8.35814	3.03694	2.89792	10.1956	3.63033	4.64965	18.6133	8.55048	1.97351	17.092	9.30562	7.06478	8.68914	7.90253	23.95	10.9647	3.32421	6.49368	12.9059	9.96895	19.9023	16.5623	39.0807	17.8726	31.9112	19.2365	6.88525	13.8615	8.69775	8.64587	7.13657	84.8648
Charlie22a	DNA	hAT-Charlie	19.9334	22.3148	24.2217	21.6603	24.4527	23.9152	15.6144	17.617	16.6772	16.7349	17.7302	17.5859	21.1934	42.2667	17.5336	40.8074	7.84196	21.6782	16.8504	25.8157	17.1715	18.9663	19.8981	22.0057	16.9991	21.7307	9.65736	10.8123	10.3818	15.2244	9.69103	8.77933	15.1255	15.0296	25.1475	15.1479	6.68479	16.8256	10.2602	14.0906	15.8958	10.0766	6.41139	23.9463	6.79516	5.28635	8.70854
L1MC4a	LINE	L1	125.434	138.738	138.353	183.132	186.193	153.832	140.641	150.352	147.459	155.751	135.811	139.343	199.685	176.48	141.506	168.556	119.814	136.045	162.151	116.286	164.878	164.861	147.933	136.469	180.906	220.85	196.582	215.774	145.138	153.289	173.109	210.406	291.859	296.55	283.954	292.121	236.562	197.411	232.841	189.395	195.956	198.34	199.434	180.478	123.114	117.93	451.625
Ricksha_a	DNA	MULE-MuDR	6.10365	4.80817	3.04017	3.31035	3.78972	1.85258	2.64416	1.78059	3.46865	2.25726	2.14997	3.77668	3.73552	2.57251	3.71299	1.27011	3.78577	1.81962	3.69152	2.55467	2.30181	3.27087	2.51111	3.31041	0.232228	2.11491	0.518516	0.275222	0.878059	0.454458	0	0.937598	2.05897	8.41333	2.63695	3.59347	1.97052	2.54505	2.28372	3.65674	0.835158	4.42264	5.44431	1.76157	0.690565	0.837006	0.348342
LFSINE_Vert	SINE	tRNA	151.587	148.19	168.306	182.029	160.431	128.569	172.26	172.906	172.1	164.676	175.711	171.735	252.033	272.272	228.06	291.593	158.441	180.075	163.582	164.287	147.431	190.134	200.062	179.335	102.691	139.584	76.9996	64.5985	68.7985	62.7153	64.7915	64.3533	298.274	222.177	288.263	307.656	126.263	136.811	79.831	95.5873	124.661	125.317	84.8166	85.1058	39.6937	35.1542	65.3141
L1MDb	LINE	L1	35.3084	34.1503	39.4226	24.0716	19.2644	21.5237	23.9087	25.4138	17.1767	25.0634	17.4231	15.4311	12.0451	24.0655	34.3658	15.7739	8.40359	16.5114	11.0243	16.0195	11.9234	9.97732	10.6802	10.7376	9.98581	11.3148	14.9073	8.64983	7.90253	4.13557	7.30981	12.2314	22.1339	19.0321	21.1599	17.1934	5.61223	4.21348	4.36886	16.0409	7.29371	9.14682	11.3184	6.13797	1.27064	5.85904	39.1449
L1MDa	LINE	L1	187.629	190.354	171.246	414.162	411.185	290.586	476.227	469.94	364.513	387.497	484.832	425.398	1336.83	860.631	866.776	878.261	271.432	382.57	284.523	302.623	451.983	456.792	483.245	383.838	214.532	225.661	222.249	138.987	108.879	116.16	95.4151	164.634	432.028	449.828	356.695	407.831	497.892	394.313	342.79	315.577	312.266	277.521	237.221	257.299	104.054	39.163	524.646
LTR75	LTR	ERVL	2.54962	5.09584	2.74114	2.24777	1.62417	1.85258	0.723664	0.836335	1.7482	1.91997	1.56361	1.73774	0	0.885166	5.52823	3.72839	9.17322	1.84209	2.4359	2.49705	2.67009	0.49416	3.43291	1.08225	6.22372	2.37928	2.85184	9.9473	8.00584	2.99943	4.76245	8.77933	9.54254	13.1101	12.1557	8.90075	9.77776	5.54256	5.75896	9.77569	3.92524	2.76415	2.86543	0.798211	1.85071	0.660794	26.3869
7SLRNA	srpRNA	srpRNA	25.1099	26.9175	25.5175	33.5122	75.8395	43.3168	38.8552	46.0524	42.373	41.8761	28.3405	32.878	15.2978	19.446	27.8474	17.8635	36.9841	29.406	37.317	26.6032	26.6549	26.0728	23.1721	23.3002	29.7717	30.8778	24.4999	37.7447	29.2859	15.7243	21.1541	19.86	36.2696	56.8104	38.9754	58.8223	50.7595	45.3302	39.0881	34.9585	43.4839	24.8522	38.6474	57.251	31.2412	16.2115	29.4784
MER6B	DNA	TcMar-Tigger	15.4136	14.0136	15.7989	26.2785	9.4743	8.85872	10.5766	13.6781	9.8232	13.2322	12.844	16.103	8.13175	6.30681	5.65199	5.49015	16.4328	19.6115	9.84406	7.51036	11.3709	17.8368	9.05906	5.89932	6.31661	8.5654	6.74071	5.15058	7.95419	6.27153	3.10113	12.615	10.1365	13.5594	10.7407	14.8162	18.3582	22.6792	13.4045	6.99657	10.3003	10.0766	11.211	9.22071	13.8942	3.17181	22.7728
LOR1-int	LTR	ERV1	16.0317	21.1642	22.8262	23.949	21.7007	16.5722	12.7755	15.7555	12.9866	16.1641	14.8822	11.7703	30.799	2.37888	19.8851	34.3749	16.4536	21.2739	16.3231	22.1085	14.9617	22.1195	15.7024	16.9128	40.2684	46.581	21.2592	29.3308	9.91691	16.5423	15.0073	34.6485	36.0716	30.4269	31.0002	28.0291	48.5645	51.7211	53.0883	55.4118	57.7929	26.4353	40.295	39.1949	34.1139	38.5023	35.4873
LTR72	LTR	ERV1	1.93153	2.26025	1.94372	1.96169	1.66928	0.538934	1.28033	0.890293	1.41521	0.752421	0.698041	0.556076	0.0254117	7.77287	0.53632	1.27011	6.13628	1.16815	4.64579	0.749115	8.12537	1.90604	0.985372	1.46422	2.60096	9.99297	5.50923	15.2551	31.9717	3.13576	6.20226	11.8905	26.2123	2.98142	5.14526	16.9169	10.0521	6.50402	8.50604	3.72988	7.73913	0.55283	0.859628	2.06434	3.50807	4.14097	14.9352
Cheshire_Mars_	DNA	hAT-Charlie	0	0	0	0.122606	0.0902314	0.0336833	0.361832	0.404678	0.166495	0.0778367	0	0	0	0	0	0	0	0	0	0	0	0.0470628	0	0	0	0	0	0	0	0	0	0	0	0	0	0	0	0	0	0	0	0	0	0	1.57449	0	0
HERVP71A-int	LTR	ERV1	0.0386307	0.205477	0.0498389	0.326949	0.225579	0.0673667	0.417499	0.269786	0.221993	0.155673	0.390903	0.0463397	0	0	0.165022	0.0409713	0.416019	0	0.276236	0.0192081	3.47573	2.11783	0.0635724	0	3.01897	0	0.0648145	3.97106	5.73321	3.49933	3.26726	15.2147	2.49452	9.23016	0.450211	25.3754	10.7755	2.68644	0.0661949	5.9483	1.47545	1.20617	11.0677	0.0275245	12.6511	0.0440529	0.0435427
L1P3b	LINE	L1	0.309045	0.287668	0.44855	0.449554	0.270694	0.336833	0.417499	0.485614	0.33299	0.363238	0.418825	0.393887	0.787763	1.0788	0.660087	0.819426	1.68488	0.673935	1.70764	4.24498	0.644506	0.823599	0.985372	0.594176	2.04361	1.42757	2.72221	2.16246	1.18796	0.863471	0.886037	1.19331	7.44397	2.1646	4.82368	3.59347	0.99773	0.904907	0.364072	0.70697	0.612449	0.402058	0.608903	0.55049	3.03849	2.46696	12.758
LTR73	LTR	ERV1	3.43813	4.60269	6.08035	3.75991	6.04551	3.57043	4.42548	4.10074	4.43987	5.16317	1.87075	1.89993	0	6.41746	2.80537	6.18667	4.63861	5.23423	2.73725	4.93647	3.17649	10.848	6.38902	3.05576	3.62276	8.93551	5.31479	4.7574	6.04311	3.68111	2.60273	4.09134	17.3825	1.71534	7.13905	18.5755	1.42177	0.424175	6.42091	0.975131	0.501095	4.1211	4.26232	0.908309	21.8771	1.58591	15.5447
HERV35I-int	LTR	ERV1	3.32224	6.57527	3.53856	13.4866	5.91016	5.18724	11.2446	13.3004	11.4327	13.0766	4.55123	4.54129	12.223	4.34285	20.9578	12.6192	7.11393	4.89726	9.1158	7.33748	10.174	9.01253	8.93192	4.47754	28.2854	31.618	21.4536	7.78484	13.0676	8.86194	13.4567	14.5328	20.7085	6.77968	22.4462	18.5755	17.7347	39.4483	5.56037	22.6718	14.0307	3.9452	4.54886	8.00963	6.54655	2.55507	32.1781
MER68	LTR	ERVL	28.5094	28.397	29.5046	31.101	28.0169	21.6247	18.7596	20.7195	16.0945	20.6527	18.0932	19.3236	53.6441	14.4116	24.7533	44.1261	22.7146	32.888	36.2623	36.9179	26.1255	49.9101	26.2554	22.2392	39.3395	39.9719	30.8517	39.2388	21.7449	22.9502	26.6365	22.7581	45.2578	69.9614	37.0459	52.4647	39.9591	22.5379	29.3905	23.9882	78.5605	29.5513	28.8333	64.3798	22.982	13.0397	132.849
LTR108d_Mam	LTR	ERVL	0.309045	0.698623	0.398711	0.449554	0.225579	0.370517	0.111333	0.296764	0.0277492	0.259456	0.0558433	0.0463397	2.41411	0	0	0	0.312014	1.0109	0	0	0	0	0	0.445632	0.139337	0	0.129629	0	0	0	0	2.38661	0	2.40964	0	0	1.52154	1.52703	0	0	0	0	0	0	0.303849	0.0881058	0.696683
tRNA-Tyr-TAT	tRNA	tRNA	0	0	0	0	0	0	0	0	0	0	0	0	0	0	0	0	0	0	0	0	0	0	0	0	0	0.158619	0	0	0	0	0	0	0	1.30693	1.92947	0	0	0	0	0	0	0	0	0	0	0	0
MER110-int	LTR	ERV1	31.2908	27.3285	30.1525	11.9745	14.3919	15.6964	11.4395	10.7375	9.26822	13.9847	11.8388	14.5043	5.79387	9.37723	21.3703	22.6162	4.95063	8.17707	14.8163	12.2163	17.1945	14.2836	11.0934	15.3213	4.96968	7.93093	8.42589	0.589761	1.70447	0.363567	11.5739	8.69409	23.203	22.4219	27.0769	16.9722	16.9115	4.35487	9.66446	4.24182	5.28933	18.4695	8.52464	3.24789	0.138113	0	1.69817
Tigger2a	DNA	TcMar-Tigger	326.545	225.326	211.616	84.0667	243.986	234.84	82.4699	79.8026	78.0307	82.1955	65.9509	61.5854	234.88	249.672	174.675	229.562	64.6702	85.5672	69.8627	57.1632	73.5657	75.7476	65.702	83.6091	55.5954	62.39	37.4628	39.9072	19.7822	42.6282	35.3307	25.443	187.723	213.927	145.418	170.773	136.664	138.903	117.33	106.631	92.5634	103.882	65.7615	73.0776	66.7362	16.0793	62.9192
Tigger2b	DNA	TcMar-Tigger	4.82883	4.15064	3.73792	2.2069	2.97764	3.33465	4.20282	4.80218	3.2189	3.73616	0.893493	2.15479	0	0	0.618831	0.245828	0.104005	4.71754	1.38118	1.22932	3.91307	2.54139	3.30576	3.03454	0	0	0	0	0.516506	0	1.88283	0	2.49452	3.92078	1.92947	1.43739	0	0.0565567	0	0.0487566	0.222709	0	0.931263	0	0.994413	0	0.0870854
MLT1C-int	LTR	ERVL-MaLR	2.27921	2.6712	4.03695	4.45467	3.56414	3.90727	3.03382	2.67088	3.1634	2.56861	3.40644	4.00838	2.18541	1.4384	47.1962	19.7072	2.64172	15.1186	7.38304	3.76478	5.75451	9.13019	10.108	4.20167	7.70998	4.54707	13.611	14.4688	1.13631	6.68054	7.91896	9.93002	7.08761	2.94058	7.97516	18.4096	6.38547	1.0463	23.0689	10.3364	11.5252	11.4838	6.2323	3.1378	4.47486	0.396476	0.740226
HY1	scRNA	scRNA	2.62689	2.34244	1.69452	1.47127	1.35347	1.31365	0.918497	1.37591	1.6372	1.66052	1.61946	1.06581	5.38728	0	0.123766	4.91656	1.51847	3.99868	2.13455	0.825947	1.10487	0.447097	0.41322	0.190985	5.61992	5.60452	4.0185	6.72327	5.21671	2.90853	3.76566	5.79606	16.5114	31.7746	16.9794	10.504	16.5124	20.9825	18.005	15.724	13.1955	10.2274	4.54886	7.15637	9.86127	5.2423	1.17565
HY3	scRNA	scRNA	21.7491	24.4107	25.2185	22.6821	21.2044	18.8964	21.9604	27.1135	24.336	27.6061	19.7406	19.7639	27.1397	24.0931	36.5523	28.516	13.7494	22.8913	16.097	19.938	15.5142	16.2837	16.8149	12.3504	13.7015	16.3377	15.9444	9.82935	4.02874	13.4974	13.4567	7.62864	18.8871	20.2982	37.5604	31.1803	10.0521	17.8436	14.8939	11.0677	9.49296	2.78928	10.8528	10.652	9.14308	12.511	3.8753
HY4	scRNA	scRNA	0.695352	1.52053	1.59484	0.776503	0.94743	0.90945	0.667998	0.728421	0.499485	0.648639	0.251295	0.440227	1.9567	0.0829843	0.123766	0.163885	0.0832038	0	0.376686	1.1909	0.11509	0.235314	0.508579	0.212206	1.99716	1.85055	2.6574	0.9043	0.568156	1.31793	2.32585	4.34705	6.81044	3.79825	2.70126	12.2178	2.34467	0.0282784	3.74001	0	1.97654	0.703602	2.86543	1.01841	1.40875	0.30837	3.48342
HY5	scRNA	scRNA	0	0	0	0	0	0	0	0	0	0	0	0	0	0	0	0	0	0	0	0	0	0	0	0	0	0	0	0	0	0	0	0	0	0	0	0	0	0	0	0	0	0	0	0	0	0	0
MER87	LTR	ERV1	0	0.123286	0.299033	0.122606	0.496273	0.134733	0.500998	0.728421	0.66598	0.259456	0.223373	0.139019	8.94492	4.12156	0.165022	0.573598	4.22259	0.965973	3.11394	0.0384161	0.161126	0.635348	1.81181	0.74272	2.04361	1.63906	0.194444	14.9406	4.33865	3.90834	4.59632	3.11112	0.237574	1.10272	1.54358	9.01132	8.10656	10.2368	5.39488	0.828862	0	0.0502573	0.537267	0.0825736	1.43637	1.01322	6.57495
MER89	LTR	ERV1	29.0889	31.1915	29.0062	64.695	62.2597	42.7105	45.1455	48.9661	39.7646	49.0371	31.2443	34.8474	41.0907	41.0772	48.0626	44.29	44.2644	45.2884	36.5887	39.0884	45.9671	51.322	48.3786	39.4066	11.147	15.0159	13.4814	3.89242	3.46059	1.36338	4.48556	6.60581	32.3892	26.6286	26.1122	27.6421	16.4127	23.9235	15.3241	11.0434	24.8042	2.71389	11.211	19.6525	5.82837	4.62556	42.4541
HUERS-P3b-int	LTR	ERV1	7.3012	5.3835	6.22986	6.90679	4.0153	4.78304	3.47915	4.99103	3.55189	4.72209	3.43436	3.29012	9.37692	5.00672	13.1605	16.4295	7.92516	6.40238	10.1956	8.7973	5.43226	17.625	5.94402	2.94966	7.98865	3.38386	8.29626	14.1543	16.0117	30.4942	8.36197	16.9194	20.5105	24.5865	45.0854	29.6323	5.98638	9.50153	17.2438	19.1126	23.2452	10.6797	15.6882	23.7261	14.2809	14.3613	10.7551
U4	snRNA	snRNA	6.41269	6.45199	5.18325	4.12773	4.46646	4.68199	7.84897	7.36515	8.04726	8.1988	5.38888	7.11314	0.914822	3.76196	4.49684	7.16998	2.0801	2.4037	3.16416	3.95686	4.4655	4.89453	3.27398	3.18309	3.29764	2.32641	2.39814	0.15727	0.464855	0.636242	0.83066	0.596653	8.51306	4.0433	4.95232	6.24711	5.3628	2.60161	3.57452	1.75524	0.80732	3.21647	1.03872	0.192672	1.38113	0.264318	0.609598
MER92-int	LTR	ERV1	34.1495	27.9038	37.13	43.852	29.8666	40.0832	40.9427	44.9193	44.4542	51.009	34.8183	37.929	40.9129	16.9011	40.8841	73.7074	33.3855	45.7826	45.2274	35.9383	24.5833	37.9091	23.2675	18.377	19.0427	14.6458	18.7314	32.7121	6.76622	14.7699	18.6622	17.2177	32.904	25.8118	20.1308	53.5151	20.0045	3.22373	15.2248	18.8688	29.2305	23.7466	17.1567	36.3874	9.52979	7.18063	32.1781
5S	rRNA	rRNA	7.72613	11.4656	10.4662	17.3691	31.8517	21.3889	110.08	97.2307	39.1541	57.5732	40.9331	50.4639	13.8494	8.24311	2.72286	9.54631	7.30114	4.69508	4.47	7.27986	6.00771	5.90638	4.95864	6.38739	11.2398	9.67573	7.32404	15.0979	14.049	5.22627	14.0658	7.20246	24.866	28.3848	23.2823	23.6616	15.0657	9.78431	12.9411	9.48315	11.3025	5.60369	9.09773	7.01875	6.02173	6.21146	7.92477
LTR50	LTR	ERVL	86.4941	88.2319	80.0413	89.1344	82.4264	68.2425	85.3367	82.1227	68.6514	71.3503	57.3232	57.2063	49.4004	51.6439	58.0051	77.2719	21.2794	53.0611	46.9099	62.0037	60.5375	51.9338	62.4598	51.8631	39.8968	44.1488	18.6018	67.508	21.3317	19.3599	33.7248	46.1554	69.5299	52.3179	47.851	83.5343	44.7233	68.8861	46.9984	46.8063	41.8693	36.4365	62.1797	31.1853	37.4839	17.489	96.8825
LTR19B	LTR	ERV1	1.97016	2.05477	1.44533	2.81993	1.26324	1.31365	1.39166	1.24101	2.63617	2.07564	1.20063	1.99261	11.359	0.276614	0.165022	0.655541	0.124806	0.044929	1.25562	0.441786	0.897704	1.88251	4.70435	3.7136	1.6256	2.16779	8.10181	4.2856	3.51224	4.09013	4.65169	5.07155	9.62173	0.898511	4.30916	8.45847	7.55781	22.7358	20.1563	12.6767	22.1874	40.5576	27.1499	3.57819	2.8175	0.0440529	11.3211
LTR19C	LTR	ERV1	2.12469	1.64382	0.996778	2.69733	1.62417	2.6273	2.00399	2.23922	1.77595	3.94373	1.20063	1.41336	1.11812	0	0.206277	7.53872	6.90592	1.72977	4.09332	1.38298	0.920722	3.05908	4.64078	3.43773	0.557348	5.18154	1.03703	1.21884	4.85515	0.181783	6.31301	3.57992	1.10868	0.612621	3.47305	1.60324	0.623581	6.02329	0.364072	1.07264	0.918674	1.4072	0.859628	0.0825736	15.3305	0.396476	7.48935
LTR19A	LTR	ERV1	4.24937	3.73969	4.13663	8.50066	7.03805	5.99564	6.65214	7.58098	7.85301	7.42043	5.69602	6.30219	6.88657	13.3605	6.60087	24.8286	7.82116	4.69508	4.84669	12.5237	5.57037	11.7657	9.24978	7.00279	9.84648	15.4389	7.06478	11.9132	3.30564	7.49856	3.98717	8.65147	4.63269	17.1942	13.442	16.6405	21.1269	12.7818	2.81328	6.89905	13.0285	11.6346	0.644721	5.55995	21.3799	0.0881058	2.26422
MLT1J2	LTR	ERVL-MaLR	111.604	114.245	110.941	104.787	110.669	93.4376	88.3984	90.567	78.5024	88.163	70.1392	74.3752	152.419	144.116	142.661	176.34	153.865	147.142	132.895	100.439	122.824	132.905	124.284	132.671	60.9367	104.212	81.3422	62.8685	63.1686	49.3996	57.094	79.7811	149.592	121.953	135.256	164.691	144.895	135.482	73.4763	102.316	123.91	99.0822	88.4342	89.5097	75.5202	35.9031	154.011
Tigger3a	DNA	TcMar-Tigger	36.5832	46.1502	50.5366	40.5416	33.7917	29.6413	20.7914	22.0954	26.6114	24.778	29.0106	24.5369	67.0107	47.9926	27.3523	57.3188	99.3038	33.6069	48.3162	29.0618	31.1664	33.697	38.4931	27.9263	147.79	159.147	137.083	172.839	79.8518	87.8468	132.518	139.958	246.443	261.222	166.964	234.46	136.115	106.44	99.3254	76.3284	107.123	73.6018	107.489	113.649	28.4513	34.4934	164.112
MLT1J1	LTR	ERVL-MaLR	82.1674	78.4512	89.5107	78.8355	72.5009	65.7162	80.772	82.9861	63.6566	75.5794	56.0667	57.8782	132.09	114.878	104.541	115.375	92.9387	69.3254	75.0358	72.9138	80.7934	64.5702	66.1153	74.7813	38.1319	58.5831	52.1757	27.3256	23.501	34.448	65.2345	32.7307	92.0598	120.564	93.065	109.02	81.6892	99.6247	94.6587	72.501	72.798	57.7959	67.6599	55.049	53.3669	23.2159	191.675
LTR2C	LTR	ERV1	91.8637	62.3418	98.4817	28.3219	38.8446	40.2516	76.0404	72.6533	37.4891	42.2394	25.7438	27.016	25.7421	14.1073	28.8375	26.7952	18.4712	10.3337	11.2503	8.06739	21.9362	22.8255	13.6998	19.0985	11.2398	23.2641	12.3148	21.1528	8.31574	12.8612	15.2841	12.274	38.8037	45.579	43.2202	34.9396	19.6303	19.3141	40.8754	27.6206	32.9052	25.2292	19.3416	21.2214	11.8501	7.66521	5.13804
LTR2B	LTR	ERV1	16.418	13.9314	18.0417	22.2325	16.8282	15.1238	18.4534	21.6368	16.3443	15.3598	12.3693	11.4691	18.5505	21.6866	25.9084	36.6693	10.6917	12.4229	7.58394	6.185	15.6523	29.6025	7.78761	12.4989	9.80003	28.6571	13.7407	19.5801	28.7177	13.4065	8.58348	12.4019	27.2022	19.7264	33.3156	14.982	37.7142	71.8836	41.2063	19.4051	29.4532	33.4965	12.7511	28.9283	12.9826	10.0881	12.3226
HAL1M8	LINE	L1	24.6077	30.4106	31.6975	34.2479	32.5735	24.6225	21.0698	23.93	20.5621	17.2019	22.0581	23.054	38.9561	22.2951	172.695	35.3173	20.4681	23.7225	30.5869	17.5178	29.5091	27.6729	30.8008	25.4222	68.0893	76.6657	102.342	64.7164	50.9274	68.396	42.2529	46.8373	136.051	93.8536	106.443	126.269	86.4783	85.033	51.0694	69.6975	105.007	73.0741	56.0549	67.7654	51.6266	13.7445	105.199
ORSL	DNA	hAT-Tip100	8.11244	7.47937	8.57229	7.64242	10.3315	8.18505	5.34398	6.17809	5.85507	6.12315	4.71876	4.74982	9.58021	3.92793	6.4771	9.83311	15.8711	4.38058	5.6754	7.22224	8.56272	5.78873	6.23009	4.88073	9.66069	7.03209	5.57405	3.49925	2.47923	4.68092	3.82103	3.70777	14.7692	7.26977	10.6764	18.5755	10.9501	14.1675	13.8678	12.3598	8.12887	10.4033	20.3445	8.97299	7.2095	4.75772	6.09598
MSR1	Satellite	Satellite	1.15892	0.863005	1.29581	2.61559	3.02275	2.4252	3.53482	2.83275	2.24768	2.49077	3.07138	2.59502	1.16894	2.07461	0.618831	0.94234	4.11859	1.52759	5.12293	2.78517	2.30181	1.67073	4.67257	3.01332	1.39337	3.33099	2.72221	0.747031	3.30564	2.72675	3.76566	4.85846	4.11794	1.55197	2.89421	4.25688	3.44217	10.463	2.44921	4.68063	6.15233	8.06629	4.40559	2.5873	8.64587	1.23348	0.130628
Tigger8	DNA	TcMar-Tigger	8.84642	10.8492	10.2668	7.31547	11.5496	5.72617	5.95631	6.25903	9.12948	4.98155	5.05382	5.65344	12.8583	2.68316	7.71476	10.038	3.55696	10.1989	6.15253	5.45509	3.5678	6.58879	8.16905	8.1487	4.59812	14.6458	9.85181	18.9117	18.8525	11.5432	9.96792	4.09134	17.4617	36.3489	27.4628	16.6958	10.2766	18.0416	5.56037	7.99608	17.2321	17.0875	7.41429	15.8266	4.19863	3.7445	17.5477
LTR49-int	LTR	ERV1	30.2092	28.3559	28.7072	25.7472	27.9266	21.3889	15.6701	22.7969	18.9804	23.0397	16.1946	16.775	26.1486	25.8911	33.4581	20.1169	19.6985	27.856	23.9321	21.6475	35.2867	27.6965	31.214	26.2711	45.0058	46.4224	43.4905	38.531	21.1251	54.944	38.9303	39.5922	40.5855	38.2276	24.8259	37.0404	34.6212	44.3122	57.3579	23.7932	38.1946	62.0426	43.4112	49.5992	39.9975	42.8635	56.1266
MER31-int	LTR	ERV1	37.3945	31.9723	25.9162	55.0908	51.2966	43.2494	63.7103	63.6964	46.5631	55.1084	48.3045	47.5213	49.6291	41.6028	48.6401	59.5313	29.6622	26.7327	32.1941	24.6632	45.1384	47.1099	36.6812	38.1546	9.47491	8.88264	11.4074	11.2448	8.00584	5.31716	7.64207	6.43533	57.4136	55.5035	38.2036	44.8907	20.9274	36.0266	4.23647	9.62942	13.8915	9.17195	14.9002	6.93618	17.6785	4.93393	42.4541
Tigger1	DNA	TcMar-Tigger	340.529	345.407	312.191	358.867	383.168	310.897	321.418	324.633	289.479	319.442	268.969	276.462	505.032	390.137	356.736	390.62	367.74	320.613	311.193	298.743	266.779	308.756	273.711	250.954	555.954	568.542	589.618	460.249	369.87	360.567	440.803	509.968	806.959	733.308	714.163	766.957	607.992	668.359	483.918	525.255	480.606	365.571	422.722	569.813	375.087	234.362	845.251
tRNA-Ala-GCY_	tRNA	tRNA	0	0	0	0	0	0	0	0	0.0832475	0	0.111687	0	0	0	0	0	0	0	0.0753372	0	0	0	0	0	0.139337	0	0	0.15727	0	0.136338	0	0	0	0	0	0.939831	0	0	0	0	0.139193	0	0	0	0	0	0
Kanga1d	DNA	TcMar-Tc2	4.4039	6.16432	5.28292	6.41637	4.19576	3.8399	3.78532	4.04678	2.77492	3.06158	2.17789	2.03895	2.89693	1.30009	1.85649	0.573598	4.59701	2.89792	4.84669	2.59309	5.7315	1.50601	4.95864	5.28392	4.45878	3.85972	1.23148	2.12314	1.54952	0.136338	1.05217	2.38661	7.83993	3.96162	2.37968	2.04551	3.61677	1.6967	1.2577	6.14333	1.50328	3.46775	4.58468	3.1378	4.6406	1.10132	7.4458
Tigger2	DNA	TcMar-Tigger	111.063	98.6702	93.3483	91.6273	89.0584	92.8987	54.7201	61.8079	51.0307	52.2803	55.8712	59.7782	40.9637	59.2508	72.197	76.7392	45.4293	53.5778	59.5164	47.2134	43.1589	53.2045	47.2343	52.4573	117.879	157.508	101.953	62.0822	47.002	66.26	53.6606	75.6045	250.719	214.213	198.864	200.294	121.05	102.848	99.5571	106.533	94.6234	117.351	81.9153	117.475	84.6356	46.1675	130.759
Kanga1b	DNA	TcMar-Tc2	20.1266	12.9862	15.6993	5.63986	5.459	7.14087	5.48315	7.04141	4.63411	4.04751	5.61225	5.58393	9.04657	27.0252	6.51836	10.0789	8.11237	4.71754	3.81708	9.21988	4.00514	8.02421	6.10295	7.17255	3.2512	5.0758	3.04628	0.393174	4.3903	2.36318	1.49519	1.32116	31.043	29.4467	12.4773	8.79018	16.7369	19.6535	21.2486	5.65576	15.6175	20.4045	3.68924	1.10098	1.16015	0.220265	28.4334
Kanga1c	DNA	TcMar-Tc2	4.67431	4.5616	7.02729	2.65646	4.24088	3.73885	2.00399	2.85973	1.94244	2.93185	2.01036	2.03895	4.98069	8.824	4.33182	2.78605	4.20179	5.30162	4.82158	2.76596	4.76474	5.01219	6.73867	2.65257	17.0456	15.0688	12.7036	17.6535	8.26409	12.4522	10.2448	6.73366	10.1761	17.766	26.5624	3.98046	8.18139	5.2315	5.56037	5.07068	4.53769	8.16681	4.69213	7.4041	6.62942	3.70045	5.83472
Tigger7	DNA	TcMar-Tigger	32.0635	30.2463	30.5512	33.3488	34.5135	30.0119	22.7676	22.9048	21.1449	26.7499	24.9061	24.699	49.8578	27.8827	40.7604	34.8666	25.9388	33.4272	29.6075	26.9297	25.527	29.8614	31.5637	20.4354	37.9925	45.1534	38.1757	15.6483	26.6	41.9011	23.5907	28.7672	62.7986	44.2721	32.6081	50.198	41.78	35.0934	36.6389	47.2207	48.9959	32.6672	34.9582	21.2214	14.5571	20.6608	68.1443
Kanga1a	DNA	TcMar-Tc2	6.06502	9.24648	8.0739	6.62071	6.13574	4.00832	4.64815	4.50542	4.66186	4.54047	2.56879	3.31329	12.8837	5.50463	3.87801	10.3657	3.05774	4.35811	5.65029	6.95332	5.89262	7.97715	6.35724	3.67116	23.7337	30.7191	6.74071	17.9287	12.4994	6.08974	9.85716	9.84478	5.10783	12.7425	12.6059	21.395	16.3378	38.2323	11.6834	11.6528	25.7229	12.4387	8.847	25.818	17.5956	18.0176	25.6902
L1M3b	LINE	L1	30.3251	61.7665	50.6862	84.9249	78.0502	65.8173	40.6087	41.6549	29.2754	32.873	54.3635	46.0385	37.0503	37.2046	59.4078	34.0881	22.7562	63.1252	30.0846	35.6886	38.1639	62.1229	46.4396	44.1388	4.04077	5.18154	15.8147	6.29078	3.82214	9.04372	11.5185	1.27854	28.4692	31.0803	41.2907	7.13165	21.7505	14.2806	1.95275	16.8698	16.8145	0.980017	1.89834	18.9369	1.68498	5.50662	32.1345
LTR10A	LTR	ERV1	8.34423	7.80814	7.426	22.9681	29.641	19.0648	16.6443	19.7483	20.0349	21.7683	13.9887	18.7907	4.59952	16.2926	15.4295	8.35814	3.12014	3.72911	5.19826	0.768323	11.6011	3.64737	6.8976	8.44579	2.22939	3.80685	12.9629	8.61051	11.5697	5.22627	0.553773	10.9102	9.46335	8.86259	6.43158	2.65364	13.8934	6.19296	0	9.82445	12.3047	29.5261	6.87702	13.6522	17.4299	24.1851	7.05392
tRNA-Asp-GAY	tRNA	tRNA	0	0	0	0	0	0	0.0278332	0.0269786	0	0.207564	0.0558433	0	0.0508234	0.497906	1.60896	0	0	0	0.200899	0.0384161	0.276217	0.0235314	0	0	0	1.05746	0	0.275222	0	0.499904	0.498396	0.340945	1.06908	1.34777	0	2.70892	0.548752	0.0565567	2.34992	0.0731349	0.139193	0.326672	0.358178	1.01841	0.607697	0.0881058	0
LTR10C	LTR	ERV1	2.27921	3.86297	5.13341	5.68073	6.18085	5.89459	4.81515	5.20686	4.8561	6.84963	6.39406	3.35963	15.3741	7.16431	16.0484	12.2094	6.4899	7.66039	6.75523	5.49351	9.62155	9.01253	10.4894	7.59696	18.346	33.257	8.4907	12.7388	1.29126	5.86251	15.2841	7.03199	29.2216	21.8502	28.2346	44.7802	20.4285	63.5415	35.1495	16.3822	29.9822	22.3645	20.5594	55.0766	4.39199	8.9868	5.18158
LTR10B	LTR	ERV1	0.231784	0.164382	0.299033	3.5147	2.52648	2.96413	5.39965	5.96226	4.07913	3.65832	3.57397	3.31329	0	0.38726	1.07264	0.0409713	0.145607	2.87545	0.376686	0.0384161	0.483379	0.32944	0.286076	0.912485	2.18295	0.528729	0.259258	0.0393174	3.04738	0	0.719905	1.23592	4.19713	0.28589	3.79463	0.331705	0.648525	3.67619	6.28852	3.43734	2.61683	0.0251286	6.73375	4.51402	7.2095	0.528635	0.0435427
LTR10E	LTR	ERV1	2.04743	1.93149	2.0434	2.04343	2.5716	1.44838	1.69783	2.15829	1.30421	2.41294	2.01036	1.83042	4.47246	0.940489	3.54797	0.286799	1.12325	3.99868	5.32383	5.58955	1.58825	0.964788	3.30576	1.03981	1.99716	3.59536	4.0185	6.72327	1.65282	2.09051	1.10755	0.767126	3.5636	32.1422	5.01663	16.2535	19.9047	5.34461	6.78498	4.11993	8.01752	8.09142	4.08323	0.440392	2.98324	0.484582	19.0282
LTR10D	LTR	ERV1	1.31344	1.43834	0.697745	2.90167	3.87995	2.08837	2.17099	3.99283	3.41315	3.50265	1.95452	1.55238	0.508234	0.110646	0.165022	0.0819426	4.2642	3.70664	7.03147	2.11289	4.90285	1.36482	2.35218	3.75604	3.7621	8.82977	10.8888	6.64464	5.37166	7.31678	8.69424	9.37598	4.79107	0.490097	5.2739	5.03086	11.6485	2.46022	6.32161	10.8483	4.34282	1.30669	13.36	3.38552	1.74022	1.18943	5.83472
LTR10G	LTR	ERV1	0.154523	0.0821909	0.149517	1.47127	0.812083	0.572617	0.222666	0.18885	0.249742	0.570802	0.642198	0.764604	0	0	0	0	0	0	2.4359	0.172873	0.391307	0	0.0317862	0.954926	1.57915	2.48502	4.34257	0.589761	0.361554	3.40844	0	0	3.00927	0.163366	1.67221	3.1512	4.19047	0.0565567	0	0.0243783	0.0556772	0.125643	2.07743	0	2.76226	0	9.23106
AluY	SINE	Alu	1982.29	2000.36	2086.9	1837.49	1615.01	1487.59	1770.03	1728.49	1672.61	1853.71	1650.11	1725.78	1517.18	1432.59	1373.56	1366.97	1173.76	963.053	1269	997.61	1286.71	1352.47	1326.63	1201	1958.06	2140.77	1848.19	1653.1	1749.04	1522.89	1584.57	1339.87	2760.72	2220.83	2739.15	2723.13	2888.55	2854.7	2792.37	2022.93	2511.85	2466.28	2389.48	2622.1	1387.65	859.957	2052.6
LTR16D1	LTR	ERVL	2.24058	2.17806	2.29259	1.96169	0.992546	0.8084	1.64216	2.40109	1.02672	1.66052	1.47985	1.6914	0.101647	1.27243	0.948875	0.94234	3.47376	1.48266	0.878934	0.864363	1.4041	1.71779	0.603937	0.509294	8.87112	10.4688	15.6851	7.86348	8.57399	9.8163	12.4045	7.75649	4.4743	3.30816	4.95232	3.53819	14.0929	9.24702	8.90321	11.0921	11.6644	7.66423	9.92154	20.0378	13.6732	4.5815	2.30776
LTR16D2	LTR	ERVL	2.74278	2.58901	2.34243	3.14688	4.78227	3.80622	1.80916	1.78059	2.94141	1.81619	5.22135	3.12793	1.16894	0.221292	9.81879	1.434	3.07854	9.25537	4.94714	4.0529	2.69311	2.0237	3.2104	0.339529	2.55451	0	0.0648145	0.864983	0	0	0	0	2.49452	0.694304	1.99379	3.4829	0.972787	1.21597	0.728144	4.02242	0.918674	0.125643	0.0358178	0.137623	1.40875	0.0881058	0.653141
Charlie10b	DNA	hAT-Charlie	1.23618	1.02739	0.8971	1.47127	1.7144	1.65048	0.584498	0.431657	0.776977	0.674585	0.642198	0.278038	0.559058	0.912828	2.51658	2.25342	2.2257	3.75157	3.59107	3.16933	1.12788	1.81192	2.38396	1.06103	14.2124	6.71485	5.50923	9.39686	4.44195	5.77162	5.59311	3.19636	10.5324	4.08414	2.31537	13.1023	9.17912	13.9412	12.7756	3.24231	2.39412	5.37753	3.25942	3.77086	0.220981	4.18503	0.653141
MER57B1	LTR	ERV1	6.2968	6.61637	8.27326	19.8213	21.9262	14.7533	13.8331	15.6206	15.7615	20.8343	11.8388	15.1067	11.7656	15.6564	4.45559	5.49015	10.5461	12.6026	9.84406	9.83453	17.4707	16.4014	16.497	12.9021	10.5432	7.87806	4.86109	12.4243	2.78913	10.4071	6.81141	6.47795	23.7178	40.3922	33.9587	45.0013	7.35826	8.99252	14.2319	12.628	10.0219	5.30214	7.41429	8.56013	16.104	2.3348	13.1934
tRNA-Thr-ACY	tRNA	tRNA	0	0.123286	0	0.326949	0.225579	0.2021	0.111333	0.269786	0.110997	0.0259456	0.0558433	0.139019	0	1.18944	0.0412554	0	0	0.876115	0	0	0.207163	1.05891	0.317862	1.3369	0	0.37011	0.259258	0	0	0	0	0	1.26706	2.24628	0	0	0	0	0	1.19454	0.501095	0	0	0	0	0	0
MER57B2	LTR	ERV1	12.2459	16.1094	15.4999	19.8213	17.6854	11.7218	12.1631	12.6529	11.7934	14.2182	15.4128	11.6544	2.87152	8.51973	17.121	19.0926	10.7749	22.4196	17.7545	18.92	9.71362	8.00068	16.4017	11.7562	15.6057	3.7011	19.0555	10.7336	6.24972	7.99847	13.1798	8.77933	30.2115	23.8106	22.5105	26.2047	38.3128	20.4735	28.9272	21.1604	33.2393	28.8225	12.5721	20.258	18.5071	5.37446	21.2488
MamSINE1	SINE	tRNA	50.3358	60.6569	63.4449	43.7294	54.0937	45.5736	40.6087	40.5218	57.4685	54.1743	53.0511	51.576	29.8842	39.9984	21.0403	56.9501	23.2763	36.2128	32.8972	36.4569	28.3122	35.6266	25.6197	30.2181	15.0948	21.6779	25.5369	23.0007	8.8839	23.1774	19.9358	19.8174	41.2586	35.7771	44.185	54.1232	20.1043	9.75603	24.0618	26.5236	23.7742	49.8552	20.3445	24.2766	11.049	1.05727	34.0939
HERVL40-int	LTR	ERVL	17.3452	19.2327	19.6864	20.1073	19.3546	23.0731	18.2308	17.4551	15.817	16.0862	15.4686	16.0335	46.6305	17.1224	13.7381	48.9607	16.724	16.5339	29.9089	31.386	24.4912	29.1084	29.9744	24.6371	18.5318	24.4801	19.7684	12.5816	6.35302	4.90815	17.4439	21.1812	14.3732	46.7226	16.0146	31.1803	25.2176	45.0474	11.0876	17.1136	19.9324	21.5101	13.5391	16.0743	13.176	4.97798	16.1108
MER53	DNA	hAT	42.1461	47.342	49.6395	157.14	148.611	93.6734	82.6925	80.0994	92.266	92.003	56.9881	57.6002	48.1552	86.1931	66.7513	61.4569	52.3352	66.113	47.9144	59.0648	62.7012	75.8182	61.697	60.4574	27.0778	31.7766	30.6573	20.6416	11.5697	17.633	29.9038	22.4597	74.8753	67.6743	57.2411	68.9393	51.7573	78.2179	44.0527	57.2158	26.0569	25.2794	31.054	67.1598	50.1074	12.3348	49.6387
MER50	LTR	ERV1	111.063	111.821	129.332	189.957	204.194	163.937	178.383	172.258	144.379	177.571	128.998	134.269	107.72	166.633	107.388	136.23	109.122	81.3888	103.011	95.2528	119.694	125.987	103.4	106.039	23.3622	40.7121	26.6388	20.4057	31.5585	24.9498	12.3491	18.7946	155.492	108.189	120.721	123.615	68.0203	72.6754	52.5588	48.1959	58.0157	57.9718	32.0928	47.5899	48.7539	18.8106	123.661
MER52-int	LTR	ERV1	1.85427	1.8493	2.34243	1.18519	1.48882	1.27997	1.02983	1.56476	2.10894	2.3351	2.73632	1.6914	14.2306	0.138307	1.03139	7.37483	4.51381	2.13413	2.88792	0.653074	2.78518	0.470628	5.37186	5.47491	3.11186	3.01375	0.842589	1.1402	8.47069	2.40863	3.48877	3.15374	17.4617	0.653463	2.25105	11.665	3.49206	35.2066	4.10408	5.43636	4.89959	16.1577	23.8905	0.055049	2.70701	0.176212	24.3404
MER87B	LTR	ERV1	5.7946	2.99997	3.63824	6.08942	5.14319	4.4462	5.42748	3.88491	2.80267	4.72209	5.89147	5.67661	6.32752	11.8114	0.165022	1.18817	10.9205	6.73935	7.40815	3.28458	4.94888	4.96513	5.91223	5.22026	3.52987	5.02292	1.16666	0.0786348	1.29126	0.681688	1.66132	5.32726	1.50463	4.90097	7.97516	4.2016	0.548752	1.64014	2.97877	3.1448	1.97654	0.0251286	2.68634	0.0825736	5.27592	1.10132	23.905
MamRep434	DNA	TcMar-Tigger	50.7607	59.6706	53.826	86.5596	87.6598	76.9664	71.3366	76.3224	56.2753	73.9448	49.7843	50.6724	113.387	102.043	71.9907	109.189	60.9052	41.2673	33.5501	39.0116	41.6857	40.0269	41.1631	35.1625	30.9792	20.0388	28.1295	10.8516	11.3115	14.1791	18.3853	17.6439	51.7515	47.2127	53.8966	54.4549	26.3151	29.3812	24.7569	27.5718	22.6328	22.264	31.4122	22.405	21.0208	9.51543	12.9322
HERVFH19-int	LTR	ERV1	0.927136	0.9041	1.89388	1.02171	2.12044	2.29047	2.81116	3.37232	1.91469	1.7643	2.7084	2.64136	0.711528	2.32356	2.10403	4.54781	2.43371	0.606541	1.78298	4.09132	5.15604	1.22363	0.890013	0.976146	0.975359	1.58619	1.55555	2.28041	1.80777	0.227229	1.2183	8.0122	28.9444	20.2165	31.5791	41.8501	0.299319	1.18769	0.0330975	3.9249	0.890835	0.251286	0.859628	1.87167	9.75078	0.925111	1.43691
HERVK14C-int	LTR	ERVK	1.93153	1.89039	2.19291	1.30779	9.02314	4.00832	9.8808	10.7914	13.1809	9.93715	1.78699	2.27064	0.203294	0.19363	0.247533	7.66163	5.26264	4.35811	2.0341	2.862	1.31203	0.32944	2.54289	0.870043	0.464456	13.5883	0.71296	10.0259	0.774758	1.31793	6.86679	9.67431	11.7203	5.43191	22.6392	8.95603	9.32878	11.9617	18.6008	22.5987	19.6541	4.95034	8.30973	10.4318	38.2573	2.77533	0.348342
HAL1ME	LINE	L1	399.48	365.051	318.869	438.806	321.675	261.113	215.012	222.276	243.86	247.106	324.338	303.548	173.765	200.38	171.664	182.609	111.493	147.457	121.67	139.547	156.891	177.992	145.231	147.143	190.938	201.921	148.555	151.647	89.717	72.577	81.0724	94.5696	245.77	286.87	240.541	231.088	143.823	137.857	128.22	132.935	129.227	158.26	92.8756	127.108	107.728	206.08	189.411
LTR28	LTR	ERV1	9.03958	7.76704	11.6125	23.9899	26.528	22.9384	45.0342	39.1459	26.556	33.9368	22.5886	24.9307	21.5237	31.1468	46.3298	20.4856	25.606	19.8361	27.3223	28.4664	37.8187	38.4503	30.6419	32.5311	2.92608	5.86889	3.95369	6.44805	9.76195	3.68111	2.04896	8.90718	9.97809	11.4356	15.9503	20.1234	18.6077	17.6457	1.95275	6.97219	6.40288	3.74417	1.75507	5.53243	0.11049	0.352423	11.234
MLT1A1-int	LTR	ERVL-MaLR	35.6947	7.97252	19.8359	13.2005	12.1361	12.4628	13.4713	13.3004	7.82526	11.8831	6.00316	6.14001	57.4559	43.0412	48.7227	55.2293	13.2294	19.7912	16.9006	20.3221	39.2458	27.2258	31.7862	24.4461	5.20191	12.5309	16.8518	6.17283	3.30564	18.9509	16.5578	25.5709	61.9275	70.0431	71.5192	70.8743	20.5283	26.9493	34.5537	30.5947	23.4679	25.782	17.5865	5.615	6.51893	6.78415	10.4067
FLAM_C	SINE	Alu	495.747	495.365	479.6	520.502	427.246	380.083	458.441	469.832	409.3	462.48	403.831	427.854	303.314	353.098	350.877	367.513	324.037	255.713	323.9	254.219	310.422	340.994	294.054	289.937	1029.19	1071.26	843.691	957.536	998.147	1099.43	946.564	1056.37	969.538	779.622	919.008	933.086	1166.5	1074.69	1360.67	1359.14	1148.45	1227.18	1271.53	1563.14	602.394	513.701	438.301
LTR81AB	LTR	Gypsy	2.85867	3.20545	3.48872	6.33463	4.55669	4.88409	3.53482	5.34176	4.60636	6.20099	3.85319	3.54498	2.92235	4.75777	3.38294	3.23673	5.32504	2.96531	5.54984	7.24144	5.34019	5.15338	5.7533	5.89932	0.74313	2.59077	0.324073	0.0786348	0	2.36318	0.996792	0.426181	4.94945	0.28589	1.15768	4.14631	3.517	0.0282784	0	1.51145	0.695965	1.55798	0	0.743162	0.441961	0	0.304799
FLAM_A	SINE	Alu	224.676	225.491	226.169	249.666	222.06	194.083	209.501	210.972	191.802	208.109	207.905	201.439	237.752	192.524	204.544	170.768	166.179	153.432	162.804	169.588	193.283	197.546	193.514	173.202	266.273	260.135	233.332	264.331	173.391	219.822	218.74	207.934	362.735	332.531	367.886	329.659	328.902	322.571	406.768	243.978	399.4	272.872	248.683	347.717	175.845	132.379	248.193
L1M6B	LINE	L1	144.788	123.04	135.811	68.6592	51.071	68.9498	38.1594	43.5974	37.5724	45.3788	29.8203	28.7769	26.3519	29.7637	21.0815	22.3703	8.88201	10.9851	14.1885	13.1575	21.0615	25.2727	16.8467	17.5282	5.75926	6.87347	3.88887	8.61051	1.18796	2.59041	3.76566	1.27854	18.1348	18.2153	16.7864	24.6014	6.2857	6.75853	16.648	11.1653	11.9149	17.8162	5.87412	5.36728	1.49162	2.59912	14.8045
MER121	DNA	TcMar?	6.02639	7.31499	7.27648	11.6067	10.512	6.36615	10.7993	8.95688	9.40697	12.0128	7.90183	7.66921	11.8927	4.37051	8.25108	12.0456	7.34274	7.79518	5.29871	3.97607	6.6292	7.20061	6.42081	6.06908	2.36873	1.69193	3.5648	0.471809	0	1.45427	0.166132	2.30138	8.19629	3.10395	2.57263	2.37722	2.79364	0.820072	0.231682	2.73037	3.11792	4.04571	0.895445	2.53226	0.497207	0.528635	14.0643
LTR37B	LTR	ERV1	35.038	37.3969	34.6879	19.7395	23.6406	17.9532	13.6661	15.8094	15.706	16.1641	13.0953	12.3032	21.1934	12.42	10.5614	25.8939	32.8239	24.6435	17.3024	20.4374	17.5628	20.6606	21.2967	24.6795	6.87396	13.4297	11.537	1.88723	6.30137	16.4059	9.63565	16.408	33.1019	15.5606	26.1765	24.9884	14.2177	17.165	3.07806	6.80154	17.9002	17.1629	2.75797	13.6246	9.91651	0.969164	18.9411
LTR23	LTR	ERV1	4.55842	7.35609	5.83115	5.47639	7.08317	4.47989	4.75948	4.5324	3.69064	5.94153	4.04864	3.93887	11.5877	7.27496	2.35156	12.4962	5.88667	2.47109	8.61355	3.82241	7.50389	4.25919	3.14683	6.21763	8.12799	4.70569	9.20366	4.67877	8.52234	14.3609	10.4109	5.92392	32.9831	17.1534	29.3923	23.8275	11.0748	15.1289	17.31	15.1633	8.10103	16.4593	26.7559	7.73439	16.0211	5.50662	14.5868
LTR22	LTR	ERVK	3.3995	1.7671	2.29259	3.18775	3.02275	3.4357	1.80916	1.69965	1.72045	2.23132	1.424	1.228	0	0	0.165022	4.05616	2.28811	3.32474	2.36056	0.211289	3.98212	8.37718	0.0317862	3.39529	0.139337	2.74939	0.842589	2.39836	1.91107	0.0908917	0.443019	5.11417	1.62342	2.3688	0.321579	13.434	0.199546	0.480732	0.695046	3.58361	0	1.10566	3.47433	3.11027	1.40875	0	5.87827
LTR25	LTR	ERV1	28.8571	41.8352	32.495	262.008	225.624	139.314	223.473	190.226	210.255	210.574	278.714	305.888	123.933	139.303	171.664	153.151	122.642	165.855	128.149	142.639	147.085	162.673	169.389	162.104	2.50806	4.2827	0.0648145	3.30266	7.07613	2.04506	0	2.64232	5.4246	10.3737	11.7698	1.3821	6.93422	5.0901	5.49418	3.33982	0.334063	0.301544	0.143271	29.0934	0.359094	4.80177	16.6769
LTR24	LTR	ERV1	0.618091	0.616432	0.747584	1.26693	1.39859	1.0105	0.640164	0.674464	1.5262	0.389183	1.31232	0.417057	0.73694	0	0.0412554	1.27011	0.249611	0.134787	1.20539	4.70598	1.01279	2.30608	2.09789	1.42178	1.30048	5.6574	6.87034	2.00519	2.37593	0.454458	2.49198	0.937598	3.00927	2.89974	7.46063	3.92517	6.68479	4.01553	1.42319	4.50998	1.9487	0.201029	0.214907	0.0275245	2.84513	7.22468	1.04503
LTR27	LTR	ERV1	0.0772613	0.328764	0.348872	1.10345	0.94743	0.741034	2.14316	1.91548	1.44296	1.99781	1.25647	0.810944	6.53081	0.470245	0.330043	0.0819426	0.104005	0.157251	0.602697	1.03724	1.9105	0.258846	0.953585	1.20957	1.67204	0.211491	0.0648145	0.196587	2.22097	0	0.775282	0.0426181	3.40522	5.47275	2.70126	2.1008	4.19047	0.0282784	3.8393	1.43832	0.612449	0.0251286	0.143271	0	1.29826	0.704847	12.279
LTR26	LTR	ERV1	6.37406	9.49305	11.2138	6.53897	6.85759	6.43352	6.48514	5.47665	4.9671	4.79993	3.90903	4.1474	16.9242	13.886	6.4771	1.10622	7.67555	7.77271	7.03147	8.62442	7.59596	6.77705	5.59437	10.971	9.52136	11.7378	25.0832	11.402	6.40467	2.72675	5.20547	10.6545	51.3555	24.2598	27.8487	33.3916	11.9229	17.165	8.83702	29.3271	25.0269	15.5295	17.7656	15.6339	14.5847	7.53305	39.7545
Tigger20a	DNA	TcMar-Tigger	30.2092	29.8353	29.3551	27.2593	27.0243	22.3657	16.7278	20.4767	18.3977	18.2397	14.9939	16.2884	9.78351	18.8374	11.2627	13.8893	15.9335	12.4903	17.0764	22.2622	22.5807	21.2253	24.5071	15.7669	9.42847	15.1216	34.5461	28.1906	12.0346	9.8163	17.2777	24.8464	33.6959	33.9801	24.1184	44.5037	39.0362	39.5331	74.1714	24.8171	62.6647	21.5352	20.9892	54.7463	29.86	24.978	56.6055
tRNA-Thr-ACG_	tRNA	tRNA	24.0283	17.2601	15.6494	14.4675	10.0157	10.8124	13.1651	11.0612	7.18703	10.7155	3.88111	4.88883	0.457411	5.4493	8.53987	5.89987	2.2049	3.75157	2.36056	1.70952	3.0614	3.34146	5.18115	3.86214	11.6114	8.03668	13.7407	6.9985	5.93981	13.4065	10.134	15.6408	10.0969	2.20544	4.43779	5.86012	2.54421	4.89216	4.89842	6.04581	2.3106	7.68936	1.89834	8.7528	0.828678	3.39207	3.04799
LTR6A	LTR	ERV1	66.8697	51.6159	70.4224	43.9337	46.1083	42.1042	59.1735	54.2269	34.6587	40.527	61.7627	70.5985	142.229	159.053	222.821	159.501	55.7466	44.4797	71.7963	55.7034	60.1462	208.888	57.1833	51.3538	35.0665	47.6913	35.7776	14.3508	15.1336	13.9064	28.1871	29.4491	180.754	229.284	148.634	141.693	62.3332	61.9296	29.5891	49.4635	52.8098	46.4126	48.963	39.9381	45.522	20.1762	326.832
LTR37A	LTR	ERV1	49.061	52.972	51.6829	75.3617	77.9148	68.6467	31.7299	30.4318	35.5467	37.673	68.1847	66.8913	60.7594	44.4243	38.2438	51.8697	26.23	30.1698	30.3609	31.5589	41.1333	37.862	40.4638	32.7646	22.2475	29.0272	22.2314	24.4554	19.5756	27.6765	25.5843	24.1218	76.9343	69.3488	42.5771	54.289	59.9386	43.6901	54.3791	46.465	38.4173	43.8997	55.0162	52.1865	18.369	13.5683	29.7832
L1ME3Cz	LINE	L1	247.352	304.682	245.855	315.26	293.478	222.815	180.805	201.233	180.37	194.203	178.699	158.319	251.703	242.785	194.684	239.395	152.825	164.305	143.844	146.692	119.303	143.683	122.695	131.419	183.321	212.073	174.999	190.021	103.404	236.046	209.16	207.721	325.04	346.703	226.456	339.555	214.287	219.101	307.773	183.373	230.42	182.233	262.724	247.748	133.362	179.075	220.544
SUBTEL_sa	Satellite	Satellite	0	0.0410955	0	0	0	0.0336833	0.0278332	0.0269786	0	0.103782	0	0	0	0.0829843	0	0	0.478422	0	0.0251124	0	0.161126	0	0	0	0	0	0.0648145	0	0	0	0	0	0.118787	0	0	0.0552841	0	0	0	0	0	0	0	0	0	0	0
MER4E1	LTR	ERV1	102.719	128.341	181.563	405.539	266.544	260.776	221.608	244.803	268.307	266.694	223.736	220.716	246.976	197.171	166.631	185.231	53.8953	86.0839	93.6692	105.971	146.786	177.239	137.126	136.618	9.28913	18.3998	22.361	26.1461	19.6789	22.1321	16.5578	34.7338	72.6975	99.8165	93.3865	62.3605	25.916	37.7516	56.1333	14.3101	47.2978	17.8162	19.5923	33.1395	11.1043	8.01763	20.7263
MLT1O	LTR	ERVL-MaLR	93.3703	76.2321	76.6024	78.3859	79.9902	72.6213	63.8494	71.0076	57.7183	70.4163	70.9489	66.2889	114.302	132.083	115.515	126.478	116.527	91.3855	105.422	73.2212	115.159	123.046	84.3605	89.084	57.7319	80.7897	74.5367	74.7817	50.256	58.7615	45.4094	70.0642	119.539	147.315	141.237	160.048	100.047	89.0203	112.862	78.5956	101.917	142.756	80.0886	86.5646	77.3709	46.7842	92.0493
U8	snRNA	snRNA	0.193153	0.246573	0.348872	1.06258	0.676736	0.976817	0.86283	0.7554	0.66598	1.1416	0.558433	0.671925	0	0	0.577576	0	0.0832038	0.561612	1.48163	0.249705	0.437343	0.235314	0.603937	0.445632	1.20759	0.317237	7.1296	0.589761	0.154952	0.727134	0.332264	1.78996	0	1.75618	0.514526	1.3821	1.92063	0	3.9055	1.48708	0.918674	1.80926	0.0716356	2.20196	0.11049	0	0
LTR10B1	LTR	ERV1	0.888506	0.986291	1.14629	4.20946	4.15065	2.8294	5.56665	4.5324	3.4409	4.43669	4.29993	3.9157	5.10775	3.7343	4.95065	7.62066	0.686432	0.089858	2.8377	2.30497	4.23532	4.56509	4.86329	3.58628	3.94788	2.90801	0.972218	10.4977	3.77049	6.13519	3.48877	1.44902	7.32519	3.14479	1.80084	3.26176	3.3424	3.44996	12.4446	3.77863	3.75821	8.21706	0.286543	7.43162	0.359094	3.56829	0
U5	snRNA	snRNA	0.618091	0.698623	0.348872	0.776503	0.270694	0.538934	1.11333	0.890293	1.33196	0.985931	1.56361	1.04264	0.813175	0	0	1.63885	1.08165	0.314503	0.878934	1.03724	0.71356	0.588285	0.158931	0.551735	4.50523	9.41137	6.35182	6.95918	7.02448	9.54363	6.75603	6.26486	19.9166	4.16583	5.91705	6.02597	7.43309	3.90241	6.28852	4.16869	2.17141	0.150772	9.56336	4.51402	1.7126	1.14538	0.914397
MER125	DNA	DNA	0.347676	0.328764	0.249195	0.245211	0.31581	0.370517	0.250499	0.107914	0.166495	0.0518911	0.307138	0.0231698	0.0508234	0.248953	0	0	0	0.157251	0.426911	0.672283	0.161126	0	0.921799	0.212206	0	0.0528729	0	0	0.826409	0	0	0	0.871103	2.61385	1.54358	0	0.523808	0	0.0330975	0	0.19487	0	0	0	0	0	3.04799
U7	snRNA	snRNA	6.87626	8.1369	9.2202	8.33719	5.68458	6.2651	6.34598	6.25903	4.9671	5.05938	6.75704	6.0705	2.41411	4.84075	0.247533	0	2.2049	3.21242	3.06371	3.3422	2.1637	3.03555	3.59184	3.90459	5.24836	7.50795	9.52773	1.65133	3.87379	5.13538	5.09471	5.36988	2.77169	8.20913	10.2262	8.34791	7.93195	9.44497	9.39968	5.63138	10.2446	2.66364	12.1064	5.69758	2.34792	6.7401	6.44432
HAL1b	LINE	L1	82.2447	101.136	104.562	99.0246	83.2385	66.3225	61.7063	64.236	60.1602	61.3353	52.8836	63.1841	63.7326	65.1427	51.198	50.9273	41.8723	60.1824	54.1674	41.0477	46.0131	42.6389	56.5476	44.1388	67.7642	55.1993	52.6942	43.3671	22.2097	42.2646	25.1413	38.8251	115.302	49.0506	63.6083	82.7051	69.2175	56.9809	70.63	28.7176	40.2268	13.6951	18.1596	28.9833	53.2011	24.8018	60.8292
U1	snRNA	snRNA	4.36527	4.15064	3.5884	465.779	563.27	226.318	453.849	435.11	573.464	567.118	165.631	179.45	14.8658	10.8709	44.102	19.8711	10.6293	4.13347	10.6477	5.87767	8.26348	9.22431	8.39155	6.87547	21.2721	8.14242	16.074	21.1921	36.0004	22.1776	30.2914	17.2177	8.47346	8.20913	16.6578	13.434	9.92742	11.9617	8.20817	13.0911	10.0497	20.4547	20.2371	4.4865	12.0987	3.87666	1.08857
U3	snRNA	snRNA	54.3534	51.246	57.8131	24.3985	33.7917	36.0412	48.5968	49.6675	44.5652	53.9408	30.0158	36.4925	19.2367	30.6212	20.1326	33.0229	36.4433	33.3598	38.0704	30.7329	40.9031	40.1916	34.4244	31.2367	11.3327	10.9976	9.85181	4.87536	4.287	5.90796	11.0755	17.6013	25.46	27.8947	16.9794	30.5168	29.8321	14.4502	18.5015	27.84	21.4357	11.5089	29.8004	12.7163	1.90596	1.62996	1.26274
MER97c	DNA	hAT-Tip100	4.67431	3.73969	3.5884	3.6373	3.83484	1.34733	2.11533	2.42807	1.6927	1.91997	2.82009	1.25117	3.88799	1.27243	2.02152	0	0	1.66237	1.35607	1.61348	0.11509	0.141188	0.921799	2.41915	0.278674	1.21608	0	1.21884	0.0516506	0	0.719905	0.0426181	0.0791912	1.02104	0	0.110568	1.22222	0.0282784	1.3239	2.21842	1.92086	1.70875	0.0358178	0.055049	0.0276226	0.0440529	1.65462
MLT2B1	LTR	ERVL	46.9749	49.3145	52.7794	35.8417	35.1903	33.9865	26.1911	29.0559	27.5549	28.7217	22.0302	24.56	33.086	44.8115	31.8904	17.8635	40.2706	36.5048	41.0839	21.3594	28.3352	32.6381	39.097	33.3163	8.0351	27.018	18.9907	9.82935	9.81361	11.7705	14.6196	12.6576	62.5215	58.1582	51.2597	53.1833	53.1042	63.8525	15.4565	29.2783	16.2021	13.1925	19.9505	16.1844	34.8045	16.1234	96.9261
MER1A	DNA	hAT-Charlie	36.5832	36.164	36.3326	34.2479	29.1448	25.532	26.1911	27.5451	22.0328	25.6861	24.6548	23.193	27.9529	21.4376	16.791	47.9774	41.5603	30.664	31.943	33.4989	32.7317	26.4258	22.9178	24.2551	40.5935	39.2845	42.3887	32.1616	32.1266	18.1783	33.2264	28.5115	80.8542	30.2227	49.7161	74.4677	44.9976	15.2138	35.8776	46.3919	58.823	34.7026	46.7064	44.1218	24.1145	15.3745	75.0241
MER57A1	LTR	ERV1	32.0635	39.9037	40.4692	81.7371	85.404	47.6619	58.2271	60.9176	60.6874	65.6163	44.1721	45.5751	40.6079	32.1426	33.4581	23.8043	43.266	32.6184	31.516	26.5456	22.2815	28.1671	28.3215	24.9766	7.70998	11.8964	11.4074	18.3219	4.3903	8.95283	8.52811	6.30748	58.4431	59.0567	37.8177	40.855	24.4444	24.4042	14.9269	12.8474	15.0328	15.2782	12.8228	9.35834	9.75078	5.50662	31.3072
MER127	DNA	TcMar-Tigger	1.23618	1.56163	1.04662	1.18519	0.992546	0.673667	0.556665	0.404678	0.943472	0.207564	0.586355	0.463397	0.686116	0	0.0412554	0	0.228811	1.79716	0.200899	1.03724	0.529415	0.423565	1.01716	0.763941	2.60096	2.43215	0.71296	0.471809	0.309903	0	2.99038	1.8752	2.96967	0.980194	0.450211	2.1008	0.848071	0.197949	0.893631	0.487566	0.222709	0	0	3.27542	0.331471	0	6.70558
MLT1A0-int	LTR	ERVL-MaLR	10.5462	11.9177	14.4533	30.5697	28.9643	29.6413	42.5848	40.5218	35.5467	34.8708	30.0437	29.7964	33.086	42.7093	21.1228	16.7573	27.3117	18.3086	20.2908	15.0399	13.0973	20.6135	23.045	15.0454	14.073	32.7812	20.9351	11.4414	9.34875	10.9979	8.41735	30.9834	27.2022	32.6731	15.3072	31.0697	18.0839	19.9645	12.9742	18.8932	33.8239	25.6312	15.2942	13.432	27.6778	4.27313	39.1449
LTR86A1	LTR	ERVL	3.47676	4.19174	4.33598	4.86336	6.58689	4.37884	2.95032	4.01981	2.99691	3.94373	3.37852	3.03525	7.39481	3.09808	4.41433	1.72079	4.78422	3.36967	3.49062	5.33984	3.03838	3.24733	4.95864	3.45895	5.80571	12.4251	2.52777	2.0445	6.81787	4.99904	5.26085	6.90413	4.39511	1.6745	1.73653	0.995115	5.71201	0.735237	6.85117	5.58263	13.8079	9.49862	6.76957	3.24789	0.690565	0.440529	15.327
LTR86A2	LTR	ERVL	0.772613	1.10958	1.19613	1.22606	1.35347	1.95363	0.612331	1.16008	0.776977	0.752421	0.809728	1.29751	0	0	0.577576	0	0.332815	0.0224645	1.8332	1.47902	2.96933	0.823599	2.12967	1.01859	3.06541	1.1632	2.78702	7.58826	5.52661	0.0908917	0.60915	2.72756	6.92923	2.40964	11.2553	5.19671	1.74603	0	5.62657	4.4856	3.70253	10.0766	5.33685	9.52348	3.1766	4.27313	1.34982
MER126	DNA	DNA	2.58826	4.02735	3.38905	3.18775	2.16555	2.2231	2.64416	2.34714	2.80267	3.68427	1.87075	2.2243	4.09129	0.138307	0	1.31108	1.37286	3.25735	1.68253	1.17169	2.8082	3.78856	2.47932	2.52525	1.53271	2.80226	3.62961	3.3813	0.723108	5.68073	2.27047	0.980216	5.82055	5.43191	4.82368	1.3821	0.673468	4.01553	0.0330975	3.72988	4.42634	4.4729	5.33685	6.24807	0.331471	0.440529	0.522513
tRNA-Arg-CGA_	tRNA	tRNA	0	0	0	0	0	0	0.0278332	0	0.110997	0	0	0.115849	0	0	0.0412554	0	0	0	0	0.0960404	0	0	0	0	0	0	0.0648145	0	0	0.772579	0.110755	0	0	0	0	0	0	0	0	0	0	0	0	0	0	0	0
MER9a1	LTR	ERVK	0.656721	0.780814	1.19613	0.85824	1.08278	0.943134	0.473165	0.620507	0.388488	0.752421	0.418825	0.695095	0.584469	0.636213	10.5201	1.1472	2.76653	1.0783	2.08433	2.82359	4.2123	0.682411	1.68467	1.01859	22.1546	11.7378	18.9907	12.0311	10.8983	11.8159	14.3981	21.4795	16.6698	6.33042	9.58305	15.3137	20.5034	20.6149	24.8893	19.0638	36.4964	18.8213	27.7588	25.6804	12.4025	2.46696	18.1138
Charlie16a	DNA	hAT-Charlie	45.7001	54.4926	55.371	40.3373	33.2503	27.0814	29.5589	30.6476	31.2733	32.4579	23.3983	24.143	30.3162	50.5098	30.4465	57.4827	19.6153	31.3604	27.5985	26.9681	33.3992	27.7906	32.1358	28.1385	19.0892	25.6433	17.1758	18.833	11.9313	11.6341	16.2256	20.9681	28.4296	28.5482	31.0002	23.1641	17.136	9.64292	16.7473	17.3086	21.742	22.465	25.6456	15.6064	18.9491	8.41411	29.609
MER9a3	LTR	ERVK	5.56282	5.4657	9.56907	6.3755	7.89525	5.59144	5.03782	4.88312	4.43987	5.65613	5.86355	5.46808	7.47104	8.49206	10.6852	9.62825	14.2487	7.95243	12.1544	9.58483	9.13817	4.82394	9.34514	9.01874	58.5215	50.758	52.759	37.8233	28.3045	30.8577	39.6502	48.9682	14.4128	23.0754	17.9441	8.84546	54.077	70.2152	86.9801	46.4406	63.2215	94.157	60.6396	66.7745	59.0847	24.1851	10.668
MER63A	DNA	hAT-Blackjack	73.1279	77.4649	81.3371	46.018	46.4692	50.1208	27.5827	32.5361	26.112	33.1584	27.782	28.8464	67.0869	71.3942	45.381	47.8135	57.473	62.631	55.9253	47.3671	67.0286	80.3833	59.5037	52.2875	15.3271	18.294	32.4721	24.8486	16.7348	21.4959	18.1638	22.8007	86.2392	48.8464	60.2639	69.4369	32.077	32.9443	31.7405	33.1545	37.1089	23.9476	37.0356	41.562	19.8606	13.4361	56.1701
MER63C	DNA	hAT-Blackjack	2453.51	3510.29	2283.62	3026.48	1489.72	1665.1	1959.29	2287.86	2957.01	3369.97	2522.33	2260.22	2451.67	2348.54	3144.98	2334.09	865.299	786.774	812.009	710.18	743.921	1068.75	688.33	622.399	479.412	1105.78	1049.87	330.62	410.777	296.443	348.6	447.149	3017.66	3189.84	3100.47	2771.84	669.552	758.115	326.473	285.567	392.385	376.754	245.531	217.196	157.78	111.894	1319.08
MER51C	LTR	ERV1	13.1344	8.01361	10.0675	220.322	274.845	237.468	133.739	136.781	239.031	264.281	191.766	188.209	166.701	167.324	102.437	233.659	84.3271	115.962	88.4961	109.063	85.0057	80.8539	99.1411	108.543	10.5432	16.232	20.9351	3.73515	11.1565	8.77105	9.5249	9.20551	33.8147	47.7028	47.2721	42.8452	40.8072	32.4353	28.2321	21.6479	23.3288	24.1989	16.0106	8.83537	9.86127	12.0264	5.0945
MER63D	DNA	hAT-Blackjack	20.4743	22.3148	24.0224	17.0831	17.0989	14.8207	11.9126	14.8112	13.0144	15.7749	8.3765	9.43012	26.5044	25.4762	25.6609	20.8544	6.34429	6.06541	8.96512	8.45155	8.42461	8.25952	10.553	15.7032	18.1602	12.2136	21.324	9.31822	8.36739	21.1323	14.0658	13.2968	28.3109	28.6298	18.9088	15.5348	18.2834	26.2423	22.076	11.2628	25.1383	20.4798	22.7443	31.3229	25.3299	12.511	9.01334
MLT2C1	LTR	ERVL	16.2249	15.8628	16.3472	26.4828	22.2872	19.1658	17.6184	26.3311	18.148	21.8981	14.9381	15.9177	26.6315	17.5374	20.5039	4.62976	20.7594	26.6653	24.133	21.5515	16.0896	17.3897	22.1868	14.239	25.22	28.5513	25.6017	26.0281	19.4723	39.1743	17.2223	17.7717	84.1803	28.7115	27.3342	46.3834	44.2244	21.1239	27.6695	15.1145	28.5067	18.0424	20.7743	20.3406	36.738	2.86344	157.102
MLT2B5	LTR	ERVL	49.1768	51.8214	59.9064	63.7958	110.624	84.9157	79.6866	80.1533	64.7111	82.8182	68.2964	73.8423	85.2817	83.8972	78.179	57.5237	64.8366	59.8903	64.3379	53.1295	77.5939	74.8769	72.8221	79.4923	3.2512	9.46424	6.74071	1.33679	0.154952	5.31716	4.1533	3.5373	57.8888	22.5036	34.3446	34.6079	29.1088	27.5148	18.4684	27.4987	21.5471	3.06569	21.7772	15.3862	2.48603	1.67401	3.00445
MLT-int	LTR	ERVL-MaLR	3.43813	2.91778	4.83437	5.35378	2.61671	2.79572	3.17299	2.23922	2.77492	1.89403	3.71358	2.31698	5.00611	2.35122	2.26905	0.819426	0.353616	2.76313	3.4404	2.72755	3.10744	1.74132	3.11505	3.45895	1.25403	0.951712	2.33332	1.10089	1.34291	4.04468	0.221509	7.71388	8.82982	2.24628	3.98758	4.64387	5.56235	0.848351	7.14905	6.24084	2.97873	6.35755	7.41429	0.963358	5.63501	2.42291	16.9381
MLT2B4	LTR	ERVL	37.7035	56.6706	54.125	82.3093	70.7414	58.8448	67.9688	69.227	60.9094	72.6735	74.8021	76.5068	169.344	112.029	132.719	82.0655	126.948	144.267	133.246	165.324	152.587	178.415	139.827	158.072	76.1709	124.78	65.0738	29.3701	53.355	65.0784	43.8035	45.7718	196.236	137.595	180.985	218.649	82.5123	140.261	50.7053	85.7384	68.6778	61.8416	65.1526	89.262	49.9416	14.7577	79.9009
AluSq4	SINE	Alu	260.371	260.627	260.01	208.92	186.102	167.238	252.976	243.535	223.658	251.049	212.819	219.928	146.016	132.388	148.973	144.506	143.36	113.625	147.761	116.881	151.942	164.908	143.832	131.461	310.675	320.515	299.054	237.32	275.711	248.407	265.534	206.399	300.57	211.191	287.299	265.806	294.281	287.506	289.106	206.094	255.503	249.527	236.111	252.978	236.974	184.494	280.415
AluSq2	SINE	Alu	1546.81	1560.93	1586.22	1511.44	1272.13	1131.83	1390.44	1428.97	1330.6	1492.83	1267.95	1323.72	1059.95	1012.66	1092.36	1037.56	955.575	733.511	881.395	772.299	982.226	1033.55	916.904	857.141	1566.43	1665.07	1391.89	1291.38	1384.13	1239.26	1368.71	1212.78	2007.58	1574.6	1964.4	2008.97	2070.41	2332.96	1978.8	1669.64	1842.61	1947.02	1888.82	1754.44	1132.39	740.309	1232.61
MER94B	DNA	hAT-Blackjack	3.55402	4.5205	5.13341	3.5147	3.20322	2.93045	2.22666	2.42807	1.60945	2.77617	1.95452	2.84989	5.84469	1.0788	7.75602	7.4158	2.99534	3.99868	3.54085	3.03488	3.86703	4.28272	2.16146	4.03191	2.55451	1.7448	1.49073	0.786348	0.774758	3.40844	1.32906	3.66516	12.1559	8.49502	7.58926	8.29262	5.66212	6.70197	1.75416	2.60848	5.67908	6.30729	0.931263	2.86255	2.76226	0.704847	8.40374
U2	snRNA	snRNA	6.68311	6.78075	7.87455	11.2797	9.97057	9.22924	18.6483	17.1314	15.3175	20.6527	5.4168	6.46438	4.65034	10.456	4.74437	6.30958	7.42594	5.97555	8.58844	5.78163	9.34533	9.27138	4.38649	5.72955	12.2152	6.87347	15.1018	13.4072	11.7247	14.8153	12.8475	13.9787	21.6984	15.2339	22.3176	13.2682	18.882	8.51179	11.4186	14.115	21.7698	22.3896	16.0822	15.1385	6.18746	5.55067	12.1049
Charlie7a	DNA	hAT-Charlie	13.0572	11.8766	11.6623	14.1405	14.3017	11.6881	10.2426	9.79322	7.57552	9.26257	8.40442	8.27163	9.70727	9.98578	4.00178	8.76786	11.2949	9.12058	7.40815	8.48997	8.90799	8.9184	10.4577	8.89142	10.1716	8.61828	4.79627	20.6023	4.64855	8.7256	6.86679	7.84173	17.5409	8.0866	10.998	9.0666	19.7301	16.4297	22.7049	19.1857	21.5192	12.891	18.5894	28.9283	6.82278	8.14979	25.995
MER45A	DNA	hAT-Tip100	37.1241	36.0407	31.8969	36.8635	33.5661	38.3316	25.6344	27.8149	29.8304	29.9931	29.9599	27.6184	31.0531	54.9633	29.6626	40.8074	42.8292	35.7185	36.9152	42.1041	45.1154	60.3816	53.5597	42.1865	20.1574	28.8157	14.324	30.8642	19.369	23.0865	23.8676	16.5358	44.6243	58.8525	54.6684	40.3021	24.17	38.0627	55.4382	30.4972	48.2165	43.8746	45.6677	31.4605	26.6006	10.3084	41.5398
MLT1E1A-int	LTR	ERVL-MaLR	1.08166	1.72601	1.59484	3.39209	1.80463	1.91995	1.19683	1.8885	2.58067	1.32322	1.61946	1.66823	5.8701	7.68988	0.123766	0	0.124806	0.853651	1.10495	1.21011	2.555	6.35348	2.32039	2.31304	2.74029	1.9563	1.29629	0	0	0	5.81462	1.36378	4.59309	4.20667	1.92947	0.386989	0.124716	0	0	0	0	0	0	0	1.93358	0	0
MERX	DNA	TcMar-Tigger	3.20635	3.16435	3.23953	2.65646	1.80463	2.79572	1.169	1.32195	1.49845	1.66052	1.45193	1.80725	2.05835	7.80053	2.80537	1.06525	3.24495	4.76247	7.58394	4.57152	2.90028	1.83545	1.1443	0.997367	6.54884	2.59077	9.3981	9.31822	5.32001	3.13576	1.99358	7.20246	14.7296	11.3131	7.65358	17.4145	13.2948	3.87414	14.7946	9.97072	3.5355	8.31758	3.6176	2.94512	2.34792	1.32159	12.0178
MER34C2	LTR	ERV1	10.4689	8.91771	9.81826	6.70245	5.09808	4.17674	5.42748	5.17988	5.16134	4.90371	4.3837	3.89253	6.02257	3.81728	8.45736	3.03188	3.43216	4.91972	5.75074	10.6413	4.00514	8.25952	2.70183	2.20694	6.27016	5.60452	2.72221	2.477	2.73748	3.13576	0.941414	6.73366	37.893	12.0891	14.664	12.6601	6.83445	10.0105	3.77311	4.53436	4.92743	2.33696	15.5091	2.89007	8.03817	0.792953	10.0148
Charlie26a	DNA	hAT-Charlie	49.5245	55.4789	49.7891	52.1074	42.1381	35.098	26.1354	29.3797	25.3072	29.8374	35.0417	30.8159	41.1416	23.9548	15.9246	23.9682	18.3256	17.9267	17.3527	17.2873	20.2559	26.9199	19.5167	21.6238	10.1252	7.71944	14.324	5.4258	7.85088	3.90834	13.7336	3.83563	28.7464	9.23016	23.9255	9.50887	13.0453	8.79457	2.34992	8.94683	4.14795	2.38722	13.0019	2.28453	8.75636	2.64318	6.74912
Cheshire	DNA	hAT-Charlie	10.3144	13.1095	12.5594	18.2683	9.60965	8.31979	6.70781	7.31119	6.16031	6.27883	15.5244	12.8129	3.02399	8.51973	10.8089	6.35055	9.85965	10.2438	8.96512	7.76006	13.1203	16.5426	10.108	7.63941	21.1328	25.379	17.3703	25.5563	20.9701	9.86175	8.91575	7.88435	36.428	19.4814	26.3052	22.1689	36.5668	28.9288	22.9696	20.234	30.8452	12.8156	25.8963	14.9458	2.29268	5.68283	39.1449
tRNA-Ala-GCA	tRNA	tRNA	0	0	0	0	0	0	0	0	0	0	0	0	0	0	0	0	0	0	0	0	0	0	0	0	0	0	0	0	0	0	0	0	0	0	0.192947	1.32682	0	0	0	0	0	0	0	0	0	0	0
MER75B	DNA	PiggyBac	0	0.0821909	0	0.0408686	0.0451157	0.437884	0.0834997	0.134893	0.0832475	0.155673	0	0.0463397	0.0508234	0	0	0	0.020801	2.38124	0.703147	0	0.138108	0.0470628	0.190717	0	0.0464456	0.158619	0	0.0393174	0	0.0454458	0.0553773	0.0426181	0.0395956	0	0.321579	1.0504	0.099773	0.16967	0.0330975	0	0.278386	0	0	0	0	0	0.304799
MLT1F1-int	LTR	ERVL-MaLR	1.58386	0.986291	1.29581	1.06258	1.84974	2.35783	1.64216	1.53778	1.5817	0.363238	1.31232	0.949963	0.406587	10.622	0.330043	0	6.4275	0.426825	13.9625	0.0384161	2.46293	5.71813	5.84866	4.35022	6.22372	2.43215	6.54627	1.72997	0.103301	0.499904	0.996792	2.13091	1.54423	12.2933	5.53116	11.1121	1.74603	2.06432	5.26249	7.82543	7.12668	0.150772	0.286543	0.633064	0.0276226	0	1.2192
LTR7Y	LTR	ERV1	65.5563	68.7938	90.8563	126.243	219.759	135.138	232.742	225.244	186.502	247.832	85.9987	86.4466	103.324	103.952	117.949	103.412	74.821	59.0591	76.0905	58.0852	86.1796	94.0315	101.144	92.3307	130.652	179.345	277.73	166.666	214.401	217.64	221.343	206.57	169.271	174.352	213.207	183.93	192.337	155.814	195.639	124.914	174.715	175.197	155.736	191.681	488.202	206.873	22.5116
LTR1F2	LTR	ERV1	9.23273	8.26019	7.27648	26.4828	12.8129	7.71349	120.156	94.6678	75.894	67.2249	41.1286	35.6352	27.4955	22.3228	5.28069	37.4478	14.5191	45.0413	39.7278	49.9794	46.2203	73.1356	65.2252	57.6563	0	2.74939	2.78702	2.20177	0	3.99923	1.27368	2.64232	58.4827	79.5183	59.5564	68.9393	16.0385	12.8384	2.34992	10.3364	8.4351	3.29185	2.50725	5.28471	0.690565	0.0440529	2.22068
LTR1F1	LTR	ERV1	2.12469	2.7534	3.98711	4.33207	4.0153	3.80622	5.00998	4.20866	3.60739	5.81181	5.47264	5.32906	4.62493	2.68316	5.98204	0.901368	0.520024	3.59432	6.02697	1.94002	2.90028	9.34197	3.59184	3.41651	0.882467	6.18613	3.88887	0.117952	5.52661	2.72675	7.14367	5.4125	4.67228	5.18686	5.78842	13.0471	7.034	10.4913	1.55558	7.58165	3.92524	6.43293	7.19938	0.30277	5.82837	0.969164	0.435427
tRNA-Val-GTG	tRNA	tRNA	0	0	0	0	0	0.0336833	0.0556665	0	0	0	0	0	1.16894	0	0	0	0	0	0.326461	0.0576242	0.0460361	0	0.508579	0	0.139337	0	0.777774	0	0	0.454458	0	0.298327	0.316765	0.530939	1.60789	2.65364	0	0	0	0.195026	0.0835158	0.0753859	0	0	0.386716	0	0.130628
HERVK9-int	LTR	ERVK	3.78581	3.32873	4.88421	2.8608	4.24088	4.4462	2.47716	2.2662	3.63514	4.12534	2.93177	3.24378	7.90304	0.138307	0.618831	1.27011	15.4551	6.85167	6.17765	26.4495	7.73407	1.22363	10.9027	9.99489	62.7016	53.666	130.083	26.382	30.5771	45.8094	52.6638	60.262	23.9553	50.7659	54.5398	4.58858	79.2447	48.2146	105.482	51.0237	76.2499	82.5476	44.9155	89.207	121.926	12.5991	51.9465
tRNA-Ser-AGY	tRNA	tRNA	0	0.0410955	0	0	0	0	0	0	0	0	0	0	0	0	0	0	0	0	0	0	0	0	0	0	0	0	0	0	0	0.0454458	0.719905	0	0	0	0.0643158	5.52841	0	0	0	0.0487566	0	0	0	1.21108	0	0	0
HERVIP10F-int	LTR	ERV1	5.36966	6.49308	7.92439	13.8136	15.5198	15.9322	16.1433	18.5343	19.3689	19.7186	16.027	18.4895	10.063	3.54066	22.6492	2.41731	9.48524	15.8375	16.8504	4.0337	13.3735	20.8488	9.28156	9.12485	15.8844	8.88264	15.1018	21.428	1.85942	17.9966	8.74962	8.65147	15.5611	22.2994	23.9898	20.3446	16.2381	18.7203	29.2912	9.23937	14.5318	14.7003	46.993	23.8638	27.5397	1.80617	18.4186
HERV3-int	LTR	ERV1	12.0528	8.79443	12.4597	7.31547	6.58689	8.31979	11.6621	8.98386	7.15928	8.09501	6.8408	7.2985	2.66823	8.24311	35.0671	6.14569	16.6824	2.92038	17.0011	14.7518	11.3249	6.16523	13.3184	9.03996	15.6986	101.569	58.0738	15.5697	11.9313	20.8142	22.5386	46.1128	55.4734	21.6051	66.6955	51.3037	90.1948	105.309	147.416	77.0354	129.004	135.921	67.5524	71.7564	40.4947	20.8811	32.8748
MER92A	LTR	ERV1	1.77701	1.52053	1.24597	0.776503	1.12789	0.572617	0.389665	0.863314	0.471736	1.24539	0.390903	0.278038	2.05835	0	2.26905	0	0	0.696399	0.0502248	0	0	0	0.190717	1.52788	0.185783	0.634474	0.518516	0.707713	0.0516506	0	0.166132	0.639272	0.98989	4.5334	1.86516	3.04063	3.99092	0.0565567	1.91965	2.73037	0.0278386	0.0251286	0	0.137623	4.8892	3.43613	39.8851
MER70-int	LTR	ERVL	2.08606	1.19177	2.29259	1.83909	1.84974	1.07787	0.640164	1.16008	0.804726	1.37511	1.17271	2.13162	0	17.731	0.618831	4.38393	0.0416019	1.72977	2.91304	4.09132	5.7315	1.24716	1.39859	1.37934	6.4095	2.85513	3.37035	0.15727	5.32001	4.99904	5.42698	18.752	0.712721	12.7425	3.98758	13.9316	13.2199	10.4913	9.66446	16.821	16.2299	28.5964	12.2855	15.0009	1.74022	3.87666	2.35131
LTR7B	LTR	ERV1	78.4589	55.4378	72.2664	116.148	168.643	133.689	172.677	177.978	151.649	190.129	81.8663	79.7969	112.98	131.558	103.964	106.28	89.5689	54.4989	72.9013	52.2075	69.6066	87.5133	80.3237	78.3888	155.082	235.972	480.081	197.884	228.037	277.765	308.286	279.575	258.163	270.86	256.556	253.754	317.203	295.735	332.729	154.705	288.742	218.644	219.098	322.863	568.501	205.419	40.4512
tRNA-Val-GTY	tRNA	tRNA	0	0	0	0	0	0	0.0278332	0	0.0277492	0	0	0	0	0	0	0	0.020801	0	0	0	0	0	0	0	0	0	0	0	0	0.409013	0.719905	0	0.0395956	0.694304	0.385895	3.26176	0.498865	0	0	0	0	0	0	0	0	0	2.87382
AluJb	SINE	Alu	3683.55	3531.74	3712.75	3317.22	2668.73	2432.71	2885.44	2929.28	2640.72	2897.94	2675.4	2782.05	2401.74	2460.46	2428.58	2130.75	2380.21	1795.77	2213.96	1875.13	2328.18	2465.06	2276.56	2030.94	3468.89	4037.95	3201.9	3133.75	2782.88	2684.49	2729.66	2494.91	5032.92	3933.07	4811.66	4841.23	4628.5	4781.93	4641.32	3361.84	4229.8	4047.65	3756.14	4372.54	2283.09	1668.37	3143.96
AluSc5	SINE	Alu	385.805	376.845	401.153	355.271	317.569	276.203	384.739	372.223	337.152	372.474	329.922	336.264	209.57	215.787	262.715	252.383	223.319	169.899	211.923	174.332	230.825	258.069	219.897	201.659	410.905	441.594	389.924	342.219	344.458	326.074	333.87	283.709	494.549	358.22	413.422	419.773	433.763	465.716	389.16	303.412	344.085	371.753	362.046	357.764	299.926	235.419	398.242
SATR1	Satellite	Satellite	0.154523	0.205477	0.0996778	0.817371	0.766967	0.8084	0.834997	0.674464	0.554983	1.08971	0.50259	1.57555	2.54117	0	0.660087	1.27011	8.02917	1.05583	1.50674	0.576242	2.555	4.51803	0.317862	1.40056	0.510902	0.0528729	0.0648145	0.0393174	0.0516506	0	0	0.809744	9.58214	4.28835	9.19716	2.48779	0.523808	0	0	3.04729	0.111354	0	0	0	0.165736	0.0881058	21.6407
AluSc8	SINE	Alu	701.147	718.842	749.228	687.45	605.272	548.466	710.555	692.89	646.139	716.824	624.44	646.299	483.966	461.946	500.635	435.976	430.018	350.648	422.591	363.551	489.387	496.63	488.363	420.38	811.684	808.585	751.071	590.39	753.272	672.371	684.741	543.977	1019.59	761.448	907.689	926.949	991.968	1137.3	956.384	722.767	790.338	823.541	831.582	852.021	556.402	388.238	791.389
L1PA10	LINE	L1	204.279	176.135	171.147	104.787	64.0643	72.0487	56.6128	60.0543	51.6412	61.9839	31.9424	35.1718	56.3632	47.0521	99.8794	57.3598	80.6869	84.6462	81.339	48.9998	69.6757	83.7012	67.0688	80.9353	138.454	128.851	97.9995	66.2498	60.8444	44.5369	52.6085	84.4265	313.993	153.196	166.578	237.667	65.7255	59.2432	46.1709	66.504	64.6412	57.2933	49.0346	66.6919	114.275	44.5816	614.649
L1PA13	LINE	L1	32.0248	46.1502	51.4836	64.1637	86.5771	48.9756	53.6068	57.95	44.0379	53.2662	35.2371	33.3414	81.5716	67.9918	83.0059	61.7437	71.2641	56.1163	65.7442	47.1558	43.7113	65.582	54.8312	57.2107	459.998	370.004	318.693	118.817	113.786	146.654	150.903	209.511	287.504	195.835	136.607	272.551	148.687	189.324	228.472	286.469	138.887	110.742	297.216	169.138	90.7955	41.3657	662.372
L1PA12	LINE	L1	89.0823	89.958	102.269	63.0602	53.823	55.7123	75.5672	86.3584	78.8631	98.8785	77.9014	72.8228	56.7952	53.2759	35.1909	90.4236	84.5975	48.6132	73.2026	62.2342	56.7855	84.0542	63.6995	60.7333	224.379	155.235	136.24	45.7261	71.4327	56.0802	48.7874	96.7857	107.106	101.246	74.8636	104.763	79.9431	95.3546	118.39	165.285	66.9797	48.9003	161.431	82.0781	65.797	23.4802	362.798
L1PA15	LINE	L1	34.9608	45.7803	61.3019	130.902	84.4115	105.597	80.8555	86.2235	95.9844	103.938	69.134	71.9192	98.6737	70.9516	103.881	44.9455	142.695	98.372	85.6081	96.7126	79.6195	84.5248	67.0688	63.6617	125.868	127.582	99.4255	82.4486	46.3822	49.4451	46.1847	81.571	268.221	160.343	230.379	270.118	113.916	139.78	58.2515	67.7716	80.7041	58.2733	64.4004	47.6174	96.3752	49.6036	825.091
L1PA14	LINE	L1	49.061	44.9584	52.281	45.6502	34.4684	38.2643	41.5829	42.0596	34.9084	37.0243	31.7469	32.6926	50.2898	83.6482	42.5343	55.2293	58.4923	35.2692	53.9665	35.4773	50.2484	38.5444	51.2393	46.7701	50.2077	61.6498	46.0183	41.3619	9.1938	20.9505	40.5916	31.7931	71.7076	88.2992	87.2122	117.976	64.2788	59.4411	44.8801	37.8839	38.5286	61.7662	88.1476	29.8916	58.698	20.7489	263.477
L1PA17	LINE	L1	28.5094	30.0819	35.585	57.2569	72.9972	46.0451	42.5013	44.029	33.854	37.1281	33.7294	27.2941	56.0328	33.8299	51.693	36.8742	34.8416	33.5619	40.3807	34.4401	33.3532	25.3198	21.5828	28.2021	138.176	122.083	147.259	76.6689	59.8113	54.6259	57.7032	72.5786	173.548	173.535	95.7662	129.641	116.161	120.72	37.5987	44.271	63.8896	31.7626	33.3464	30.1669	116.954	58.4142	230.602
L1PA16	LINE	L1	115.042	130.108	131.226	183.173	146.536	129.075	153.751	164.515	130.643	142.727	107.694	110.173	157.248	262.037	118.609	199.571	151.618	124.79	126.491	100.9	111.822	150.272	108.105	131.674	222.103	173.159	219.721	121.963	71.7943	94.8455	98.0732	140.341	524.761	341.312	341.517	369.906	204.335	169.416	107.335	98.8052	134.627	88.9805	132.848	90.2254	132.92	67.0045	961.38
HERVFH21-int	LTR	ERV1	7.53298	3.08216	6.2797	3.55557	2.48136	3.26728	8.82314	13.4623	9.65671	9.08095	6.56159	2.89623	17.1529	2.62784	7.591	12.824	8.92361	0.786257	8.9149	15.5009	5.04095	3.83562	4.8315	1.57032	12.1688	7.08496	7.19441	14.9799	5.47496	12.4067	4.48556	4.43228	26.8062	7.55566	9.00421	2.65364	7.034	1.49875	2.31682	2.29156	6.56991	2.41235	11.6408	14.6706	14.419	15.0661	2.17714
L1MC	LINE	L1	99.474	91.3552	107.702	87.8266	80.4413	61.91	72.1994	77.1587	57.9125	67.692	69.4132	71.9887	115.725	101.877	107.058	100.789	117.858	72.2233	102.459	50.7477	73.6808	95.6787	78.9887	73.699	158.844	213.976	142.916	126.563	59.4498	60.8065	73.9841	93.7172	294.275	389.219	258.357	295.604	224.913	208.44	87.9068	231.74	147.934	98.7304	163.759	91.8218	57.5379	22.1586	121.005
LTR43	LTR	ERV1	18.0792	15.8628	16.7459	15.8161	14.9333	10.3745	7.20881	8.63314	6.07707	7.23881	8.73948	8.73503	9.1228	19.9716	3.25918	1.76177	4.57621	3.36967	8.78934	6.81887	11.1868	5.43576	12.5873	5.8781	4.08722	0.898839	0.453702	1.45474	0.309903	0.908917	3.48877	4.38966	31.7161	14.7029	25.5334	32.3412	10.6258	16.1187	0.198585	3.16918	11.9149	0.502573	7.52174	1.92672	23.8107	0.572688	0.0870854
L1MD	LINE	L1	135.671	143.177	151.759	155.464	139.408	103.004	109.134	123.589	107.667	114.394	101.719	103.639	243.393	188.9	184.412	159.788	145.503	148.85	120.64	105.644	178.804	157.872	115.447	109.201	130.466	150.053	109.666	127.546	72.8273	78.3486	81.0724	81.912	533.155	321.708	320.936	417.34	133.895	106.185	100.451	96.5624	97.2124	150.973	93.9143	104.456	60.8802	46.2996	193.634
MLT1J	LTR	ERVL-MaLR	559.024	592.802	584.112	392.216	447.142	407.905	509.181	499.643	394.954	458.692	462.578	495.186	709.215	694.247	543.251	627.434	621.2	543.101	541.046	529.739	572.942	623.865	604.668	571.237	206.079	332.147	290.499	200.597	185.735	168.377	213.812	204.098	597.458	539.474	488.35	604.643	396.548	377.346	316.445	323.744	352.186	402.008	313.8	259.116	211.644	79.6917	335.366
MLT1N2	LTR	ERVL-MaLR	208.606	231.409	227.913	178.31	133.678	120.62	161.405	168.535	151.483	185.796	152.815	155.215	220.091	204.944	185.691	156.428	125.222	146.85	135.155	127.676	155.326	150.53	151.874	148.459	34.9271	63.2888	55.4812	30.6283	29.5441	30.4487	39.927	47.7749	208.788	179.743	163.169	194.379	98.3762	105.818	93.5003	72.8667	88.0535	99.9868	76.865	44.6172	40.9919	16.5639	126.579
_CATTC_n	Satellite	Satellite	0.0386307	0.328764	0.348872	0.899109	0.0902314	0.0673667	0.807164	1.72663	1.55395	0.0259456	0.33506	0	0	4.5918	0.45381	0	1.39366	5.34655	1.02961	1.11407	1.58825	4.89453	1.81181	1.88863	14.3053	1.32182	13.8703	0.9043	0.361554	7.45312	2.49198	3.11112	0.237574	9.43437	0.192947	1.43739	1.02267	0.876629	0	1.02389	1.30841	0.226158	1.25362	0	41.9035	0.220265	4.13656
LSU-rRNA_Hsa	rRNA	rRNA	732.283	1011.19	1157.61	9266.25	7362.61	8907.83	9366.22	9513.56	8665.7	8309.84	6127.07	6464.24	2953.68	2866.69	3396.19	3038.68	6249.79	5453.75	6013.26	5333.41	4910.35	3549.71	3882.11	4234.1	5636.69	5430.63	5531.01	7327.23	7959.25	8375.03	7934.96	4809.28	3480.06	3199.8	5641.4	4749.9	6954.53	5820.53	5020.92	5021.78	3712.64	4529.99	4020.73	3686.69	6550.5	10432.2	5690.99
MLT1H2-int	LTR	ERVL-MaLR	2.16332	2.46573	2.14307	0.735634	1.89486	2.29047	1.47516	1.67267	0.388488	0.985931	0.446746	0.671925	0	2.26824	1.60896	0	4.24339	1.50512	2.13455	1.76714	1.93352	0.988319	0.826441	0.806382	0	1.05746	2.07406	4.08901	4.287	0.318121	0	1.74734	22.5695	5.92201	7.58926	13.3788	14.1927	2.57333	2.34992	1.58459	10.3281	1.03027	2.79379	5.615	7.43048	0.132159	5.92181
HERVL18-int	LTR	ERVL	5.2924	6.53418	4.93405	9.2363	9.15849	9.39765	5.67798	5.31478	5.88282	7.47232	4.63499	5.12053	1.98211	3.48534	22.7317	13.8073	18.3048	16.9382	8.66377	11.4096	11.1638	14.1894	22.6318	9.67658	0.74313	16.4435	8.23144	0.275222	7.12778	13.452	0.166132	1.83258	4.35552	4.37003	7.97516	5.14143	3.49206	15.1572	10.4257	20.3071	1.72599	60.8364	5.80249	22.3774	0.11049	0.0881058	0.0435427
tRNA-Phe-TTY	tRNA	tRNA	0.0386307	0	0	0	0	0	0	0.18885	0	0	0	0	0	0	0	0	1.39366	0.0224645	0	0	0	0	0	0	0.0464456	0.211491	0.453702	0	0	0	0	0	0.871103	0.816829	0.707474	0.0552841	0	0	0	0.0731349	0	0	0	0	0	0	0.740226
tRNA-Thr-ACA	tRNA	tRNA	0	0	0	0	0	0	0.0278332	0.0539571	0.0277492	0	0.083765	0	0	0	0	0	0	0	0	0.230497	0	0	0	0	0	0	0	0	0	0	0	0	0.277169	0.122524	0	1.60324	0	0	0.364072	0	0	0	0	0	0	0	0
MSTB2-int	LTR	ERVL-MaLR	0.193153	0.123286	0.398711	0.367817	0	0.134733	0.222666	0.269786	0.277492	0.518911	0.16753	0.0231698	0.508234	0	0	0	0.020801	5.90816	0.251124	0	1.58825	1.88251	0.0953585	0.106103	0	0	0.129629	0	0	0	0.664528	0	0.395956	0	0.900421	0.552841	0	0	0	1.17016	0.250547	0	0.107453	0	0	0	0
MamRep137	DNA	TcMar-Tigger	144.363	137.834	155.697	113.615	111.3	96.0986	89.0664	99.2541	74.895	84.8679	77.4547	72.4289	61.9283	105.75	66.1737	50.2308	32.8655	48.9052	49.4714	55.4729	56.6705	59.5345	51.1757	42.908	28.3783	49.1718	37.8517	28.9769	8.83224	9.3164	15.5056	21.8631	62.0067	74.2497	53.961	63.8532	36.5668	16.5994	22.0429	32.545	30.2049	28.2697	40.4025	24.4693	29.1971	21.5859	17.1558
MER66B	LTR	ERV1	31.8317	25.8079	32.2956	49.0832	36.9047	48.8745	28.3621	32.2394	31.5785	30.045	24.9899	19.8334	43.3524	30.5936	89.2767	32.6951	43.37	31.001	19.437	26.9681	33.3071	36.2854	32.7715	31.7248	24.384	21.4135	37.7869	15.2945	16.7348	21.3595	19.4374	14.1918	51.3951	38.5952	44.6995	66.3963	58.8411	37.1012	32.5679	11.0434	32.0144	28.9733	35.5671	19.2947	22.8439	16.2555	38.7966
MER83	LTR	ERV1	3.47676	1.68491	3.23953	3.80078	4.96273	5.49039	4.11932	4.07376	3.74614	5.29289	3.60189	4.00838	14.2306	12.7796	5.69325	0	1.39366	0.561612	4.26911	2.18972	4.94888	2.87083	4.29113	5.8781	6.78106	1.32182	4.08331	6.91986	0.361554	1.63605	10.6324	1.23592	5.93934	8.49502	4.30916	3.09591	2.17006	0	9.76375	2.94977	0.250547	3.14108	0.0716356	3.38552	2.34792	1.10132	0.95794
MER91A	DNA	hAT-Tip100	47.1294	44.4653	54.0752	36.2096	37.5814	36.4791	27.6941	27.5991	28.0267	32.899	27.8658	27.5258	43.8606	53.4696	33.6232	19.8301	51.8776	41.9412	44.1225	47.0598	57.4531	60.1463	52.034	50.0593	26.1025	29.3973	18.2777	10.9696	16.2183	17.3603	18.6068	26.0823	53.0581	39.657	39.0397	46.3834	15.0408	38.0344	26.5111	29.4733	32.8496	14.9767	21.5265	21.0563	17.4022	2.77533	30.6105
MLT1J-int	LTR	ERVL-MaLR	11.1643	10.6848	13.4067	20.5978	9.74499	11.6544	9.43547	10.5486	9.40697	11.935	11.5037	13.2995	10.2663	10.9816	3.75424	17.3718	34.0512	17.0955	19.7383	16.5382	11.6241	13.9071	14.9395	14.4512	9.80003	6.08038	6.22219	2.08382	7.54098	4.3628	4.31943	4.81585	31.4785	13.4777	16.3362	24.712	15.3401	7.12615	4.66674	10.2145	12.9728	14.0218	6.05321	3.44056	4.69584	8.50221	120.265
MER45R	DNA	hAT-Tip100	7.53298	9.12319	11.9613	8.37806	6.76736	6.29879	6.12331	4.80218	3.57964	4.48858	6.22653	4.88883	4.49787	15.1308	1.77398	20.7315	3.80657	9.88438	11.2503	8.14422	5.66244	7.01236	6.03937	5.66589	5.2948	3.06663	0	0	6.45632	3.77201	1.10755	1.83258	8.79023	7.84155	7.332	7.51864	2.66893	0.791794	0.728144	8.80056	0.918674	3.49288	2.79379	1.95424	0.414339	0.176212	5.3993
MER4D0	LTR	ERV1	65.479	50.0954	83.5798	51.1266	37.7619	45.3715	41.7499	42.7071	50.8087	51.5019	43.4461	44.4861	57.4559	47.4947	58.4177	77.7635	43.5988	58.3403	49.823	54.0899	48.1768	54.1693	42.4028	37.2209	11.7043	10.0458	14.0647	1.92655	4.44195	16.5877	0.443019	2.30138	24.5493	15.6014	11.7698	24.325	5.76189	29.155	1.39009	6.82592	16.898	0.402058	8.34555	7.43162	5.16542	10	3.04799
BLACKJACK	DNA	hAT-Blackjack	66.5607	74.4239	52.8292	60.6898	54.184	40.319	47.8175	49.074	33.4655	44.1853	40.626	38.8326	58.5486	33.498	39.8527	36.2596	34.0096	25.9465	32.6712	31.6741	33.9747	21.5548	22.3775	24.9342	20.3896	16.7607	12.4444	25.8708	10.0202	5.68073	5.20547	12.7002	56.8197	43.1286	31.2575	36.9298	13.9682	34.3582	12.908	18.9419	19.8489	13.9213	4.2265	12.0833	11.6015	10.837	52.8173
MLT1A1	LTR	ERVL-MaLR	194.66	168.122	200.253	343.5	271.597	212.239	395.705	379.777	299.802	356.985	286.253	291.361	405.444	354.371	493.25	424.094	235.134	199.575	228.899	195.942	242.357	260.399	255.307	246.328	108.776	143.814	126.712	79.4605	82.331	87.6196	123.713	102.667	355.173	308.68	453.748	434.644	168.417	191.077	146.059	150.804	134.099	140.896	128.192	109.768	71.5425	47.5331	234.478
MLT1A0	LTR	ERVL-MaLR	210.962	216.039	237.532	379.996	298.305	298.569	362.806	347.133	322.279	351.407	273.939	288.905	332.385	402.557	356.364	401.765	294.562	257.061	284.8	257.081	311.595	340.358	327.938	316.781	158.891	234.438	212.592	175.198	159.135	143.791	136.948	144.774	530.344	389.341	392.905	477.6	310.045	344.148	350.105	250.804	394.473	328.683	307.747	332.166	147.947	83.0838	500.48
LTR14A	LTR	ERVK	39.2488	33.0407	39.6219	56.276	57.8383	42.7105	70.2789	70.4141	72.2033	84.0117	53.2466	51.5297	69.5518	92.3339	95.3	66.5374	59.1995	55.0829	46.0059	49.7105	58.2127	59.7933	60.5209	63.1312	17.4171	17.5009	18.9907	12.9354	9.0905	14.0882	13.9551	15.9392	42.6841	24.464	37.8177	44.0615	40.1836	38.8545	22.407	29.5709	32.9331	31.1595	35.6745	34.5708	11.6015	7.00441	21.1618
HERVL-int	LTR	ERVL	1.35207	1.43834	1.29581	2.28864	2.07532	2.89677	5.28831	5.77341	3.82938	2.17943	3.60189	3.33646	6.63246	33.3044	5.03316	13.3976	31.5342	19.1397	33.0228	18.4782	14.1331	11.7892	14.2402	15.2364	10.4967	57.6843	45.5646	32.2403	46.6404	43.0827	22.7047	29.8753	823.905	68.4911	90.0421	716.538	93.8116	54.9166	139.506	82.8374	111.02	39.3012	47.7093	70.683	58.2284	6.8282	508.274
MER91C	DNA	hAT-Tip100	68.4149	65.8349	55.2713	43.1981	42.6343	41.2284	34.6524	38.7952	31.2733	35.6492	43.6974	45.1117	75.549	55.1846	66.5863	64.7346	43.994	44.7942	42.1386	41.355	39.9133	45.9568	44.0874	38.0697	7.57064	14.6458	13.5462	7.62757	8.10914	7.6349	6.75603	13.2542	63.5114	41.8216	35.3094	39.5282	24.4943	23.6407	15.5227	24.5002	20.6562	15.7557	12.2855	13.8999	4.47486	7.04847	9.18751
L1MA5	LINE	L1	40.1373	56.4241	48.2441	156.036	136.475	105.362	119.711	112.285	105.613	100.747	137.486	139.969	112.726	126.883	110.936	118.12	86.532	96.3727	108.586	83.6704	112.996	133.305	125.269	115.143	60.4258	46.3166	61.1849	37.9806	22.5196	48.6271	30.1253	36.1402	113.006	95.5689	76.6644	104.321	78.9953	70.0172	36.9368	21.7942	43.7901	38.0196	14.2555	55.8472	59.9687	26.2555	171.384
MLT1N2-int	LTR	ERVL-MaLR	0.270415	0.410955	0.299033	0.204343	0.586504	0.30315	0.612331	0.350721	0.138746	0.23351	0.111687	0.324378	0.15247	0.857505	2.84662	0.819426	0.582427	2.17906	0.226011	0.153665	1.19694	0.0941256	1.55752	0.297088	1.57915	0.317237	0.907403	1.53338	0.258253	1.13615	0.996792	1.96043	0.435552	4.5334	3.666	2.1008	0	0.424175	0.893631	0.341296	0.0835158	0.276415	0	0	0.165736	0.132159	10.4503
U6	snRNA	snRNA	7.26257	8.01361	7.67519	12.6284	10.3766	8.4882	11.8848	14.1368	12.0709	11.6496	9.96803	11.8398	7.5981	10.622	9.77754	3.81033	8.6532	6.67195	9.06557	7.89452	7.91821	6.61233	9.02727	7.49086	18.6712	30.0318	15.2314	17.8894	16.993	13.9973	15.8379	19.9027	20.9461	19.5222	26.1765	25.7071	21.3764	18.7768	23.9626	12.4085	23.0504	12.0869	9.67081	15.744	14.5847	12.9956	22.0326
L1M2a	LINE	L1	3.32224	4.19174	6.82793	13.2005	10.0608	15.5954	8.23864	7.63493	8.54674	7.05719	9.04662	6.85827	11.359	38.6154	56.0249	42.856	27.2909	16.1744	25.1626	18.5358	20.371	19.2016	19.4531	21.2842	0.789576	21.3606	9.85181	0.15727	20.9185	13.6338	11.9615	16.7489	32.4288	35.4912	18.3943	9.95115	13.9932	4.38315	2.68089	5.48511	0.139193	2.38722	0.967081	0.055049	4.55773	0.30837	48.3324
MamRep1879	DNA	hAT-Tip100?	7.10804	6.16432	8.37294	12.138	8.70733	10.7787	7.04181	7.7968	8.408	7.99123	7.67845	7.55336	9.24986	17.3437	9.28247	10.8164	13.1878	11.5243	9.96962	6.54995	14.8236	18.4722	13.6681	10.8437	10.0323	14.9101	16.0092	9.00368	13.9973	11.2251	11.0201	13.1264	23.9553	22.8712	27.1413	33.2258	12.7211	10.8589	16.317	15.3583	16.0907	7.91552	12.0348	23.3408	11.27	11.3216	30.8282
L1M2c	LINE	L1	4.44253	5.05474	3.8376	6.94766	4.19576	3.53675	1.53083	2.53598	2.46968	2.38699	3.18307	2.73404	0.0508234	21.3546	2.35156	0.778455	7.46754	6.8966	5.8763	5.39747	4.12023	2.32961	4.67257	3.22553	22.4332	6.8206	4.0185	7.50962	8.41904	24.7225	2.99038	2.77018	29.3799	11.844	37.5604	14.0422	5.43763	26.8362	14.596	10.3608	19.6541	30.5564	3.72505	19.3773	19.2806	0.220265	36.184
L1M2b	LINE	L1	2.74278	3.98626	3.63824	3.14688	3.47391	2.45888	2.42149	1.78059	2.85816	4.43669	1.17271	1.89993	10.3426	9.95812	15.0995	20.1988	4.74262	5.43641	3.18927	0.0576242	2.8082	4.30625	0.572151	4.62608	0.603793	1.48044	0.71296	0.0393174	0	0.863471	0.110755	0.0426181	9.81971	0.0816829	6.75316	3.26176	4.56462	0.0565567	0.0330975	0.0243783	0.556772	1.4072	0.0716356	0.0275245	1.9612	0	0.47897
LTR22A	LTR	ERVK	14.2161	11.6711	23.1253	29.2619	28.6034	28.7656	36.3224	32.1854	25.9455	32.5876	23.7334	23.471	20.431	24.5634	33.3344	19.7072	13.1254	7.30096	12.4306	9.91137	17.0794	14.2365	16.5606	18.5256	2.50806	12.3723	4.21294	2.20177	6.40467	0.0454458	3.26726	1.10807	5.70177	7.63735	11.3196	11.7755	3.79137	18.3809	7.87719	6.55776	9.71567	2.53799	4.76377	0.990883	4.0329	0.616741	0.0435427
HERV-Fc1-int	LTR	ERV1	1.35207	0.9041	0.647906	0.694766	0.406041	0.336833	0.500998	0.701443	0.582732	0.441075	0.558433	0.880454	1.27059	2.48953	1.60896	3.40062	0.561626	0.65147	0.226011	1.24852	2.00257	0.588285	1.33502	0.785161	8.12799	1.7448	1.3611	0.629078	0	0	1.77207	0.767126	2.37574	0.980194	0.192947	1.10568	9.50338	13.3191	0.529559	4.33933	8.57429	23.1183	5.08613	0.385343	9.99938	0	33.6585
AluSz6	SINE	Alu	1061.61	1006.18	1052.8	878.347	757.989	689.128	885.32	869.762	814.271	874.962	820.422	842.571	751.475	787.162	717.721	694.955	663.28	478.583	633.611	475.938	626.69	654.008	633.657	559.014	1269.31	1291.21	1091.15	986.945	948.614	926.323	960.63	839.832	1674.7	1309.78	1523.77	1587.54	1589.81	1570.33	1627.77	1100.53	1471.74	1404.89	1209.1	1415.78	960.631	724.142	1256.29
L1PA8A	LINE	L1	5.67871	9.61634	12.4099	16.9605	13.4445	14.5849	15.0856	14.6224	13.7358	12.0128	9.94011	10.1947	15.4503	21.6589	32.633	23.7634	52.3352	15.8375	38.0453	12.466	14.2942	21.2489	15.7659	14.5149	70.1329	68.6819	73.8237	39.2388	31.4552	24.1772	38.155	53.3579	134.269	58.0765	63.0938	133.843	67.8457	37.0729	29.192	26.1335	32.0979	29.1743	52.9029	41.2593	48.1738	16.3436	351.738
MER68B	LTR	ERVL	1.58386	1.35615	0.8971	1.75735	1.35347	0.842084	1.11333	1.40289	1.6372	1.66052	1.25647	0.741435	0.711528	1.96396	6.93091	5.98181	2.32971	1.81962	3.01349	2.97725	0.782614	4.51803	1.81181	3.52261	13.7015	5.18154	6.80552	5.77966	2.11767	6.86232	4.8732	7.37293	13.7793	9.02596	8.554	7.62921	13.2199	7.32409	0.0661949	6.75278	6.23585	5.67907	4.72795	8.78032	2.3203	1.54185	11.2776
MER68C	LTR	ERVL	0.386307	0.369859	0.498389	0.326949	0.180463	0.2021	0.111333	0.296764	0.360739	0.0518911	0.50259	0.0926793	0	3.29171	1.77398	0	0.270412	0	0.426911	0.0192081	0.0230181	0.705942	0.985372	0	5.20191	2.43215	10.3055	4.40355	0.154952	0	1.77207	1.23592	8.59225	8.69922	4.0519	3.1512	6.31064	16.8539	0.628852	7.50851	9.66	0.301544	4.94286	5.91777	4.08814	3.78855	1.87234
MER83C	LTR	ERV1	11.5506	8.01361	9.41955	16.797	15.2942	10.2061	11.6621	14.3796	10.0729	16.6311	10.6102	12.4654	8.56375	4.14922	0.412554	18.6829	14.5399	11.8837	12.3553	11.3328	12.0615	8.58896	12.3013	11.1408	0.0464456	7.82518	5.18516	3.26334	0.258253	0.181783	2.15972	2.94065	12.235	5.2277	6.23863	7.46336	11.6485	8.6249	3.27665	3.72988	3.92524	0.879502	0.179089	0.110098	3.72905	1.54185	0.130628
MER52D	LTR	ERV1	2.27921	2.7123	1.99356	3.06514	5.36877	9.43134	3.33999	3.29138	3.19115	3.42481	4.97005	4.35593	6.40375	19.0587	19.5138	23.6404	8.48679	1.77469	5.12293	21.2633	14.6395	12.001	6.51617	10.9923	7.75642	41.7167	3.04628	1.02225	18.181	1.90873	3.93179	1.57687	34.1314	19.3997	19.8736	24.1039	24.7188	16.4863	16.1847	4.8269	7.96184	0.92976	8.2381	2.47721	4.39199	0.484582	35.0954
AluYd8	SINE	Alu	46.6272	44.753	47.0479	42.6668	34.7391	30.5845	50.6287	48.9931	44.3987	49.582	41.5753	45.3897	25.615	25.1719	27.1461	26.2626	26.2508	17.9941	25.3886	19.3617	25.8493	27.6729	24.4754	21.7935	53.7841	57.6314	56.3238	36.6831	47.6218	42.81	43.5266	32.6455	52.6622	42.4751	55.4402	55.3947	61.4103	59.7522	58.8804	40.7117	46.6575	46.5382	49.4644	51.9938	32.8709	23.348	48.463
MER52A	LTR	ERV1	59.1436	59.2186	72.3661	48.0206	54.0937	60.8658	50.3503	47.2125	43.5939	42.8361	41.7149	40.5009	52.6531	74.1327	47.8563	85.0154	76.4435	55.1279	69.9882	67.2667	71.6552	106.174	72.1546	52.436	29.7252	55.7809	53.9257	21.5066	31.8167	16.4059	23.2031	16.5358	78.0034	71.7992	85.3471	122.067	75.2289	74.3155	141.094	33.447	51.2787	34.0242	74.6801	33.0569	99.5242	7.489	106.68
tRNA-Trp-TGG	tRNA	tRNA	0	0	0	0	0	0	0	0	0	0.0259456	0	0	0	2.07461	0.165022	0	0	0	0.753372	0	0	0	0	0	0	0.634474	0	1.1402	0	1.13615	2.10434	1.36378	6.45408	2.57301	2.18674	9.89586	0.972787	0.0282784	3.67382	0	1.86519	0.125643	0	7.21142	1.57449	0.0881058	2.61256
MER52C	LTR	ERV1	7.91929	9.36976	8.3231	12.5058	9.33895	10.1724	10.4931	10.7914	9.21272	11.2604	7.14794	6.67291	20.9901	34.4108	32.6743	21.1412	31.347	7.66039	16.0719	15.2512	16.9183	21.5077	12.3648	14.4724	7.52419	6.39762	14.7777	10.9696	21.2284	3.31755	15.0626	4.51752	20.9461	6.65715	20.5167	37.5379	33.9977	46.631	23.102	36.7137	59.9365	67.194	7.52174	20.1755	69.2222	0.30837	20.6828
L2a	LINE	L2	2372.66	2363.81	2450.43	3083.17	2804.21	2528.31	2484.17	2593.13	2452.42	2664.87	2368.26	2330	2909.54	2625.43	2522.73	2784.7	2399.2	2388.47	2247.46	2311.1	2385.25	2641.19	2395.18	2208.55	2240.49	2504.32	2132.07	1976.56	1594.56	1746.3	1752.64	1754.5	4516.12	3648.45	3616.16	3922.08	2662.12	2945.53	2649.55	2404.89	2735.98	2634.03	2323.68	2552.13	1550.07	953.878	3445.88
L1M3	LINE	L1	219.268	166.601	183.507	236.179	160.025	158.884	106.156	117.438	122.152	127.704	136.844	125.349	171.605	150.672	129.707	86.9821	136.101	115.917	122.624	105.087	147.247	184.933	180.895	150.051	144.818	192.087	142.268	125.501	94.8821	119.114	82.2353	106.886	237.376	211.559	209.734	205.325	145.469	129.091	100.219	100.731	106.121	78.9793	85.5329	99.6938	103.364	79.6036	251.546
L2c	LINE	L2	1753.45	1838.69	1828.59	2255.54	2169.8	1954.88	1774.65	1784.01	1726.36	1900.62	1726.09	1694.69	2209.14	2206	2032.37	2239.04	1825.55	1716.35	1724.17	1724.71	1927.51	1962.35	1794.84	1696.46	1761.92	2098.42	1718.04	1602.66	1354.74	1313.07	1402.87	1422.98	3028.35	2894.68	2979.75	3194.54	2071.06	2161.88	1953.78	1782.76	1946.2	1971.01	1632.43	1847.5	1259.51	786.433	2376.91
L1M1	LINE	L1	289.151	312.449	312.889	418.045	366.159	344.682	278.639	326.063	293.975	309.738	327.996	318.539	448.39	370.138	327.651	400.371	356.57	339.079	310.339	337.39	332.381	382.738	287.506	304.473	431.898	457.879	451.757	408.665	436.447	353.841	411.952	344.056	757.82	643.171	518.45	460.904	402.883	426.268	242.77	220.989	227.386	181.454	166.911	238.665	551.872	557.093	1122.75
L1M6	LINE	L1	79.3474	101.547	86.919	141.119	94.6528	68.0404	65.8813	58.7863	60.6042	64.0596	62.4328	51.5529	78.5984	94.8511	62.0069	85.3022	45.2629	44.8391	51.4051	44.8316	49.5809	60.0992	52.7015	42.9504	44.1698	62.0199	47.2498	33.1052	36.9818	50.1268	30.5683	39.6775	108.967	104.758	70.9403	79.8856	38.1382	65.2099	35.4143	33.5445	33.6569	33.6724	26.2903	19.9002	63.09	53.1719	206.044
L1M7	LINE	L1	135.401	110.382	103.316	90.3196	88.8328	79.7958	63.2093	71.9518	62.0194	72.1546	66.0905	74.9544	88.4327	66.8024	62.2544	39.1276	41.7267	61.8897	45.9557	54.7622	54.1385	62.8289	48.2196	47.7887	51.4153	86.1828	57.4905	52.0562	16.8897	37.4928	29.793	40.7003	89.6049	73.923	65.6021	120.851	63.0067	90.2645	35.8776	40.3217	62.3306	30.4308	18.1596	44.6172	28.838	16.608	118.001
L1M4	LINE	L1	562.269	629.623	539.805	520.502	536.561	406.76	374.608	412.205	358.02	381.633	400.899	377.39	487.041	473.702	394.979	420.98	391.412	420.243	371.488	417.103	359.381	428.06	386.266	356.888	360.232	443.498	414.424	334.63	239.297	232.774	268.026	323.514	711.414	592.282	514.14	633.612	537.677	553.068	421.562	344.319	498.255	481.59	280.776	414.327	259.597	119.56	650.398
L1M5	LINE	L1	1502.31	1553.04	1473.84	1305.02	1259.04	1029.83	988.831	1055.02	1004.35	1048.43	1265.77	1212.5	1014	944.113	1000.16	1028.99	910.895	769.319	899.526	752.649	842.921	895.676	834.61	775.76	1557.69	1522.95	1431.1	1523.39	1262.55	1131.47	1436.32	1537.15	1925.61	1519.02	1538.82	1606.45	1199.8	1435.55	2009.71	1490.49	1813.32	1538.83	1411.94	1639.39	794.923	573.305	1050.08
MLT1G	LTR	ERVL-MaLR	87.1508	80.4238	75.9046	67.5558	51.4319	52.1418	42.8632	47.6441	40.0143	47.8436	41.4916	37.9754	64.2408	75.8753	67.7414	77.9684	58.6795	68.4493	66.8492	72.6065	54.6218	48.31	52.7015	63.4495	28.1925	53.8246	24.9536	37.1549	21.9515	14.3609	20.4896	22.2466	93.0497	78.7423	83.096	87.4595	77.2243	66.1148	47.1639	46.977	57.0691	56.0117	54.2998	28.4879	34.2796	10.837	99.2774
MLT1F	LTR	ERVL-MaLR	148.651	146.957	141.293	106.749	102.683	108.595	81.8297	84.7397	76.8374	92.8592	70.7814	72.4984	148.582	123.315	108.584	127.38	83.2246	80.0859	116.195	79.9632	121.144	121.069	115.67	119.833	101.205	119.863	93.2033	72.7765	60.0696	60.5339	85.6687	86.8131	197.542	158.138	174.36	215.498	112.918	149.451	145.662	114.627	136.827	151.375	98.5348	90.1978	82.3706	43.304	167.77
L1M8	LINE	L1	9.96671	13.1095	11.0144	23.5403	18.0914	13.4733	22.5728	26.1422	17.1212	19.044	14.2121	15.8018	8.94492	10.6773	4.9094	8.48106	8.23718	12.7598	10.6728	11.5825	11.463	9.45963	8.83656	9.86757	19.5072	30.772	23.6573	18.1253	10.795	16.0878	28.7962	11.7626	54.8399	25.9752	36.9173	41.9607	36.492	44.7646	29.6884	16.114	26.8086	23.7214	19.1983	27.9374	37.0143	3.21586	38.5788
MLT1D	LTR	ERVL-MaLR	591.822	533.789	556.252	648.829	640.824	478.741	560.561	557.674	504.369	581.362	491.7	502.391	690.462	725.781	627.33	646.24	535.292	426.443	520.479	438.751	576.188	693.282	576.029	554.303	295.116	469.352	443.785	309.782	284.181	296.625	317.589	361.103	1050.87	766.92	749.215	1032.1	601.831	623.821	549.716	518.867	577.568	575.446	570.793	574.767	357.381	162.776	1154.06
MLT1C	LTR	ERVL-MaLR	941.198	821.293	911.105	826.608	788.081	709.674	910.175	847.936	860.751	922.624	1095.62	1129.11	1248.68	1254.09	1224.91	1280.31	1089.78	985.809	969.891	944	1320.57	1397.95	1379.17	1359.33	353.173	508.478	521.822	398.128	397.089	360.84	377.673	463.387	1533.7	1415.52	1323.17	1509.53	1047.82	1021.1	857.158	803.874	788.389	975.996	751.135	832.809	402.765	185.551	604.504
MLT1B	LTR	ERVL-MaLR	232.479	261.573	278.35	305.002	262.393	246.697	244.181	246.449	212.531	240.334	215.332	227.922	337.849	268.925	286.189	306.834	281.624	264.901	276.337	257.907	296.979	358.925	297.169	318.011	189.591	262.672	292.054	213.179	166.057	180.056	186.788	218.588	582.689	352.87	372.903	510.66	344.915	368.608	281.328	295.514	292.779	312.475	286.972	222.426	237.333	89.5155	487.069
MLT1A	LTR	ERVL-MaLR	87.344	96.2867	114.43	125.957	106.428	98.8606	110.498	123.076	101.09	123.631	91.248	101.461	167.539	163.286	191.714	130.084	145.523	149.703	139.022	148.728	152.587	132.458	156.261	140.968	87.0856	102.15	137.925	78.6741	92.4028	79.9392	80.574	112.64	321.477	214.499	242.406	239.823	198.898	208.072	121.534	176.133	174.966	172.307	141.982	128.099	115.96	53.7446	253.201
tRNA-Ser-TCA_m_	tRNA	tRNA	22.5217	72.1636	70.4224	433.861	740.078	615.024	158.455	163.463	528.344	355.688	408.913	425.861	310.429	346.432	410.533	397.667	1253.84	1355.64	1234.32	1175.23	1015.17	826.047	876.472	1067.39	640.903	303.596	708.099	465.95	465.733	505.994	647.139	505.28	384.513	425.282	554.209	489.928	586.466	519.785	501.029	488.175	510.671	352.329	404.097	458.779	938.754	818.019	1331.23
MER4A1	LTR	ERV1	55.8986	49.5611	48.2939	148.557	195.396	78.5832	131.178	141.584	134.805	185.07	124.977	126.299	81.5208	101.296	57.8401	79.4024	75.5283	72.403	63.6097	74.5849	68.2255	87.8428	68.531	63.5981	26.6598	54.0361	42.648	47.2202	24.4824	34.5388	34.5001	36.9073	130.309	99.2038	97.5027	100.562	55.6235	58.9604	54.0812	73.0861	59.2684	55.3333	73.4623	37.8187	60.6592	21.5859	80.0751
Looper	DNA	PiggyBac	8.30559	7.10951	5.08357	6.33463	3.60926	3.67148	2.58849	3.48023	2.55292	3.68427	3.54605	3.56815	7.67434	0.110646	7.67351	0.245828	2.35051	2.13413	2.48613	4.37944	5.45528	1.17657	8.39155	3.33163	28.4712	27.3353	8.23144	32.2796	25.1022	39.1743	14.5089	17.6865	30.0927	40.0246	55.6332	44.559	12.4966	10.8872	29.2581	25.8166	32.8774	42.6936	9.16936	40.1307	15.5791	9.38327	28.9994
MLT1B-int	LTR	ERVL-MaLR	5.87186	7.31499	8.82149	26.0742	20.3472	15.528	25.2726	22.1494	18.8972	22.8061	13.7095	15.686	31.2564	12.1157	57.8814	18.3961	25.086	18.7578	32.2192	31.5397	21.614	45.7686	29.1479	38.7912	12.1223	14.6987	10.6296	11.5593	10.5884	17.6784	5.64849	19.4339	42.5653	17.6843	17.5582	32.1201	18.7573	46.0372	27.504	9.75131	18.2064	30.3303	20.058	8.09221	5.93886	4.97798	29.7397
LTR9B	LTR	ERV1	10.5462	11.0136	12.4099	14.9579	11.0533	11.0818	12.9981	11.8975	9.04623	11.2344	9.99595	11.5154	10.1139	17.9799	14.0268	4.58879	18.388	7.07631	11.5015	9.91137	15.9745	16.3308	13.9859	16.0428	15.5593	16.7607	14.6481	15.2551	17.6128	9.40729	10.2448	8.09744	25.5392	19.1546	32.0936	21.3397	17.7845	35.659	14.1326	13.6031	14.9772	5.7042	7.98737	14.9733	21.1865	7.489	22.7728
LTR9C	LTR	ERV1	3.05182	2.30135	1.84404	3.92338	2.52648	3.26728	0.94633	1.32195	1.05447	2.10159	1.75906	0.741435	1.42306	6.0302	9.24121	12.0046	0.686432	0.0673935	2.73725	1.32536	2.48595	8.94194	4.35471	1.12469	2.41517	5.6574	1.81481	10.0653	1.39456	1.40882	0.941414	1.44902	1.34625	9.43437	7.20337	27.5868	1.32199	4.75076	1.39009	6.48462	0.0278386	11.2074	4.36977	1.84414	0.994413	0.616741	14.1078
LTR9D	LTR	ERV1	14.1388	12.6163	14.3536	21.3334	19.5802	17.0438	28.7239	27.3293	21.2004	26.0753	21.6951	23.5174	15.3487	31.9766	42.0805	15.4462	38.5234	29.4734	25.4891	16.9799	40.1205	32.8498	26.5097	37.6453	2.92608	9.19988	8.87959	5.70102	4.4936	13.1338	4.31943	16.2801	29.3403	19.4405	43.0916	36.1558	18.458	11.3113	11.8158	5.46074	7.59994	13.4438	3.36687	15.6615	27.4292	4.75772	20.7699
MADE1	DNA	TcMar-Mariner	17.6156	20.7532	18.7394	27.1367	20.9337	20.6142	18.4813	20.2879	22.2826	26.3088	16.2504	16.8213	38.4225	32.3639	26.1559	29.2125	27.3325	27.3393	28.4523	28.4472	23.1101	24.7786	24.4118	24.722	21.783	21.3606	14.3888	19.8946	12.4994	12.3158	12.2938	20.6272	44.7034	37.7375	32.6724	30.0746	39.6598	41.4844	27.2392	12.2379	34.0466	17.2131	14.4704	19.4874	25.3852	7.09252	41.801
MADE2	DNA	TcMar-Mariner	22.2513	30.986	25.2683	31.3053	28.468	25.2288	21.1254	24.1188	20.9506	22.9618	18.9588	20.1809	21.3458	23.3186	20.7102	44.0441	17.6392	21.4087	15.9966	18.92	25.2508	27.7671	21.9642	20.2232	20.5754	20.9377	13.8703	13.132	7.38603	17.6784	12.6814	12.4019	30.3698	30.1001	26.4338	28.0291	25.043	14.2523	18.1374	10.5558	29.9265	11.7099	13.0735	24.4418	4.0329	4.71366	19.6378
AluSp	SINE	Alu	1705.58	1688.41	1772.22	1595.88	1348.64	1277.95	1549.17	1471.55	1336.12	1489.43	1352.5	1390.03	1391.16	1303.88	1391.01	1362.42	958.342	807.464	930.339	781.346	1097.66	1250.11	1090.68	1022.64	1642.55	1843.25	1579.98	1506.37	1540.79	1351.97	1405.25	1180.61	2190.19	1637.74	2256.84	2117.38	2230.18	2312.66	2138.36	1714.52	1839.71	2044.06	1967.97	2182.69	1253.38	887.887	1166.86
AluSq	SINE	Alu	669.508	666.116	705.071	674.658	529.298	466.279	666.161	632.593	601.63	672.12	576.61	602.253	458.859	466.815	540.075	489.853	419.326	309.92	414.731	336.295	469.522	472.534	446.85	405.843	759.108	811.334	723.848	586.498	666.034	604.839	622.773	516.83	863.303	733.104	931.614	903.841	976.304	1000.66	935.93	661.675	792.482	852.288	753.929	887.666	598.002	418.723	740.096
PABL_A-int	LTR	ERV1	76.875	115.396	101.422	18.7995	29.3252	21.0521	16.8391	17.0774	12.2651	14.5036	15.5803	12.6739	31.2056	14.3563	16.8735	10.6525	15.3719	20.8246	18.6585	20.8023	13.9259	7.74183	9.98086	10.3769	14.8162	23.3169	13.8055	31.8471	12.2928	7.90758	10.2448	14.9163	10.4136	16.4183	13.8922	9.01132	6.88434	13.4039	38.2607	17.6255	29.1749	22.5153	19.4491	28.1025	11.2148	1.85022	15.9802
LTR33C	LTR	ERVL	11.2802	14.219	20.733	17.9004	13.0836	14.5175	13.6661	14.0828	15.262	18.1359	10.0518	12.4654	15.7807	23.8718	16.1721	17.0031	21.4458	9.3003	14.9419	18.3821	18.6907	20.0252	15.2574	17.4221	5.75926	2.5379	19.8981	7.03781	2.84078	3.04487	6.0915	3.49468	14.4524	18.1744	11.6412	7.24222	17.6598	6.9282	4.60055	13.9688	6.87614	1.85952	5.26522	15.7165	1.29826	6.96036	34.9213
tRNA-Lys-AAG	tRNA	tRNA	2.93593	8.34238	4.53534	3.39209	1.84974	1.48207	1.41949	1.32195	1.88694	0.882149	2.09412	1.18166	0.533646	0.0276614	0.165022	0	0.291213	0.516683	0.652922	0.480202	0.0460361	0.0470628	0.890013	0.806382	0	0.422983	0	0.15727	0.464855	0.0454458	1.99358	0.127854	0.158382	0.0408414	1.54358	1.43739	0	0	2.01894	1.75524	0	3.14108	0.429814	0.0275245	0.0276226	0.220265	0.348342
AluSx	SINE	Alu	2750.04	2750.89	2842.26	2585.71	2205.8	1940.26	2450.44	2449.52	2309.34	2543.83	2194.28	2287.88	1953.63	1970.1	1985.75	1888.57	1720.57	1354.68	1711.11	1390.22	1774.72	1894.16	1795	1646.36	3439.53	3548.99	3144.8	3256.31	3041.55	2962.75	2974.43	2795.79	4202.8	3151.24	4077.11	4141.83	4732.48	4955.7	5238.07	3456.74	4397.33	4417.16	3790.71	4843.49	2306.38	1701.41	2306.5
AluSz	SINE	Alu	2371.73	2347.66	2325.78	2257.42	1987.17	1753.12	2267.94	2200.05	2003.52	2217.2	1851.4	1894.94	1632.47	1570.31	1670.72	1687.69	1427.4	1073.85	1368.9	1146.8	1408.2	1526.01	1408.51	1266.49	2552.98	2800.15	2370.66	2109.22	2070.57	1984.03	2104.56	1732.21	3260.86	2423.65	3102.72	3243.19	3123.29	3321.24	3409.24	2509.57	3035.49	2976.56	2877.53	3112.25	1652.41	1269.12	2139.04
Ricksha_b	DNA	MULE-MuDR	2.70415	3.41092	2.99033	2.90167	2.5716	2.4252	1.86483	0.94425	1.02672	0.93404	2.87593	1.228	0.0254117	0	0.123766	11.9226	0.603228	5.32408	1.98388	0.288121	1.47316	0	5.24472	1.50666	6.13083	0.951712	0.518516	0.196587	0.206602	0.318121	1.49519	2.04567	25.6976	6.73884	0.964737	0	1.69614	1.75326	12.5108	0	0.222709	0	4.2265	0.0275245	13.5351	0.616741	3.70113
PABL_B	LTR	ERV1	2.70415	2.30135	2.39227	3.31035	2.84229	3.53675	3.00599	2.80577	3.02466	4.0994	2.14997	2.15479	3.53223	12.1157	1.4852	2.45828	1.62247	3.66171	4.6709	1.22932	2.73915	3.55324	1.46216	4.01069	3.80854	5.81602	4.53702	4.32491	9.34875	6.31697	2.71349	4.77323	9.81971	9.0668	7.01042	12.3284	9.82764	3.33685	9.33348	11.4578	6.54207	7.61398	6.01739	0.990883	6.65704	2.3348	5.61701
Charlie20a	DNA	hAT-Charlie	1.73838	3.98626	4.93405	2.73819	3.24833	3.97463	3.98015	4.1547	3.91263	3.63238	2.68048	2.61819	12.0197	7.99416	4.57935	7.21095	1.20646	2.06673	8.5131	1.15248	5.57037	5.50635	4.67257	3.39529	8.31377	19.4572	5.3796	10.3798	3.71884	8.58926	3.93179	10.7398	20.1542	12.8651	17.2366	4.97557	8.45576	16.4297	3.30975	6.8503	20.016	15.8813	4.76377	9.05557	12.9274	3.65639	24.3839
L1MEh	LINE	L1	82.9401	72.6568	72.2166	78.3859	56.6202	57.2617	48.6803	45.5668	45.6474	43.8739	35.1813	38.3692	40.0743	95.8469	103.427	67.4388	49.9847	40.4136	38.6229	28.5624	46.9338	56.5224	43.4835	35.502	27.9138	32.9927	51.722	45.6868	27.788	23.7227	26.1935	21.4795	53.4541	61.7522	59.1062	48.1525	44.374	73.3258	48.0244	25.4509	40.7	53.3481	24.5352	19.2396	22.761	8.76653	46.6778
L1MEi	LINE	L1	233.329	162.163	185.002	121.339	88.6524	165.52	43.1137	49.074	37.2394	41.3313	45.4564	41.7057	139.993	179.163	150.665	80.7135	141.072	64.6303	118.38	87.2623	103.857	122.199	95.3585	89.2537	96.7463	135.09	86.0089	81.7802	64.3566	29.9943	44.025	51.8236	176.596	153.564	123.1	157.449	88.5984	96.5423	55.3058	134.032	72.102	34.7026	56.1623	53.7279	31.324	13.6124	99.2338
L1MEj	LINE	L1	69.4193	80.6704	90.4078	82.6363	59.643	63.931	45.2568	49.7215	58.301	69.2746	52.4648	50.3944	44.0639	28.3806	41.7092	35.8499	42.7668	51.848	41.4103	34.4401	54.9441	62.2406	35.4416	38.197	45.6096	83.3805	38.3702	20.445	17.5612	25.2679	8.80499	35.5435	109.521	47.7845	86.1189	65.6776	30.7301	51.1556	69.5377	32.1793	23.5236	18.9219	30.4451	20.8085	20.2197	8.85464	117.783
[truncated: 62 more rows]
[truncated: 77 more columns]
