# Supplementary material for: Expression dynamics of repetitive DNA in early human embryonic development
Source: BMC Genomics. 2019 May 31;20:439. doi: 10.1186/s12864-019-5803-1 (PMC6545021; doi:10.1186/s12864-019-5803-1)
Supplement: Supplementary file 5 — Table S4. Repeat expression fold changes and FDR values (XLSX 266 kb) [file 12864_2019_5803_MOESM5_ESM.xlsx]

## Sheet: repeat fold changes and FDR
Table S4. Repeat expression fold changes and FDR values
	class	type	logFC.Oocyte_Zygote	FDR.Oocyte_Zygote	logFC.Zygote_Two.cell	FDR.Zygote_Two.cell	logFC.Two.cell_Four.cell	FDR.Two.cell_Four.cell	logFC.Four.cell_Eight.cell	FDR.Four.cell_Eight.cell	logFC.Eight.cell_Morula	FDR.Eight.cell_Morula	logFC.Morula_blastocyst	FDR.Morula_blastocyst	logFC.Blastocyst_ESCpassage.0	FDR.Blastocyst_ESCpassage.0	logFC.ESCpassage.0_ESCpassage.10	FDR.hESCpassage.0_hESCpassage.10
LTR1C3	LTR	ERV1	-2.09185	1	-0.543692	1	0.715916	0.853231	1.0918	0.123455	3.3589	8.16e-07	7.61501	1.23e-28	-4.93543	1.8e-09	3.89074	7.99e-07
GSATX	Satellite	centr	-1.72359	1	-0.135032	1	-0.893228	0.930741	2.04826	0.161298	0.411717	0.817373	7.21583	1.74e-08	-7.0836	6.5e-07	7.0836	9.81e-07
MER73	LTR	ERVL	-0.666072	1	-0.572831	1	0.71828	0.840699	2.14711	0.000594492	4.04893	1.37e-09	5.06237	3.18e-20	-4.10596	2.44e-10	2.64816	0.00100706
LTR22	LTR	ERVK	-0.331293	1	0.746983	1	-0.447606	0.97353	0.302688	0.856885	0.156084	0.93077	-0.0122239	1	-0.540829	0.803379	4.82623	0.00224654
LTR1B0	LTR	ERV1	1.72177	1	-0.692618	1	-0.205087	1	0.61329	0.668353	-0.135086	0.939701	-0.86022	0.471686	2.20991	0.210377	4.49817	0.00238593
CER	Satellite	Satellite	-2.54837	1	0.944402	1	-2.29807	0.429268	1.75003	0.0831337	1.39257	0.184495	2.23402	0.00426886	-1.58566	0.146056	3.51649	0.00361938
AluJb	SINE	Alu	0.427928	1	-0.20914	1	0.379127	0.187482	-0.638041	1.65e-06	-0.862263	9.44e-11	-0.351011	0.00216771	0.588446	0.000125278	-0.553039	0.00533648
L1ME3A	LINE	L1	0.00702486	1	0.0640262	1	0.182066	0.779815	0.635442	1.85e-06	0.508387	0.000309372	-0.117076	0.388471	0.180516	0.353032	-0.577563	0.00533648
LTR5	LTR	ERVK	0.556675	1	-0.51649	1	-0.615185	0.678699	-4.25286	7.97e-25	-5.9459	6.13e-40	2.43364	1.61e-18	0.437721	0.408971	1.35315	0.00533648
LTR22C0	LTR	ERVK	-1.19722	1	-0.177786	1	0.650488	0.930848	-0.606164	0.676155	-0.311704	0.839132	-1.03478	0.36857	7.20525	0.00040657	-7.01535	0.00542342
HERVK-int	LTR	ERVK	-0.32762	1	-0.52512	1	-0.658936	0.839261	-2.70797	7.69e-06	-4.13014	7.48e-11	-0.746202	0.148075	-0.988031	0.122626	1.96656	0.00542342
HERV1_LTRb	LTR	ERV1	-0.284281	1	1.48431	1	-1.15032	0.887936	-6.63183	0.00109273	-5.80637	0.00251206	2.65207	0.0344189	5.72994	0.011874	-9.25514	0.00646024
HERVH48-int	LTR	ERV1	-0.752165	1	0.329035	1	-0.644954	0.894798	-0.70453	0.449906	-0.819378	0.372318	-1.92598	0.00826491	3.01157	0.00622652	2.66189	0.00735453
AluY	SINE	Alu	0.34292	1	-0.280947	1	0.503312	0.147642	-0.67738	8.12e-05	-1.07332	3.36e-10	-0.122659	0.467649	0.501387	0.0141664	-0.674475	0.00735453
LTR1B1	LTR	ERV1	0.233454	1	0.1687	1	-1.35938	0.686856	2.4272	0.00234215	2.92685	0.000488097	1.98027	0.00357354	-3.65539	2.51e-06	2.67705	0.00932377
AluJo	SINE	Alu	0.288877	1	-0.279862	1	0.376776	0.130242	-0.375834	0.00342304	-0.622124	6.27e-07	-0.231474	0.0361008	0.471513	0.00103156	-0.471577	0.00972345
AluJr	SINE	Alu	0.229543	1	-0.139386	1	0.341101	0.169888	-0.434001	0.000268569	-0.645427	4.18e-08	-0.31653	0.00164755	0.441644	0.00120767	-0.446975	0.00972345
TAR1	Satellite	telo	0.64136	1	-0.30402	1	0.298201	0.972351	1.61536	0.0598044	1.76097	0.045451	2.44908	0.000215864	-0.841608	0.446322	2.6318	0.0150736
LTR21A	LTR	ERV1	0.898924	1	0.160985	1	-0.572186	0.79557	-1.07676	0.0253636	-2.24113	1.66e-06	-2.42549	5.04e-10	2.50033	1.1e-05	-1.73122	0.0157644
ACRO1	Satellite	acro	-3.68285	1	-2.08035	1	-1.54614	0.815179	3.60907	0.00234223	3.9305	0.00196523	0.275274	0.829868	-1.44136	0.311547	3.58607	0.0183821
LTR7Y	LTR	ERV1	-1.06161	1	-0.322317	1	1.03127	0.188423	-1.00643	0.0126219	-1.75168	7.54e-06	-1.23796	0.000131638	0.0223705	1	1.17078	0.0284876
MSTD-int	LTR	ERVL-MaLR	-0.650141	1	-0.205804	1	-0.0513845	1	-1.10902	0.0295625	-1.80336	0.000276549	1.07491	0.00487837	-0.786989	0.154955	1.43051	0.0291284
L1MA6	LINE	L1	-0.0763933	1	-0.470219	1	0.314965	0.779815	-0.294952	0.299426	-0.558703	0.0355457	-0.442851	0.0440862	-1.16289	2.85e-06	0.774524	0.031118
HERVKC4-int	LTR	ERVK	0.299041	1	0.408306	1	-1.78976	0.505337	0.0135934	0.997539	-0.871132	0.372318	-1.48013	0.0609885	0.160142	0.939337	2.45526	0.0328634
LTR1F1	LTR	ERV1	-0.420766	1	-0.479425	1	0.43238	0.968024	-0.320465	0.804142	1.37384	0.20541	1.07499	0.228354	-1.76931	0.106724	2.86092	0.0334813
HERVL32-int	LTR	ERVL	-0.343788	1	0.256516	1	-0.337593	1	1.42782	0.433365	2.21974	0.212248	2.00914	0.150673	4.37741	0.0483716	-7.55844	0.0353425
L1M4c	LINE	L1	0.024133	1	0.0579437	1	0.0352909	1	-0.698295	0.0124214	-1.86664	3.53e-12	-1.36394	4.95e-10	1.25007	6.3143e-05	-0.890556	0.0355761
L1P4b	LINE	L1	-2.14172	1	6.31e-05	1	-1.06261	0.617976	-1.41252	0.0275522	-0.546318	0.422324	-0.542192	0.333654	-0.721619	0.337168	1.69229	0.0370891
LTR70	LTR	ERV1	0.622116	1	0.258641	1	0.0745179	1	-3.8091	2.37e-15	-3.76045	6.19e-15	-0.73251	0.0618015	-0.168051	0.83369	1.27874	0.0370891
L1M2b	LINE	L1	0.235923	1	0.12246	1	-1.37722	0.746888	2.62871	0.00301312	2.07018	0.0286924	1.266	0.105417	2.18719	0.0883911	-3.60401	0.0383514
LTR7	LTR	ERV1	-1.20504	1	-0.348499	1	1.37546	0.0238378	-0.35129	0.418604	-0.624782	0.123375	-1.5228	1.417e-06	-1.94705	3.4e-08	1.07971	0.0413966
LTR7C	LTR	ERV1	-1.51243	0.772797	-0.123605	1	0.156598	0.959338	0.281764	0.4537	0.0290026	0.957885	-0.263569	0.404471	-0.576607	0.142088	0.966119	0.0413966
Ricksha_a	DNA	MULE-MuDR	0.713142	1	-0.0841205	1	-0.0436601	1	0.603953	0.607902	1.616	0.136634	-1.59622	0.0968746	3.91465	0.00886811	-4.05361	0.0430366
HAL1	LINE	L1	0.0855609	1	0.169488	1	0.286667	0.364598	0.332929	0.00897165	0.269946	0.0414955	-0.204456	0.0654483	0.293166	0.052373	-0.390847	0.0478502
L2a	LINE	L2	-0.182074	1	-0.0288756	1	0.0505696	0.930848	0.108918	0.310994	0.228606	0.0207009	-0.0991353	0.260406	0.0381729	0.827018	-0.291758	0.049525
MER50-int	LTR	ERV1	0.180401	1	0.133349	1	0.296708	0.887936	0.194875	0.634275	-0.202751	0.612871	-1.44286	5.63e-07	2.16765	3.06e-07	-1.10129	0.0500177
MER97c	DNA	hAT-Tip100	0.528807	1	0.2867	1	0.721012	0.915878	1.04208	0.370057	0.625368	0.60251	-2.11479	0.0315221	4.92242	0.00200589	-4.06898	0.0500177
L1PB1	LINE	L1	0.501657	1	-0.0930599	1	-0.4164	0.537395	-0.871449	6.01e-05	-2.28564	2.15e-25	-1.48582	7.45e-17	1.40797	2.86e-08	-0.675943	0.0506452
Eulor8	DNA	TcMar?	-1.24977	1	0.55052	1	-0.389924	0.972351	1.98462	0.0598044	3.79623	0.000494707	4.76112	1.01e-06	-4.5112	7.23e-05	2.80196	0.0506452
AluSq	SINE	Alu	0.342965	1	-0.380973	1	0.574283	0.0238378	-0.715925	1.65e-06	-1.14331	2.01e-14	-0.182266	0.191398	0.457358	0.0101949	-0.467153	0.0506452
AluSz	SINE	Alu	0.281282	1	-0.258091	1	0.587517	0.0267801	-0.792366	2.84e-07	-1.1406	1.77e-13	-0.562208	1.43e-05	0.829182	3.72e-06	-0.477302	0.0563846
LTR57-int	LTR	ERVL	-0.689324	1	-0.812169	1	-0.175926	1	-0.225312	0.841968	-0.668583	0.500104	-1.47053	0.0615481	1.00702	0.418319	2.22997	0.0568871
AluSc8	SINE	Alu	0.282958	1	-0.339032	1	0.645493	0.00467139	-0.752291	1.16e-07	-1.08115	3.35e-14	-0.445172	0.000225902	0.786187	1.64e-06	-0.436365	0.0570399
LTR7B	LTR	ERV1	-0.98686	1	-0.203788	1	0.769667	0.394131	-1.55701	2.06e-05	-2.00038	4.99e-08	-0.655266	0.0384995	0.550737	0.249083	0.981563	0.0570399
AluSx1	SINE	Alu	0.418009	1	-0.254245	1	0.569523	0.033961	-0.856822	2.57e-08	-1.1679	4.68e-14	-0.195692	0.171876	0.327113	0.0933215	-0.472207	0.0571109
LTR7A	LTR	ERV1	-1.17168	1	-0.199054	1	1.01843	0.256493	-0.45921	0.326402	-0.878026	0.0450772	-1.885	6.49e-08	-2.49271	4.35e-11	1.09775	0.0597387
L1MCc	LINE	L1	-0.0841853	1	0.337146	1	-0.263906	0.90102	0.735258	0.0355215	0.645318	0.0730336	0.630117	0.0284292	0.449191	0.342869	-1.04739	0.0597387
AluSx	SINE	Alu	0.359689	1	-0.289999	1	0.487252	0.184531	-1.00976	3.18e-09	-1.28139	1.08e-13	-0.177183	0.275612	0.493051	0.017159	-0.519047	0.0600005
LFSINE_Vert	SINE	tRNA	0.0434904	1	-0.345233	1	-0.167587	0.928561	0.897878	0.000159246	1.28601	7.88e-08	-1.57166	2.29e-14	1.60518	5.65e-08	-0.744258	0.0625129
L1MEa	LINE	L1	0.651542	1	0.489349	1	-0.697153	0.887936	-0.578572	0.521049	-0.613503	0.49147	2.33465	0.000104137	-3.27517	4.58e-06	1.96383	0.0625129
X8_LINE	LINE	CR1	0.076071	1	0.157237	1	0.443094	0.885669	1.14968	0.0192385	1.24534	0.0127418	-1.00212	0.0210413	-1.64705	0.000670083	1.28189	0.0625129
AluJr4	SINE	Alu	0.067109	1	-0.164571	1	0.239505	0.484298	-0.185494	0.15808	-0.345431	0.00528469	-0.213526	0.0419446	0.37227	0.00722972	-0.348209	0.0625129
LTR60	LTR	ERV1	2.65211	1	-1.20572	1	-1.87508	0.828441	0.617884	0.736497	3.46454	0.0316111	-6.79363	7.66e-05	9.36695	0.000595464	-5.5054	0.0627676
AluSq2	SINE	Alu	0.311841	1	-0.281821	1	0.59235	0.022671	-0.729443	1.65e-06	-1.01584	2.66e-11	-0.332485	0.0123746	0.590541	0.000898844	-0.450403	0.0627676
L1MB8	LINE	L1	-0.106516	1	0.152241	1	-0.316529	0.357246	-0.164899	0.271243	-0.161316	0.278035	-0.617635	8.22e-09	0.296525	0.0675184	-0.385961	0.0627676
LTR27	LTR	ERV1	-1.82639	1	-0.973375	1	0.564974	0.930848	-0.0827134	0.965758	-0.0318648	0.986202	0.600603	0.561747	1.54123	0.325362	2.70726	0.0638585
AluSz6	SINE	Alu	0.472745	1	-0.343764	1	0.471549	0.0338511	-0.875593	1.64e-12	-1.32417	7.34e-26	-0.189146	0.104626	0.462785	0.00167515	-0.369134	0.0694292
MER101B	LTR	ERV1	0.3616	1	-0.0445674	1	-1.17318	0.865516	0.091266	0.962125	0.624511	0.614928	3.81986	1.27e-05	-2.58995	0.0188977	2.66333	0.0714202
LTR5_Hs	LTR	ERVK	0.062663	1	-1.14163	1	0.584272	0.664462	-4.531	4.61e-29	-6.32257	1.66e-46	2.42337	1.44e-19	0.969443	0.0292818	0.941148	0.0714202
LTR1B	LTR	ERV1	-1.92935	1	0.376324	1	-0.112413	1	2.25112	0.0244673	4.22864	5.44e-05	-0.450651	0.668117	-1.1812	0.335881	2.43725	0.0714202
LTR26D	LTR	ERV1	-0.607836	1	0.719072	1	-1.26503	0.873623	0.559202	0.700074	0.740329	0.594433	-2.02079	0.080753	-0.513443	0.803806	2.91598	0.0758745
HERVH-int	LTR	ERV1	-0.47189	1	-0.0781833	1	0.238192	0.928561	-0.402973	0.348234	-0.665855	0.0977345	-1.01098	0.00151602	-1.44848	7.87e-05	0.947337	0.0814788
AluSc	SINE	Alu	0.161406	1	-0.0693159	1	0.509402	0.0590584	-0.0953417	0.599202	-0.40532	0.010289	-0.27975	0.034644	0.521257	0.00271264	-0.41903	0.0822857
SST1	Satellite	centr	0.256504	1	-0.00348338	1	-0.69672	0.894798	1.29136	0.15265	1.04108	0.266687	0.101471	0.917988	0.0520123	1	2.08766	0.0822857
LTR109A2	LTR	ERV1	0.883065	1	-1.03426	1	-1.35948	0.928919	1.8142	0.412312	3.5033	0.103891	1.84758	0.108443	-3.19976	0.0488188	3.19976	0.083284
tRNA-Pro-CCY	tRNA	tRNA	-2.49493	1	2.49493	1	-2.99211	0.490584	0.162452	0.960311	-0.718426	0.762249	3.71054	0.00949081	-3.12381	0.0495032	3.12381	0.083284
FLAM_A	SINE	Alu	0.0713135	1	-0.0951223	1	0.204634	0.675028	-0.509382	4.44e-05	-0.704418	1.33e-08	-0.786988	5.32e-15	0.787809	2.7e-08	-0.337979	0.101627
LTR22B2	LTR	ERVK	0.929471	1	-1.85299	1	2.24654	0.703548	-0.919454	0.631016	-0.345165	0.866247	-2.28956	0.137842	6.89702	0.0101949	-5.58974	0.111212
LTR17	LTR	ERV1	-0.21691	1	-0.759104	1	1.05618	0.244514	1.82923	2.67e-06	2.1278	1.62e-07	-0.969276	0.00770489	0.998998	0.057914	-1.15045	0.114303
LTR12E	LTR	ERV1	0.26258	1	-0.36859	1	0.0320738	1	0.433773	0.209532	0.308374	0.392354	1.71113	5.98e-13	0.763547	0.0535214	-0.854164	0.121706
MER11A	LTR	ERVK	-0.531347	1	-0.668363	1	0.109404	0.988683	-2.01219	2.77e-06	-1.94238	5.98e-06	-1.04099	0.00363251	0.0255058	1	0.984186	0.126182
AluSp	SINE	Alu	0.337513	1	-0.230656	1	0.422265	0.24439	-0.60167	0.00019489	-1.0394	7.73e-11	-0.0309667	0.869537	0.466583	0.0147085	-0.415735	0.137295
L1MB7	LINE	L1	-0.613758	0.607897	0.239744	1	0.143271	0.828441	-0.00993236	0.965168	-0.0846976	0.556365	-0.194229	0.0751843	0.307293	0.0349774	-0.312921	0.137295
LTR5B	LTR	ERVK	0.163719	1	-0.356862	1	-0.759032	0.505337	-1.95126	5.75e-07	-2.95211	1.78e-13	0.102704	0.798236	0.161066	0.811936	0.887402	0.141713
LTR47B	LTR	ERVL	1.38995	1	-2.812	1	-2.16781	0.887936	2.08277	0.39518	-0.718794	0.798391	4.96646	0.00831986	2.38043	0.284164	-7.3655	0.142154
MER76-int	LTR	ERVL	-0.364168	1	0.476292	1	-0.473893	0.945475	-2.77291	0.00897165	-1.68409	0.103299	1.93287	0.00972014	-0.754897	0.563401	2.05648	0.142154
LTR43B	LTR	ERV1	-0.629872	1	-0.328946	1	-0.406019	0.984026	1.43084	0.379342	1.5811	0.326651	-0.426952	0.786931	0.41641	0.899191	3.15171	0.142154
Tigger18a	DNA	TcMar-Tigger	0.853043	1	0.136135	1	-0.105949	0.983604	-0.487045	0.206936	0.0756921	0.869167	-1.11149	0.000157262	-0.0113419	1	0.808055	0.142154
FAM	SINE	Alu	0.612764	1	0.157611	1	0.403967	0.364598	-0.162594	0.435507	-0.331452	0.0842186	-0.891017	6.13e-10	0.533824	0.0107273	-0.448151	0.143843
L4_A_Mam	LINE	RTE-X	-0.279284	1	-0.178586	1	-0.227175	0.872703	0.139217	0.59597	0.553969	0.0151531	0.478843	0.00906437	-0.720605	0.00198935	-0.557892	0.146834
tRNA-Ile-ATC	tRNA	tRNA	1.66841	1	0.0358222	1	0.933525	0.930741	-3.10652	0.128842	1.05487	0.568884	-1.95975	0.232206	5.57461	0.0229276	-4.72953	0.153909
L1MD3	LINE	L1	-0.0381106	1	0.2889	1	0.553348	0.0936471	0.22145	0.261568	0.21537	0.274528	-1.19316	9.16e-17	0.78945	9.96e-05	-0.438833	0.157977
MIRb	SINE	MIR	0.199187	1	0.12902	1	-0.383282	0.0492545	0.076952	0.543248	0.178011	0.123186	-0.317396	0.000347587	0.246813	0.0550552	-0.258918	0.169934
MIR	SINE	MIR	0.13389	1	0.0666251	1	-0.239147	0.449268	0.338297	0.00263411	0.476592	1.8e-05	-0.581214	1.34e-10	0.226338	0.105581	-0.271578	0.179835
LTR108d_Mam	LTR	ERVL	0.458043	1	1.21052	1	-1.30318	0.930741	-0.0765354	0.987629	1.71179	0.480123	-1.21929	0.583442	5.52349	0.0721302	-6.29508	0.196611
THE1A	LTR	ERVL-MaLR	-0.680895	1	-0.373197	1	0.366483	0.779815	-1.10836	0.000127216	-1.12567	0.000120344	0.689757	0.00310557	-0.647469	0.0436032	0.632877	0.206201
LTR16D2	LTR	ERVL	-0.579472	1	0.271149	1	-0.286967	0.992541	2.14223	0.0673356	1.93427	0.111195	0.613517	0.583442	-3.16652	0.00395612	2.33108	0.206843
tRNA-Ala-GCY_	tRNA	tRNA	0	1	-2.9496	1	1.79606	0.839261	-2.4323	0.263022	-2.43065	0.248138	-2.3062	0.270411	-0.359495	0.943243	4.03948	0.210347
MamGypLTR1a	LTR	Gypsy	-0.385321	1	0.653867	1	-1.69534	0.211248	-0.516595	0.439028	-0.696486	0.276573	0.876362	0.0716571	-0.830809	0.227897	-1.41614	0.2106
tRNA-Arg-CGY_	tRNA	tRNA	-2.95712	1	1.45382	1	-2.34516	0.809638	-1.05216	0.649501	-1.25512	0.570281	0.858871	0.653444	-0.663464	0.845601	3.52928	0.211188
LTR10F	LTR	ERV1	-1.48856	1	-0.242938	1	1.11603	0.692208	0.195815	0.842299	0.204255	0.835427	-0.322888	0.685936	-0.275347	0.841989	1.55297	0.217381
MLT1B	LTR	ERVL-MaLR	-0.0320013	1	0.0263645	1	-0.309574	0.492092	0.199187	0.241679	0.426733	0.00651336	0.197367	0.150575	0.180363	0.399733	-0.353367	0.220716
MER4E1	LTR	ERV1	-1.12641	1	0.14922	1	0.815527	0.678699	2.19665	7.284e-06	2.93094	1.33e-08	0.0438718	0.945923	1.4107	0.0338701	-1.26656	0.224384
Charlie13b	DNA	hAT-Charlie	-0.313313	1	0.294354	1	-0.969007	0.756994	-0.476741	0.543637	0.00890443	0.998699	-0.0600815	0.943824	-0.107908	0.950895	-1.63432	0.224495
MER97a	DNA	hAT-Tip100	0.86412	1	0.358799	1	-0.107162	1	0.17432	0.904364	-1.57862	0.156906	0.0630175	0.958579	-0.0353698	1	1.97058	0.24058
L1M6B	LINE	L1	1.1315	1	0.572494	1	1.03854	0.36111	1.23467	0.00728018	1.69776	0.000239829	-1.87398	3.37e-06	1.86137	0.00135168	-1.09194	0.241114
FLAM_C	SINE	Alu	0.199634	1	-0.19709	1	0.534077	0.091634	-1.73016	3.28e-26	-1.87432	4.65e-29	0.329455	0.0215633	0.474337	0.0176089	-0.381408	0.241114
HERV1_LTRe	LTR	ERV1	-0.327584	1	-0.585412	1	0.966496	0.951676	1.11657	0.638725	1.25133	0.594047	-0.25098	0.915504	5.22252	0.0703744	-5.23382	0.241114
Tigger6a	DNA	TcMar-Tigger	0.244554	1	0.624764	1	0.494856	0.735271	-0.286016	0.471326	0.140137	0.74497	-0.35025	0.274633	-0.537078	0.196707	0.718344	0.241114
MER91A	DNA	hAT-Tip100	0.435741	1	0.166272	1	-0.65808	0.509758	0.996427	0.0021684	1.16181	0.000452474	-0.56462	0.0583262	-0.129539	0.832553	-0.761242	0.244722
GSAT	Satellite	centr	1.33596	1	-2.52144	1	-2.15759	0.787065	3.41888	0.0340797	2.71555	0.105463	6.77124	1.108e-06	0.716167	0.589977	-3.57508	0.254827
LTR16D1	LTR	ERVL	0.911482	1	-0.624305	1	0.497276	0.839261	-2.95593	2.98e-10	-3.53047	1.92e-13	0.0558134	0.914197	-0.0766482	0.945929	-1.00502	0.258444
L2c	LINE	L2	-0.192451	1	0.0631064	1	-0.0649076	0.930741	0.112655	0.326979	0.214057	0.045451	-0.346775	2.82e-05	0.259794	0.0292818	-0.215769	0.293532
X5B_LINE	LINE	CR1	-0.170994	1	-0.107251	1	-0.0143755	1	0.440888	0.456754	0.171543	0.797145	-2.70369	7.33e-09	0.975077	0.156539	1.03262	0.293532
tRNA-Met_	tRNA	tRNA	-0.48299	1	2.40624	1	-5.25141	0.238208	-0.309918	0.911771	-0.781768	0.74326	6.03318	0.000109753	0	1	-4.28506	0.293532
MER9B	LTR	ERVK	0.0219407	1	-0.383015	1	-1.99812	0.366415	-2.43424	0.00605784	-1.88143	0.0319426	1.38817	0.0361008	0.18629	0.921888	1.53019	0.297358
MER125	DNA	DNA	0.0105699	1	0.822755	1	-0.632277	0.9644	0.00638614	1	-0.541004	0.755101	6.13679	7.87e-07	-4.83916	0.000445546	2.53682	0.305648
HERVL74-int	LTR	ERVL	-0.756426	1	-0.200398	1	-0.623954	0.893648	0.384408	0.660911	0.553083	0.507336	0.213385	0.784282	-0.474416	0.674296	1.39096	0.311232
U1	snRNA	snRNA	-6.62143	0.0429706	-0.13437	1	5.01736	4.75e-08	-0.395709	0.619908	-0.263526	0.751755	0.956977	0.0917177	0.538498	0.604496	-1.4903	0.312787
L1MC3	LINE	L1	0.366722	1	-0.590699	1	-0.509676	0.392747	-0.0523255	0.864505	0.0448822	0.881272	-0.915612	7.05e-07	1.30327	6.5e-07	-0.472564	0.320695
L1MEd	LINE	L1	-0.0899995	1	0.217085	1	0.0123608	1	-0.197752	0.230608	-0.573554	0.000111148	-0.390358	0.00158932	-0.0239484	0.950895	-0.304537	0.333585
LTR13A	LTR	ERVK	0.421567	1	-0.346271	1	-1.45516	0.292712	0.828748	0.152116	0.801111	0.173462	1.75771	3.25e-05	-1.24409	0.0323361	1.03654	0.334284
AluSg	SINE	Alu	0.274468	1	-0.298464	1	0.598146	0.0214403	-0.842041	2.87e-08	-1.25767	1.81e-16	-0.354063	0.00753641	0.462427	0.011092	-0.318773	0.335391
LTR60B	LTR	ERV1	-0.0771571	1	0.308931	1	-0.0492309	1	2.46896	0.0101053	3.30491	0.000927195	2.24584	0.0034668	1.90466	0.160178	-2.21601	0.335391
7SK	RNA	RNA	0.216503	1	0.0791505	1	-0.261455	0.930848	-0.487084	0.371299	0.348771	0.51547	-0.0410539	0.943824	-0.26702	0.732524	-0.994005	0.335391
L2b	LINE	L2	0.0051032	1	0.079697	1	-0.260205	0.321051	0.232678	0.0346958	0.279828	0.0102304	-0.155744	0.101138	0.058124	0.747908	-0.216559	0.335391
L1MB5	LINE	L1	-0.0260727	1	0.0664178	1	-0.247989	0.821172	0.0324469	0.914072	-0.284653	0.20541	-0.481471	0.00550567	-0.107236	0.758983	-0.417868	0.335391
LTR40c	LTR	ERVL	0.423467	1	-0.159215	1	-0.406144	0.930848	0.704972	0.405681	0.559471	0.512352	-0.621027	0.389943	0.153573	0.934232	1.38922	0.335391
HERVL66-int	LTR	ERVL	0.091887	1	0.550657	1	-0.625192	0.930848	-3.39587	0.0129204	-3.39593	0.0109683	0.868096	0.407723	3.24733	0.0535214	-2.72018	0.339021
X9_LINE	LINE	L1?	0.770389	1	0.0528843	1	-0.611644	0.768372	-1.07027	0.0227164	-0.0683084	0.906532	-1.57815	2.91e-05	2.48242	9.16e-06	-0.897708	0.365673
LTR37A	LTR	ERV1	-0.48949	1	0.492064	1	0.302857	0.882186	0.0775753	0.856885	0.60592	0.0729105	-1.13041	2.8e-05	1.63203	2.1787e-05	-0.639336	0.365673
Zaphod2	DNA	hAT-Tip100	-0.0777585	1	0.310137	1	-0.365241	0.930848	0.717283	0.309298	0.947546	0.168808	0.762648	0.176315	-1.67057	0.0109269	-1.33816	0.365673
L1MD	LINE	L1	0.16953	1	0.0541699	1	-0.428179	0.410255	0.202856	0.362606	0.254701	0.235255	-0.649767	5.79e-05	0.536258	0.0200256	-0.387925	0.365673
MER92A	LTR	ERV1	0.929166	1	0.261371	1	0.143837	1	-0.624503	0.708578	-2.93008	0.0604552	0.9539	0.438078	4.75395	0.0234132	-3.17793	0.365673
MER46C	DNA	TcMar-Tigger	0.364517	1	0.254569	1	-0.320426	0.857142	-0.260851	0.442762	-0.217569	0.518954	-0.222637	0.427311	0.55616	0.134818	-0.584529	0.365673
tRNA-Ser-TCG	tRNA	tRNA	0	1	-2.13482	1	2.13482	0.418506	-4.54296	0.0249041	-2.43688	0.08396	2.43688	0.0659839	-2.02758	0.188139	2.02758	0.365673
LTR91	LTR	ERVL	-0.251066	1	0.227472	1	-0.660133	0.930741	1.41016	0.229856	2.27099	0.0495575	0.53978	0.624105	1.72411	0.284049	-2.47921	0.365673
LTR18C	LTR	ERVL	-2.14215	1	0.343703	1	-0.468109	0.972351	1.8182	0.161117	4.89252	0.00031917	-1.86129	0.119481	-1.38633	0.367797	2.15781	0.365673
MER30	DNA	hAT-Charlie	-0.211188	1	-0.286512	1	0.745006	0.022671	-0.338283	0.116052	-0.583575	0.00420106	-0.162439	0.388471	0.226788	0.411437	-0.388778	0.365673
MLT1N2-int	LTR	ERVL-MaLR	-0.127634	1	0.127317	1	-1.58126	0.853231	-0.0185913	0.998663	-0.255858	0.885914	-0.0828725	0.960561	1.16569	0.59611	2.35683	0.365673
L1MEi	LINE	L1	0.646648	1	1.36782	1	-1.34815	0.0290053	0.560617	0.118826	0.937316	0.00631849	0.488184	0.0988352	0.089442	0.907753	-0.679039	0.365673
LTR43	LTR	ERV1	0.360656	1	0.597563	1	0.0724802	1	0.314887	0.725298	0.127319	0.892695	-0.284742	0.712876	-0.118168	0.950895	-1.5526	0.365673
LTR39	LTR	ERV1	0.941576	1	-0.146092	1	-0.0343173	1	0.902151	0.0541516	0.300633	0.567083	-0.325601	0.46451	2.25684	9.21e-05	-0.911979	0.383402
L1MC4a	LINE	L1	-0.334316	1	0.0619605	1	-0.0190587	1	-0.349228	0.0088619	-0.60546	2.08e-06	-0.264101	0.0174007	0.492987	0.000770789	-0.247219	0.383402
tRNA-Lys-AAA	tRNA	tRNA	-1.84973	1	1.79817	1	0.892937	0.928561	-3.76199	0.0534254	-3.2792	0.0770504	3.67299	0.00734046	-3.84177	0.0175584	2.65939	0.383402
LTR21B	LTR	ERV1	-2.28275	1	0.350578	1	1.67585	0.678699	-0.672296	0.614218	-0.617036	0.634892	-1.6911	0.107531	3.2869	0.0407211	-2.43291	0.383402
LTR13_	LTR	ERVK	-0.830922	1	-0.135935	1	-0.676405	0.698356	-1.95288	9.42e-06	-1.31926	0.00326923	-1.09359	0.00308807	0.792791	0.151951	0.764822	0.383402
LTR22C	LTR	ERVK	-3.64804	1	-1.61403	1	0.110311	1	-3.10478	0.195177	-2.96392	0.198911	3.16198	0.052508	4.07605	0.157513	-4.47137	0.383402
HERVK14-int	LTR	ERVK	-0.131735	1	-0.632189	1	0.254539	0.971838	1.78432	0.00301312	2.80889	5.26e-06	2.93061	4.47e-10	-0.755068	0.342265	-1.25595	0.383402
Charlie10a	DNA	hAT-Charlie	0.276106	1	0.22241	1	0.41224	0.882186	-2.94493	1.43e-10	-2.2514	6.4e-07	-1.72989	3.1e-06	0.49406	0.41966	0.772282	0.383402
MER4E	LTR	ERV1	-0.674234	1	-0.33328	1	0.0638082	1	-0.0428753	0.958979	-0.843446	0.0828986	0.891984	0.0159914	-0.37517	0.563401	-0.893544	0.383402
MER70B	LTR	ERVL	0.629853	1	0.183417	1	-1.20621	0.779815	0.242845	0.835028	0.683329	0.501761	1.02222	0.191299	1.36769	0.284164	-1.8791	0.384577
MER57A-int	LTR	ERV1	-0.481968	1	-0.105058	1	-0.0321164	1	-0.118785	0.79105	-0.709321	0.0580088	0.362992	0.250893	1.54362	0.000239934	-0.672357	0.39295
MIRc	SINE	MIR	0.278019	1	-0.11213	1	-0.100058	0.883715	0.414061	3.65e-05	0.501709	7.46e-07	-0.592209	8.93e-13	0.289525	0.0176089	-0.195036	0.39295
REP522	Satellite	telo	2.11896	1	0.160306	1	-0.523936	0.935722	-3.87564	0.000931744	-3.29423	0.00377153	3.59483	3.61e-06	3.07117	0.0292818	-2.08044	0.39295
MER94	DNA	hAT-Blackjack	-0.155184	1	0.445536	1	-0.310719	0.828441	0.250367	0.402775	0.486573	0.0770504	-0.903525	3.19e-05	0.672769	0.0318427	-0.494611	0.39295
PRIMA41-int	LTR	ERV1	-0.653331	1	0.0283753	1	-0.387027	0.945475	0.113932	0.918602	0.258551	0.785632	-0.11256	0.901894	2.06898	0.0409151	-1.52716	0.39295
LTR38	LTR	ERV1	-0.0890409	1	0.0560616	1	-0.735263	0.930848	0.490989	0.765478	0.0904864	0.965465	0.148265	0.920595	2.87127	0.143047	-2.89089	0.39295
LTR38-int	LTR	ERV1	-1.35494	1	-1.11574	1	-1.43538	0.703054	-0.742535	0.473872	-0.97596	0.334307	0.6171	0.467649	1.70054	0.176956	-1.8699	0.39295
LTR39-int	LTR	ERV1	-2.47625	1	0.303865	1	1.43753	0.686436	-0.730354	0.517563	-2.11207	0.049313	-1.03901	0.255839	1.55536	0.257997	1.64012	0.39295
tRNA-Ala-GCY	tRNA	tRNA	1.57171	1	-0.0512219	1	0.293284	1	-0.109884	0.97725	-0.219963	0.943808	1.02483	0.62622	2.32831	0.299386	-4.34954	0.39295
LTR105_Mam	LTR	ERVL	0.331528	1	-0.686824	1	0.308489	0.972351	1.15336	0.209532	2.45979	0.00555067	0.885797	0.249781	-0.759946	0.518405	1.45256	0.39295
Zaphod3	DNA	hAT-Tip100	0.0505076	1	0.0424289	1	0.109522	1	0.725345	0.271168	0.684094	0.304593	0.11102	0.87348	0.48729	0.607766	-1.18771	0.39295
Zaphod	DNA	hAT-Tip100	0.663488	1	0.564248	1	-0.424701	0.894798	0.660501	0.253728	0.47195	0.434797	0.576008	0.226693	-0.254962	0.778537	0.917393	0.39295
MER61-int	LTR	ERV1	-0.364666	1	-0.592754	1	0.390603	0.887936	-0.158216	0.783592	-0.504161	0.319139	0.357842	0.393351	-0.0641344	0.962633	-0.873252	0.39295
Merlin1_HS	DNA	Merlin	-1.2806	1	0.459349	1	-1.75114	0.779815	0.766937	0.60231	1.72761	0.212248	-1.14681	0.357325	4.71404	0.0176089	-2.74511	0.404257
Charlie10	DNA	hAT-Charlie	0.666525	1	0.408756	1	0.38445	0.851402	-0.017586	0.979144	-0.329509	0.412612	-0.606233	0.0515567	-0.592855	0.152923	0.609403	0.404257
L3	LINE	CR1	0.209999	1	-0.146571	1	0.173279	0.691753	0.372062	0.000646272	0.533205	8.23e-07	-0.637409	6.5e-13	0.408931	0.001226	-0.203831	0.406346
Plat_L3	LINE	CR1	0.175034	1	0.249556	1	-0.56687	0.410255	-0.050439	0.888112	-0.182518	0.536059	1.0269	1.53e-07	-0.809569	0.00242904	0.445542	0.406346
LTR41	LTR	ERVL	-0.134031	1	-0.0909448	1	0.010634	1	-0.117401	0.768616	-0.617128	0.0633019	-0.97924	0.000172528	1.03517	0.00512596	-0.575038	0.406346
L1MA2	LINE	L1	-1.22464	1	-0.752523	1	1.11869	0.091634	-0.695488	0.0778618	-1.27925	0.0006357	0.156779	0.680236	1.19353	0.00666755	-0.677632	0.406346
tRNA-Leu-CTA_	tRNA	tRNA	0	1	-0.881345	1	-1.97613	0.828441	-0.256139	0.9205	-0.949408	0.657765	3.80689	0.00657448	0	1	-3.23908	0.406346
Eulor11	DNA	DNA	-1.10207	1	0.751226	1	-1.22333	0.913526	1.03618	0.571108	3.35977	0.0518779	2.40718	0.0702644	-3.75997	0.0176089	2.4392	0.40701
MER4D	LTR	ERV1	-0.272366	1	-0.0929959	1	-0.483866	0.868286	0.829614	0.0865209	1.24212	0.0084325	1.60323	7.76e-06	-1.24717	0.0102008	-0.870018	0.410649
AluSx3	SINE	Alu	0.469087	1	-0.356641	1	1.11555	4.75e-08	-0.467503	0.00278665	-0.848975	2.04e-08	-0.412004	0.00144084	0.394505	0.0305814	-0.280075	0.410649
LTR88c	LTR	Gypsy?	-0.140788	1	0.383382	1	-0.906696	0.864637	0.181131	0.868459	0.546816	0.56249	0.764062	0.305594	-3.40141	9.16e-06	1.355	0.412657
LTR14A	LTR	ERVK	-0.435538	1	-0.560618	1	0.10474	1	1.46949	0.0984974	1.7303	0.0539986	2.24156	0.000931343	2.26617	0.0544148	-1.68353	0.420209
MER4CL34	LTR	ERV1	-0.898213	1	-0.0635851	1	-0.0139534	1	1.17646	0.0240347	1.83894	0.000346694	0.89963	0.0386693	0.0433188	0.993657	-0.96689	0.420209
AluSx4	SINE	Alu	0.31328	1	-0.394179	1	0.67343	0.00711623	-0.803511	1.78e-07	-1.23412	1.27e-15	-0.226651	0.108805	0.635114	0.00040657	-0.281341	0.430211
THE1D-int	LTR	ERVL-MaLR	0.132648	1	0.0685913	1	-0.682143	0.54252	-1.41994	0.0001	-0.716432	0.0630814	-0.0234197	0.958579	-0.364376	0.451772	0.60254	0.431397
Charlie26a	DNA	hAT-Charlie	0.314571	1	0.330649	1	0.488902	0.902732	1.38647	0.0389192	1.88553	0.00500048	0.350215	0.593003	0.0586029	0.991042	-1.24275	0.433275
MER4-int	LTR	ERV1	-0.103969	1	0.191191	1	-0.576912	0.639123	-2.10799	6.81e-10	-1.06327	0.00229563	0.284149	0.363105	0.144448	0.811201	0.562972	0.435085
MLT1C-int	LTR	ERVL-MaLR	-0.37422	1	0.125852	1	-1.6881	0.24439	0.382894	0.580149	0.763987	0.237927	0.671292	0.205897	0.00802192	1	-1.10412	0.435085
MER66-int	LTR	ERV1	-1.57251	1	-0.428067	1	-0.05144	1	1.03972	0.132689	0.492718	0.512352	1.2238	0.0245762	-0.0202944	1	-1.23102	0.436397
MSTB1-int	LTR	ERVL-MaLR	-1.4836	1	0.149654	1	-1.14211	0.678699	-0.605543	0.444583	-0.799535	0.296172	0.697142	0.253193	1.63277	0.070845	-1.27355	0.438648
MLT1L-int	LTR	ERVL-MaLR	-2.00872	1	-0.421088	1	0.256698	1	1.6148	0.220981	5.96239	2.01e-05	2.29765	0.0281903	-5.14429	1.1e-05	1.91962	0.445323
HERVK14C-int	LTR	ERVK	-1.23389	1	-0.897323	1	1.78618	0.490584	-1.86826	0.0831337	-2.48949	0.0184693	3.08515	2.81e-05	-1.08438	0.361891	1.48798	0.446229
AluYb8	SINE	Alu	0.492256	1	-0.498312	1	0.701747	0.0290053	-0.609989	0.00169689	-1.07664	1.31e-08	-0.566884	0.000394035	0.804309	0.000249938	-0.334597	0.447378
L1MA10	LINE	L1	0.0938057	1	0.0103303	1	-0.106237	0.972351	-0.808775	0.00376115	-0.206205	0.512352	-0.196337	0.455808	-0.849865	0.00272011	0.448296	0.447378
LTR3	LTR	ERVK	-1.49201	1	-0.620759	1	-0.501703	0.828441	-1.60124	0.000191886	-2.49289	9.93e-09	0.60234	0.0952288	1.50403	0.00316051	-0.744362	0.447378
Charlie1a	DNA	hAT-Charlie	0.329348	1	0.220892	1	-0.100393	0.930848	-0.820618	9.42e-06	-0.82678	1.0729e-05	-0.481141	0.00243681	0.375279	0.108171	-0.32692	0.447378
L4_C_Mam	LINE	RTE-X	0.895588	1	0.396869	1	-0.701132	0.236141	0.310546	0.271201	0.495508	0.0662043	-0.399285	0.0802067	0.359363	0.294698	-0.44607	0.447378
Arthur1B	DNA	hAT-Tip100	0.0561857	1	0.176739	1	-0.936934	0.58239	0.020559	0.983783	0.757391	0.161639	-0.781849	0.0871343	0.702357	0.311506	-0.90005	0.447378
Ricksha_b	DNA	MULE-MuDR	0.247417	1	0.604309	1	-0.598827	0.971311	-0.0740872	0.97725	-1.02088	0.520379	1.66466	0.153316	1.93403	0.353032	-2.73874	0.447378
LTR30	LTR	ERV1	-1.25409	1	0.440647	1	-0.0967855	1	-1.08043	0.37788	1.6916	0.123544	-5.52725	3.49e-07	0.933316	0.563886	1.60972	0.447378
LTR28	LTR	ERV1	-1.33321	1	-0.574552	1	0.124406	1	2.11871	0.0249041	4.20433	1.97e-05	-0.343494	0.730249	0.427341	0.803379	1.46605	0.447378
tRNA-Ser-TCY	tRNA	tRNA	0	1	0	1	0	1	-7.48928	0.00156765	-5.90736	0.00407778	0.00814983	1	4.2927	0.171229	-4.16936	0.449743
MER91C	DNA	hAT-Tip100	0.61773	1	-0.0550444	1	-0.321645	0.887936	1.59285	1.02e-06	2.27983	1.51e-11	-0.686852	0.0269078	0.110309	0.884615	-0.612822	0.455007
MER102a	DNA	hAT-Charlie	-0.78652	1	0.00983077	1	-0.329287	0.747247	0.692268	0.00180229	1.55985	4.05e-13	-1.46824	3.28e-15	0.154789	0.674296	-0.386034	0.474133
FRAM	SINE	Alu	0.519951	1	-0.0633852	1	0.171444	0.87322	-1.2953	3.51e-15	-1.34139	1.46e-15	-0.658675	2.4e-06	1.05291	6.2e-08	-0.288462	0.479081
MER51D	LTR	ERV1	-1.07535	1	-0.586925	1	-0.368175	0.930741	-0.34529	0.628277	0.0474979	0.960785	0.405679	0.476399	2.05433	0.008953	-1.077	0.484459
HUERS-P1-int	LTR	ERV1	0.301368	1	0.146503	1	-0.987313	0.605304	-0.493104	0.435706	-0.957452	0.103437	0.545004	0.262115	-3.68442	3.59e-14	0.834119	0.489444
_GAATG_n	Satellite	Satellite	-0.61713	1	-0.659672	1	-2.11823	0.758726	-1.35547	0.415769	-1.83133	0.251707	-0.554682	0.710059	5.60831	0.0134547	-2.68379	0.489444
ERV24B_Prim-int	LTR	ERV1	-0.0763853	1	-0.00795822	1	-0.183092	0.995446	1.32314	0.107229	2.74733	0.000619502	2.87147	3.04e-06	-1.86396	0.0227415	-1.4023	0.489444
MLT1F1	LTR	ERVL-MaLR	1.18886	0.998367	0.281534	1	-0.887054	0.151336	0.0301059	0.953722	0.106377	0.773421	0.390586	0.129491	-0.0339599	0.976111	-0.493596	0.489444
MamTip2	DNA	hAT-Tip100	-0.0951282	1	-0.3107	1	-0.009813	1	1.31349	1.42e-12	1.78052	3.14e-20	-1.43604	1.1e-17	0.823636	0.000529428	-0.34239	0.489901
Charlie16a	DNA	hAT-Charlie	0.68104	1	0.0193148	1	-0.145209	0.951676	0.856395	0.00303632	1.01582	0.000534031	-2.09101	5.46e-17	1.16097	0.000902761	-0.494749	0.489901
MER44A	DNA	TcMar-Tigger	0.382121	1	0.33941	1	-0.581035	0.292799	0.869724	5.58e-05	0.1342	0.612871	-0.494641	0.0110988	0.74367	0.00534157	-0.378524	0.489901
MLT1E1-int	LTR	ERVL-MaLR	1.92426	1	-4.03201	1	-0.480379	0.992541	-2.54367	0.289605	-3.50978	0.140316	8.02217	3.1e-06	-2.59192	0.0883911	2.09189	0.49452
HERVK3-int	LTR	ERVK	-1.68353	1	-0.254293	1	-0.407635	0.883715	-0.964891	0.0346958	-1.49812	0.000681565	-0.229711	0.591908	2.10268	6.93e-05	-0.71411	0.495744
MLT1G1	LTR	ERVL-MaLR	0.792908	1	0.0364191	1	-0.74096	0.263131	0.791715	0.00398921	1.32346	9.38e-07	-0.749942	0.00160359	0.72959	0.0309457	0.435426	0.513498
ERVL-int	LTR	ERVL	-1.31349	1	-0.125606	1	-0.268591	0.961592	-1.13416	0.0689743	-1.50015	0.0138579	0.793059	0.105887	-0.235993	0.811936	-0.958865	0.513498
Charlie4z	DNA	hAT-Charlie	-0.260691	1	-0.138644	1	-0.17734	0.887936	0.848144	7.67e-06	1.13215	4e-09	-0.847772	2.75e-07	0.514446	0.0325903	-0.326905	0.518239
Tigger20a	DNA	TcMar-Tigger	0.268833	1	0.340214	1	0.0612881	1	-0.668924	0.102016	-0.933545	0.0184915	0.428313	0.203013	-0.424151	0.395793	0.573552	0.518239
MERX	DNA	TcMar-Tigger	0.433405	1	0.508094	1	-1.13751	0.675028	-0.995407	0.188036	-1.09325	0.138897	-0.632752	0.317483	2.0488	0.0191658	-1.12757	0.529041
MER88	LTR	ERVL	-0.900496	1	-0.578373	1	1.06858	0.897002	-2.82922	0.101133	-3.56213	0.0382805	0.17585	0.915504	3.49957	0.11213	-2.66795	0.529112
L1MEf	LINE	L1	0.0528202	1	0.463516	1	0.045457	0.992541	-0.160105	0.442762	-0.456141	0.0150974	0.116487	0.508805	0.172842	0.510014	-0.287278	0.529112
MER4D1	LTR	ERV1	-0.469328	1	-0.410365	1	-0.0885719	1	0.598317	0.206721	0.914115	0.0456598	-0.514013	0.205897	-2.17623	1.26e-07	0.654085	0.529203
MIR3	SINE	MIR	0.300424	1	0.0373521	1	-0.21868	0.628336	0.441453	0.000326844	0.3295	0.0117061	-0.685229	1.24e-11	0.404599	0.00554516	-0.201795	0.529203
Cheshire_Mars_	DNA	hAT-Charlie	-3.8654	1	-1.19148	1	4.26148	0.342702	0.795402	0.265686	-3.8162	0.0895021	-1.40979	0.517686	-3.24876	0.149744	2.90606	0.529203
Eulor1	DNA	DNA	0.181032	1	0.14781	1	0.600588	0.971649	2.26647	0.130277	1.29659	0.423817	-0.761675	0.613529	2.35263	0.288762	1.9127	0.529203
LTR33C	LTR	ERVL	0.0601568	1	-0.0777739	1	-0.272728	0.972351	1.19167	0.0996596	0.745256	0.330303	0.601504	0.343807	0.794909	0.429638	-1.15756	0.529203
HERV9-int	LTR	ERV1	-0.218613	1	0.105792	1	-1.24496	0.36111	-0.194093	0.768056	0.987502	0.0651592	0.893344	0.0375379	-0.421691	0.564943	-0.837521	0.529203
MSTA1-int	LTR	ERVL-MaLR	0	1	0	1	-4.76456	0.558069	3.68224	0.188036	2.38416	0.449762	1.96452	0.301976	0.415885	0.704536	-4.38436	0.529203
L1ME3D	LINE	L1	-0.236593	1	0.560476	1	0.0160265	1	-0.958371	0.000470086	-0.763262	0.00682629	-0.0572899	0.853759	0.0793746	0.896208	-0.433948	0.529203
ORSL	DNA	hAT-Tip100	-0.079682	1	0.474307	1	-0.382759	0.893648	-0.164668	0.778498	-0.36017	0.500104	0.575967	0.154131	0.0571749	0.972026	-0.749788	0.529203
L2	LINE	L2	-0.624396	0.242361	-0.192042	1	0.221286	0.410255	0.744953	1.21e-15	0.870041	2.29e-19	-0.0450621	0.681466	0.0022775	1	-0.162081	0.529203
HERVK11-int	LTR	ERVK	-1.30095	1	-3.01499	1	-0.65356	0.923143	-1.57614	0.132689	-0.825684	0.441512	0.837845	0.311672	-2.7899	0.00151155	1.3032	0.539267
HUERS-P2-int	LTR	ERV1	-0.101365	1	-0.264215	1	-1.00636	0.883715	0.85069	0.454852	2.61583	0.0147198	0.704859	0.46451	-3.03702	0.00183882	1.43876	0.539267
LTR1D1	LTR	ERV1	-0.0295975	1	0.119578	1	-0.753114	0.883715	0.99316	0.238002	1.98905	0.0133938	1.6583	0.00954148	-2.20341	0.00488956	-1.27503	0.539267
HSATI	Satellite	Satellite	0.150661	1	0.664388	1	-2.04135	0.776509	1.39267	0.379342	0.0529229	0.981428	1.88978	0.122146	5.93592	0.00703637	-1.92472	0.539267
tRNA-Leu-TTG	tRNA	tRNA	0	1	0	1	0	1	-6.33435	0.00413594	-4.76446	0.0107647	-2.99977	0.143548	7.76422	0.0183111	-2.46933	0.539267
tRNA-Tyr-TAT	tRNA	tRNA	0	1	0	1	0	1	-4.45957	0.0805642	-1.95046	0.189046	1.95046	0.159341	-3.87446	0.0650662	3.09948	0.539267
L1M2c	LINE	L1	-0.0671399	1	0.743046	1	-1.04855	0.776509	-1.3273	0.119338	-1.53945	0.0649008	3.12973	8.04e-08	-1.27587	0.138845	-1.23498	0.539267
tRNA-Trp-TGG	tRNA	tRNA	0	1	-0.864052	1	-4.62035	0.244514	-2.79575	0.122451	-1.43456	0.41371	2.98508	0.0162865	3.02338	0.161512	-2.53096	0.539267
HAL1b	LINE	L1	0.264775	1	0.235401	1	0.290777	0.82696	0.274562	0.321322	-0.0504363	0.879654	0.0393158	0.89381	0.292005	0.397807	-0.382911	0.539267
MER87	LTR	ERV1	-0.797996	1	-0.923161	1	-2.22117	0.67858	-0.774397	0.6079	0.833996	0.556485	-0.37074	0.784282	1.41896	0.454934	-2.15368	0.539267
L1MA5	LINE	L1	-1.40541	0.657953	-0.0720135	1	0.167447	0.930848	1.25363	5.54e-06	0.78084	0.00961713	-0.585126	0.0232396	0.137711	0.798023	-0.462225	0.539267
ERV3-16A3_I-int	LTR	ERVL	-0.648087	1	0.310729	1	-0.481835	0.758726	0.658398	0.0600113	1.49079	5.71e-06	0.788698	0.00415245	-0.0483317	0.962633	-0.529465	0.539267
MLT1H	LTR	ERVL-MaLR	1.36539	0.202036	-0.0982294	1	-0.249286	0.836915	0.912935	5.54e-06	1.16744	1.13e-08	0.574793	0.000902275	0.0243513	0.97795	-0.331	0.539267
tRNA-Thr-ACA	tRNA	tRNA	0	1	-2.89193	1	0.517354	0.983927	-1.51797	0.518976	2.37458	0.0842186	0	1	0	1	-2.5968	0.539267
LTR10B	LTR	ERV1	-3.62401	1	-0.723745	1	2.89315	0.092926	-1.76692	0.10367	-1.61135	0.131166	4.62032	7.51e-09	-4.57006	9.7e-07	-1.56793	0.550091
L1MD1	LINE	L1	0.0912305	1	0.221398	1	-0.233051	0.860252	-0.0676981	0.806392	-0.156744	0.525684	-0.242166	0.221127	-0.0526518	0.913547	-0.325955	0.553943
U3	snRNA	snRNA	0.811291	1	-0.650239	1	0.464682	0.914827	1.14144	0.0974789	3.14647	2.08e-06	-0.548764	0.388471	0.495642	0.642493	-1.05021	0.553951
L1ME1	LINE	L1	0.296671	1	0.137959	1	0.17665	0.753255	-0.0676357	0.659215	-0.299563	0.022283	-0.0419609	0.75256	0.14187	0.414781	-0.188275	0.557268
L3b	LINE	CR1	0.8773	0.272119	0.0240278	1	-0.0975897	0.928561	0.213512	0.190268	0.256865	0.107081	-0.732251	8.87e-10	0.629128	0.000184855	-0.223947	0.562634
MER85	DNA	PiggyBac	-0.272142	1	0.327492	1	-0.320429	0.887936	0.759715	0.044882	0.329746	0.431885	-1.94257	4.67e-10	1.43611	0.00120868	-0.555141	0.566573
LTR85a	LTR	Gypsy?	-0.424206	1	0.255373	1	-0.415565	0.930741	1.11739	0.119338	0.408244	0.6068	1.22304	0.031538	-1.5571	0.029848	0.949807	0.566573
LTR66	LTR	ERVL	-0.865407	1	0.258072	1	-0.604167	0.862424	-2.16809	0.000218353	-2.07747	0.000411553	0.0353972	0.958579	1.22738	0.0885302	-0.85359	0.566573
LTR28B	LTR	ERV1	0.249309	1	0.0191688	1	-0.0468127	1	1.19175	0.278587	0.836691	0.469387	-0.78999	0.423882	2.04561	0.154353	-1.65569	0.566573
L1ME4b	LINE	L1	0.128307	1	0.0781501	1	0.0332409	0.983927	-0.0608441	0.674921	0.286255	0.019398	-0.16509	0.120163	0.164891	0.293265	-0.175587	0.566573
tRNA-Cys-TGY	tRNA	tRNA	0.503134	1	0.0876535	1	-2.23695	0.685598	-1.19758	0.436455	-0.941892	0.529127	-0.611248	0.653444	1.54463	0.429638	-2.16512	0.566573
Kanga11a	DNA	TcMar-Tc2	0.953625	1	0.212727	1	-0.874752	0.612963	-0.180484	0.77268	-0.667889	0.217392	0.692226	0.103309	-0.831323	0.14451	-0.74107	0.568208
Tigger17	DNA	TcMar-Tigger	-2.10001	1	0.436686	1	-0.0763694	1	-0.348082	0.749217	-1.26822	0.184501	0.514941	0.536234	0.581001	0.686042	1.1633	0.568208
LTR1	LTR	ERV1	0.229734	1	0.490995	1	-1.2657	0.685598	0.573304	0.504013	0.12709	0.897014	0.702545	0.305594	0.213656	0.899191	1.0438	0.568208
tRNA-Leu-CTG	tRNA	tRNA	0	1	0	1	0	1	-3.17087	0.132689	-0.645102	0.416054	-0.540524	0.749945	1.18563	0.526288	-3.7412	0.576391
LTR27E	LTR	ERV1	0.33062	1	-0.31757	1	-0.0316933	1	-0.462242	0.424653	-0.647971	0.239441	0.146302	0.784282	0.0985302	0.935351	-0.74561	0.582397
MER63D	DNA	hAT-Blackjack	0.488384	1	0.226209	1	-0.143247	0.971799	-0.339617	0.379559	-0.901636	0.00994227	0.24079	0.447915	0.73756	0.0777621	-0.49389	0.583941
HERVK11D-int	LTR	ERVK	-0.646496	1	0.167247	1	-1.77518	0.885669	0.15985	0.959675	1.62697	0.415682	2.42586	0.109464	-2.98607	0.109882	2.2504	0.596565
MER45R	DNA	hAT-Tip100	0.459787	1	0.295955	1	-0.651557	0.908122	1.3111	0.145207	2.00227	0.0249844	-1.49032	0.0611081	2.30893	0.0497951	-1.31618	0.602139
MLT1F-int	LTR	ERVL-MaLR	0.947327	1	0.943671	1	-0.647483	0.864637	1.35225	0.0267757	1.32219	0.0352111	-0.053234	0.943824	-1.2001	0.070845	0.811604	0.602139
MER51-int	LTR	ERV1	-0.213477	1	0.133613	1	-0.325564	0.930741	-0.795132	0.194073	-0.488405	0.439846	0.410264	0.420535	-0.346678	0.688679	-0.808524	0.602139
LTR18B	LTR	ERVL	-0.442589	1	0.0131365	1	0.361575	0.972351	0.657114	0.564618	1.44423	0.176282	-0.38393	0.716334	0.527932	0.762398	1.30097	0.602139
AluYc3	SINE	Alu	0.35954	1	-0.521002	1	0.976187	0.0034569	-0.737745	0.000731189	-1.27306	3.29e-09	-0.308732	0.112907	0.646941	0.0113885	-0.31052	0.607083
MER3	DNA	hAT-Charlie	-0.0491241	1	0.176478	1	-0.377816	0.472741	-0.807132	7.69e-06	-1.02134	1.6e-08	-0.739551	7.49e-07	0.277294	0.249083	-0.262139	0.607083
LTR101_Mam	LTR	ERVL	-0.402764	1	0.437899	1	-0.729697	0.779815	-0.0383371	0.969833	-0.184049	0.792853	-0.727588	0.150575	1.87817	0.00756768	-0.810187	0.609916
HERV3-int	LTR	ERV1	0.611373	1	-0.352701	1	-0.492265	0.905406	-2.26581	0.00122728	-1.9857	0.00444807	0.815246	0.146867	2.15226	0.0109269	-0.955489	0.609916
L1MEh	LINE	L1	0.298284	1	0.37045	1	-0.256978	0.916494	0.567694	0.132689	0.633245	0.0932294	0.484516	0.12102	0.0337831	0.988267	-0.514957	0.609916
MLT2A1	LTR	ERVL	-1.76856	0.348432	-0.417771	1	-0.237479	0.901311	-2.11925	9.49e-12	-1.95819	3.66e-10	1.11913	2.41e-06	1.43252	9.55e-05	-0.442026	0.609997
MLT1C	LTR	ERVL-MaLR	0.246694	1	-0.522523	1	-0.268346	0.758726	0.817012	4.84e-06	1.68357	3.3e-21	0.352472	0.0291614	0.606826	0.00621562	-0.267709	0.617526
Tigger4	DNA	TcMar-Tigger	0.0206132	1	0.222713	1	-0.770538	0.508826	1.30562	0.000415073	1.61246	2.1e-05	-0.0671681	0.883002	0.836605	0.0900173	-0.555095	0.617526
LTR22B	LTR	ERVK	0.472251	1	0.00372456	1	-2.50082	0.54252	-0.633302	0.667993	-0.271154	0.865019	0.725529	0.529971	-0.235404	0.935004	1.51826	0.617526
LTR78B	LTR	ERV1	-0.0894539	1	-0.212377	1	0.0857154	1	0.905014	0.101133	1.64433	0.00190869	0.99447	0.0229083	0.667769	0.372404	-0.75919	0.62576
AluSg7	SINE	Alu	0.515132	1	-0.141916	1	0.555436	0.0457443	-0.415607	0.0124255	-0.817191	2.19e-07	-0.690167	9.26e-08	0.707995	9.29e-05	-0.222105	0.627826
LTR88a	LTR	Gypsy?	0.869383	1	-0.176824	1	-0.94694	0.828441	0.664209	0.447617	1.66423	0.0414955	5.41172	1.1e-17	-1.9404	0.017434	-1.14815	0.627826
MER34C2	LTR	ERV1	0.930758	1	-0.0754757	1	-0.0878053	1	-0.234608	0.778498	-0.387961	0.612871	0.0711301	0.925356	-1.00488	0.191654	0.851671	0.627826
L1MC	LINE	L1	0.428401	1	-0.0688351	1	-0.327165	0.768372	-0.673035	0.00590036	0.195319	0.475248	0.0447506	0.869537	0.252034	0.451772	-0.32855	0.636767
MER20	DNA	hAT-Charlie	0.0502685	1	0.156171	1	-0.637696	0.0238378	0.0108383	0.970695	0.217227	0.219948	-1.21761	8.06e-21	0.808004	9.72e-06	-0.22057	0.637807
L1ME2	LINE	L1	-0.00770622	1	0.424762	1	-0.0790108	0.930848	-0.199689	0.219407	-0.633944	1.32e-05	-0.508504	2.22e-05	0.641697	9.96e-05	-0.198905	0.637807
LTR31	LTR	ERV1	-1.06002	1	0.0843137	1	-0.149194	1	0.716041	0.415133	0.798549	0.357634	2.41196	8.16e-05	-2.16796	0.00527545	-1.12033	0.637807
PABL_B-int	LTR	ERV1	-0.393566	1	0.0988252	1	-0.263206	0.97796	0.538265	0.565352	1.42735	0.0965936	-2.77093	0.000233815	2.10956	0.0551489	-1.17338	0.637807
HERV1_LTRd	LTR	ERV1	-2.3899	1	-0.541114	1	0.73122	0.983927	2.19979	0.138854	-4.64984	0.23777	1.27431	0.681466	5.57532	0.1948	-3.41904	0.637807
LTR18A	LTR	ERVL	-0.915078	1	-0.116106	1	0.0566916	1	0.942531	0.614024	3.85163	0.0306627	-3.38368	0.039316	2.28637	0.369524	1.94325	0.637807
MER121	DNA	TcMar?	-0.402911	1	-0.214308	1	0.438042	0.930848	1.91911	0.0139724	1.69026	0.0389047	0.114273	0.902826	0.89714	0.434535	-1.12878	0.637807
Charlie2b	DNA	hAT-Charlie	0.298244	1	-0.0660545	1	0.445072	0.645025	0.467918	0.102016	-0.0459228	0.897014	0.052729	0.865271	0.212508	0.611675	-0.372105	0.637807
LTR53	LTR	ERVL	-0.221191	1	0.266313	1	-0.490489	0.927712	0.0646787	0.959675	0.82398	0.30033	-0.664972	0.335842	-0.0558994	0.994961	-1.02989	0.637807
L1MEg2	LINE	L1	-0.584976	1	0.481315	1	0.109381	1	1.47604	0.0208256	0.705918	0.312849	-0.26886	0.691238	1.03148	0.235035	-0.885358	0.642983
MER11D	LTR	ERVK	0.788888	1	0.335137	1	-0.671477	0.923143	2.28179	0.0152588	2.63111	0.00690529	-1.71379	0.0506758	1.49076	0.268169	-1.34525	0.642983
LTR10E	LTR	ERV1	0.0453246	1	-0.121112	1	-0.476253	0.930741	-0.991039	0.263022	-1.67487	0.0494578	0.776395	0.262115	-0.997029	0.29263	0.966507	0.642983
Charlie23a	DNA	hAT-Charlie	0.303671	1	-0.564556	1	-0.262742	0.930848	-0.238219	0.68387	0.141603	0.818675	0.41917	0.342167	-0.51852	0.414781	-0.662288	0.642983
LTR10B1	LTR	ERV1	-1.83026	1	-0.439873	1	0.308808	0.97796	-0.266587	0.835028	0.258015	0.837749	-0.0739033	0.951791	-0.873494	0.508156	1.19852	0.642983
LTR43-int	LTR	ERV1	-1.55003	1	-0.852976	1	-1.6861	0.893648	1.25482	0.562961	0.397649	0.874126	0.763039	0.69554	1.34842	0.687939	-3.05675	0.642983
Tigger16a	DNA	TcMar-Tigger	-0.760754	1	0.294574	1	0.329997	0.7785	0.657998	0.0106541	0.584054	0.0282746	-0.778992	0.000304648	-0.158196	0.706166	-0.346566	0.642983
LTR72	LTR	ERV1	0.646927	1	0.319885	1	-1.58333	0.664462	-1.5342	0.132689	-1.25804	0.213838	1.21815	0.113241	0.188801	0.93242	-1.283	0.642983
AluYc	SINE	Alu	0.349736	1	-0.467764	1	1.19674	4.73e-08	-0.331802	0.055247	-0.641365	9.01e-05	-0.322814	0.0217995	0.653462	0.000445546	-0.216623	0.647726
MER50B	LTR	ERV1	-0.295384	1	-0.192884	1	0.275012	0.930848	-0.140528	0.840697	-0.322778	0.600896	0.833516	0.0618015	1.5467	0.0201416	0.663701	0.647726
L1P3b	LINE	L1	0.020138	1	-0.389498	1	-1.59672	0.0861337	-0.178875	0.757541	-1.61362	0.000633801	0.97729	0.00848139	-0.834177	0.111043	-0.612637	0.647726
MER5A1	DNA	hAT-Charlie	0.048376	1	-0.0315059	1	-0.0451093	0.97796	0.69023	8.89e-08	0.881571	1.81e-11	-0.250575	0.0386267	-0.194302	0.27827	-0.183824	0.647726
LTR41C	LTR	ERVL	-0.168256	1	0.355189	1	-0.779731	0.840699	-0.536799	0.49397	-0.223313	0.793218	-0.595898	0.353625	0.00245583	1	-0.928815	0.647726
LTR9D	LTR	ERV1	-0.44768	1	-0.560704	1	-0.215216	0.972351	1.37648	0.0161029	1.02996	0.0883273	-0.60157	0.262115	2.46588	0.000902761	-0.78392	0.65093
MER126	DNA	DNA	0.449166	1	-0.245146	1	0.370204	0.9644	-0.585227	0.543637	0.0180884	0.9925	-0.792522	0.306129	1.95597	0.0778477	-1.13536	0.65374
MLT2F	LTR	ERVL	-0.173573	1	0.0431568	1	-0.311895	0.914827	0.116262	0.835836	0.824726	0.0668032	-0.479386	0.228367	1.28559	0.0156672	-0.573507	0.65416
L1MCa	LINE	L1	-0.235641	1	-0.0657317	1	0.0620894	1	0.555687	0.0549751	0.0358935	0.928457	-0.207977	0.439914	0.744191	0.0281873	-0.37119	0.65416
LTR5A	LTR	ERVK	-0.716839	1	0.450078	1	-0.910902	0.498799	-0.308087	0.561866	-0.77551	0.110325	0.63465	0.102788	-0.98139	0.044847	0.557068	0.65416
MLT1D	LTR	ERVL-MaLR	-0.019265	1	-0.0646441	1	-0.0744823	0.930848	0.300726	0.0365252	0.521245	0.000145151	0.496303	5.533e-06	0.240066	0.172413	-0.182417	0.65416
U8	snRNA	snRNA	-1.73473	1	0.0372212	1	0.975281	0.887936	-1.69021	0.203243	0.74761	0.565127	5.53116	3.38e-07	-7.4461	2.35e-09	1.36509	0.655252
LTR10D	LTR	ERV1	-1.2968	1	-0.103989	1	0.0968201	1	-1.2666	0.119148	-1.27938	0.108479	0.902033	0.151454	-0.0697599	0.987808	-0.987387	0.655252
PRIMAX-int	LTR	ERV1	-0.519231	1	0.47256	1	-4.10919	0.678699	0.188799	0.959675	3.19367	0.175255	1.07566	0.584928	2.61953	0.248066	-1.84058	0.657653
LTR73	LTR	ERV1	0.112995	1	0.102248	1	-0.333386	0.972351	0.116425	0.934777	-0.504508	0.63583	2.87737	5.214e-05	-2.07056	0.0260741	1.08606	0.66396
Tigger5b	DNA	TcMar-Tigger	0.31873	1	0.457748	1	-0.23044	0.877053	-0.583592	0.0155083	-0.279586	0.276573	-1.18569	3.29e-10	0.631383	0.0214576	0.284008	0.66541
L1ME4c	LINE	L1	-0.196124	1	0.342198	1	0.396143	0.310609	0.236836	0.185422	0.22645	0.205709	-0.524865	0.000104137	0.341741	0.0900173	-0.208018	0.66541
MER96B	DNA	hAT-Tip100	-0.0171449	1	0.189416	1	-0.615619	0.727293	1.0377	0.0106185	0.994864	0.0170875	-0.762791	0.034596	0.848835	0.102408	-0.527627	0.66541
L1ME2z	LINE	L1	0.20481	1	0.345577	1	0.4289	0.33081	-0.188551	0.370057	-0.171207	0.41158	0.0835248	0.658435	0.360516	0.110076	-0.23434	0.66541
LTR82A	LTR	ERVL	-0.418713	1	0.774615	1	-1.2045	0.58239	0.447077	0.543637	0.522751	0.475248	-0.354503	0.583442	-1.14131	0.111716	0.770262	0.66541
HERVL18-int	LTR	ERVL	-0.694434	1	0.514464	1	-1.16266	0.893648	0.374945	0.830909	4.66238	0.00178055	-0.516833	0.721939	-2.17563	0.137687	1.56239	0.66541
L1P5	LINE	L1	-1.01425	1	0.648832	1	0.270118	0.927712	0.716914	0.0962624	1.04634	0.0128328	0.0818898	0.863684	0.716631	0.193081	-0.545966	0.66541
HERVK22-int	LTR	ERVK	0.10564	1	-0.188848	1	0.206156	0.975328	-0.499978	0.49392	0.56333	0.427427	0.131452	0.853745	1.03228	0.224934	-0.826138	0.66541
tRNA-Glu-GAG	tRNA	tRNA	1.93659	1	0	1	0	1	0	1	0	1	-3.93035	0.0742074	3.93035	0.269399	-2.70305	0.66541
MER58B	DNA	hAT-Charlie	0.18426	1	-0.267217	1	0.0575999	0.972351	0.396596	0.0128193	0.614869	6.7e-05	0.0581756	0.727622	-0.212034	0.296927	-0.200926	0.66541
Tigger9a	DNA	TcMar-Tigger	-0.179686	1	0.0725329	1	0.278174	0.930741	0.337405	0.549388	0.695018	0.18504	0.840891	0.0406902	-0.39391	0.57761	-0.637978	0.66541
Tigger6b	DNA	TcMar-Tigger	-0.10457	1	0.560863	1	-0.35638	0.972351	-1.56494	0.153004	-1.2985	0.231206	-0.802297	0.388471	0.628169	0.703371	-1.31478	0.66541
Tigger4b	DNA	TcMar-Tigger	0.165389	1	0.347195	1	-0.262973	0.877053	-0.298668	0.318828	-0.470756	0.0965936	-0.043539	0.890159	-0.14548	0.740986	-0.341375	0.66541
LTR45C	LTR	ERV1	-0.506756	1	-0.0535575	1	0.203552	0.983927	0.411139	0.634793	0.609407	0.468189	-0.0272683	0.984236	0.18352	0.913547	-0.977825	0.66541
AluYa5	SINE	Alu	0.372273	1	-0.487714	1	0.827215	0.00438737	-0.645092	0.000574871	-1.05908	9.8e-09	-0.299064	0.0704302	0.724422	0.000756277	-0.237434	0.666802
tRNA-Tyr-TAC	tRNA	tRNA	0	1	0	1	-2.76935	0.628336	-2.67251	0.370764	-0.408352	0.886751	2.09872	0.26421	1.07898	0.508156	-1.94669	0.668484
LTR14B	LTR	ERVK	-1.45269	1	-0.316217	1	0.885345	0.776509	1.52551	0.0270085	2.2401	0.00117322	0.693276	0.258708	0.44579	0.702179	-0.890579	0.680304
LTR1F	LTR	ERV1	-1.55759	1	-0.729337	1	-0.088839	1	1.89112	0.0984974	0.589596	0.644341	2.29366	0.0102249	-2.29641	0.0438822	1.2581	0.683633
MER41G	LTR	ERV1	-1.10147	1	-0.0165019	1	0.083515	1	0.0880577	0.949386	-0.889071	0.326471	0.38616	0.634578	-1.65957	0.0497951	0.927626	0.683633
tRNA-Asn-AAC	tRNA	tRNA	2.22716	1	-1.17097	1	-1.28269	0.898775	-2.33311	0.244936	-2.23021	0.24938	2.73383	0.0508666	-0.455357	0.897993	-2.34794	0.691798
tRNA-Val-GTA	tRNA	tRNA	1.75472	1	-2.12013	1	2.12013	0.410255	-3.33804	0.047672	-3.39287	0.0397028	-2.91414	0.176315	0.0457628	1	2.27528	0.69453
MSTB1	LTR	ERVL-MaLR	-0.36893	1	-0.16119	1	-0.15424	0.951676	-0.639605	0.0562708	-0.0594996	0.885914	0.640876	0.0133689	-0.480623	0.209985	-0.386623	0.705288
MER106B	DNA	hAT-Charlie	0.389208	1	-0.15061	1	-0.118202	0.992541	-1.11959	0.0289059	-0.887375	0.0853884	-1.01725	0.0148889	0.146988	0.887121	0.552449	0.705288
AluSg4	SINE	Alu	0.238165	1	-0.550678	1	0.856047	0.000644864	-0.504275	0.00258587	-0.981109	1.37e-09	-0.329972	0.0205335	0.638283	0.000715813	-0.199009	0.721216
HERVE-int	LTR	ERV1	1.40835	1	-0.737016	1	0.883543	0.519278	1.01499	0.0373648	1.1212	0.0229943	-0.116302	0.827176	1.05948	0.0864151	-0.590824	0.721216
BSR_Beta	Satellite	Satellite	0.143525	1	0.689604	1	-1.11316	0.225912	-1.84082	5.082e-06	-1.66814	3.75e-05	0.216438	0.578127	0.494651	0.367797	-0.478712	0.721216
MER44B	DNA	TcMar-Tigger	1.07532	1	0.0600515	1	-0.508328	0.67858	0.182043	0.621174	0.494631	0.13628	-0.075112	0.827176	-0.125635	0.819971	-0.376397	0.721216
L1P4d	LINE	L1	0.0693193	1	0.505267	1	-0.630836	0.889522	-0.689684	0.418604	-0.593775	0.481059	-1.22793	0.0649237	2.28967	0.01791	0.822793	0.722583
Eulor9B	DNA	DNA	-0.656764	1	0.349627	1	-0.789889	0.924359	0.949887	0.444583	1.25508	0.308859	6.90333	2.3e-10	-1.17114	0.311506	-1.50866	0.722583
MER101	LTR	ERV1	-0.372539	1	0.00611183	1	0.179432	1	2.40008	0.0206484	2.73145	0.0109727	0.496162	0.634465	0.616314	0.734454	-1.31298	0.722737
AluYf5	SINE	Alu	0.395824	1	-0.560566	1	0.891986	0.00969184	-0.787781	0.000265596	-1.3317	4.71e-10	-0.311131	0.108659	0.797922	0.00140346	-0.256156	0.724516
LTR25-int	LTR	ERV1	0.822579	1	-0.23491	1	-1.1686	0.0924616	-0.796851	0.033043	-0.563054	0.139124	-1.6982	7.46e-09	1.33487	0.00142142	-0.418446	0.724516
LTR2752	LTR	ERV1	0.750344	1	0.178603	1	-0.983307	0.882186	0.611993	0.593193	0.714031	0.523165	1.71082	0.0370037	-1.74101	0.10625	1.07724	0.724516
MamTip3	DNA	hAT-Tip100	0.157298	1	0.387825	1	-0.192647	0.974077	0.769448	0.198039	1.46195	0.0102676	0.133962	0.827176	-0.945745	0.143227	-0.68062	0.724516
L1MD2	LINE	L1	-0.325469	1	0.256733	1	-0.233653	0.724387	-0.0979876	0.59621	-0.38572	0.0173056	-0.551193	1.41e-05	0.169231	0.434535	-0.184886	0.724516
LTR35B	LTR	ERV1	0.395383	1	-0.483071	1	0.406292	0.983927	0.228454	0.914744	-0.56072	0.762081	1.76598	0.165147	-1.14121	0.577088	1.57463	0.724516
LTR77	LTR	ERV1	-1.58944	1	-0.673303	1	1.02761	0.914794	-1.40742	0.428292	-2.0666	0.226743	1.52162	0.237807	-0.790892	0.737225	1.57298	0.724516
Charlie12	DNA	hAT-Charlie	-0.447968	1	0.353523	1	2.18467	0.610825	-5.23516	0.00320992	-5.95069	0.000916715	-1.38215	0.317529	0.505428	0.860977	1.52042	0.724516
MLT1E	LTR	ERVL-MaLR	0.572437	1	-0.0176856	1	0.0167352	1	1.03836	0.237931	1.68374	0.0483557	1.06044	0.131726	0.27713	0.868003	-1.01523	0.724516
tRNA-Val-GTG	tRNA	tRNA	-1.66979	1	0.19208	1	-3.55897	0.508826	-0.621213	0.769159	-1.94095	0.312849	2.30744	0.101425	0.151076	0.988267	-2.19381	0.725031
MLT1G-int	LTR	ERVL-MaLR	0.239767	1	-0.364611	1	-0.344838	0.983604	1.51165	0.207952	0.451373	0.745685	7.63958	4.28e-12	-7.01643	1.14e-08	-1.41927	0.731608
U13_	snRNA	snRNA	-0.304081	1	0.142379	1	-0.766101	0.746888	0.08221	0.914072	-0.591538	0.310377	0.108455	0.853759	0.00424745	1	-0.619534	0.731608
U7	snRNA	snRNA	0.301404	1	-0.0193349	1	1.1784	0.316202	-1.18199	0.0291957	-2.25657	1.9283e-05	1.28728	0.00130146	-0.124687	0.913374	-0.595449	0.737353
LTR16E2	LTR	ERVL	0.15983	1	0.117561	1	-0.507776	0.885669	1.04033	0.0614928	1.89681	0.000456107	0.36885	0.474579	0.777089	0.298174	-0.646239	0.737467
LTR19C	LTR	ERV1	-0.499267	1	-0.0252994	1	-0.465068	0.930848	0.538105	0.573338	-0.149242	0.8902	-1.43771	0.0596114	2.87753	0.0112026	-0.978063	0.746619
tRNA-Ser-TCA_m_	tRNA	tRNA	-3.42842	0.105304	0.603089	1	-1.3059	0.24439	0.902862	0.0602537	-0.327855	0.544522	-1.29201	0.00145608	1.11502	0.060521	0.51277	0.746619
MER102c	DNA	hAT-Charlie	1.12675	0.607897	-0.0657779	1	0.915398	0.0144232	0.233865	0.372695	-0.0615282	0.837749	0.0453123	0.863684	0.504274	0.0751702	-0.2631	0.746619
HERV-Fc1_LTR3	LTR	ERV1	0	1	-0.854266	1	0.388142	0.972351	-4.80735	0.0515572	-4.9204	0.0413905	-0.19226	0.943824	4.48729	0.1948	-2.53405	0.746619
MER54B	LTR	ERVL	0.598206	1	-0.532481	1	0.34112	0.974077	1.2295	0.263094	0.232682	0.862875	-0.65078	0.528412	1.70227	0.246801	-1.24943	0.746619
LTR12F	LTR	ERV1	-0.992043	1	0.334768	1	0.171553	0.972351	-2.57823	5.27e-07	-1.19554	0.0208067	1.9532	1.08e-07	-0.641232	0.292053	-0.558645	0.746619
Tigger19a	DNA	TcMar-Tigger	0.625451	1	0.185979	1	-0.242357	0.776509	-0.203179	0.326979	-0.332175	0.0895021	-1.22554	7.27e-17	0.210656	0.407804	0.201206	0.746619
Tigger3d	DNA	TcMar-Tigger	1.08606	1	0.0816155	1	-0.172697	0.971838	-0.349317	0.467903	0.111471	0.837749	-2.03934	1.11e-08	0.462019	0.432692	0.452677	0.746619
MER49	LTR	ERV1	0.61566	1	-0.237149	1	-0.706485	0.738166	-0.119553	0.850079	-0.0342674	0.964021	-0.010167	0.998567	-0.433642	0.510014	-0.547327	0.746619
MLT2B5	LTR	ERVL	-0.664314	1	0.0229471	1	0.12621	1	2.39728	0.000146233	4.39934	1.63e-10	0.390371	0.553295	0.465112	0.674296	0.722059	0.746619
tRNA-Gly-GGA	tRNA	tRNA	-0.61451	1	0.0942936	1	-0.474172	0.971838	-0.968231	0.473872	-0.0836742	0.964021	0.0764645	0.958445	-0.56431	0.766469	-1.4008	0.746619
MER5C	DNA	hAT-Charlie	0.238051	1	0.232566	1	-0.00079356	1	0.221954	0.60231	0.124308	0.785632	-0.139781	0.716334	0.0899276	0.913547	-0.417182	0.746619
MLT1E2	LTR	ERVL-MaLR	0.038612	1	-0.241679	1	0.0164942	1	0.741722	0.0203922	0.724897	0.0261834	1.25208	1.92e-07	0.0600382	0.9381	0.346007	0.746619
MER75A	DNA	PiggyBac	-0.727864	1	-0.0174165	1	-0.690095	0.930741	0.993538	0.444583	1.13887	0.385062	0.490807	0.686348	0.0447894	1	-1.44499	0.746619
SATR2	Satellite	Satellite	-4.55293	1	-0.394135	1	0.379773	0.972351	2.04702	0.0498684	1.51348	0.169471	2.70487	0.00087617	-4.24539	7.59e-06	-1.2233	0.747538
THE1-int	LTR	ERVL-MaLR	-0.153659	1	0.182012	1	-0.938385	0.458712	-0.178495	0.749217	-0.36139	0.476777	0.552172	0.153199	-0.368902	0.562608	0.473948	0.749149
MLT2B3	LTR	ERVL	-1.03909	1	-0.66385	1	0.780775	0.24439	-1.22405	6.94e-05	-1.15794	0.000206806	0.995329	2.97e-05	0.0692981	0.925488	-0.345767	0.749149
MER9a3	LTR	ERVK	0.0895813	1	0.133829	1	-0.804396	0.610825	-2.28884	1.02e-06	-2.57473	4.06e-08	0.934519	0.0102249	-0.229961	0.761131	0.478862	0.751249
LTR16D	LTR	ERVL	0.630467	1	0.170296	1	-0.742238	0.878166	0.999121	0.203243	1.23975	0.110749	1.52631	0.0102249	-0.220867	0.887709	-0.853162	0.751249
LTR26	LTR	ERV1	0.478378	1	0.22035	1	-0.701568	0.894798	-0.841443	0.411759	-0.15573	0.890893	0.363936	0.685936	1.80175	0.133851	0.906427	0.755989
L1M2	LINE	L1	-0.0593252	1	0.0532288	1	0.314936	0.758726	-0.665767	0.00456033	-1.23928	5.09e-08	-0.637896	0.000919685	-0.283347	0.349135	-0.255338	0.755989
MLT1I	LTR	ERVL-MaLR	0.47711	1	0.0936326	1	-0.199691	0.894798	0.928583	7.47e-05	1.19113	6.06e-07	-0.466026	0.0316772	0.769283	0.00889539	-0.276597	0.757377
MLT1K-int	LTR	ERVL-MaLR	-0.00441947	1	0.659966	1	-1.82162	0.821172	2.23236	0.12865	3.26141	0.0310711	2.61023	0.0234517	-0.822367	0.704536	-1.69348	0.757377
UCON29	DNA	PiggyBac?	0.207592	1	0.837742	1	-0.263167	0.971838	0.549002	0.433365	0.04851	0.961353	-0.370596	0.552565	-1.08764	0.118823	0.644139	0.758312
L1M4	LINE	L1	0.29167	1	0.134403	1	-0.0365574	0.992541	0.116867	0.500452	0.107362	0.536226	0.00894411	0.962496	0.0425963	0.899169	-0.166062	0.759043
LTR12C	LTR	ERV1	0.00414323	1	-0.205744	1	0.126348	0.9644	0.471394	0.110324	0.53287	0.0698194	1.84893	2.25e-19	1.31731	6.2e-05	-0.309102	0.759546
MER57E2	LTR	ERV1	0.188307	1	-0.528437	1	-1.32069	0.887936	-1.8399	0.287433	-0.34628	0.855381	5.5136	1.3e-05	-4.51009	0.00138072	1.44508	0.75979
L1MC5a	LINE	L1	0.396601	1	-0.034999	1	-0.278494	0.54252	0.571151	5.17e-05	0.780081	3.49e-08	-0.330918	0.00838761	0.411325	0.0176089	-0.16255	0.75979
MER83A-int	LTR	ERV1	0.474252	1	-0.98241	1	-0.889724	0.914794	-0.0285835	0.992415	-0.554979	0.698558	4.02178	3.45e-05	3.00289	0.0933215	-1.4228	0.766746
MER66A	LTR	ERV1	-0.665273	1	-0.202556	1	-0.192285	1	0.512939	0.706028	0.762777	0.550318	0.00733138	1	1.47122	0.382098	-1.30656	0.766746
MER74C	LTR	ERVL	0.319189	1	0.0416933	1	-0.29186	0.972351	1.34312	0.100429	2.26455	0.00491843	4.99972	1.51e-14	-3.57453	3.77e-06	-0.892665	0.767531
MER9a2	LTR	ERVK	0.18069	1	-0.329494	1	-1.12196	0.498799	-4.23854	4.9e-12	-3.15162	7.64e-08	1.23867	0.0045104	0.289072	0.761131	-0.599491	0.772775
AluYc5	SINE	Alu	0.381399	1	-0.603149	1	1.00749	0.0214403	-0.99947	0.000191539	-1.67554	3.6e-10	-0.317961	0.192162	0.902027	0.0041002	-0.288168	0.774234
MLT1A1	LTR	ERVL-MaLR	-0.494674	1	-0.495073	1	0.249673	0.778812	0.984178	3.64e-08	1.32811	3.42e-13	0.245275	0.153784	0.380397	0.11479	-0.209181	0.774234
D20S16	Satellite	Satellite	-2.94806	1	-0.755336	1	-0.955809	0.887936	2.26747	0.0346958	4.92224	1.64e-05	2.25338	0.00802561	0.611973	0.740986	1.05655	0.774234
MER75	DNA	PiggyBac	0.203586	1	-0.373766	1	-0.0951727	1	0.124185	0.866099	-0.03416	0.96671	0.603269	0.226693	-0.845254	0.200518	-0.608641	0.777916
X1_LINE	LINE	CR1	-0.186383	1	-1.10204	1	0.103606	1	-1.77065	0.444583	-1.16992	0.60251	0.366897	0.863684	0.545161	0.899169	-2.30831	0.779455
U2	snRNA	snRNA	-0.470271	1	-0.63834	1	1.04246	0.342702	-1.01775	0.039194	-0.835282	0.0919289	0.199095	0.677011	0.0541475	0.976111	-0.495579	0.779455
Charlie18a	DNA	hAT-Charlie	0.881833	1	0.098388	1	0.563814	0.334867	-0.0386487	0.914072	-0.113442	0.698157	-1.41856	7.29e-13	0.807774	0.00430148	-0.256254	0.783945
MER68C	LTR	ERVL	0.861765	1	-0.23859	1	-1.22385	0.872703	-2.86595	0.0355215	-2.6056	0.0494578	3.29061	0.000405341	-2.06463	0.100306	1.13029	0.783945
MER113B	DNA	hAT-Charlie	0.604495	1	0.0893343	1	-0.317017	0.930848	0.801192	0.182672	1.50576	0.0084325	-2.22404	7.46e-06	1.15351	0.115289	-0.607792	0.783945
LTR8A	LTR	ERV1	-0.638676	1	-0.0628544	1	0.59734	0.779815	0.495153	0.35059	0.933727	0.0584657	-0.476196	0.279237	0.30112	0.704536	-0.507246	0.783945
LTR108c_Mam	LTR	ERVL	-0.999538	1	-1.14808	1	0.792272	0.971838	0.252075	0.934407	-1.64682	0.493718	5.64115	0.000505197	0	1	-1.20905	0.794168
MER61C	LTR	ERV1	0.802375	1	-0.4026	1	-0.848198	0.885669	-1.99158	0.0496765	-2.0592	0.0392839	-0.362604	0.703722	-0.618827	0.642493	-0.976526	0.795482
L1MC2	LINE	L1	-0.248328	1	0.336542	1	0.0868099	0.97353	-0.00632476	0.992415	-0.331694	0.228963	0.328435	0.135551	-0.0948948	0.838643	-0.260229	0.80139
MSTA-int	LTR	ERVL-MaLR	-1.39798	1	-0.312691	1	-1.0246	0.296154	-1.12953	0.00642271	-1.10205	0.00793501	-0.716988	0.0402588	-1.68295	1.01e-05	0.39108	0.801605
AluYa8	SINE	Alu	0.327111	1	-0.617886	1	0.976354	0.0034569	-0.825597	0.000138215	-1.38614	1.26e-10	-0.300993	0.123589	0.753106	0.00283117	-0.225031	0.801605
Tigger5	DNA	TcMar-Tigger	-0.643399	1	0.198302	1	-0.622267	0.54252	-0.210339	0.588856	-0.689495	0.048455	-0.368674	0.223558	0.841984	0.0346283	0.326111	0.801605
LTR1A2	LTR	ERV1	1.2792	1	0.271054	1	-0.223452	0.97353	0.302217	0.692258	0.640715	0.362411	1.55591	0.00183551	0.242197	0.838994	0.615174	0.801605
U17	snRNA	snRNA	0	1	-3.21005	1	0.22361	1	-5.03037	0.0113531	-4.60791	0.0151579	1.23712	0.381635	0.197054	0.970201	-1.75161	0.801605
Charlie1b_Mars	DNA	hAT-Charlie	0	1	0	1	0	1	-2.54298	0.14081	-4.60046	0.0508821	4.60046	0.01336	0	1	-1.42618	0.801605
tRNA-Arg-CGG	tRNA	tRNA	0	1	0	1	0	1	0	1	-2.55445	0.0808143	1.15852	0.552046	1.39593	0.418319	-1.14944	0.807184
MamGyp-int	LTR	Gypsy	-0.394019	1	0.383085	1	-0.819904	0.776509	-1.13527	0.0912955	-1.84504	0.00459068	0.962328	0.0609692	0.455368	0.642493	-0.634607	0.808063
Eulor9C	DNA	DNA	0.28986	1	-0.0454626	1	-0.882049	0.914827	-0.403896	0.79105	0.717277	0.5998	3.19862	0.0012073	-3.84322	0.000902761	1.11693	0.810111
MLT1A1-int	LTR	ERVL-MaLR	0.800662	1	0.188213	1	-1.6971	0.266817	0.520335	0.449906	2.01828	0.00108984	-0.604157	0.29673	1.98519	0.0130381	-0.641248	0.812165
Tigger3b	DNA	TcMar-Tigger	0.339701	1	-0.127701	1	-0.00318438	1	-0.779502	6.5e-05	-1.24028	1.63e-10	-0.392609	0.0209137	0.452991	0.0578716	-0.199866	0.812165
MamRep1894	DNA	hAT	-0.463026	1	-0.40401	1	-0.204199	0.972351	2.28895	4.94e-06	4.10638	4.68e-14	-1.80344	0.000123574	2.22931	0.00117873	-0.549718	0.812709
MER11B	LTR	ERVK	-1.48678	0.476565	0.00963119	1	1.11446	0.0144232	-1.97216	2.06e-12	-2.50544	3.07e-18	-0.137637	0.634596	1.02401	0.00187885	-0.281735	0.812709
LTR85c	LTR	Gypsy?	0.258854	1	-0.138344	1	-0.373312	0.930741	1.66766	0.00291851	1.63725	0.00515543	-1.37178	0.00728816	1.64075	0.0270878	-0.594793	0.812709
LTR107_Mam	LTR	LTR	-0.0063693	1	0.530275	1	-0.362282	0.969108	0.775691	0.402858	0.0914817	0.939701	-0.550393	0.500765	0.806007	0.517049	-0.850383	0.812709
MER107	DNA	hAT-Charlie	-0.155659	1	0.107656	1	-0.0423442	1	-0.743264	0.276171	-0.786333	0.239441	0.341086	0.562631	-0.340448	0.732061	0.575616	0.812709
MLT2B2	LTR	ERVL	-0.127684	1	-0.0176909	1	-0.0336328	1	0.723796	0.17033	1.04341	0.0429037	0.494758	0.2683	0.259217	0.762587	0.473359	0.812709
MLT1J2	LTR	ERVL-MaLR	0.167194	1	0.135441	1	-0.711986	0.323286	0.672762	0.0206484	1.07698	0.000129696	0.575131	0.0157677	0.116865	0.822134	-0.290429	0.812709
MER41C	LTR	ERV1	0.162975	1	0.182461	1	-0.459178	0.887936	-0.685995	0.247182	-0.441316	0.469387	0.193419	0.725242	-0.1418	0.899597	-0.539612	0.812709
MLT1F	LTR	ERVL-MaLR	0.493235	1	0.217038	1	-0.433663	0.458712	0.0824505	0.752817	0.0404012	0.884728	-0.231914	0.226153	-0.0222248	0.982417	0.201999	0.812709
HERV-Fc1-int	LTR	ERV1	1.08838	1	-0.5853	1	-1.04481	0.928561	-1.53625	0.405681	-1.66291	0.350378	1.2211	0.377272	-0.132955	0.991042	1.38	0.812709
LTR86B1	LTR	ERVL	-1.34702	1	0.35055	1	-0.843138	0.828441	0.400968	0.625323	0.432681	0.590481	0.0282435	0.981657	0.044064	1	-0.713712	0.812709
L1PA12	LINE	L1	0.74445	1	-0.704602	1	0.391761	0.776509	-0.558303	0.0860526	-0.309771	0.363433	0.396485	0.132629	-0.87858	0.00540455	0.284213	0.817019
MER68	LTR	ERVL	0.152095	1	0.294435	1	-0.725282	0.466885	-0.0787978	0.865512	-0.206008	0.612187	-0.969158	0.00103979	0.990891	0.0183111	-0.3457	0.817019
MER50	LTR	ERV1	-0.621612	1	0.056464	1	0.510405	0.79137	1.3037	0.00110481	1.55561	0.000146288	0.920499	0.00641999	-0.868355	0.0610309	0.394441	0.817019
MER4B	LTR	ERV1	-0.864888	1	0.199615	1	-0.51108	0.831792	0.292349	0.563114	-0.535993	0.267767	0.37634	0.346538	0.973414	0.0777621	-0.428948	0.817019
MamSINE1	SINE	tRNA	0.314749	1	-0.255818	1	0.647871	0.498799	0.492857	0.177171	0.990551	0.00369642	-1.77209	4.95e-10	0.629271	0.147112	0.322356	0.817019
MER101-int	LTR	ERV1	-0.405149	1	0.451289	1	-0.232738	0.930741	1.34664	0.000415073	1.69498	1.49e-05	0.437723	0.226696	-0.609435	0.210377	-0.395645	0.817019
MER75B	DNA	PiggyBac	-2.52647	1	0.979398	1	-1.7965	0.746888	1.78146	0.142673	0.392689	0.788177	2.42554	0.0175943	-0.793046	0.665469	-1.22377	0.817019
tRNA-Ile-ATT	tRNA	tRNA	0.779423	1	-1.1561	1	0.208105	1	-0.540313	0.738198	0.354327	0.828645	-2.06659	0.0987152	-0.596374	0.77978	-1.34626	0.817019
LTR16C	LTR	ERVL	0.0284596	1	-0.141639	1	-0.138122	0.971838	1.12172	0.000393519	2.15594	1.22e-11	-0.147519	0.674768	0.138231	0.817489	0.315684	0.817019
MER4C	LTR	ERV1	-0.732734	1	-0.114795	1	0.0743057	1	0.262592	0.775423	0.423428	0.614693	-0.251691	0.749067	-0.225059	0.882771	-0.744108	0.817019
L1MDa	LINE	L1	-0.967247	0.998367	-0.441824	1	-0.31585	0.7785	1.24158	1.7e-08	1.81503	9.95e-16	0.145542	0.53945	0.0246088	0.985673	-0.237007	0.817019
L1PB2	LINE	L1	-1.22765	0.998367	-0.144105	1	-0.53762	0.610825	-1.16149	0.000127591	-1.95967	1.23e-10	-0.17004	0.573872	-0.0163353	1	-0.295148	0.817019
LTR103b_Mam	LTR	ERV1?	0.432027	1	0.168845	1	-0.18185	0.992541	1.70016	0.0241629	2.31579	0.00244784	-1.62848	0.0169847	0.694264	0.543212	-0.752138	0.819027
L1HS	LINE	L1	0.115186	1	-0.221848	1	-0.601202	0.473487	-0.312668	0.350566	-1.3418	4.64e-06	0.0710327	0.824499	-0.960935	0.00130849	0.273423	0.819554
AluYf4	SINE	Alu	0.442253	1	-0.542368	1	0.82579	0.0092984	-0.753196	0.000134932	-1.23603	2.86e-10	-0.327049	0.0619273	0.765686	0.000831637	-0.188699	0.820005
Tigger3c	DNA	TcMar-Tigger	0.553565	1	0.139126	1	-0.880958	0.0411215	-0.0428691	0.902774	-0.0453784	0.885914	-0.765123	0.000104567	0.618201	0.0292818	-0.225807	0.820005
LTR54B	LTR	ERV1	-0.733427	1	0.151384	1	-0.0383845	1	0.187486	0.794673	0.687347	0.2686	-1.0268	0.0445294	1.58293	0.0297036	-0.553608	0.820005
X7B_LINE	LINE	CR1	-0.881763	1	-0.245261	1	0.251912	0.914827	0.352208	0.381383	-0.179664	0.668622	-0.489699	0.126654	0.938412	0.0303048	-0.337612	0.820005
LTR23-int	LTR	ERV1	0.9833	1	-0.487834	1	-1.64664	0.765038	-0.726889	0.590276	0.0694986	0.96671	1.18462	0.234545	-2.02786	0.0927463	0.992147	0.820005
MER1B	DNA	hAT-Charlie	1.16613	0.772797	-0.458524	1	-0.837153	0.104331	0.243264	0.412459	0.802819	0.002005	-0.87071	5.79e-05	0.462597	0.161512	-0.249461	0.820005
LTR37-int	LTR	ERV1	-0.533016	1	-0.0716756	1	-1.29359	0.100083	0.0883501	0.865512	0.122111	0.805913	0.092022	0.829077	0.683771	0.177604	-0.371625	0.820005
L1M3d	LINE	L1	-0.168441	1	0.118367	1	0.401402	0.930741	0.117459	0.910029	0.348835	0.666303	-1.35712	0.029673	0.914658	0.353032	-0.670686	0.820005
MLT1F2-int	LTR	ERVL-MaLR	0.323182	1	0.319684	1	-1.17354	0.828441	-1.26302	0.252872	-1.33963	0.213181	1.13249	0.170995	-0.853547	0.510014	-0.953514	0.820005
MER89-int	LTR	ERV1	0.724022	1	0.42697	1	-1.04736	0.873623	1.3988	0.192703	1.52051	0.161212	0.109903	0.924971	0.927281	0.557361	-1.00293	0.820005
L1PA8	LINE	L1	-1.54056	0.0467828	0.799511	1	-0.0699266	0.97353	-2.25369	2.02e-30	-3.28699	8.92e-56	1.14986	9.72e-15	-0.158105	0.596701	0.186942	0.820005
tRNA-Thr-ACY_	tRNA	tRNA	0	1	-2.4561	1	2.4561	0.410255	-0.329896	0.501748	-3.64355	0.0510589	-2.11434	0.382711	2.15182	0.59792	-2.60239	0.820005
MLT1J1	LTR	ERVL-MaLR	0.248898	1	-0.139112	1	-0.292521	0.864637	0.594522	0.0363859	0.583803	0.0437859	0.389411	0.108805	0.217865	0.611379	0.254837	0.820005
LTR8B	LTR	ERV1	1.71211	0.607897	-0.207075	1	-0.201214	0.930741	-0.329253	0.411759	-0.672542	0.0698194	0.89301	0.00126396	-0.20238	0.725055	0.317532	0.820005
L1MA5A	LINE	L1	0.0481196	1	-0.203477	1	0.156606	0.972351	-0.539225	0.282956	-1.44121	0.00189388	1.13813	0.00126803	-0.223986	0.762587	-0.430454	0.820005
MER135	DNA	DNA	0.233668	1	-0.0744616	1	-0.557721	0.887936	-0.231238	0.771977	-0.130251	0.875855	-1.10406	0.0506758	-0.280279	0.798023	0.561384	0.820005
MSTA1	LTR	ERVL-MaLR	0.326105	1	-0.254852	1	0.891288	0.366643	-0.508386	0.263022	-0.713932	0.102516	-0.65242	0.0704302	-0.157154	0.829457	0.370377	0.820005
MER72B	LTR	ERV1	1.06241	1	-0.904554	1	-0.203783	1	0.547194	0.71099	2.29527	0.0771068	-2.8867	0.0146465	-0.199209	0.950895	1.07091	0.820005
AluYh9	SINE	Alu	0.355745	1	-0.577795	1	1.01617	0.00293896	-0.83161	0.00017372	-1.37632	3.88e-10	-0.336135	0.090531	0.824424	0.00135168	-0.208886	0.820059
L1P1	LINE	L1	0.166823	1	-0.421072	1	-1.46205	0.00469375	0.125853	0.741375	-0.84748	0.0074465	0.411239	0.121941	-0.981501	0.0016735	0.277156	0.820059
LTR12B	LTR	ERV1	0.366169	1	-0.562789	1	-0.145419	0.983927	0.14899	0.818612	0.165444	0.792853	0.903835	0.0299756	1.06375	0.100312	-0.476904	0.820059
L1PREC2	LINE	L1	0.436159	1	0.0868985	1	0.138051	0.928561	-0.446325	0.0479612	-0.627379	0.00409436	-0.251611	0.194205	-0.152266	0.642493	0.194302	0.820059
LTR26E	LTR	ERV1	-0.516084	1	-0.381717	1	0.602668	0.893291	0.715387	0.388443	0.57538	0.493138	0.144292	0.863684	0.195165	0.907753	-0.709205	0.820962
LTR81	LTR	Gypsy	-0.162425	1	0.569319	1	-0.250212	0.992541	1.18236	0.301292	1.3206	0.245186	1.00376	0.285644	-1.1733	0.377686	-1.02302	0.824069
L1MB3	LINE	L1	-0.0337625	1	0.169853	1	0.047484	0.983927	0.258899	0.15808	-0.199819	0.293574	-0.136665	0.397533	0.188925	0.426862	-0.158829	0.824069
L1P3	LINE	L1	-0.0958614	1	0.388506	1	-0.95753	0.150186	-0.672002	0.0461019	-1.09431	0.000668468	0.240089	0.413818	-1.13088	0.000371033	0.281671	0.828265
MER31A	LTR	ERV1	-0.987025	1	0.138352	1	0.104525	1	-0.651765	0.22538	-0.422466	0.445053	-0.733963	0.090531	1.35365	0.0237801	-0.448029	0.829752
MLT1E2-int	LTR	ERVL-MaLR	0.643175	1	0.224951	1	-0.806402	0.918796	-2.03807	0.114789	-1.86066	0.140236	-0.819316	0.455394	1.06923	0.536124	-1.0753	0.833025
L1MEj	LINE	L1	0.266248	1	0.133875	1	0.390288	0.868286	0.251385	0.579834	0.150578	0.755101	0.729013	0.0238401	-1.65737	9.835e-06	0.339452	0.833291
THE1C	LTR	ERVL-MaLR	-0.883424	1	-0.315001	1	1.24648	0.000154163	0.730006	0.00076921	0.996547	4.57e-06	-0.106963	0.648995	-0.967773	2e-05	0.198109	0.833291
AluYk4	SINE	Alu	0.440373	1	-0.594802	1	0.733126	0.0164709	-0.572457	0.00234215	-1.00497	3.9e-08	-0.288104	0.0802067	0.726858	0.000632515	-0.169	0.833291
HSMAR2	DNA	TcMar-Mariner	0.847431	1	0.676599	1	0.327626	0.864637	0.798432	0.0126031	0.766749	0.0191216	-1.07888	5.79e-05	0.783027	0.0452491	0.279049	0.833291
MER47C	DNA	TcMar-Tigger	0.0604864	1	0.297634	1	-2.21564	0.00107424	1.08973	0.00396595	0.594125	0.153003	-1.06879	0.00131848	0.805881	0.101655	0.338334	0.833291
U6	snRNA	snRNA	-0.401095	1	-0.397806	1	0.629847	0.357246	-1.10891	6.51e-05	-1.55302	2.17e-08	-0.0372799	0.910956	0.470206	0.189057	-0.249515	0.833291
LTR52	LTR	ERVL	-0.0183631	1	-0.107123	1	-0.184077	0.971838	1.00903	0.0270085	0.890797	0.0585829	-0.62224	0.129295	0.558459	0.378928	0.397522	0.833291
X7D_LINE	LINE	CR1	-1.9138	1	1.99975	1	0.858851	0.969108	-1.15247	0.662612	1.79167	0.173462	-0.761527	0.389366	-1.8346	0.446424	-2.4941	0.833291
MLT2E	LTR	ERVL	0.832318	1	-0.143753	1	-0.508581	0.945475	2.01149	0.0473867	3.03495	0.00333652	-0.128685	0.912402	0.975119	0.52171	0.845419	0.833291
HERVFH21-int	LTR	ERV1	0.902986	1	-1.61985	1	0.216091	1	-0.0206931	0.995481	-0.98765	0.41158	0.799779	0.397533	0.96658	0.547659	-0.980262	0.833291
LTR33A	LTR	ERVL	-0.213958	1	0.11274	1	0.0545995	1	0.44941	0.383894	0.614096	0.214104	-0.671933	0.104626	0.398629	0.563886	-0.415111	0.833291
Charlie9	DNA	hAT-Charlie	0.83354	1	0.202095	1	-0.390577	0.872703	-1.93014	6.85e-07	-1.93057	6.87e-07	-0.309218	0.390175	0.265901	0.665469	-0.343693	0.833291
Tigger12A	DNA	TcMar-Tigger	0.833667	1	0.259952	1	1.21003	0.23313	0.0536803	0.947465	-0.110196	0.860361	-0.232611	0.634578	0.245042	0.762587	-0.427937	0.833291
MER72	LTR	ERV1	0.234458	1	0.390587	1	-0.664304	0.862424	-2.10442	0.00126164	-0.896084	0.182658	2.45999	9.43e-08	0.219911	0.853489	-0.564993	0.833291
MER132	DNA	TcMar-Pogo	-0.00911026	1	-0.0880785	1	-0.455604	0.972351	2.82737	0.0241827	6.47637	2.41e-06	0	1	0	1	-0.753212	0.833291
BC200	scRNA	scRNA	0.282504	1	-0.540965	1	1.23005	0.500771	-0.210691	0.804059	-2.14143	0.00250382	-0.464557	0.468201	1.85325	0.030216	-0.600513	0.836142
MER6C	DNA	TcMar-Tigger	-0.0436987	1	-0.20217	1	-0.183385	0.992541	-2.17818	0.0100156	-3.20088	0.000152787	5.44332	8.12e-17	-5.59963	6.45e-14	0.631702	0.838329
LTR41B	LTR	ERVL	1.63941	0.675376	-0.0197121	1	0.20366	0.930741	0.808661	0.0220371	0.960365	0.00651336	-3.95651	4.87e-34	2.66886	1.8e-09	-0.311608	0.838329
MamGypLTR1b	LTR	Gypsy	-1.08325	1	0.357781	1	-0.361727	0.928919	0.316319	0.631496	0.811542	0.175813	0.211733	0.716334	-1.81952	0.000902761	-0.496316	0.838329
MLT1E3-int	LTR	ERVL-MaLR	1.11212	1	0.841228	1	-0.605301	0.9644	-1.06119	0.500642	-1.65115	0.280051	-1.45622	0.260406	3.01351	0.131437	-1.25712	0.838329
HY5	scRNA	scRNA	0	1	0	1	0	1	0	1	-2.41596	0.097893	1.89733	0.257637	-2.75862	0.19523	-2.30282	0.838329
MER110	LTR	ERV1	-0.391519	1	-0.242197	1	-1.96222	0.0590584	1.28236	0.0143465	1.16865	0.0317503	-0.279791	0.600304	0.765914	0.288762	-0.470524	0.838329
MER63B	DNA	hAT-Blackjack	-0.441351	1	-0.0671933	1	0.379977	0.776509	-1.04646	0.000359176	-1.67469	9.9e-09	0.477446	0.0546227	0.379187	0.342869	-0.256983	0.838329
MLT1B-int	LTR	ERVL-MaLR	-1.43587	1	-0.148121	1	-0.582741	0.889522	0.837539	0.252963	1.20542	0.0898729	0.695114	0.250838	-0.618828	0.508156	-0.607321	0.838329
MADE2	DNA	TcMar-Mariner	-0.0704304	1	0.201905	1	-0.06134	1	0.47	0.155721	1.07096	0.000494707	-1.01291	0.000108332	-0.257711	0.566854	0.265179	0.838329
L4_B_Mam	LINE	RTE-X	0.484328	1	-0.139414	1	0.223618	0.930741	0.37666	0.356727	0.221193	0.599679	-0.21601	0.552956	0.201982	0.743789	-0.320729	0.838329
LTR52-int	LTR	ERVL	0.877115	1	0.116975	1	-1.74712	0.776509	1.25926	0.356727	0.106064	0.957885	3.80998	0.000198849	-4.31082	0.000300624	-1.14015	0.83859
LTR102_Mam	LTR	ERVL	-0.228384	1	-0.0802088	1	-0.241169	0.974077	0.439542	0.596347	0.443258	0.590481	0.359621	0.616314	-1.21293	0.133254	-0.637436	0.83859
LTR47A	LTR	ERVL	-0.0481462	1	-0.00669151	1	0.467596	0.887936	-1.40911	0.0163465	-1.79554	0.00189199	1.20938	0.00597523	-0.476646	0.534486	0.453175	0.83859
LTR40A1	LTR	ERVL	1.33296	1	0.120559	1	-0.995159	0.769245	1.05245	0.15808	0.70309	0.372318	0.991087	0.104626	-0.463345	0.673818	-0.630478	0.83859
MamRep38	DNA	hAT	0.73224	1	0.251996	1	-0.679266	0.738166	0.146713	0.799384	0.108825	0.855381	-0.687553	0.094178	-0.130803	0.895981	-0.39804	0.83859
HERV1_I-int	LTR	ERV1	0.741283	1	-0.484893	1	0.0410098	1	0.887141	0.593193	0.350232	0.853247	1.18609	0.363105	0.291759	0.935004	-1.34008	0.83859
MamRep1161	DNA	TcMar	1.77566	1	-2.12214	1	2.12214	0.342147	-4.04963	0.0113531	-3.85152	0.0109683	3.85152	0.0036269	0	1	-0.757375	0.83859
LTR64	LTR	ERV1	-0.174507	1	-0.0286165	1	0.417656	0.951676	-1.86596	0.0566979	-1.70248	0.0784158	0.261103	0.778977	-0.00851102	1	0.716588	0.83859
AluYg6	SINE	Alu	0.440997	1	-0.567701	1	0.879405	0.00293896	-0.813252	1.81e-05	-1.30814	5.05e-12	-0.353916	0.034644	0.774417	0.000445546	-0.163121	0.839665
MER113A	DNA	hAT-Charlie	0.0334509	1	0.330748	1	-0.0390494	1	-0.289505	0.424982	-1.02287	0.00144715	-1.6388	2.82e-10	0.986544	0.00808605	-0.265894	0.839665
MER97d	DNA	hAT-Tip100	-0.828861	1	1.42784	1	-0.736489	0.918796	0.662568	0.571731	-1.33407	0.246545	3.92646	1.41e-06	-2.63222	0.0101439	-0.898596	0.839665
MLT2C2	LTR	ERVL	-0.757359	1	-0.0449879	1	-0.507037	0.887936	0.582431	0.378237	-0.262931	0.712112	0.606029	0.249797	1.28525	0.0941144	-0.513134	0.839665
LTR62	LTR	ERVL	-0.00454773	1	0.358636	1	-0.70861	0.893648	1.78417	0.0352615	2.09066	0.0155401	-0.199715	0.828745	-1.46307	0.1135	0.673353	0.839665
LTR87	LTR	ERVL?	1.38177	1	0.416271	1	-0.713422	0.678699	-0.432539	0.394687	-0.56515	0.240914	-0.15941	0.730249	0.499906	0.41758	-0.376442	0.839665
Tigger2a	DNA	TcMar-Tigger	0.445457	1	1.1675	1	-0.600562	0.505337	0.621324	0.0475127	1.17136	8.21e-05	0.373978	0.164055	-0.259574	0.555653	-0.262524	0.839665
MLT1G3-int	LTR	ERVL-MaLR	-0.301567	1	-0.0984881	1	-0.362568	0.988683	0.907982	0.562258	0.944176	0.542487	0.393158	0.784896	1.01984	0.658934	-1.23617	0.839665
Kanga1d	DNA	TcMar-Tc2	0.191631	1	0.48219	1	-0.132419	1	0.377255	0.674513	-0.269929	0.774972	0.593216	0.390175	-0.488891	0.673576	-0.64938	0.839665
LTR1E	LTR	ERV1	-1.6577	1	-0.901462	1	-0.145342	1	1.5513	0.195177	2.03417	0.0895021	-0.354669	0.770557	0.725295	0.708559	0.908181	0.839665
tRNA-Gly-GGY	tRNA	tRNA	-2.08556	1	0.605915	1	-0.156687	1	0.914112	0.494882	2.03021	0.11327	-0.29972	0.824499	0.6998	0.742636	-1.07817	0.839665
MER65B	LTR	ERV1	1.07308	1	-0.0741082	1	1.18911	0.66778	-2.70835	0.00122728	-0.517322	0.556485	-0.0277263	0.984236	-0.155187	0.93242	0.611032	0.839665
MLT1J1-int	LTR	ERVL-MaLR	-0.780349	1	-0.0810256	1	-0.946437	0.887936	0.690074	0.578265	0.215241	0.879781	0.494472	0.650055	-0.176311	0.950895	0.856432	0.839665
SUBTEL_sa	Satellite	Satellite	0.107022	1	-0.902808	1	-1.1644	0.902732	2.42784	0.101602	2.01756	0.212248	-1.73524	0.252117	0.0701705	1	-1.44588	0.839665
PRIMA4_LTR	LTR	ERV1	-1.46937	1	0.011918	1	-0.274637	0.980028	0.594575	0.552215	1.83146	0.0450772	0.48096	0.574693	-1.71308	0.0669412	0.6905	0.845573
LTR108b_Mam	LTR	ERVL	-1.64405	1	-1.58002	1	-3.48175	0.879751	2.57612	0.444583	1.56218	0.656411	-0.940329	0.778977	2.49748	0.651483	1.93035	0.845573
Charlie4a	DNA	hAT-Charlie	0.774609	1	0.0529986	1	-0.522813	0.632348	-0.26504	0.448403	0.0775701	0.8461	-0.706462	0.00669726	0.0785523	0.910514	-0.256042	0.845573
LSU-rRNA_Hsa	rRNA	rRNA	-3.10824	0.0817178	-0.114039	1	0.916417	0.357246	-0.289628	0.545592	-1.09673	0.0106064	-1.10504	0.00158144	1.2397	0.0133616	-0.34196	0.84835
HUERS-P3b-int	LTR	ERV1	0.324759	1	0.215337	1	-1.15647	0.410255	-0.828027	0.141256	-0.818752	0.142395	-1.31258	0.00315313	1.40733	0.02875	-0.429594	0.84835
MER65-int	LTR	ERV1	0.564461	1	-0.0665898	1	-0.767254	0.762124	-0.113538	0.8781	-1.05644	0.0718713	0.48557	0.323787	1.15191	0.101404	-0.455667	0.849603
LTR1C	LTR	ERV1	0.0934453	1	0.203601	1	-1.3625	0.741431	2.37825	0.00642271	4.43588	1.82e-06	-0.549702	0.539374	1.3464	0.285644	0.689787	0.8515
Tigger10	DNA	TcMar-Tigger	0.496899	1	0.100348	1	-0.228415	0.918565	0.34367	0.338162	0.363957	0.302826	-2.19662	4.81e-16	0.292849	0.536116	0.256249	0.8515
Tigger4a	DNA	TcMar-Tigger	0.234823	1	0.392684	1	-0.929058	0.0167389	-1.24474	1.06e-08	-1.41064	1.23e-10	-0.241604	0.235656	0.15289	0.669025	-0.182218	0.8515
MER57C1	LTR	ERV1	0.141971	1	0.370516	1	-1.0153	0.882186	0.0164875	0.997539	0.223638	0.866247	0.349207	0.742397	-0.423538	0.807371	-0.867084	0.8515
Kanga2_a	DNA	TcMar-Tc2	-0.308266	1	0.395486	1	-0.417513	0.882186	-0.563081	0.245476	-0.732654	0.117637	0.64691	0.0804022	-0.184047	0.807371	-0.357594	0.8515
LTR6B	LTR	ERV1	-0.0681059	1	-0.0243614	1	0.672683	0.703054	1.67371	8.48e-05	1.83541	3.68e-05	-0.802951	0.0469474	-1.92541	9.58e-06	0.355095	0.851672
L1ME3B	LINE	L1	-0.15428	1	0.316358	1	0.346768	0.383183	0.0340069	0.871809	0.223682	0.187886	-0.989776	2.22e-15	0.650211	0.000236214	-0.126522	0.851672
LTR2	LTR	ERV1	0.41835	1	0.137634	1	0.0513656	1	-0.549304	0.209532	-0.388706	0.386006	-0.126721	0.763704	-1.02881	0.0135643	0.308223	0.851672
CR1_Mam	LINE	CR1	-0.528342	1	0.267717	1	-0.666005	0.458712	-0.791136	0.0168625	-0.878229	0.00746989	-0.121215	0.716334	0.723159	0.0639036	-0.255533	0.851672
MamTip1	DNA	hAT-Tip100	0.750112	1	-0.0961714	1	-0.24986	0.930741	1.11415	0.00657999	1.67196	4.1312e-05	-1.10801	0.0020767	0.841371	0.11479	-0.339145	0.851672
tRNA-Glu-GAG_	tRNA	tRNA	-0.63614	1	-0.507153	1	-0.287798	1	-0.190022	0.947223	-1.23933	0.522738	-0.64252	0.718114	3.47656	0.183299	-1.43407	0.851672
LTR71B	LTR	ERV1	-0.447638	1	1.2993	1	0.541926	0.928561	0.187424	0.866099	1.02433	0.264906	-0.858684	0.281187	1.15445	0.344007	-0.703245	0.851672
LTR29	LTR	ERV1	-0.302149	1	-0.126929	1	-0.676142	0.769245	-0.812353	0.130583	-0.554742	0.310629	0.0698644	0.904887	0.621351	0.366226	0.382505	0.851672
GSATII	Satellite	centr	0.384579	1	-0.486854	1	0.0131492	1	2.30734	0.0476612	3.26925	0.00651336	0.874952	0.398331	-0.906828	0.564943	0.863779	0.851672
MER65D	LTR	ERV1	0.233272	1	-0.092531	1	-0.418167	0.928561	-0.261695	0.747429	-0.72205	0.314401	0.279144	0.67402	-0.483735	0.604496	0.500071	0.851672
LTR14	LTR	ERVK	-2.22101	1	-0.122176	1	-0.631314	0.950777	-0.707803	0.643683	-1.03125	0.480939	-0.29319	0.830153	0.555743	0.807371	0.941842	0.851672
LTR33A_	LTR	ERVL	-0.373409	1	-0.501781	1	0.450137	0.897815	0.92976	0.132689	1.6673	0.00520329	0.576515	0.276489	0.00818103	1	-0.488476	0.851672
AluYd8	SINE	Alu	0.410954	1	-0.588197	1	0.988214	0.0185799	-0.914389	0.000421405	-1.56219	1.27e-09	-0.328398	0.158351	0.883496	0.00343948	-0.20736	0.854069
LTR24	LTR	ERV1	-0.839681	1	0.330943	1	-0.595041	0.893648	-0.91263	0.254523	-1.73294	0.0235219	-1.00089	0.1216	0.194237	0.899597	0.53498	0.857269
HERV30-int	LTR	ERV1	-1.57568	1	0.478985	1	-2.19512	0.449268	0.0526871	0.97725	-0.156206	0.899991	-3.54163	0.000114001	4.5868	0.00125287	-0.789928	0.857674
LTR22C2	LTR	ERVK	0.0896929	1	0.122124	1	0.770805	0.927712	0.756638	0.580149	1.46728	0.260445	2.03008	0.0610102	-2.10374	0.122415	-0.993442	0.857674
Mam_R4	LINE	Dong-R4	0.449586	1	0.516135	1	-0.591363	0.82174	0.779452	0.127253	0.364227	0.511916	-2.30554	4.98e-08	-1.516	0.00164515	-0.385092	0.858346
AluYk11	SINE	Alu	0.389949	1	-0.489677	1	0.573113	0.228546	-0.572481	0.0113531	-1.05647	1.02e-06	-0.328502	0.0907306	0.786217	0.00172178	-0.171337	0.858346
MER21C	LTR	ERVL	0.0183039	1	-0.16046	1	-0.0907678	0.972351	-0.302917	0.255262	-0.0928581	0.755101	0.0862661	0.730249	-0.297487	0.342758	-0.187606	0.858346
MER65A	LTR	ERV1	0.288409	1	-1.59597	1	1.46313	0.033961	0.563058	0.209532	1.16774	0.00549713	0.363816	0.343724	0.522729	0.371464	-0.333035	0.858346
Tigger13a	DNA	TcMar-Tigger	-0.132224	1	0.121052	1	-0.299751	0.887936	0.367152	0.319805	0.618516	0.0762705	-0.194272	0.558955	-0.377011	0.393712	-0.261751	0.858346
Tigger8	DNA	TcMar-Tigger	0.333788	1	0.190133	1	-0.136681	0.992541	-0.872213	0.141269	-0.702993	0.238578	0.12209	0.833873	-0.357476	0.669025	0.40977	0.858346
MER34C	LTR	ERV1	-0.77711	1	0.184876	1	-1.81881	0.776509	-2.15265	0.15265	-3.18018	0.0344425	1.54462	0.160875	0.149412	0.976111	0.941014	0.858346
MER21A	LTR	ERVL	0.361033	1	-1.06546	1	0.83765	0.0454433	0.524107	0.0360672	0.733364	0.00267513	0.350141	0.101138	0.392322	0.212743	0.184318	0.862921
MamRep1879	DNA	hAT-Tip100?	-0.508349	1	0.241527	1	-0.591624	0.779815	-0.220217	0.693726	-0.411574	0.432805	0.608165	0.125387	0.592183	0.353032	-0.357073	0.862921
MER52-int	LTR	ERV1	0.641247	1	-0.737565	1	-0.944793	0.885669	-0.8016	0.492072	-0.947753	0.410211	1.9095	0.018188	-0.890084	0.510014	-0.792738	0.862921
LTR22A	LTR	ERVK	-0.791048	1	-0.196729	1	0.811471	0.887936	1.71623	0.0853347	2.43519	0.0152832	0.277358	0.785446	0.972759	0.510269	-0.776017	0.862921
HERVIP10FH-int	LTR	ERV1	-1.76777	1	-0.270541	1	0.427951	0.900654	-0.688587	0.289184	0.692651	0.26554	-0.753355	0.148837	-0.192894	0.862423	0.425655	0.862921
HERV-Fc1_LTR2	LTR	ERV1	-2.06529	1	1.21543	1	-0.528676	0.972351	-5.96885	0.00123142	-3.67037	0.0276678	5.45149	1.47e-05	0.265133	0.964135	0.771859	0.862921
L1PB	LINE	L1	-0.197212	1	0.0780291	1	0.00799855	1	-0.164077	0.667993	-0.485719	0.155411	0.10795	0.745064	-0.0417409	0.966419	0.238322	0.862921
Arthur1A	DNA	hAT-Tip100	-0.453591	1	-0.0974933	1	-0.149586	0.983927	0.491279	0.39518	-0.0714915	0.918268	-0.487458	0.306674	-0.032675	1	-0.397283	0.862921
MER83B-int	LTR	ERV1	0.445459	1	0.28493	1	-0.11515	1	-0.0310781	0.992364	1.19178	0.312089	1.00591	0.295528	-3.3076	0.00120868	0.777347	0.86504
Charlie17a	DNA	hAT-Charlie	0.724964	1	0.25995	1	-0.862959	0.536362	0.570402	0.238002	0.627244	0.19025	-1.13093	0.00331081	-0.882719	0.0768151	0.329121	0.867624
L1PA6	LINE	L1	-2.46101	0.434584	0.203768	1	-1.52656	0.0861337	0.487929	0.31971	-0.65052	0.180601	-1.03735	0.00680104	1.11222	0.0443382	0.324784	0.870545
tRNA-Lys-AAG	tRNA	tRNA	1.30179	1	0.357069	1	1.97945	0.357246	-0.745274	0.474822	-1.09625	0.277924	-2.48542	0.00275405	1.99898	0.105284	-0.700093	0.870545
MER61E	LTR	ERV1	-0.998716	1	-0.179284	1	-0.78271	0.928561	-0.497504	0.739413	-1.62955	0.225655	0.529531	0.657131	1.19555	0.512976	0.839237	0.870545
AluSc5	SINE	Alu	0.342696	1	-0.375603	1	0.748147	0.00293896	-0.677321	2.06e-05	-1.13536	7.09e-13	-0.281854	0.0465736	0.599877	0.00118227	-0.122191	0.873361
PABL_A-int	LTR	ERV1	2.11544	1	0.445483	1	-0.0528136	1	-0.0860045	0.911771	-0.295282	0.626306	-0.946155	0.0407589	1.40886	0.0309457	0.377983	0.873361
MER34	LTR	ERV1	-0.214387	1	0.322169	1	0.212295	0.97353	0.341955	0.63675	1.42727	0.0235219	0.204194	0.751884	-0.310388	0.761625	-0.468047	0.874239
Charlie15b	DNA	hAT-Charlie	0.612226	1	0.0591174	1	0.104222	0.974077	0.0766869	0.853472	-0.520389	0.120156	0.432326	0.108965	-0.550972	0.130134	0.225899	0.87449
MER34B	LTR	ERV1	0.0479289	1	0.0217029	1	0.414902	0.930741	-2.46858	0.00203281	-1.07189	0.18452	1.91387	0.000844278	-0.52891	0.62243	0.520346	0.87449
Ricksha_0	DNA	MULE-MuDR	-0.305109	1	1.64978	1	-0.765472	0.853231	1.77002	0.00768074	2.35798	0.000505421	-0.527258	0.417042	0.21829	0.877397	-0.515482	0.87449
Charlie21a	DNA	hAT-Charlie	0.773251	1	0.286904	1	-0.284005	0.930741	-0.483298	0.350566	-0.932584	0.052487	-0.928106	0.018188	0.692147	0.249083	0.320734	0.876492
LTR89	LTR	ERVL?	-0.573376	1	0.212144	1	0.273273	0.930848	2.31314	1.65e-06	1.58014	0.00241354	0.487963	0.299368	-0.547142	0.425484	0.370792	0.876492
LOR1b	LTR	ERV1	-0.817985	1	-0.391752	1	0.573242	0.864637	-0.656536	0.309298	-0.0172276	0.986202	1.71082	9.67e-05	-0.286625	0.761625	-0.423043	0.876492
MER58C	DNA	hAT-Charlie	-0.859961	0.83418	0.336652	1	-0.120803	0.930741	-0.286657	0.192703	-0.441412	0.0360269	-0.632763	0.000123483	-0.0501955	0.912654	0.145404	0.876492
L1M	LINE	L1	-0.0263946	1	0.418653	1	-0.261993	0.930741	-1.65909	0.000355172	-1.98763	1.9499e-05	0.089168	0.862645	-0.0966436	0.929	-0.33373	0.876492
MamGypLTR3a	LTR	Gypsy	-0.631326	1	0.294369	1	-0.871753	0.756994	0.735182	0.259481	0.966254	0.129739	1.53723	0.00129509	0.0437787	0.995885	-0.454886	0.876492
Tigger3	DNA	TcMar-Tigger	0.0834951	1	0.214147	1	-0.406353	0.864637	-1.038	0.0106541	-1.31073	0.0010135	0.214177	0.574343	0.626963	0.214228	-0.284373	0.881568
HERV-Fc1_LTR1	LTR	ERV1	-2.37878	1	1.07824	1	1.32962	0.887936	-2.97075	0.132415	-4.63779	0.0229943	0.306831	0.869537	6.49272	0.0193922	-1.12771	0.882528
LTR16B	LTR	ERVL	-0.172113	1	0.145762	1	-0.804704	0.872703	0.808098	0.348207	1.13079	0.173462	0.346951	0.661591	0.811978	0.479579	-0.577754	0.882528
MER21-int	LTR	ERVL	0.318778	1	-0.425605	1	-2.02306	0.347509	-1.41146	0.108898	-1.27	0.143535	0.6805	0.33875	-0.335652	0.804545	0.544294	0.882874
MER112	DNA	hAT-Charlie	-0.542184	1	-0.00504906	1	0.520536	0.364598	0.102846	0.721396	-0.502676	0.0410457	-0.85291	7.97e-06	1.30157	1.359e-06	-0.168399	0.885136
MER53	DNA	hAT	-1.46162	0.772797	0.574462	1	0.34697	0.857142	0.801534	0.0138493	0.665746	0.0495289	-0.318157	0.292832	0.730137	0.070845	-0.236076	0.885136
LTR27B	LTR	ERV1	-3.0954	1	-0.69748	1	1.01058	0.865516	1.73644	0.0998982	2.69196	0.0111915	-0.0889912	0.943824	2.07933	0.149744	-0.763844	0.885136
MER47A	DNA	TcMar-Tigger	0.694631	1	0.403715	1	0.465013	0.394131	1.85881	4.58e-23	1.93155	7.45e-22	-1.10917	2.08e-10	0.94908	0.000117677	-0.154466	0.885258
L1PA17	LINE	L1	-0.85851	1	0.487055	1	0.0754066	0.983927	-1.11637	1.13e-05	-1.69578	3.32e-11	0.578796	0.00565946	-0.902731	0.000595464	0.180231	0.885258
AluYb9	SINE	Alu	0.455673	1	-0.584421	1	0.804052	0.01805	-0.932886	5.07e-06	-1.45473	1.21e-12	-0.344775	0.0596114	0.76262	0.00140346	-0.149724	0.885258
MER51A	LTR	ERV1	0.470191	1	-0.081781	1	0.284832	0.87322	0.275308	0.402364	0.674957	0.022283	0.405621	0.105887	0.532885	0.145082	-0.203311	0.885258
MLT-int	LTR	ERVL-MaLR	0.120338	1	0.175683	1	0.104923	1	-0.397847	0.564618	-0.598299	0.368092	-0.490603	0.381635	-0.899716	0.189314	0.398184	0.885258
MER90a	LTR	ERV1	-0.905727	1	-0.0353824	1	-0.273039	0.930848	0.257181	0.676507	0.389226	0.507336	0.205679	0.703465	-0.739247	0.235035	0.351525	0.885258
MLT1H1-int	LTR	ERVL-MaLR	-0.350596	1	0.182235	1	-1.2312	0.814706	0.048289	0.979144	-0.312335	0.797593	1.66194	0.0369236	1.52374	0.27039	-0.696668	0.885258
L1MEc	LINE	L1	0.0321296	1	0.0706187	1	0.0455203	0.992541	-0.328126	0.111911	-0.540991	0.00592552	0.109602	0.562631	-0.259308	0.289028	-0.13486	0.885258
MER21B	LTR	ERVL	0.504077	1	-0.377736	1	-0.190108	0.927712	-0.672956	0.0227164	-0.479002	0.112823	-0.195031	0.472032	0.395256	0.292218	-0.198187	0.885258
LTR35	LTR	ERV1	-0.762725	1	-0.925832	1	0.254472	0.97796	0.662367	0.457061	3.38356	3.48e-05	-2.01136	0.00594321	-0.873334	0.397033	-0.584141	0.885258
MLT1E1A	LTR	ERVL-MaLR	0.737174	1	-0.0546593	1	-0.0511284	1	0.843821	0.0346958	1.33537	0.000573935	0.993064	0.00152164	-0.405179	0.440949	-0.280938	0.885258
L5	LINE	RTE-X	0.679542	1	0.0487301	1	-0.51618	0.864637	0.385722	0.483884	-0.0253966	0.973399	-0.809205	0.0640837	0.52762	0.448428	0.331388	0.885258
Eulor9A	DNA	DNA	0.0196396	1	0.577377	1	-1.00695	0.887936	0.785605	0.518192	0.745022	0.542487	-0.307869	0.78945	-0.906538	0.536124	0.714304	0.885258
MLT2D	LTR	ERVL	-0.958868	1	-1.22779	1	1.26953	0.00293896	1.34464	2.02e-07	1.7921	1.69e-11	-0.144966	0.614156	0.204144	0.647392	-0.198927	0.885258
MLT1G3	LTR	ERVL-MaLR	0.467026	1	0.165919	1	-0.968383	0.410255	0.485008	0.313049	0.834447	0.0659828	1.0952	0.00152164	-0.267743	0.703371	-0.312773	0.885258
U5	snRNA	snRNA	0.126846	1	-1.34259	1	0.880008	0.87322	-3.19961	0.00208607	-2.26182	0.0256221	1.53301	0.0429259	-0.146914	0.950895	-0.655201	0.885258
hAT-N1_Mam	DNA	hAT-Tip100?	0.296597	1	0.833607	1	-0.545803	0.930741	-1.09498	0.265867	-0.715457	0.475248	0.00658619	1	0.0297509	1	-0.619515	0.885258
LTR25	LTR	ERV1	-2.53812	1	-0.41797	1	0.720174	0.882186	5.03242	4.14e-11	5.30866	1.97e-10	-0.0654137	0.945923	-3.66084	2.85e-07	0.509569	0.886474
SVA_D	Other	Other	0.504273	1	-0.71064	1	0.686709	0.38399	-4.00001	1.14e-31	-5.69058	5.54e-53	2.51204	1.86e-27	1.94405	3.34e-07	-0.199492	0.886474
Charlie15a	DNA	hAT-Charlie	-0.300886	1	0.534631	1	-0.278102	0.811302	-0.474924	0.0466808	-0.779131	0.000619502	-0.0367189	0.891078	-0.94422	2.95e-05	0.146249	0.886474
tRNA-Gln-CAA_	tRNA	tRNA	-3.44869	0.272119	1.01372	1	-1.91672	0.0861337	0.284574	0.662612	0.411173	0.507529	0.528299	0.278942	2.66951	0.000147344	-0.379753	0.886474
tRNA-Thr-ACY	tRNA	tRNA	-2.40366	1	0.844326	1	-1.74244	0.882186	0.940585	0.630015	2.42046	0.184733	3.08626	0.0286949	-5.70708	0.000590525	1.04212	0.886474
L1ME3G	LINE	L1	-0.0762824	1	0.475023	1	-0.0148176	1	-0.147662	0.417787	-0.130178	0.475248	-0.265705	0.054549	-0.566499	0.000601477	-0.103223	0.886474
AmnSINE1	SINE	Deu	0.86855	0.976889	-0.132589	1	-0.362208	0.628336	0.392216	0.0745856	0.73462	0.000403075	-1.86736	4.94e-27	0.762158	0.0016025	-0.133011	0.886474
L1P4a	LINE	L1	-0.671527	1	0.312565	1	-0.109206	1	1.64509	0.00234215	1.98809	0.000362273	1.0392	0.025613	-1.65306	0.00328996	0.35296	0.886474
MER87B	LTR	ERV1	-0.273403	1	-0.0748122	1	-0.223963	0.984026	1.39078	0.0982662	0.624686	0.498928	2.13951	0.000919685	-2.20898	0.00632047	-0.526018	0.886474
MER94B	DNA	hAT-Blackjack	0.491942	1	0.277537	1	-0.793451	0.675028	0.271481	0.631159	0.426471	0.431885	-2.12491	2.75e-07	1.58896	0.00736438	-0.324844	0.886474
LTR9	LTR	ERV1	-0.510359	1	-0.155839	1	-0.122525	0.974077	-0.854206	0.0227164	-0.896847	0.0158255	0.990123	0.000402936	1.039	0.0160562	-0.236261	0.886474
LTR75B	LTR	ERVL	-0.259226	1	1.22579	1	0.455345	0.971838	-1.17808	0.383894	-1.17598	0.370301	3.03794	0.000839559	-2.53844	0.0270878	-0.745739	0.886474
MER6B	DNA	TcMar-Tigger	0.112216	1	-0.0279016	1	0.342941	0.914827	0.168755	0.781152	0.0306755	0.96671	-0.822205	0.0577357	1.31434	0.029848	-0.318491	0.886474
MER45C	DNA	hAT-Tip100	-1.99094	1	-0.440142	1	0.195821	0.983927	2.19436	0.000907618	4.9024	1.32e-11	-0.194496	0.791	1.42206	0.122415	-0.470222	0.886474
MSR1	Satellite	Satellite	-1.2367	1	-0.258795	1	0.17223	0.97796	-0.491422	0.436455	-0.691761	0.249173	0.931106	0.0413045	-0.923492	0.141748	-0.364761	0.886474
L1MDb	LINE	L1	0.786279	1	-0.12848	1	0.506177	0.691753	0.636904	0.0663093	0.406279	0.268206	-2.06625	2.57e-13	0.616677	0.149348	-0.213776	0.886474
MamGypLTR2c	LTR	Gypsy	-0.484642	1	0.344501	1	-0.515395	0.930741	0.678319	0.473872	0.56276	0.559809	1.77399	0.00922533	-1.36712	0.153494	0.527938	0.886474
HERV1_LTRc	LTR	ERV1	-0.381323	1	-0.152248	1	-0.197624	1	0.14504	0.959675	1.83617	0.310995	1.87052	0.201993	2.72318	0.161512	-0.414796	0.886474
Charlie1b	DNA	hAT-Charlie	0.550353	1	0.216672	1	0.0273792	1	-1.24292	1.02e-07	-1.37236	5.08e-09	-1.18528	7.09e-10	0.380293	0.211457	0.156845	0.886474
tRNA-Gly-GGG	tRNA	tRNA	-2.41635	1	1.49611	1	-0.18482	1	-1.95004	0.326602	-4.58799	0.0456598	-0.862284	0.685936	4.00497	0.211457	-1.26619	0.886474
LTR47B3	LTR	ERVL	0.159749	1	0.382788	1	-1.24474	0.853231	-3.45195	0.00660934	-2.64582	0.0313054	-0.138818	0.912402	1.76514	0.258516	-0.717956	0.886474
MER58A	DNA	hAT-Charlie	0.145375	1	-0.075466	1	0.0937578	0.925055	0.0274956	0.886016	0.0321552	0.860361	-0.159005	0.205897	-0.165617	0.367797	-0.0911481	0.886474
Charlie20a	DNA	hAT-Charlie	0.0998202	1	-0.244406	1	-0.514514	0.887936	-0.851055	0.186512	-0.964517	0.123375	-0.00520123	1	0.72263	0.374732	-0.36661	0.886474
MER39	LTR	ERV1	0.340674	1	0.254829	1	-0.0969322	0.992541	0.114632	0.830909	0.984768	0.0180422	-0.248688	0.541526	0.500351	0.380819	-0.275176	0.886474
Tigger9b	DNA	TcMar-Tigger	1.13546	1	0.121373	1	-0.0423997	1	-0.708301	0.291275	-0.482952	0.477938	-0.71742	0.186897	0.728123	0.384723	-0.395047	0.886474
L1PA15-16	LINE	L1	1.27307	1	-0.251392	1	0.2941	0.930741	0.430049	0.442762	0.0420308	0.957963	0.855565	0.0384995	-0.557948	0.388994	0.329513	0.886474
LTR61	LTR	ERV1	-0.700392	1	0.570151	1	-1.2326	0.713129	-2.67329	0.0020198	-3.06137	0.000403075	-0.922122	0.205908	0.900609	0.425484	0.471231	0.886474
Charlie10b	DNA	hAT-Charlie	-0.575041	1	1.31161	1	-1.87046	0.387412	-1.54219	0.0729222	-0.637225	0.476255	0.772189	0.262474	-0.732383	0.479061	-0.543829	0.886474
MER97b	DNA	hAT-Tip100	0.815809	1	0.00766139	1	-1.06258	0.857142	0.745138	0.47997	2.58695	0.00813034	1.84031	0.0164365	0.988372	0.490247	-0.608398	0.886474
L1M4b	LINE	L1	-0.745114	1	-0.70634	1	-0.260325	0.872703	1.19005	4.22e-07	1.29689	9.34e-08	-0.0380919	0.901894	0.2363	0.527856	-0.165352	0.886474
MLT1N2	LTR	ERVL-MaLR	0.680759	1	-0.38605	1	0.0898942	0.983927	1.15174	8.12e-05	1.79824	1.32e-09	0.256949	0.377272	-0.273492	0.536751	0.191537	0.886474
MLT1L	LTR	ERVL-MaLR	0.253932	1	-0.26765	1	-0.0924063	0.957781	1.41584	8.99e-17	2.1099	3.19e-32	0.137675	0.453407	0.157848	0.588847	-0.125018	0.886474
MER41B	LTR	ERV1	0.263164	1	-0.297591	1	0.353439	0.885669	-0.142686	0.77268	-0.152243	0.755101	0.0257665	0.958445	0.290337	0.638148	-0.251881	0.886474
LTR47B4	LTR	ERVL	-1.52221	1	0.268163	1	-1.4992	0.878166	0.706037	0.676507	0.377386	0.837749	-0.391039	0.798236	1.11033	0.642493	0.86989	0.886474
LTR1A1	LTR	ERV1	-0.00412744	1	0.2623	1	-0.765534	0.746888	-0.910956	0.11182	-0.607802	0.296172	1.21334	0.00363251	0.362185	0.671951	-0.33568	0.886474
MSTB2	LTR	ERVL-MaLR	0.0758429	1	-0.402563	1	0.685068	0.758726	-0.496323	0.401754	-0.263731	0.657765	0.560605	0.215393	-0.327037	0.681774	0.339418	0.886474
HERVP71A-int	LTR	ERV1	-0.93811	1	-0.52995	1	-1.09184	0.894798	-3.07982	0.0506088	-3.09459	0.0444341	0.789647	0.532667	-0.777374	0.704536	0.838188	0.886474
MLT1D-int	LTR	ERVL-MaLR	0.389054	1	-0.0350397	1	-1.16566	0.610825	0.720584	0.304604	0.336435	0.649994	-1.68747	0.00289916	0.361937	0.740986	0.387479	0.886474
LTR36	LTR	ERV1	1.19562	1	-0.525291	1	-0.279169	0.972351	1.31669	0.0834765	2.39008	0.00132735	0.422493	0.558689	-0.37516	0.761131	-0.481714	0.886474
MSTC	LTR	ERVL-MaLR	-0.265991	1	0.0313205	1	-0.525533	0.756994	-1.30787	0.000475679	-1.26498	0.000801231	1.08117	0.000165391	-0.187817	0.761625	-0.240706	0.886474
L1M5	LINE	L1	0.382169	1	-0.0865728	1	0.36317	0.232826	-0.680538	3.14e-07	-0.400591	0.00448507	0.379547	0.000623213	0.0681749	0.774998	-0.0937102	0.886474
MER92C	LTR	ERV1	-0.423105	1	-0.0421728	1	1.12226	0.887936	2.42396	0.0729222	2.04819	0.145216	-0.543943	0.698369	0.630782	0.794318	0.84665	0.886474
Helitron1Na_Mam	RC	Helitron	-0.646576	1	0.414053	1	-0.092619	1	-0.302568	0.820628	-0.713299	0.545996	1.56533	0.066569	0.464868	0.803379	-0.67032	0.886474
L1P4e	LINE	L1	-0.658299	1	2.39518	1	-1.52769	0.691753	-1.50086	0.153031	-2.48672	0.0160383	3.05063	2.77e-05	0.428737	0.803379	-0.604773	0.886474
MLT1H-int	LTR	ERVL-MaLR	-0.427357	1	0.225925	1	-0.988051	0.603831	0.257134	0.693726	0.487855	0.425399	-0.0904815	0.8881	-0.228278	0.807565	0.332404	0.886474
MER44C	DNA	TcMar-Tigger	0.016426	1	0.482005	1	-1.58684	0.0675122	-1.5548	0.000670845	-1.4741	0.00135297	-1.01265	0.00807983	0.182752	0.817489	-0.304132	0.886474
LTR79	LTR	ERVL	0.0717251	1	0.130634	1	-0.288477	0.873623	1.08273	6.2e-05	1.85058	1.23e-11	0.643974	0.00628449	-0.0995738	0.860977	-0.19895	0.886474
HERV-Fc2-int	LTR	ERV1	0	1	0	1	0	1	-5.2727	0.0538003	-3.58264	0.0889741	-1.90014	0.517686	-0.843	0.877397	1.68907	0.886474
MER99	DNA	hAT?	0.537911	1	-0.149547	1	-0.129185	1	0.761976	0.52765	-0.0977149	0.95426	0.293273	0.791	0.316279	0.895981	-0.694613	0.886474
MLT1M	LTR	ERVL-MaLR	0.329734	1	0.403983	1	-0.306613	0.898775	1.38314	0.00019937	1.41043	0.000290064	0.054918	0.906833	0.0858258	0.929225	-0.252999	0.886474
MER41E	LTR	ERV1	-0.509012	1	-0.276774	1	-0.685813	0.914827	-0.346682	0.771562	0.0447235	0.975969	-0.111846	0.917275	-0.170078	0.939337	-0.610394	0.886474
Cheshire	DNA	hAT-Charlie	0.064332	1	0.143242	1	0.0147125	1	-1.02402	0.0463714	-0.809961	0.115915	-0.504299	0.253298	0.0620336	0.968026	-0.306932	0.886474
L1M8	LINE	L1	-0.630574	1	-0.273899	1	1.01216	0.366643	-1.26715	0.00981412	-1.42538	0.00326923	0.145323	0.766686	-0.0456565	0.986991	-0.306256	0.886474
LTR9C	LTR	ERV1	-0.381576	1	1.09535	1	-1.5652	0.703054	-0.0726242	0.96754	0.436055	0.705225	-0.403383	0.69554	0.079275	0.993686	0.60633	0.886474
tRNA-Glu-GAA	tRNA	tRNA	-0.576095	1	1.21953	1	-1.05976	0.923143	-2.12242	0.239484	-1.10804	0.526561	0.736427	0.62622	0.110251	0.995885	-1.05105	0.886474
L1M3f	LINE	L1	-0.175378	1	0.418653	1	-0.751482	0.779815	-0.766407	0.235597	-0.85999	0.173462	0.165853	0.784896	0.0142338	1	0.384791	0.886474
Charlie3	DNA	hAT-Charlie	0.262205	1	0.392561	1	-0.845479	0.727293	-1.46428	0.0140999	-2.43007	3.67e-05	1.21879	0.00628449	0.0169761	1	-0.371423	0.886474
MER61B	LTR	ERV1	-0.630783	1	-0.173888	1	0.394389	0.930848	1.37809	0.0698342	1.30821	0.0932294	1.01201	0.1118	0.0405769	1	-0.48558	0.886474
MLT1A-int	LTR	ERVL-MaLR	-2.05847	1	0.353434	1	-0.55554	0.922796	-0.0825614	0.952062	-0.4192	0.647015	1.05001	0.115709	0.0491009	1	0.482803	0.886474
LTR10B2	LTR	ERV1	-1.54721	1	-0.133414	1	-0.0421327	1	-1.10845	0.32847	-2.2525	0.0392839	-0.858217	0.359681	1.67691	0.222499	-0.624419	0.886939
MER113	DNA	hAT-Charlie	0.0786782	1	0.219708	1	0.501417	0.594579	0.523588	0.0834765	0.719097	0.0149775	-0.118102	0.701979	-0.408372	0.259874	-0.180419	0.888415
MER45B	DNA	hAT-Tip100	-0.909629	1	-0.265156	1	-0.363745	0.930741	0.46846	0.477987	0.393962	0.556485	0.27492	0.647869	-0.431064	0.621603	-0.369129	0.888415
LTR9B	LTR	ERV1	-0.0785151	1	-0.0542727	1	-0.186981	0.9644	-0.149272	0.778213	-0.539146	0.23978	-2.08878	3.89e-09	2.12431	3.59e-05	-0.245288	0.888854
MARNA	DNA	TcMar-Mariner	0.987121	0.651814	0.298979	1	0.0781371	0.972351	1.00602	1.73e-07	0.627958	0.00260299	-1.461	5.82e-18	0.905204	0.00014078	-0.120314	0.888854
tRNA-Leu-CTY	tRNA	tRNA	1.11918	1	-0.735105	1	-0.13383	1	0.781668	0.528212	1.52832	0.19663	5.78283	4.98e-08	-3.96616	0.00109496	0.656007	0.888854
L1ME4a	LINE	L1	0.161008	1	0.1537	1	0.342961	0.410255	0.0495467	0.810373	-0.181694	0.309365	-0.875271	7.15e-12	0.570732	0.00167515	-0.0932303	0.888854
MER83C	LTR	ERV1	-0.479668	1	-0.0544025	1	0.286766	0.975328	1.66806	0.0622928	2.03879	0.0256031	5.51278	1.25e-13	-2.04888	0.0418446	0.535029	0.888854
MLT2C1	LTR	ERVL	-0.435647	1	0.0404697	1	0.0119947	1	-0.382935	0.449906	-0.881673	0.0635102	1.30295	0.000159088	-0.900513	0.0675184	-0.256335	0.888854
LTR12D	LTR	ERV1	0.133649	1	-0.58572	1	0.0169363	1	0.145304	0.752817	0.292418	0.483388	2.44355	1.5e-19	0.833352	0.0700531	0.217541	0.888854
tRNA-Leu-TTA	tRNA	tRNA	1.18082	1	-0.0835969	1	-1.31506	0.930848	1.30914	0.604427	2.41608	0.319139	-3.45984	0.1383	6.07623	0.070845	-0.387008	0.888854
L1ME3F	LINE	L1	0.337784	1	0.184423	1	0.294467	0.864637	-0.332857	0.30381	-0.557099	0.0680756	-0.641995	0.00840554	0.589793	0.098511	-0.176891	0.888854
MER33	DNA	hAT-Charlie	0.310542	1	0.233541	1	-0.233204	0.685598	-0.145928	0.388716	-0.0943971	0.580368	-0.572006	1.388e-06	0.266861	0.145082	-0.086436	0.888854
L1MA3	LINE	L1	-0.297992	1	0.236196	1	-0.0113575	1	-0.834376	0.00156765	-1.20375	3.652e-06	0.393555	0.0792885	-0.444018	0.151951	-0.156267	0.888854
LTR16B1	LTR	ERVL	0.216409	1	0.347939	1	-0.571289	0.894798	1.06744	0.15265	1.0644	0.161291	1.78128	0.00152164	-0.904581	0.300624	-0.42837	0.888854
Tigger17c	DNA	TcMar-Tigger	-0.00774403	1	0.451197	1	-0.442807	0.905406	-0.511266	0.449029	-1.57367	0.0119885	-0.331476	0.573872	0.77237	0.349135	-0.343015	0.888854
LTR27C	LTR	ERV1	-0.922659	1	0.152097	1	-0.201754	1	-1.17321	0.313592	-1.07821	0.343781	1.68464	0.0420779	-1.14395	0.362677	-0.619349	0.888854
MSTD	LTR	ERVL-MaLR	0.0180564	1	-0.11653	1	-0.5056	0.383183	-0.0229292	0.953722	-0.147932	0.563188	0.190419	0.35431	0.276045	0.366226	-0.133232	0.888854
L1P4c	LINE	L1	-2.47795	1	0.296981	1	0.130635	1	-1.57755	0.0518467	-2.81109	0.000218957	0.904382	0.169148	-0.703776	0.490925	-0.409875	0.888854
L1PA13	LINE	L1	-0.578312	1	0.325176	1	-0.398527	0.702651	-1.68068	3.71e-11	-1.43891	1.92e-08	0.438038	0.0448	-0.239852	0.510014	-0.157603	0.888854
MLT1H2	LTR	ERVL-MaLR	1.28483	0.846038	-0.517475	1	0.28203	0.882186	1.4051	3.52e-07	2.43108	1.34e-17	-0.0478338	0.893801	-0.273341	0.517831	0.17678	0.888854
MER70A	LTR	ERVL	0.586297	1	0.0312711	1	-1.2535	0.743629	0.650537	0.480213	0.595078	0.522738	0.317129	0.712456	-0.651411	0.577207	0.469951	0.888854
LTR46	LTR	ERV1	0.231853	1	-0.176291	1	-0.798535	0.839706	0.107746	0.914072	0.0645919	0.952962	-0.326922	0.647895	0.579764	0.585974	-0.400427	0.888854
L1M3a	LINE	L1	0.721987	1	-0.253136	1	0.00588279	1	0.251356	0.587446	-0.406382	0.36541	-0.3259	0.388471	0.308899	0.614523	-0.231567	0.888854
MLT2A2	LTR	ERVL	-0.385072	1	-1.17874	1	1.49012	0.00265213	-1.46055	6.81e-06	-1.49649	4.51e-06	0.491945	0.0751843	0.233693	0.648861	-0.19079	0.888854
THE1D	LTR	ERVL-MaLR	-1.12179	0.434584	-0.272997	1	1.04569	0.00102834	0.617674	0.00262814	0.964236	1.77e-06	0.185317	0.342023	-0.135929	0.687939	0.119725	0.888854
LTR45B	LTR	ERV1	0.183549	1	-0.0797311	1	-0.424441	0.930848	-0.0181661	0.992415	1.07856	0.173462	-0.210034	0.789614	0.435753	0.734454	-0.446538	0.888854
MLT1O	LTR	ERVL-MaLR	0.135462	1	0.00650622	1	-0.624743	0.244514	0.376132	0.129038	0.52465	0.029942	0.299026	0.147034	-0.126888	0.744458	-0.136482	0.888854
MER31B	LTR	ERV1	-0.947022	1	0.323717	1	-0.488453	0.894798	1.1396	0.0606948	0.853247	0.181359	0.218348	0.725242	-0.308033	0.75725	0.345209	0.888854
MER83B	LTR	ERV1	0.962751	1	-0.136065	1	0.704447	0.883715	-1.38477	0.107752	-1.50232	0.0754057	0.584026	0.408606	0.397816	0.766469	-0.457243	0.888854
MADE1	DNA	TcMar-Mariner	-0.218225	1	-0.0141657	1	-0.425528	0.632348	0.412898	0.118283	0.522822	0.044339	-0.621047	0.00331081	-0.122666	0.772269	0.151517	0.888854
L1MEg	LINE	L1	-0.835922	1	-0.216655	1	0.378747	0.691753	0.512138	0.0463714	0.841379	0.000619502	0.191347	0.410519	-0.11121	0.803379	-0.143481	0.888854
LTR45	LTR	ERV1	-0.270204	1	-0.368157	1	-0.383527	0.972351	0.92484	0.437955	2.85093	0.0105229	2.072	0.0168378	0.472588	0.807371	-0.659011	0.888854
ERVL-B4-int	LTR	ERVL	-1.72603	0.998367	-0.0367414	1	0.186118	0.9644	1.08443	0.00861578	1.45479	0.000411553	0.336748	0.386845	-0.150802	0.847227	-0.245148	0.888854
U14	snRNA	snRNA	1.32029	1	0.807308	1	-3.09367	0.334867	-2.56274	0.0486669	-2.26893	0.0730523	0.974795	0.331128	0.314825	0.899191	-0.669786	0.888854
ERVL47-int	LTR	ERVL	0.32526	1	0.3725	1	-1.60034	0.828441	-0.441997	0.788345	-0.602027	0.698157	3.14292	0.00246625	-0.338527	0.901032	-0.772142	0.888854
Charlie22a	DNA	hAT-Charlie	-0.0466117	1	0.263002	1	-0.344606	0.894798	0.818478	0.0560196	0.651107	0.14479	-0.291297	0.473594	0.104685	0.913374	-0.252489	0.888854
MLT1F2	LTR	ERVL-MaLR	0.435972	1	1.06152	1	-1.0267	0.0169136	0.552953	0.0270085	1.19752	3.35e-07	0.56289	0.00490206	0.0577646	0.921523	-0.146618	0.888854
tRNA-Met	tRNA	tRNA	-0.891965	1	0.482751	1	-0.0898062	1	1.75079	0.253728	0.828332	0.612871	0.199907	0.906173	0.279035	0.936277	-0.89846	0.888854
HY4	scRNA	scRNA	0.547508	1	0.526197	1	0.397855	0.930741	-2.38222	0.00134187	-2.24131	0.00244784	-0.51477	0.434957	0.0911993	0.966419	-0.403804	0.888854
LTR53B	LTR	ERVL	-1.1155	1	-0.228629	1	0.234439	1	1.05201	0.444583	2.79221	0.0338555	-0.198147	0.893467	0.0964967	0.994961	0.722273	0.888854
LTR65	LTR	ERV1	-0.203085	1	-0.19054	1	-0.716632	0.894798	-1.15207	0.261336	-0.667679	0.518584	1.14063	0.136906	-0.0660779	0.995661	-0.561401	0.888854
MER4A1_	LTR	ERV1	-0.918934	1	-0.256822	1	-0.27398	0.928561	0.352035	0.457828	-0.354566	0.468825	-2.12687	3.89e-09	1.95868	0.00015223	-0.239586	0.889605
LTR2C	LTR	ERV1	1.25415	1	-0.547895	1	1.39327	0.035054	-0.192447	0.693726	0.0300116	0.963759	-3.16544	6.1e-19	1.39266	0.00406466	-0.226408	0.889605
Kanga1b	DNA	TcMar-Tc2	1.44598	1	-0.0121524	1	-0.591868	0.905406	0.0464309	0.97594	0.56654	0.518954	2.18025	0.0003553	-1.7407	0.0309457	0.42549	0.889605
LTR53-int	LTR	ERVL	-0.579294	1	0.0646981	1	-0.981193	0.776509	-0.566396	0.497701	0.342545	0.687024	-1.82516	0.00462842	1.77133	0.0630372	-0.41401	0.889605
L1M2a	LINE	L1	-1.42343	1	0.523893	1	-1.66673	0.52829	1.4201	0.0949624	1.8462	0.0302495	1.28176	0.0619688	-1.62788	0.0630372	0.445989	0.889605
MER84-int	LTR	ERV1	-2.39782	1	0.749343	1	-1.60125	0.628336	0.30916	0.778498	-0.761922	0.455514	0.774004	0.329579	-1.29816	0.199567	-0.512315	0.889605
LTR38B	LTR	ERV1	-0.101214	1	-0.0447616	1	0.321036	0.980534	1.70267	0.120491	2.66041	0.0154934	2.13316	0.0131296	-1.12194	0.407919	-0.61035	0.889605
ORSL-2b	DNA	hAT-Tip100	-0.227786	1	0.198157	1	-0.548417	0.894798	0.313612	0.700074	0.554494	0.469387	0.413802	0.528412	-0.526508	0.588847	-0.387269	0.889605
MER57A1	LTR	ERV1	-0.874165	1	0.14045	1	0.911564	0.358211	0.946689	0.0208256	1.01548	0.0145555	0.277078	0.47541	0.0669464	0.950895	0.227218	0.889605
MLT2B4	LTR	ERVL	-0.465364	1	-0.210063	1	-0.965751	0.130242	0.863315	0.0042856	1.7094	6.85e-09	0.0232125	0.952294	-0.49232	0.188139	0.170847	0.889745
Kanga1	DNA	TcMar-Tc2	1.13942	1	0.374018	1	-1.05544	0.310609	-0.707715	0.117671	-1.35212	0.00161355	0.372443	0.322465	0.472822	0.417035	-0.233441	0.889745
Kanga1a	DNA	TcMar-Tc2	0.536483	1	0.253499	1	-0.592638	0.788843	-1.22405	0.0127181	-2.12007	1.02e-05	-1.44056	0.000281737	2.48991	2.08e-05	0.251718	0.88997
LTR26C	LTR	ERV1	0.0300784	1	0.413666	1	0.689329	0.887936	-0.719197	0.444583	-0.166434	0.877366	-0.254082	0.76975	3.11442	0.00512596	0.438551	0.88997
MER110-int	LTR	ERV1	1.10068	1	0.0455418	1	-0.0834405	1	0.660286	0.585765	1.94436	0.0795832	-1.07979	0.279728	1.78752	0.235035	-0.601742	0.88997
HUERS-P3-int	LTR	ERV1	-0.00216917	1	0.778607	1	-0.874807	0.686752	0.86996	0.124581	-0.356794	0.567083	-0.70203	0.153316	0.791826	0.284049	0.292187	0.890497
LTR6A	LTR	ERV1	0.554277	1	-0.486085	1	-0.900175	0.125358	1.03916	0.000124133	0.533376	0.0770504	-1.19383	4.79e-07	0.808648	0.0183111	-0.158272	0.895532
LTR42	LTR	ERVL	0.122463	1	-0.530868	1	-0.669017	0.894798	0.364043	0.72001	-0.257705	0.806593	-1.63606	0.0308236	1.58231	0.161512	0.438452	0.895532
MER66B	LTR	ERV1	-0.55028	1	0.501505	1	-0.378328	0.853231	0.481133	0.192703	0.502515	0.173462	-0.111526	0.75983	0.470539	0.310551	0.183608	0.899191
MER51C	LTR	ERV1	-4.51269	0.242361	0.146184	1	0.7547	0.821172	2.65775	1.29e-05	3.83556	5.28e-09	-0.680134	0.2629	0.520549	0.607991	-0.35368	0.90621
L1M3e	LINE	L1	-0.829408	1	0.136669	1	-0.183869	0.983927	-0.099262	0.918602	-0.586805	0.440529	0.880372	0.12205	-1.82528	0.00572837	0.342072	0.907395
HERVK13-int	LTR	ERVK	0.126446	1	-0.103401	1	-1.60183	0.54252	-0.0337575	0.983604	-0.259379	0.799258	1.51979	0.0210413	3.34942	0.00272011	-0.440292	0.907875
L1M3b	LINE	L1	-0.638938	1	0.684689	1	-0.00553917	1	2.00586	0.000118841	2.07908	0.000151676	-1.28395	0.00830217	0.917301	0.214228	0.287784	0.907875
L1PA8A	LINE	L1	-0.667823	1	0.0528068	1	-0.83332	0.221355	-1.02856	0.000624089	-1.83031	9.18e-10	0.591091	0.0161458	-0.985213	0.00120868	0.152366	0.909654
L1PA2	LINE	L1	-0.00723698	1	-0.273652	1	-0.501267	0.698356	-0.308443	0.40775	-1.30208	6.7e-05	-0.0313123	0.937224	-1.04062	0.00151013	0.166903	0.909654
LTR2B	LTR	ERV1	-0.108443	1	-0.0263078	1	-0.0205484	1	-0.447047	0.405681	-0.527589	0.307543	-1.40812	0.000394035	1.52901	0.00738886	0.236741	0.909654
MER51E	LTR	ERV1	-0.859746	1	0.239147	1	0.882444	0.821172	2.2738	0.0020198	3.75454	1.34e-06	1.95464	0.00121699	-1.94734	0.0113799	0.389031	0.909654
HERVL-int	LTR	ERVL	-0.805573	1	-0.902781	1	-2.13273	0.0548053	-2.33673	8e-05	-1.96342	0.000898925	1.88789	1.02e-05	-1.03074	0.100312	0.288034	0.909654
Arthur1	DNA	hAT-Tip100	1.03343	1	-0.0498694	1	0.190573	0.971838	1.28958	0.00377876	1.55077	0.0006357	-0.228513	0.630344	0.814311	0.175437	-0.241831	0.909654
LTR81A	LTR	Gypsy	0.0676576	1	-0.283867	1	0.724576	0.751262	0.72694	0.195232	1.37394	0.0102122	-1.33864	0.0035844	0.778309	0.278642	-0.275245	0.909654
LTR15	LTR	ERV1	-0.562726	1	-0.0843743	1	0.00340643	1	0.0410818	0.97038	0.480334	0.48714	-0.685589	0.226696	0.641086	0.46967	-0.322131	0.909654
Helitron1Nb_Mam	RC	Helitron	1.18542	1	0.01244	1	0.138535	1	-0.174256	0.914072	0.243191	0.866247	-0.654206	0.55729	0.666924	0.73094	-0.59045	0.909654
MER5C1	DNA	hAT-Charlie	0.986628	1	-0.0385845	1	0.98894	0.691753	1.50128	0.0236171	2.46685	0.000197076	0.486762	0.431079	-0.18805	0.896821	-0.349411	0.909654
LTR1D	LTR	ERV1	0.319999	1	1.03083	1	0.048777	1	1.98284	0.0185323	2.01143	0.0208926	1.8519	0.00610059	-0.212973	0.910514	-0.44597	0.909654
SSU-rRNA_Hsa	rRNA	rRNA	-2.02522	0.519248	-0.1745	1	1.97526	0.000606616	1.70848	1.69e-06	1.02768	0.00854758	-2.17059	4.59e-11	1.77266	0.00015223	-0.200243	0.911612
ERVL-E-int	LTR	ERVL	-0.650799	1	0.167792	1	-0.771512	0.249232	0.578556	0.0518325	0.391577	0.212248	0.581132	0.0148889	0.082706	0.897539	-0.149245	0.911744
DNA1_Mam	DNA	TcMar	0.788452	1	-0.15648	1	-1.62358	0.853231	-0.0752053	0.97725	-0.0890676	0.96671	-0.806494	0.573872	-0.219972	0.950895	0.679363	0.913937
Tigger15a	DNA	TcMar-Tigger	-0.452954	1	-0.0958091	1	0.318231	0.619618	0.72053	5.17e-05	0.759046	3.39e-05	-0.342519	0.0367334	0.353797	0.132822	-0.0959539	0.915164
LTR10A	LTR	ERV1	-1.55412	1	0.164982	1	1.40533	0.498799	-0.220686	0.822533	-1.03178	0.217531	0.222543	0.780727	-0.582031	0.589052	-0.386644	0.915164
LTR12	LTR	ERV1	0.103946	1	-0.566818	1	0.302849	0.887936	0.58248	0.126989	0.794065	0.0335334	1.78674	3.2e-11	0.551069	0.252452	-0.184399	0.915904
HERVE_a-int	LTR	ERV1	1.29701	1	-0.700032	1	0.460743	0.865516	0.323455	0.54047	0.476992	0.346768	-1.13215	0.00421008	1.6291	0.00390857	0.224304	0.919137
L1MA4	LINE	L1	0.91057	0.639931	0.265507	1	0.160454	0.887936	-0.588157	0.00215881	-0.931859	6.68e-07	-0.362701	0.0272802	0.110839	0.732524	-0.095502	0.919137
MER8	DNA	TcMar-Tigger	0.191787	1	0.462039	1	-0.630305	0.438534	-0.428494	0.188036	-0.508713	0.108401	-0.558594	0.0296115	-0.0944422	0.875907	0.144946	0.919137
L1PBb	LINE	L1	-0.0830363	1	-0.549807	1	-1.48123	0.610825	0.132469	0.911771	-0.433268	0.646102	0.44107	0.574591	-1.50936	0.0843178	0.386831	0.920087
L1ME3C	LINE	L1	0.603796	1	0.396477	1	0.457536	0.64655	-0.0380301	0.930385	0.105099	0.76256	-0.255821	0.331014	-0.91979	0.00143965	-0.139536	0.921206
LTR13	LTR	ERVK	-0.894035	1	-0.382963	1	-0.35092	0.883715	-1.84027	1.04e-06	-2.04865	5.69e-08	-0.593673	0.0704033	0.920888	0.0431125	0.179211	0.921278
L1MA7	LINE	L1	-0.22948	1	0.0790521	1	0.132118	0.930741	0.855675	6.51e-05	0.703899	0.00190869	0.130551	0.562434	-0.460576	0.0787566	-0.112639	0.921278
MER63C	DNA	hAT-Blackjack	0.48184	1	-0.540041	1	0.994166	0.326211	0.844786	0.0538003	2.34411	1.42e-08	1.79978	2.24e-08	2.93474	1.19e-07	-0.197606	0.921782
HERVS71-int	LTR	ERV1	0.378272	1	-0.0890467	1	0.22222	0.971838	2.31669	5.6e-06	3.08641	1.11e-08	-0.907511	0.0649371	-2.46128	1.42e-06	0.251376	0.921782
MER104	DNA	TcMar-Tc2	0.355195	1	0.38397	1	-0.155908	0.930741	-1.33749	2.68e-07	-1.20033	4.79e-06	-1.59191	1.31e-13	1.24585	4.39e-05	-0.1169	0.921782
HAL1ME	LINE	L1	0.15007	1	0.159565	1	0.799572	0.233298	0.211122	0.557346	-1.07816	0.0006357	-0.232736	0.429796	-1.24974	4.39e-05	0.134675	0.921782
AluSq10	SINE	Alu	0.462924	1	-0.56028	1	0.910606	4.47e-05	-0.718688	1.85e-06	-1.13512	5.14e-14	-0.508581	6.25e-05	0.675843	0.000106286	-0.0688001	0.921782
AluYk12	SINE	Alu	0.418294	1	-0.597105	1	0.870622	0.00488021	-0.958857	1.088e-06	-1.47277	8.93e-14	-0.396342	0.0217201	0.76357	0.000902761	-0.0917407	0.921782
MER84	LTR	ERV1	0.281475	1	-0.244212	1	0.267687	0.97796	-0.215179	0.850079	-1.17154	0.217404	-1.496	0.0555427	2.74905	0.0176923	0.369572	0.921782
THE1B-int	LTR	ERVL-MaLR	-0.405777	1	-0.31357	1	-0.89039	0.121852	-2.03517	4.87e-13	-2.09101	2.03e-13	0.620108	0.00702845	-0.673496	0.0292818	0.130943	0.921782
LTR3B	LTR	ERVK	-1.96669	0.998367	0.199094	1	0.514502	0.853231	1.49587	0.00110805	1.55446	0.00111154	0.340151	0.455394	1.14591	0.0614303	0.212103	0.921782
MER117	DNA	hAT-Charlie	0.224284	1	0.224129	1	-0.684315	0.188423	0.577812	0.0162407	0.871228	0.000206277	-0.727074	0.000265151	-0.48639	0.0768151	-0.111333	0.921782
LTR22E	LTR	ERVK	-2.03769	1	0.0426187	1	-0.563466	0.893648	-2.58132	0.000332212	-2.09452	0.00339325	0.235277	0.732678	1.44316	0.100306	-0.310173	0.921782
LSAU	Satellite	Satellite	0.984406	1	-0.0748508	1	-2.34007	0.703054	1.90146	0.195177	1.43476	0.350927	1.48464	0.229422	3.37775	0.104691	0.579169	0.921782
L1PBa	LINE	L1	-0.0341637	1	0.102694	1	-0.754523	0.477019	-0.519907	0.198039	-1.29413	0.000567204	0.627716	0.0409148	-0.654325	0.122045	-0.162071	0.921782
MER76	LTR	ERVL	-0.207139	1	0.122809	1	-0.123407	1	1.21664	0.0515572	1.6275	0.00907873	-1.28586	0.0185976	1.14062	0.161512	-0.283669	0.921782
MER83	LTR	ERV1	-0.73996	1	0.0253035	1	-0.155674	1	0.426395	0.683167	-0.307665	0.781211	1.14174	0.128523	-1.20958	0.242076	0.412543	0.921782
MER34A	LTR	ERV1	-1.28803	1	-0.087426	1	0.504923	0.887936	0.894592	0.135831	0.757355	0.220009	0.775794	0.115709	-0.780475	0.266774	0.274426	0.921782
HERVK9-int	LTR	ERVK	0.0681178	1	0.126122	1	-1.36781	0.418506	-2.74179	2.88e-05	-3.21632	1.11e-06	0.483449	0.388471	0.896424	0.284049	0.274676	0.921782
Charlie4	DNA	hAT-Charlie	-1.88311	1	-0.047457	1	-0.389266	0.972351	-1.82621	0.139735	-2.02452	0.0945928	1.48739	0.105233	-1.37408	0.285644	0.487698	0.921782
L1MC4	LINE	L1	-0.308884	1	0.0817802	1	0.146881	0.828441	0.0101766	0.965168	-0.0892501	0.542487	-0.273043	0.0110788	0.176662	0.29263	-0.0592888	0.921782
tRNA-Phe-TTY	tRNA	tRNA	1.75674	1	-2.7766	1	-1.84885	0.885669	0.168965	0.959675	0.858259	0.698157	2.85733	0.0648208	-2.09098	0.314994	-0.911504	0.921782
LTR104_Mam	LTR	Gypsy	-0.510291	1	0.746602	1	-0.871626	0.505337	1.75939	1.4733e-05	1.67947	8.72e-05	-0.0356551	0.946499	0.501253	0.417035	-0.195851	0.921782
Tigger3a	DNA	TcMar-Tigger	0.405073	1	0.272339	1	-0.80505	0.0675122	-1.46042	1.43e-10	-0.851221	0.000309372	-1.05351	2.84e-08	0.257801	0.426862	0.105446	0.921782
L1M2a1	LINE	L1	-1.11482	1	-0.602008	1	-0.0547988	1	1.51605	0.0773424	4.31465	6.68e-07	0.0681483	0.946499	0.939099	0.4415	0.380219	0.921782
HY1	scRNA	scRNA	0.732345	1	-0.203752	1	-0.254993	0.964986	-2.43546	5.74e-05	-2.22476	0.000227358	-0.764554	0.139519	-0.574886	0.442117	-0.272715	0.921782
MER1A	DNA	hAT-Charlie	0.345614	1	0.0433856	1	-0.222832	0.894798	-0.294697	0.356727	-0.337038	0.275471	-0.497648	0.0413258	-0.280552	0.459422	-0.12437	0.921782
MER2B	DNA	TcMar-Tigger	0.20102	1	0.065217	1	0.237953	0.923143	-0.648566	0.0841081	-1.07573	0.00272815	-0.39632	0.215393	0.344334	0.495672	-0.161658	0.921782
PABL_A	LTR	ERV1	-0.580486	1	0.237307	1	-0.197918	0.971838	-1.02828	0.0416964	-0.953064	0.0580088	0.686621	0.08824	0.448628	0.517049	-0.215371	0.921782
MER4B-int	LTR	ERV1	-0.115865	1	0.1139	1	-0.594853	0.828441	-0.816461	0.135981	0.282058	0.624651	-0.937315	0.0343245	0.474769	0.518405	-0.226852	0.921782
Tigger17a	DNA	TcMar-Tigger	-0.0569557	1	0.142469	1	-0.259462	0.898775	0.131095	0.754853	-0.0229138	0.965505	-0.197458	0.556459	0.30937	0.531945	0.155478	0.921782
LTR57	LTR	ERVL	0.747789	1	0.508261	1	-1.25393	0.853231	-0.858852	0.501748	-0.851456	0.501826	1.24046	0.191102	-0.922189	0.534486	-0.510788	0.921782
7SLRNA	srpRNA	srpRNA	-0.945147	1	0.219884	1	0.594541	0.460963	-0.321219	0.348207	-0.383784	0.242571	-0.42352	0.11295	-0.257283	0.545945	0.136593	0.921782
X7C_LINE	LINE	CR1	-0.583357	1	0.337718	1	-0.357393	0.930741	0.588013	0.397435	1.29094	0.0434016	0.370642	0.539769	-0.492616	0.57761	-0.274607	0.921782
X7A_LINE	LINE	CR1	-0.0678487	1	0.532643	1	0.232887	0.9644	-0.461656	0.444583	0.3735	0.528671	0.679255	0.135258	-0.368812	0.642493	-0.244278	0.921782
Charlie24	DNA	hAT-Charlie	-0.0872902	1	0.142793	1	0.346898	0.894798	0.567804	0.237401	0.762433	0.102023	-0.381473	0.363105	-0.307929	0.64973	-0.213178	0.921782
Tigger1	DNA	TcMar-Tigger	-0.0320401	1	0.0246408	1	-0.106662	0.898775	-0.560788	3.23e-05	-0.478119	0.00058267	0.148111	0.237006	-0.0968309	0.655026	-0.0659207	0.921782
MER74A	LTR	ERVL	-0.406044	1	-0.0529117	1	-0.120275	1	1.25084	0.0273021	0.894365	0.135187	0.875091	0.0659839	-0.382926	0.658934	-0.258844	0.921782
MER2	DNA	TcMar-Tigger	-0.255958	1	0.167831	1	0.117604	0.894798	-0.892584	1.43e-10	-0.722997	4.24e-07	-0.525409	9.05e-06	0.0991455	0.673576	0.0687124	0.921782
L1MA4A	LINE	L1	0.795894	1	-0.510425	1	0.945854	0.0165062	0.589663	0.0156944	-0.0425079	0.892888	0.335561	0.11295	-0.159863	0.676992	-0.109556	0.921782
MER63A	DNA	hAT-Blackjack	0.731044	1	0.508199	1	-0.972185	0.151336	0.99789	0.00123142	1.20933	0.000120344	-0.318784	0.284273	0.192711	0.725055	-0.143825	0.921782
tRNA-Met-i	tRNA	tRNA	-1.50159	1	1.34191	1	-0.0167839	1	-3.69823	0.0346958	-2.39784	0.142069	3.94588	0.00128777	-0.800082	0.735767	0.660079	0.921782
LTR28C	LTR	ERV1	-2.09269	1	0.257481	1	-0.771994	0.862424	1.37851	0.0540039	1.23371	0.0960584	0.425465	0.535814	0.311886	0.806243	-0.350223	0.921782
MER66D	LTR	ERV1	-0.688318	1	0.057707	1	-0.254445	0.983927	1.78105	0.0494809	0.231798	0.839519	0.551916	0.521212	-0.188554	0.929225	-0.402898	0.921782
tRNA-Val-GTY	tRNA	tRNA	0	1	-1.50428	1	1.05835	0.885669	-4.96997	0.0332717	-4.35245	0.0426055	3.37755	0.0418251	0.255391	0.93242	0.630243	0.921782
MER39B	LTR	ERV1	-1.11019	1	-0.214886	1	0.554437	0.828441	-0.157188	0.802356	2.15791	5.98e-06	-1.63892	0.000104137	0.0939678	0.936277	-0.224069	0.921782
Charlie2a	DNA	hAT-Charlie	0.0846866	1	-0.428176	1	0.493747	0.776509	0.161501	0.735929	-0.283326	0.518954	0.395632	0.250893	-0.0375753	0.986991	0.16665	0.921782
Kanga1c	DNA	TcMar-Tc2	0.629219	1	0.451207	1	-0.997363	0.495662	-1.03306	0.0493027	-1.4459	0.00465724	0.518809	0.232206	-0.0176705	1	-0.223648	0.921782
MER61A	LTR	ERV1	-0.780336	1	-0.32103	1	0.587778	0.686856	1.21741	0.000965649	1.16412	0.00249934	-1.35026	3.51e-05	-1.7749	1.42e-06	0.164217	0.922551
L1MC5	LINE	L1	0.142609	1	0.198053	1	0.0359565	0.992541	0.294032	0.0536432	-0.0270902	0.888079	-0.91403	4.24e-15	0.736046	7.94e-06	-0.0638608	0.922551
PABL_B	LTR	ERV1	-0.355899	1	-0.0119997	1	-0.224856	0.972351	-0.818561	0.206016	-0.705619	0.273495	0.483071	0.36362	-0.601034	0.428866	-0.250821	0.922551
MLT1-int	LTR	ERVL-MaLR	-2.94865	1	0.57047	1	0.751899	0.914827	0.583789	0.647954	1.4355	0.219948	-0.69478	0.525685	1.10147	0.510014	-0.478273	0.922551
LTR75_1	LTR	ERV1	0.497411	1	-0.0511881	1	0.0886121	1	-2.50365	0.0887922	-2.58059	0.0726985	2.98095	0.00289916	-0.885858	0.62243	-0.553264	0.922551
MER6A	DNA	TcMar-Tigger	-1.71041	0.83418	0.153702	1	-0.015554	1	2.45447	4e-12	3.31628	4.03e-18	0.0601323	0.898283	-0.26276	0.669025	-0.171608	0.922551
X3_LINE	LINE	RTE-BovB	0.771568	1	0.274173	1	-1.00103	0.130242	0.483815	0.156471	1.45424	2.71e-06	-1.13506	2.8e-05	0.133292	0.817489	0.137394	0.922551
tRNA-Arg-AGG	tRNA	tRNA	0	1	-2.21199	1	2.21199	0.533759	-1.59223	0.233558	-1.53857	0.224904	-4.32799	0.135551	0.861859	0.892019	-1.29743	0.922551
HSAT4	Satellite	centr	-0.322619	1	0.342798	1	-0.978172	0.928561	1.05805	0.508084	1.38102	0.386438	0.512338	0.72861	0.335349	0.921888	0.590721	0.922551
MER96	DNA	hAT-Tip100	-0.508419	1	0.0399391	1	-0.34872	0.927712	0.170819	0.794353	0.198102	0.757048	0.206405	0.703722	-1.15453	0.0372294	0.216264	0.926495
LTR1C1	LTR	ERV1	0.79792	1	0.111638	1	0.490064	0.959617	2.36116	0.0282407	3.30005	0.00311712	4.73918	8.45e-08	-2.55407	0.0234928	-0.460539	0.927937
LTR108e_Mam	LTR	ERVL	1.2314	1	0.0982285	1	-0.493627	0.983604	0.629153	0.751856	-0.704203	0.72316	3.96857	0.00273487	-3.3696	0.0353261	0.646187	0.927937
5S	rRNA	rRNA	-1.22413	1	-1.65897	1	3.32838	6.42e-13	-0.77264	0.0471907	-0.468056	0.242904	-1.24177	5.214e-05	0.759589	0.0971189	0.151006	0.927937
LTR86C	LTR	ERVL	1.01888	1	0.173619	1	1.40927	0.746888	1.12964	0.314488	1.19925	0.283283	-0.0533092	0.969488	0.098342	0.987864	0.414812	0.930807
THE1A-int	LTR	ERVL-MaLR	-2.31736	0.607897	0.308324	1	-2.65934	0.00102834	-2.45008	2.18e-07	-2.21702	2.21e-06	1.12052	0.00177366	-0.338766	0.611379	0.183128	0.932386
U4	snRNA	snRNA	0.474392	1	-0.913206	1	1.0542	0.776509	0.822791	0.373612	1.46622	0.0925767	-1.422	0.0619688	0.374792	0.803379	0.334098	0.932386
MER57E1	LTR	ERV1	1.8542	1	0.115153	1	-0.766828	0.893648	-0.363565	0.752817	0.341943	0.760146	-0.261726	0.786931	-0.29656	0.868003	-0.381655	0.932386
AluSq4	SINE	Alu	0.521308	1	-0.525463	1	0.783473	0.00218805	-0.822758	2.66e-07	-1.41159	1.34e-18	-0.280087	0.0516242	0.67939	0.000255909	-0.0676455	0.934366
L1PB4	LINE	L1	-0.542565	1	-0.234848	1	-0.127638	0.927712	-0.38594	0.0534039	-1.93862	2e-25	-0.234167	0.168044	0.812514	0.000146775	-0.076236	0.937252
Tigger11a	DNA	TcMar-Tigger	-1.45935	0.998367	0.719925	1	1.62561	0.00265213	1.24593	0.000191539	0.354977	0.370301	-1.34003	6.67e-06	1.11026	0.00938809	-0.143792	0.937252
Charlie6	DNA	hAT-Charlie	0.17669	1	0.388704	1	0.205587	0.930848	-0.414181	0.35155	-0.094193	0.853996	-0.487252	0.164506	1.19814	0.0109269	-0.153398	0.937252
L1PB3	LINE	L1	-1.44089	1	0.396465	1	-0.33767	0.887936	-0.71238	0.0715664	-1.34038	0.00037575	0.782127	0.00857913	-0.935314	0.0167702	-0.146565	0.937252
MER67B	LTR	ERV1	-1.12575	1	-1.25743	1	-0.231624	0.972351	1.91154	0.0019204	4.30335	5.09e-11	-0.116701	0.873512	1.45917	0.0829485	-0.258441	0.937252
MamGypLTR3	LTR	Gypsy	0.561001	1	0.396232	1	-0.879274	0.865516	1.3861	0.106234	2.5618	0.0024321	0.0113026	1	-0.785647	0.476184	0.324992	0.937252
MER77B	LTR	ERVL	0.911801	1	-0.100346	1	-0.386211	0.894798	0.416992	0.437147	0.251964	0.647015	0.127232	0.798236	0.411422	0.564943	-0.190513	0.937252
MLT1G	LTR	ERVL-MaLR	0.559144	1	0.203368	1	-0.53633	0.82696	0.622608	0.192703	1.07678	0.0176535	0.401227	0.322328	0.333151	0.638148	0.174435	0.937252
HSATII	Satellite	Satellite	-2.42474	1	1.48534	1	-9.55075	0.00120406	0.132347	0.947465	-1.16142	0.394802	6.57356	5.76e-11	-0.516165	0.803379	-0.478898	0.937252
LTR78	LTR	ERV1	0.763647	1	0.214321	1	-0.405147	0.894798	0.577998	0.280354	1.0496	0.0388143	0.422254	0.346639	-0.215273	0.803379	0.189889	0.937252
L1MEb	LINE	L1	0.46164	1	1.17344	1	-0.700148	0.54252	1.44993	2.31e-05	1.5041	2.5248e-05	0.364525	0.273607	-0.0767971	0.932053	0.144539	0.937252
LTR34	LTR	ERV1	-1.04442	1	0.0896438	1	-0.789281	0.894798	-0.407024	0.736497	-0.434175	0.707537	-0.251273	0.806694	0.127949	0.966419	0.366461	0.937252
L1PA11	LINE	L1	0.413346	1	0.0829025	1	0.148731	0.930741	-0.655053	0.0127181	-1.02963	5.02e-05	-0.647008	0.00239409	-0.0107035	1	-0.0992446	0.938383
HAL1M8	LINE	L1	-0.0272672	1	0.298084	1	-0.815056	0.392747	-0.834856	0.0275522	-0.610154	0.11327	-0.0250792	0.956823	0.0496948	0.964135	0.136402	0.942781
LTR49-int	LTR	ERV1	0.264637	1	0.203884	1	-0.454578	0.853046	-0.548702	0.222997	-1.21675	0.00384149	-0.309173	0.42149	0.652977	0.217273	0.152639	0.94506
LTR19A	LTR	ERV1	-0.773249	1	-0.158439	1	-0.403873	0.930741	0.152329	0.861424	-0.230455	0.781211	-0.358586	0.58715	-0.359922	0.737736	-0.251878	0.945622
MER91B	DNA	hAT-Tip100	0.260064	1	0.287485	1	-0.582177	0.466885	-1.77079	1.77e-10	-2.4621	5.9e-18	-0.819724	0.000469485	1.29554	7.76e-05	-0.103858	0.947229
MamRep1527	LTR	LTR	-0.211607	1	0.429925	1	-0.699392	0.864637	1.22641	0.0666735	1.23683	0.0703728	1.79186	0.000505197	-2.44664	8.3499e-05	0.237667	0.947229
HERV4_I-int	LTR	ERV1	-0.135159	1	-0.0610397	1	-0.592733	0.887936	0.510489	0.494882	0.0534788	0.960785	1.51559	0.00421008	-2.40365	0.000131189	0.244482	0.947229
LTR80A	LTR	ERVL	1.40826	1	-0.30513	1	-1.21847	0.873623	0.794274	0.549856	0.731798	0.584357	3.48511	0.000217791	-2.12579	0.0933215	-0.442598	0.947229
LTR16A2	LTR	ERVL	-0.221876	1	-0.0859021	1	-0.699682	0.743629	0.92344	0.0555368	0.679465	0.180601	-0.359022	0.427314	0.922577	0.132125	-0.175884	0.947229
ERV3-16A3_LTR	LTR	ERVL	-0.0613885	1	0.272335	1	-0.257394	0.972351	0.600847	0.406951	1.16477	0.0842186	-0.756833	0.205897	-1.0116	0.174041	-0.239896	0.947229
MLT1J-int	LTR	ERVL-MaLR	-0.189592	1	0.116275	1	-0.452338	0.894798	0.901917	0.121244	-0.0940573	0.896998	0.662279	0.171876	-0.540522	0.46967	0.204352	0.947229
LTR8	LTR	ERV1	-0.764963	1	-0.38268	1	1.20511	0.00269804	-0.747927	0.0053264	-0.893955	0.000773655	0.311341	0.178941	0.15931	0.716452	-0.0979475	0.947229
LTR19-int	LTR	ERV1	0.440372	1	0.36127	1	-1.6531	0.366643	-2.11451	0.00369633	-2.37042	0.00108233	-0.770544	0.219469	-0.168097	0.911358	-0.254823	0.947229
LTR32	LTR	ERVL	-0.937908	1	-0.389756	1	1.03617	0.500771	1.43448	0.00838973	2.5691	2.15e-06	-0.45184	0.390175	-0.119561	0.929	-0.206421	0.947229
SAR	Satellite	Satellite	0	1	0	1	0	1	0	1	-0.633785	0.326761	-0.775714	0.508805	0.261523	0.925488	0.368029	0.954054
MER34B-int	LTR	ERV1	0.117139	1	-0.117868	1	0.102955	0.980028	-0.480103	0.185422	-1.0891	0.00117322	-1.57108	7.65e-09	1.78706	5.76e-06	-0.113646	0.955933
THE1C-int	LTR	ERVL-MaLR	-1.57409	1	-0.284714	1	-0.685374	0.721908	-1.86349	5.83e-05	-1.72992	0.000206102	-0.125411	0.791	-1.07804	0.0233395	0.153142	0.955933
Tigger2b	DNA	TcMar-Tigger	0.596813	1	-0.310147	1	0.811005	0.930741	1.83363	0.193266	1.92999	0.179153	1.81729	0.113321	-2.76477	0.0429685	-0.471072	0.955933
MER90	LTR	ERV1	0.629595	1	0.0873098	1	-0.252952	0.972351	-0.018519	0.992415	1.0637	0.13348	-0.210358	0.769364	1.4359	0.104691	-0.240961	0.955933
MER4D0	LTR	ERV1	0.606712	1	-0.235379	1	-0.137741	0.999536	2.54664	8.97e-06	2.33985	0.000124246	-0.603572	0.292905	1.05104	0.200518	-0.216384	0.955933
L1MB1	LINE	L1	0.164842	1	0.234043	1	0.105607	0.971828	-0.478146	0.0740961	-0.898883	0.00038774	-0.272408	0.235656	-0.324341	0.311506	0.0875191	0.955933
LTR81C	LTR	Gypsy	0.284998	1	-0.110393	1	-1.08174	0.691753	-0.476746	0.543637	0.539105	0.476777	-1.0885	0.0721609	0.842231	0.377259	-0.2374	0.955933
MamGypLTR1c	LTR	Gypsy	-0.140192	1	0.489256	1	-0.582368	0.887936	-0.78401	0.304812	-0.802851	0.2805	1.82954	0.000458247	-0.547759	0.563884	-0.236912	0.955933
HERV1_LTRa	LTR	ERV1	-1.75829	1	1.22856	1	-2.50052	0.691753	-2.2752	0.188036	-2.61066	0.120605	1.90534	0.12102	-0.980814	0.642493	0.491244	0.955933
MLT1A0-int	LTR	ERVL-MaLR	-1.2393	1	-0.451625	1	0.748473	0.762124	0.287711	0.668353	0.0791415	0.918104	1.55198	0.000425017	-0.0826044	0.960283	-0.198594	0.955933
MER70C	LTR	ERVL	0.066825	1	0.396269	1	-1.45515	0.821172	-0.994996	0.454817	-0.634974	0.634892	1.21727	0.223558	-0.0840526	0.995661	0.381431	0.955933
LTR21C	LTR	ERVL	-0.600824	1	-0.273011	1	0.242324	1	-2.81577	0.142673	-1.39289	0.45437	-0.109322	0.958445	0.0391935	1	-0.589019	0.955933
LTR16	LTR	ERVL	-0.196297	1	0.0795037	1	-0.0550252	1	0.616838	0.329109	1.10807	0.0637806	0.447609	0.396724	0.000656806	1	0.195082	0.955933
Looper	DNA	PiggyBac	0.659643	1	0.263452	1	-0.191482	0.980028	-2.7592	2.35e-05	-3.14606	1.63e-06	1.40204	0.00357616	-0.36239	0.707055	0.20383	0.957261
SATR1	Satellite	Satellite	-2.29656	1	-0.322771	1	-1.18275	0.853231	1.01518	0.37788	-0.0468134	0.975974	2.75335	0.000843903	-3.48497	0.000352583	-0.355289	0.957924
THE1B	LTR	ERVL-MaLR	-0.959991	0.283314	-0.342716	1	0.773567	0.00274771	-0.341117	0.0531746	-0.535263	0.00157534	0.136319	0.384891	0.19976	0.384723	-0.0570166	0.957924
Charlie1	DNA	hAT-Charlie	0.677495	1	0.454288	1	-0.495003	0.631293	-1.60951	2.09e-08	-2.20081	4.46e-14	-0.74485	0.00216944	-0.0167018	1	0.0969192	0.957924
MER68-int	LTR	ERVL	-0.359966	1	-0.284057	1	0.0405448	1	0.50716	0.411069	0.952891	0.0965936	-1.34352	0.00491758	1.05805	0.138845	0.181088	0.958072
MamGypLTR2b	LTR	Gypsy	-0.0921637	1	0.247049	1	-0.492257	0.925055	-0.628984	0.444583	-0.529231	0.518954	0.927416	0.129571	0.151899	0.931023	-0.242718	0.958072
LTR76	LTR	ERV1	-0.297665	1	0.283193	1	0.523591	0.930741	-0.217576	0.85996	0.264322	0.822856	-0.889497	0.306948	-0.000280483	1	-0.311398	0.958634
HSAT5	Satellite	Satellite	-0.178641	1	0.447722	1	-1.31584	0.930741	0.722912	0.769911	0.558047	0.827346	0.85189	0.675061	-2.81502	0.198419	0.634371	0.961664
X6B_LINE	LINE	CR1	-0.789952	1	0.567354	1	-0.599777	0.821304	1.20764	0.0136383	0.659414	0.216559	-3.95763	5.92e-18	2.80718	9.61e-06	0.157225	0.962039
FordPrefect	DNA	hAT-Tip100	1.92073	1	-0.265194	1	-0.706938	0.883715	0.31268	0.731207	0.716143	0.382397	1.80201	0.00196444	1.74084	0.0774934	-0.243641	0.962039
LTR3B_	LTR	ERVK	-2.89355	0.434584	-0.200578	1	0.526435	0.864637	1.56058	0.00161036	3.46976	1.14e-11	0.837861	0.054549	1.04133	0.120973	0.165697	0.962039
LTR83	LTR	ERVL	-0.790416	1	0.85949	1	-0.457872	0.887936	-0.531881	0.37788	-1.16455	0.0365847	-0.659916	0.163285	0.862176	0.210377	0.163882	0.962039
LTR88b	LTR	Gypsy?	-0.692785	1	0.560166	1	-0.235468	0.972351	-1.36136	0.0524397	0.388525	0.599679	0.804917	0.147467	0.996063	0.258022	-0.208408	0.962039
LTR58	LTR	ERV1	-2.39779	1	1.10978	1	-1.23148	0.887936	0.316137	0.856254	1.12177	0.451864	-2.7375	0.0331235	-0.794841	0.697431	-0.433751	0.962039
MER5A	DNA	hAT-Charlie	0.111798	1	-0.169337	1	-0.0693778	0.930741	0.842909	7.09e-17	1.19939	1.04e-30	-0.337833	0.00028632	0.0716998	0.703371	-0.0372088	0.962039
MER70-int	LTR	ERVL	0.287299	1	0.157237	1	-1.39389	0.555372	-1.50635	0.0566979	-0.861723	0.283283	-1.89152	0.00328975	0.36232	0.772269	-0.231805	0.962039
HERV16-int	LTR	ERVL	-0.124056	1	0.355367	1	-0.650067	0.885669	1.47422	0.0346958	1.7268	0.0145689	0.195876	0.786931	-0.333211	0.772269	0.223513	0.962039
LTR10C	LTR	ERV1	-0.631151	1	-0.0176252	1	-0.789783	0.779815	-1.15499	0.0828249	-0.496552	0.476311	0.517614	0.346992	-0.171317	0.896821	0.193364	0.962039
MER57C2	LTR	ERV1	-0.355871	1	-0.049044	1	0.433873	0.927712	0.420576	0.581795	0.706347	0.330035	-1.56456	0.00770489	0.155276	0.921523	0.205699	0.963354
tRNA-Gln-CAG	tRNA	tRNA	3.05822	1	-2.64011	1	-0.0512882	1	1.43966	0.29558	2.31278	0.0885042	-1.93332	0.113321	0.681524	0.762398	0.389639	0.964541
Charlie8	DNA	hAT-Charlie	-0.734943	1	0.293977	1	-0.529776	0.629401	0.413724	0.212233	0.0193461	0.96671	0.0380359	0.915504	-0.478172	0.198419	0.0957783	0.964929
MER20B	DNA	hAT-Charlie	0.174961	1	-0.968297	1	1.0111	0.0183675	0.985358	7.17e-05	1.5662	3.66e-10	-0.514813	0.0245762	0.170049	0.699215	-0.0827461	0.964961
PRIMA4-int	LTR	ERV1	-1.13844	1	0.398354	1	-1.34163	0.068719	-1.35723	0.00048544	-0.777158	0.056212	-0.0996375	0.806846	-0.0748914	0.935004	-0.119623	0.964961
MSTA	LTR	ERVL-MaLR	-0.709955	0.775607	-0.154317	1	0.472811	0.130242	0.0152282	0.958979	-0.227249	0.196897	0.177373	0.22499	-0.434898	0.0140512	-0.0501331	0.965705
LTR38C	LTR	ERV1	-0.0807359	1	0.271379	1	0.564878	0.930848	-1.40292	0.252963	-1.27874	0.285954	1.16378	0.208798	-0.537968	0.75725	-0.330015	0.965705
LTR90B	LTR	LTR	0.838956	1	0.57548	1	0.280211	0.972351	0.263943	0.793019	0.721868	0.42329	-0.759849	0.317146	0.230155	0.897539	-0.249033	0.965705
L1M7	LINE	L1	0.477617	1	0.132431	1	0.342665	0.821172	0.240719	0.463622	0.599773	0.0471618	-0.749364	0.00232278	0.36138	0.367797	-0.0882412	0.970099
MER52D	LTR	ERV1	-1.37152	1	0.510717	1	-1.65726	0.492092	0.243257	0.805046	0.460444	0.608567	1.93569	0.00166124	-0.97534	0.310189	-0.237077	0.970379
SVA_C	Other	Other	0.95332	1	-0.924825	1	0.0742561	1	-5.02679	1.9e-31	-6.79786	7.4e-48	2.84523	1.03e-24	2.51271	1.09e-07	0.111602	0.971044
MLT1E1A-int	LTR	ERVL-MaLR	-0.632	1	0.233513	1	-0.451933	0.983927	1.19182	0.495938	1.33105	0.455514	1.33523	0.343724	-1.66064	0.391729	0.45381	0.971044
LTR4	LTR	ERV1	-2.01533	1	-0.653037	1	-0.895154	0.894798	-2.51917	0.0498856	-2.5895	0.040063	5.72187	6.94e-10	-4.61753	1.18e-05	-0.333288	0.971395
L1M3	LINE	L1	0.0957266	1	0.372879	1	-0.139046	0.930848	0.228835	0.437955	-0.381285	0.176897	-0.608501	0.00565342	1.2401	3.87e-05	-0.074918	0.971395
L1PA10	LINE	L1	1.25205	0.675376	0.494624	1	-0.502404	0.555372	-0.217838	0.482955	-0.914222	0.000882953	0.330096	0.165147	-1.04725	0.000111094	0.0775009	0.971395
L1M4a2	LINE	L1	0.302693	1	1.72763	1	-1.32866	0.091634	-0.258064	0.580149	-0.510422	0.240914	1.36699	6.41e-06	-0.917384	0.0309457	-0.116544	0.971395
ERV24_Prim-int	LTR	ERV1	-0.60998	1	0.340132	1	-0.674228	0.898775	-0.466516	0.654956	-0.580792	0.556485	-1.29728	0.102095	-0.755625	0.514861	0.246404	0.971395
MER127	DNA	TcMar-Tigger	0.493989	1	0.597644	1	-0.077125	1	-0.880194	0.467903	-0.046611	0.975974	-1.17198	0.235656	0.261879	0.913374	-0.304772	0.971395
MLT1H2-int	LTR	ERVL-MaLR	0.448638	1	0.679874	1	-0.690692	0.925161	-1.35283	0.237931	-0.891017	0.439913	-0.116895	0.917988	-0.211498	0.929	0.281475	0.971395
MER65C	LTR	ERV1	-0.467889	1	0.219117	1	-0.343734	0.930848	-0.590131	0.428292	-1.02519	0.143535	0.207487	0.756221	-0.120964	0.936277	-0.187838	0.971395
LTR23	LTR	ERV1	0.102317	1	0.13985	1	-0.423033	0.927712	-1.00405	0.148184	-1.17173	0.0855009	0.666748	0.230349	0.0137108	1	-0.182955	0.971395
Arthur1C	DNA	hAT-Tip100	0.497182	1	0.243867	1	-1.13635	0.703054	0.857276	0.265867	0.568842	0.481132	0.780516	0.217675	0.020519	1	-0.207076	0.971408
L1P	LINE	L1	-0.980376	1	-0.150593	1	-1.19986	0.192846	-0.891926	0.035191	-1.4677	0.000297755	0.00371002	1	-0.520502	0.295033	0.110224	0.971894
HERVFH19-int	LTR	ERV1	-0.55009	1	-0.647085	1	0.216862	0.992541	-1.15989	0.252963	-0.176491	0.880407	0.179332	0.858277	-0.69669	0.577596	-0.253974	0.971894
L1PA14	LINE	L1	0.348654	1	-0.093943	1	-0.396402	0.727148	0.0935502	0.778498	-0.771268	0.00459068	-0.436045	0.0611081	0.83451	0.00736438	0.0744788	0.971996
MER67D	LTR	ERV1	-0.628851	1	0.420392	1	-0.352433	0.959338	1.31724	0.083983	1.46424	0.0575953	1.33401	0.0296107	-1.05362	0.231673	0.203205	0.97398
MER41A	LTR	ERV1	-0.828177	1	-1.077	1	1.37411	0.000355649	1.40846	2.44e-09	1.96968	9.6e-16	0.125063	0.638454	-0.0976179	0.838994	-0.0731793	0.97398
MER31-int	LTR	ERV1	-0.597515	1	-0.321533	1	0.497822	0.811355	1.42675	0.000283189	0.89483	0.0380587	-0.624952	0.096063	1.17445	0.0218071	-0.115883	0.97545
L1M6	LINE	L1	-0.111283	1	0.508528	1	0.103848	0.983927	0.442768	0.257457	-0.299827	0.469387	0.508473	0.102095	-0.329484	0.51112	-0.0991427	0.97545
MLT2B1	LTR	ERVL	0.542218	1	0.213926	1	-0.295517	0.902732	0.554772	0.184014	0.428634	0.315291	-0.151836	0.712876	0.612607	0.232681	-0.106323	0.976597
Charlie29a	DNA	hAT-Charlie	0.311655	1	-0.579064	1	0.782446	0.292712	0.154993	0.693726	0.457961	0.188873	-0.438598	0.132875	-0.181451	0.737225	-0.0886034	0.976597
Ricksha	DNA	MULE-MuDR	1.51495	1	0.106506	1	-1.31652	0.762124	1.21198	0.209532	1.16335	0.23777	2.35808	0.00125868	-1.66796	0.0967361	0.240835	0.977502
LTR75	LTR	ERVL	0.898358	1	0.208028	1	-0.948992	0.853231	-1.03337	0.278587	-0.716158	0.458697	-1.4315	0.0611081	1.86163	0.100306	-0.223163	0.977502
MER57F	LTR	ERV1	-0.616041	1	0.393395	1	0.787839	0.779815	0.0933843	0.920787	0.0257068	0.979692	-0.082708	0.912402	-0.951053	0.208096	-0.172091	0.977502
Tigger7	DNA	TcMar-Tigger	-0.0331184	1	0.248088	1	-0.33205	0.727293	-0.111422	0.680931	-0.229276	0.362411	-1.12577	4.47e-10	0.130265	0.732061	-0.0600956	0.977502
Chap1_Mam	DNA	hAT-Charlie	-1.03299	1	-0.45737	1	-0.160759	0.974077	0.0652471	0.929059	0.65024	0.20603	-0.0583906	0.915504	-0.173145	0.845601	0.125966	0.977502
L1PA4	LINE	L1	0.0384755	1	-0.130995	1	-0.792975	0.0585438	-0.576828	0.013631	-1.51224	1.14e-11	0.221245	0.278877	-0.951983	2.56e-05	0.0569758	0.980781
MER103C	DNA	hAT-Charlie	-0.0557588	1	0.129396	1	-0.237177	0.862424	0.406713	0.0790584	0.311177	0.192361	-1.48412	1.31e-16	0.945877	0.000184855	0.0566101	0.980781
L1M3de	LINE	L1	-0.33246	1	-0.0591226	1	-0.476779	0.964918	-1.11658	0.371818	-2.28181	0.0555108	4.97958	6.32e-09	-3.153	0.00200589	-0.277029	0.980781
Harlequin-int	LTR	ERV1	0.823536	1	-0.288622	1	-0.0940429	0.992541	-0.638441	0.130583	-0.906671	0.0267749	-0.235112	0.541526	0.921298	0.055072	0.0982691	0.980781
MER34C_	LTR	ERV1	0.640218	1	-0.255093	1	-0.494889	0.923143	1.46369	0.0393381	2.08239	0.00340456	-0.264549	0.721939	1.45021	0.122415	0.175481	0.980781
MER34A1	LTR	ERV1	0.177961	1	0.484852	1	0.181906	0.972351	-0.99594	0.0610548	-1.32901	0.0107286	0.534925	0.2241	-0.704594	0.238232	-0.124971	0.980781
MER74B	LTR	ERVL	-0.361877	1	0.395786	1	-0.261694	0.930848	1.09189	0.0160286	1.06071	0.0228403	0.00678099	1	0.582367	0.360476	-0.115329	0.980781
MER105	DNA	hAT-Charlie	0.680837	1	0.300005	1	-0.693514	0.758726	-0.0901144	0.898122	0.0771657	0.903115	-0.217626	0.670851	-0.499654	0.438003	-0.127529	0.980781
FordPrefect_a	DNA	hAT-Tip100	0.0299831	1	1.01081	1	-1.79566	0.776509	0.0921461	0.967959	-1.26276	0.386438	0.663835	0.588218	0.999031	0.628816	-0.323557	0.980781
MLT1H1	LTR	ERVL-MaLR	0.925823	1	0.319749	1	-0.910667	0.438534	0.370404	0.437147	0.690075	0.120605	0.938	0.00571842	-0.195647	0.787986	0.105576	0.980781
MLT1A	LTR	ERVL-MaLR	-0.107995	1	-0.177349	1	-0.439478	0.410255	0.185833	0.418025	0.246718	0.262909	0.437223	0.00808328	-0.168062	0.564943	0.0501883	0.981514
L1ME3	LINE	L1	0.0017488	1	0.133579	1	-0.00822323	1	-0.935416	8.59e-08	-0.905454	2.93e-07	0.662525	1.91e-06	0.191907	0.444191	0.043811	0.984824
MamRep488	DNA	hAT-Tip100	0.393167	1	0.322736	1	0.299067	0.972351	-0.68907	0.444583	-0.76726	0.386438	0.487062	0.515531	0.457341	0.734513	-0.189347	0.984824
LTR38A1	LTR	ERV1	-0.990324	1	0.017489	1	-0.354574	0.992541	-0.78235	0.664437	-0.675401	0.702947	0.934268	0.499749	-0.762771	0.743789	-0.361598	0.984824
LOR1a	LTR	ERV1	-0.96064	1	-0.360984	1	1.20472	0.58239	-0.0489634	0.969833	0.0369175	0.973399	1.34021	0.0192495	0.240528	0.865804	0.168303	0.984824
HERVIP10F-int	LTR	ERV1	-1.16979	1	-0.447745	1	0.698818	0.776509	-0.488902	0.436455	-0.439033	0.480267	-0.69748	0.155879	0.00174332	1	0.128798	0.984824
LTR71A	LTR	ERV1	0.260691	1	0.111898	1	-0.106213	1	-1.78515	0.18488	-1.88442	0.149251	1.13994	0.263156	-1.10343	0.458635	-0.279838	0.985189
SVA_A	Other	Other	0.457011	1	-0.466138	1	0.355361	0.839261	-3.7345	2.17e-28	-5.38621	2.35e-48	2.48803	1.03e-26	1.59411	2.59e-05	0.0677645	0.986359
MER92-int	LTR	ERV1	-0.160687	1	-0.352202	1	0.272192	0.905406	0.884971	0.0168625	1.02117	0.00626704	-0.375185	0.275398	1.72965	0.000117599	-0.0833741	0.986359
LTR54	LTR	ERV1	0.186211	1	0.0531094	1	-0.258158	0.951676	-0.377663	0.54047	-0.847346	0.138034	-0.5539	0.255473	1.14021	0.0911876	0.112807	0.986359
L1PA3	LINE	L1	-0.0953712	1	-0.855655	1	0.247616	0.882186	0.0128694	0.979144	-0.67289	0.0131038	-0.262085	0.275612	-0.473042	0.121813	0.0551758	0.986359
LTR85b	LTR	Gypsy?	0.410402	1	0.115754	1	-0.978417	0.776509	1.12991	0.128697	1.8991	0.00892034	0.285046	0.702937	-1.13131	0.166207	-0.160401	0.986359
LTR06	LTR	ERV1	-3.28526	0.651814	-0.11049	1	-0.14133	1	-1.70852	0.0130366	-2.12883	0.00172986	-0.191095	0.780523	1.11539	0.189087	0.138349	0.986359
MLT1I-int	LTR	ERVL-MaLR	-0.343022	1	0.0642215	1	-1.44388	0.743629	-0.0229863	0.992415	0.503744	0.644341	2.25534	0.00264085	-1.40475	0.19341	0.20087	0.986359
LTR19B	LTR	ERV1	0.0980734	1	-0.207401	1	-0.172016	1	-2.2575	0.0227164	-1.24916	0.203681	-1.04603	0.205856	1.51895	0.211912	-0.188035	0.986359
MER52A	LTR	ERV1	0.247779	1	0.108912	1	-0.593019	0.779815	0.555943	0.261746	0.859481	0.0712279	0.702623	0.0692625	-0.624669	0.268178	0.106261	0.986359
tRNA-Thr-ACG_	tRNA	tRNA	0.746267	1	0.284597	1	1.1884	0.758726	-0.96084	0.356727	0.167177	0.885914	0.508611	0.558689	1.11483	0.395451	-0.200561	0.986359
LTR86A2	LTR	ERVL	-0.552668	1	0.568775	1	-0.0626423	1	-2.06493	0.123455	-1.58395	0.226743	0.633796	0.573215	-1.18991	0.414781	-0.268713	0.986359
LTR49	LTR	ERV1	-0.147585	1	0.0597766	1	-0.4627	0.882186	-0.120497	0.850079	-0.337903	0.539105	0.579053	0.165804	-0.492361	0.437885	0.108714	0.986359
MER57B2	LTR	ERV1	-0.107885	1	0.112854	1	-0.0412797	1	-0.292492	0.543248	0.0188656	0.975974	-1.77054	3.34e-07	0.418959	0.476581	-0.0906182	0.986359
HERVI-int	LTR	ERV1	-1.32963	1	-0.0869702	1	0.028172	1	-1.57824	0.0363368	-0.768073	0.319139	-1.55705	0.0108853	-0.644286	0.486584	0.156136	0.986359
LTR103_Mam	LTR	ERV1?	-0.28427	1	0.108552	1	-0.323422	0.974077	1.0572	0.312209	1.15553	0.266311	0.313669	0.75256	0.965926	0.510014	-0.216241	0.986359
MER57B1	LTR	ERV1	-1.36616	1	0.0751287	1	0.407573	0.885669	0.101182	0.865512	-0.233646	0.657765	0.0519529	0.919147	0.38847	0.564943	-0.096517	0.986359
MER4A1	LTR	ERV1	-1.38911	1	-0.219599	1	0.96532	0.31793	0.543847	0.220981	0.848814	0.0471618	0.0749848	0.873512	0.302662	0.642493	0.0956902	0.986359
MER34D	LTR	ERV1	-0.456657	1	-0.148146	1	0.464102	0.9644	-0.94644	0.443755	-1.09022	0.36541	1.82239	0.034644	0.757896	0.665106	0.23563	0.986359
X5A_LINE	LINE	CR1	-0.418532	1	-0.106927	1	1.13669	0.779815	1.48781	0.126479	0.743554	0.481059	0.334443	0.730249	0.589699	0.713438	0.216068	0.986359
LTR48	LTR	ERV1	-0.255597	1	0.136741	1	-0.394491	0.930741	0.576916	0.421689	1.28909	0.0512778	0.837736	0.127922	-0.340527	0.744458	0.133687	0.986359
MER92B	LTR	ERV1	0.180462	1	-0.172798	1	0.887157	0.594579	-0.510555	0.397666	-0.844056	0.135692	0.237235	0.654047	0.286152	0.747135	-0.110742	0.986359
L1ME3E	LINE	L1	0.186438	1	0.338666	1	0.223888	0.887936	-0.783375	0.00345355	-1.10657	2.77e-05	0.58263	0.00657448	0.111216	0.811936	0.0567207	0.986359
LTR67B	LTR	ERVL	0.52742	1	0.216366	1	-0.662898	0.675028	-2.23063	6.96e-08	-1.77928	1.5e-05	2.84756	5.28e-22	-0.0919703	0.921888	0.0876731	0.986359
LTR86B2	LTR	ERVL	0.0512897	1	0.549756	1	-1.49184	0.839261	0.417637	0.787653	0.347928	0.827346	-0.741384	0.55726	0.199605	0.950895	-0.282326	0.986359
Charlie17b	DNA	hAT-Charlie	0.75776	1	0.502812	1	-0.467712	0.930741	0.39094	0.662032	0.572676	0.501285	-0.606967	0.397336	-0.0412938	1	0.171632	0.986359
HSMAR1	DNA	TcMar-Mariner	-0.491147	1	-1.30552	1	1.84972	4.73e-08	-1.98245	5.09e-15	-2.28615	1.23e-18	0.397323	0.0707789	1.13873	0.000130934	-0.053561	0.988199
L1MB4	LINE	L1	0.114368	1	0.169386	1	0.201313	0.839261	-0.108964	0.607902	-0.297814	0.121176	-0.498342	0.000817552	0.205124	0.408971	-0.0371295	0.988199
Tigger14a	DNA	TcMar-Tigger	-0.37833	1	0.150493	1	0.790246	0.392747	0.500426	0.207952	-0.41183	0.316301	-0.107706	0.785381	-0.00852728	1	-0.0769233	0.988199
tRNA-Leu-TTA_m_	tRNA	tRNA	-2.98636	0.0926969	0.798344	1	-1.48255	0.0581654	0.60803	0.158073	-0.528047	0.239441	-1.35933	8.33e-05	2.27499	7.44e-06	-0.0838823	0.988291
L1M1	LINE	L1	-0.259594	1	0.0750601	1	-0.120527	0.930741	-0.0151682	0.968147	-0.57429	0.00736227	-1.16513	3.41e-12	1.37309	1.05e-08	-0.0425041	0.988854
LTR12_	LTR	ERV1	0.291845	1	-0.48339	1	-0.0967435	0.988683	-0.41413	0.315781	0.0261391	0.964021	2.05756	1.71e-14	1.05469	0.0175584	-0.0730494	0.988854
Ricksha_c	DNA	MULE-MuDR	0.649827	1	-1.08534	1	-0.243728	0.971838	0.0984828	0.911771	0.0721705	0.932041	0.164169	0.791968	0.701354	0.410422	0.117425	0.988854
LTR16A1	LTR	ERVL	0.0335502	1	-0.0454031	1	-0.095734	0.986387	0.616359	0.0962124	1.2654	0.000276549	0.371532	0.244217	0.31972	0.542649	-0.0716258	0.988854
HY3	scRNA	scRNA	0.228146	1	-0.361874	1	0.231115	0.928561	0.732105	0.0475127	0.265967	0.517696	-0.468481	0.150673	0.152267	0.811936	-0.0717759	0.988854
LTR59	LTR	ERV1	0.366146	1	0.530056	1	-1.70673	0.87322	-1.17035	0.543637	-0.795254	0.676291	0.835497	0.590771	-0.510839	0.868003	0.31477	0.988854
UCON23	DNA	hAT?	0.68699	1	0.0524776	1	-1.07614	0.509758	-0.00582962	1	-0.00500583	1	-2.67745	1.98e-08	1.24582	0.070845	-0.106352	0.989331
Charlie19a	DNA	hAT-Charlie	0.202943	1	0.441001	1	-0.712481	0.410881	-0.174824	0.657723	-0.286257	0.441512	-0.549124	0.0550675	-0.442995	0.277313	0.0631593	0.989331
MSTC-int	LTR	ERVL-MaLR	-1.01873	1	0.414713	1	-0.451912	0.930848	-2.03376	0.0315133	-2.12895	0.0219007	1.99947	0.00273817	-0.149421	0.943243	0.161401	0.989943
LTR3A	LTR	ERVK	-1.64497	1	0.171814	1	-1.30535	0.364598	-0.229931	0.735929	-0.320645	0.611692	-2.71991	1.31e-08	1.9195	0.00487447	0.102709	0.991135
MER41-int	LTR	ERV1	0.552175	1	0.307277	1	0.128115	0.972351	-1.09924	0.00309372	-0.838932	0.027964	0.497999	0.1118	-0.199823	0.739961	-0.066939	0.997204
Charlie14a	DNA	hAT-Charlie	0.571375	1	0.34917	1	0.27487	0.930848	-1.53531	0.00521164	-1.05496	0.0589959	-0.853035	0.0660854	-0.543331	0.426196	-0.0950489	0.998054
Tigger2	DNA	TcMar-Tigger	0.185065	1	0.509003	1	0.0989461	0.9644	-0.899304	2.71e-05	-1.06551	7.14e-07	0.519643	0.00321078	-0.752978	0.000832905	-0.0382275	0.998251
LTR33B	LTR	ERVL	0.358884	1	0.239615	1	-0.925124	0.402272	0.520727	0.240352	0.693165	0.107847	-1.12332	0.00131848	1.4969	0.00252498	0.0708549	0.998251
MER51B	LTR	ERV1	-0.878024	1	-0.00311416	1	0.234156	0.932983	-0.642328	0.202997	-0.189623	0.736169	1.37075	0.000104137	-1.23698	0.0084553	0.0781986	0.998251
LTR51	LTR	ERV1	-1.10344	1	0.189086	1	-1.93621	0.599908	1.61941	0.122451	1.65993	0.120131	-1.13098	0.235989	1.46303	0.314994	0.175301	0.998251
MER44D	DNA	TcMar-Tigger	0.663273	1	-0.0215241	1	-0.676684	0.779815	-1.27327	0.0227164	-1.58685	0.00379606	1.00007	0.0192044	-0.596738	0.377515	0.0901817	0.998251
_CATTC_n	Satellite	Satellite	-0.423731	1	-1.36114	1	-1.39664	0.882186	-0.572105	0.740202	-1.76322	0.260375	-0.694393	0.624662	1.72293	0.408971	0.230407	0.998251
Charlie13a	DNA	hAT-Charlie	-0.112983	1	0.173558	1	-0.650718	0.853231	-0.82552	0.206721	-0.584061	0.378184	-0.38643	0.501577	-0.335889	0.725055	-0.104593	0.998251
LTR86A1	LTR	ERVL	-0.35798	1	0.439351	1	-0.209651	0.983927	-0.388336	0.668353	-0.251254	0.789658	-0.177475	0.828745	0.340437	0.803379	-0.133924	0.998251
LTR81B	LTR	Gypsy	0.248751	1	0.13721	1	-0.699497	0.902732	0.792376	0.437147	0.348142	0.755101	0.857346	0.288872	-0.356611	0.821913	-0.161874	0.998251
tRNA-Gln-CAA	tRNA	tRNA	1.19638	1	-0.167248	1	-1.4795	0.678699	3.33098	7.17e-05	5.39961	1.13e-08	-4.27946	6.4e-07	1.66226	0.167589	0.14423	0.999485
MER57E3	LTR	ERV1	0.418604	1	-0.896835	1	-1.10944	0.610825	-3.12209	2.85e-06	-3.40253	3.56e-07	0.401974	0.488648	-0.937395	0.189087	-0.101065	0.999485
LTR24B	LTR	ERV1	-0.156227	1	0.516264	1	-0.323424	0.971838	-1.69936	0.0534039	-0.979907	0.2686	-0.762568	0.306674	0.948727	0.408971	0.133027	0.999485
L1M3c	LINE	L1	0.345702	1	0.428098	1	-1.06711	0.418506	0.0457478	0.958979	-0.692138	0.188873	-0.169556	0.74003	0.275566	0.737736	0.079207	0.999485
Tigger17b	DNA	TcMar-Tigger	-1.62896	1	1.90023	1	-2.76998	0.686164	-0.35141	0.865512	0.63766	0.736169	-0.964985	0.542342	0.479978	0.889177	-0.262219	0.999485
Tigger12c	DNA	TcMar-Tigger	-0.06268	1	-0.0808869	1	-0.188109	0.9644	0.20761	0.674989	0.227332	0.634892	-0.978203	0.00597523	0.114058	0.899579	0.0676828	0.999485
SVA_E	Other	Other	0.957795	1	-0.895771	1	0.21595	0.930741	-5.09232	3.21e-32	-6.9419	5.47e-50	2.91663	2.2e-26	2.86253	2.35e-09	0.059824	1
MER5B	DNA	hAT-Charlie	0.347181	1	0.108904	1	-0.162798	0.864637	0.794902	2.39e-08	0.620493	3.68e-05	-1.37182	3.11e-28	1.01932	4.89e-09	0.00982016	1
SVA_F	Other	Other	1.3513	1	-0.577957	1	-0.0435722	1	-3.439	1.59e-20	-5.24226	1.87e-38	2.58435	8.65e-24	2.52464	1.01e-08	0.030958	1
MER102b	DNA	hAT-Charlie	0.379868	1	-0.157993	1	-0.189268	0.925055	0.579211	0.0399865	0.400445	0.176897	-2.54836	2.98e-27	1.87307	1.14e-08	0.0224195	1
LTR35A	LTR	ERV1	-0.268517	1	-0.600947	1	-0.840471	0.923143	1.09551	0.406436	1.31783	0.308948	5.48309	1.67e-07	-6.06418	4.01e-07	-0.0703803	1
LTR10G	LTR	ERV1	-2.74848	1	0.845537	1	0.39677	0.972351	-1.75359	0.142765	-2.8139	0.0176906	2.8957	0.00053492	-4.75207	1.01e-06	-0.0519767	1
SVA_B	Other	Other	0.77296	1	-0.81624	1	0.0643933	1	-4.51945	1.08e-28	-6.2498	2.71e-45	2.72921	3.22e-24	2.20407	1.08e-06	-0.00770403	1
MER110A	LTR	ERV1	-0.355251	1	-0.26096	1	-0.330222	0.930741	1.30772	0.0161029	1.20803	0.0323658	-3.14886	1.84e-10	-2.27251	9.71e-06	0.037977	1
MER61F	LTR	ERV1	-0.589101	1	0.624424	1	-1.10889	0.893648	1.13508	0.428292	1.20599	0.400467	4.8909	8.98e-06	-5.38828	1.952e-05	0.0148396	1
MamRep137	DNA	TcMar-Tigger	0.49194	1	0.166079	1	0.609157	0.410255	0.96135	0.00048544	0.416598	0.181359	-1.82884	2.45e-14	1.42207	2.95e-05	-0.0373358	1
L1ME3Cz	LINE	L1	-0.00647687	1	0.392456	1	0.160377	0.873623	-0.301552	0.0834765	-0.315106	0.0685011	-1.00294	9.4e-15	0.750271	4.18e-05	-0.0138491	1
LTR69	LTR	ERVL	0.126705	1	0.392848	1	-0.784417	0.930848	1.70093	0.265867	1.40835	0.374336	3.91988	0.00131848	-5.6721	5.56e-05	0.0986427	1
HERV35I-int	LTR	ERV1	-0.78894	1	-0.466206	1	0.109097	0.988683	-0.667649	0.145692	-0.00367001	1	-2.25468	3.83e-10	2.08922	5.59e-05	0.0426801	1
Tigger1a_Mars	DNA	TcMar-Tigger	0.281041	1	-0.398499	1	-1.68179	0.840699	-0.047654	0.988106	-0.257583	0.887753	6.53513	1.78e-07	-4.91567	0.000457882	0.178909	1
L1PA7	LINE	L1	-0.136265	1	0.0957752	1	-0.78353	0.159124	-0.76278	0.0046539	-1.39593	1.01e-07	0.0906712	0.74498	-0.927288	0.000588159	0.00584072	1
L1P4	LINE	L1	1.47985	1	-1.44072	1	1.68396	0.00428367	1.03314	0.00667618	1.53782	4.68e-05	-0.424019	0.235656	1.61856	0.000590525	0.0395561	1
LTR1F2	LTR	ERV1	-0.82407	1	-2.4503	1	0.8535	0.893648	1.84007	0.0949624	4.6048	5.28e-05	3.16974	0.000254572	-3.27406	0.00159082	-0.167903	1
L1PA16	LINE	L1	-0.234075	1	-0.0254736	1	-0.0441067	1	-0.107105	0.715984	-0.447082	0.0762705	0.183384	0.405623	-0.751474	0.00226674	0.0273019	1
L1MB2	LINE	L1	0.0409025	1	0.16575	1	0.0447435	1	-0.841392	0.00234215	-1.59561	4e-09	-0.543161	0.020543	0.965197	0.00235005	-0.0012367	1
MER48	LTR	ERV1	-0.658739	1	-0.0229232	1	-0.0451723	1	-1.00228	0.102016	-1.39765	0.0189844	-0.753693	0.137842	2.13144	0.00260749	0.0111309	1
L1MA8	LINE	L1	-0.250442	1	0.213835	1	0.17831	0.885669	0.148267	0.507969	-0.288782	0.175706	0.193364	0.276489	-0.61307	0.00294663	-0.0231377	1
Charlie7	DNA	hAT-Charlie	0.683419	1	0.375518	1	-0.36831	0.863108	0.0698865	0.88211	-0.0940564	0.835215	-0.00691834	0.9992	-1.00213	0.00496578	-0.0298532	1
HERV15-int	LTR	ERV1	0.166232	1	-0.242715	1	-1.00655	0.887936	1.0627	0.39518	1.43176	0.23777	0.151038	0.908422	-3.01446	0.00512596	0.101978	1
LTR9A1	LTR	ERV1	-2.09227	1	0.420472	1	-0.898424	0.675028	1.09259	0.0463714	0.828988	0.146748	3.09917	1.47e-14	-1.52375	0.0054048	-0.0228783	1
LTR48B	LTR	ERV1	-0.48474	1	0.177562	1	-0.172085	0.983927	-0.728335	0.257825	-0.0549276	0.95195	2.04845	2.37e-06	-1.55762	0.00710129	0.0604427	1
AmnSINE2	SINE	Deu	-0.411884	1	-0.364407	1	-0.0595722	1	0.563692	0.159071	1.12247	0.00297307	-1.36631	1.86e-05	1.18054	0.0101439	0.03203	1
HERV17-int	LTR	ERV1	-0.907481	1	-0.926758	1	1.02653	0.320053	-0.678664	0.160248	0.520294	0.277924	-0.679755	0.0850256	1.32708	0.0146192	0.0203183	1
tRNA-His-CAY_	tRNA	tRNA	1.91993	1	0	1	-2.19019	0.54252	-2.6401	0.192703	-3.64486	0.0754057	5.00949	0.000756344	-4.15462	0.0154095	0.267349	1
MER6	DNA	TcMar-Tigger	1.41445	1	-0.188998	1	-0.44939	0.882186	0.82148	0.0872651	1.2369	0.00823513	0.962864	0.0106552	-1.17936	0.0156672	0.0597153	1
LTR80B	LTR	ERVL	-0.764806	1	0.795928	1	0.520708	0.930741	-0.707144	0.483423	-1.36499	0.158099	2.33447	0.000661402	-2.12005	0.0157289	0.0720569	1
LTR16B2	LTR	ERVL	-0.0740979	1	0.134068	1	0.0845184	1	1.11385	0.0982662	1.43391	0.0325289	0.807811	0.151454	-1.6072	0.016166	-0.0156351	1
BLACKJACK	DNA	hAT-Blackjack	0.379596	1	0.0770884	1	0.418943	0.887936	0.963773	0.044882	0.876463	0.0751462	0.0848957	0.87373	-1.18033	0.0170328	-0.025749	1
L1PA5	LINE	L1	-0.504433	1	-0.124899	1	-1.21789	0.00304149	-0.631262	0.0139724	-1.62368	3.71e-11	0.244677	0.274874	-0.629866	0.0186851	0.0282745	1
MER81	DNA	hAT-Blackjack	0.148474	1	0.344871	1	-0.852226	0.458712	0.255839	0.585765	0.344807	0.452656	0.410609	0.25902	-0.980363	0.0227415	-0.022617	1
MER106A	DNA	hAT-Charlie	-0.617795	1	0.506774	1	-0.0347071	1	1.65691	5.83e-05	1.50107	0.000567204	-2.27557	2.05e-09	1.19773	0.0282742	0.0293004	1
Tigger16b	DNA	TcMar-Tigger	0.322267	1	-0.0411558	1	-0.394649	0.776509	0.629938	0.0355215	0.247669	0.4619	-2.13361	5.53e-18	0.769803	0.0292818	-0.00600676	1
MER52C	LTR	ERV1	-0.27767	1	0.00903949	1	-1.07906	0.762124	-0.0422616	0.97725	-0.26113	0.78344	1.17007	0.0624898	-1.6505	0.0340005	0.0170264	1
LTR50	LTR	ERVL	0.137927	1	-0.019194	1	0.426771	0.809638	0.391628	0.319091	0.26863	0.507336	-0.247859	0.469194	0.866636	0.0469314	0.0295448	1
LTR81AB	LTR	Gypsy	-0.677295	1	0.0211869	1	-0.0726134	1	2.19098	0.0534254	2.16412	0.0664267	2.39766	0.0083415	-2.28806	0.0491749	-0.165351	1
LTR72B	LTR	ERV1	0.107139	1	-0.051471	1	-0.650702	0.930848	3.36071	0.00305708	3.77596	0.00186702	2.74399	0.00295278	-2.33139	0.0497951	-0.1105	1
tRNA-Ile-ATA	tRNA	tRNA	-0.483077	1	1.26314	1	-1.17165	0.898775	-1.34336	0.449906	-0.574596	0.757048	0.346156	0.832391	-2.97421	0.0574253	-0.0807256	1
LTR106_Mam	LTR	LTR	0.00117282	1	0.775367	1	-0.449497	0.946348	-0.291968	0.796595	-0.85138	0.40368	2.52486	0.000299544	-1.67025	0.0829485	0.0188922	1
LTR26B	LTR	ERV1	-0.707694	1	0.358688	1	0.504913	0.971311	-0.925834	0.516948	-0.924391	0.511286	3.76214	0.000107704	-2.21202	0.0867642	0.0589243	1
L1MA9	LINE	L1	-0.31213	1	-0.31219	1	0.724069	0.0164709	0.17588	0.405377	0.232392	0.248138	-0.0980245	0.596989	0.380977	0.0925155	0.00301538	1
MER58D	DNA	hAT-Charlie	-0.261139	1	0.210875	1	-0.549153	0.828441	-0.80515	0.109427	-1.30458	0.00695152	-0.374544	0.390175	0.945694	0.108171	0.05621	1
tRNA-Ser-TCA_	tRNA	tRNA	0	1	0	1	0	1	-2.8111	0.0290232	-2.76749	0.0261834	-0.200165	0.912402	2.96765	0.130134	0	1
L1MCb	LINE	L1	-1.37246	1	-0.94864	1	0.200408	0.974077	1.0585	0.0881307	3.40961	1.13e-08	1.50423	0.00152164	-0.983926	0.154353	0.0149437	1
L1P2	LINE	L1	-0.170609	1	-0.336951	1	-1.32425	0.022671	-0.26913	0.470086	-1.26908	0.000120344	0.0648149	0.862044	-0.540544	0.159112	-0.0386354	1
LTR16A	LTR	ERVL	-0.0499448	1	-0.0754716	1	-0.0432876	1	0.87372	0.0111931	1.16935	0.000611232	0.812538	0.00357046	-0.571438	0.162676	0.0247082	1
MLT1F1-int	LTR	ERVL-MaLR	-0.441947	1	0.342259	1	-1.70801	0.769429	0.42963	0.77084	2.11787	0.0898924	-0.582882	0.634596	-1.81383	0.162676	-0.143547	1
MER77	LTR	ERVL	0.226438	1	0.322342	1	-0.433038	0.882186	0.708715	0.126479	0.477165	0.324635	-0.0114608	0.995269	0.773951	0.177604	-0.0544957	1
MER41D	LTR	ERV1	-0.674617	1	0.469372	1	0.035975	1	-0.22758	0.820628	-0.452248	0.612871	-0.116212	0.899973	-1.16824	0.187822	0.0749414	1
LTR47B2	LTR	ERVL	-0.110557	1	0.388132	1	-0.156268	1	0.0857173	0.950043	-2.07943	0.0166752	2.32469	0.000161053	-1.16634	0.206083	0.0606682	1
MamRep434	DNA	TcMar-Tigger	-0.571735	1	0.216897	1	0.134649	0.971311	1.29848	9.59e-06	1.56528	2.35e-07	-1.89034	8.25e-13	0.516669	0.20792	-0.0467867	1
PrimLTR79	LTR	ERV1	0.444602	1	-0.771486	1	-0.424768	0.972351	-0.424221	0.77268	-0.579738	0.671665	-1.17061	0.288872	1.93827	0.249083	0.116498	1
MER57D	LTR	ERV1	-0.489836	1	-0.230941	1	-0.599177	0.930741	-0.255906	0.835028	-0.528525	0.626802	0.16175	0.879304	-1.26044	0.250013	0.0955767	1
LTR55	LTR	ERVL?	-0.492425	1	0.479952	1	-1.34282	0.776509	-0.73516	0.521049	-0.211563	0.869167	3.05568	6.34e-05	-1.28382	0.271149	-0.00919892	1
MER30B	DNA	hAT-Charlie	-0.623527	1	-1.08323	1	1.56776	0.0291747	-1.13286	0.0154452	-1.70869	0.000186067	-0.602399	0.130168	0.65182	0.271602	-0.0604258	1
MER50C	LTR	ERV1	-2.66683	1	0.155886	1	0.845964	0.930741	-0.66596	0.721396	0.851964	0.612871	-3.86958	0.0101377	2.46399	0.279334	0.21782	1
tRNA-Ala-GCA	tRNA	tRNA	0	1	0	1	0	1	-3.21448	0.137635	-1.24788	0.288167	-2.29141	0.392418	3.53929	0.293265	0	1
MER34-int	LTR	ERV1	0.206478	1	-0.0302266	1	-0.773564	0.865516	-0.393325	0.660538	-0.714805	0.392354	-2.0355	0.00197744	1.06734	0.294965	0.0774783	1
LTR84b	LTR	ERVL	-0.355123	1	0.663875	1	-0.787257	0.743629	0.143406	0.835028	0.00896405	0.996349	-0.210208	0.709035	0.714758	0.331451	-0.0437175	1
LTR27D	LTR	ERV1	0.186047	1	-0.00673111	1	0.0664223	1	1.64117	0.24384	1.43046	0.319683	0.504026	0.711321	-1.51026	0.345769	-0.0264252	1
LOR1-int	LTR	ERV1	-0.00222363	1	0.349025	1	-0.418745	0.862424	-0.728247	0.0831337	-1.25295	0.0017845	0.0543649	0.906173	0.498434	0.353032	0.0362488	1
MER45A	DNA	hAT-Tip100	-0.0153007	1	0.152127	1	-0.544022	0.768372	0.488411	0.254868	0.798306	0.0510764	0.473671	0.171736	-0.471278	0.359812	0.00287039	1
ORSL-2a	DNA	hAT-Tip100	0.522956	1	0.0809232	1	-0.600073	0.930848	0.63969	0.607902	1.78662	0.119606	-1.38461	0.174817	1.44221	0.367797	-0.136511	1
Charlie5	DNA	hAT-Charlie	0.387386	1	-0.0319407	1	-0.773471	0.244514	0.624736	0.0341051	0.143549	0.671774	-0.961639	6.29e-05	0.343011	0.393637	-0.0328532	1
tRNA-Arg-AGA	tRNA	tRNA	-1.50238	1	1.51274	1	-0.944849	0.930848	-1.58605	0.47151	-0.735624	0.745685	-3.04796	0.111474	2.58131	0.397054	0.165421	1
LTR108a_Mam	LTR	ERVL	-0.150279	1	0.0744295	1	0.57981	0.930848	0.735772	0.565003	0.295611	0.837749	1.76679	0.0605282	-1.20026	0.397054	-0.114135	1
MER68B	LTR	ERVL	0.0372317	1	-0.210067	1	-1.16313	0.764799	-1.09939	0.236468	-1.70645	0.0563606	-0.265493	0.758844	0.998288	0.397054	-0.0083618	1
MER61D	LTR	ERV1	-0.699916	1	0.566047	1	0.461713	0.9644	1.84965	0.086532	1.2101	0.288156	0.547577	0.593003	-1.10877	0.406297	-0.0369007	1
LTR33	LTR	ERVL	0.122809	1	-0.244478	1	0.0910568	0.971838	1.27498	1.11e-10	1.6897	1.81e-16	-0.316459	0.105887	0.251057	0.410422	-0.013676	1
MLT1E3	LTR	ERVL-MaLR	-0.403245	1	-0.289602	1	-0.343124	0.928561	0.359016	0.549068	0.497387	0.392354	1.36882	0.000844278	-0.561496	0.411437	0.0771454	1
MamGypLTR1d	LTR	Gypsy	-0.0931578	1	0.557895	1	-0.823775	0.872703	1.01114	0.235218	1.73568	0.0347277	-0.110002	0.906833	0.928442	0.41966	0.0708729	1
L1PBa1	LINE	L1	-0.735619	1	0.202326	1	0.095011	0.99428	-0.79052	0.0739929	-1.04653	0.0150974	0.136211	0.751884	-0.436635	0.41966	0.00901149	1
Charlie11	DNA	hAT-Charlie	0.11523	1	0.239705	1	-0.77784	0.930741	1.42724	0.303136	1.2667	0.370687	0.370921	0.783783	-1.28206	0.425241	-0.149792	1
Helitron3Na_Mam	RC	Helitron	-0.853444	1	-0.0231514	1	-0.0725689	1	0.69468	0.287556	1.46082	0.0168278	0.440601	0.430038	-0.617559	0.432692	-0.0412837	1
MER4A	LTR	ERV1	-0.128247	1	-0.28831	1	0.221862	0.930741	-0.930081	0.0247493	-0.789895	0.0580088	-0.921914	0.00597986	0.417504	0.448428	-0.0252715	1
MamRep4096	DNA	hAT-Tip100	2.11832	1	0.281598	1	-0.024843	1	0.15247	0.830909	0.92145	0.109272	-0.183269	0.751884	0.580429	0.459772	0.0306322	1
Charlie25	DNA	hAT-Charlie	0.381036	1	0.411005	1	-0.332954	0.930848	0.655748	0.32847	0.493271	0.476255	0.353988	0.552956	-0.576538	0.485393	0.0576709	1
L1M4a1	LINE	L1	0.231465	1	2.01748	1	-1.41415	0.067939	1.43919	0.000124531	1.29178	0.00109885	1.44647	2.09e-06	-0.363825	0.514861	-0.0484255	1
Charlie17	DNA	hAT-Charlie	0.739962	1	0.386997	1	-0.51153	0.883715	-0.863913	0.142673	-1.63162	0.00392872	-1.80595	0.000104137	0.513944	0.514861	-0.0392805	1
MER136	DNA	DNA	-0.529127	1	0.100076	1	-0.530477	0.972351	1.87605	0.17033	3.79293	0.00690529	-2.5984	0.0409149	-1.0846	0.536124	-0.0368655	1
tRNA-Asp-GAY	tRNA	tRNA	0	1	-3.4709	1	-1.91695	0.754822	-1.24746	0.408645	-0.495053	0.755101	3.85996	0.000526051	-1.10037	0.536124	0.17754	1
L1MA1	LINE	L1	-0.284701	1	-0.349354	1	0.370416	0.762124	-0.500477	0.0903871	-0.647336	0.024486	-0.168778	0.536234	-0.239707	0.538868	0.0121344	1
Tigger2b_Pri	DNA	TcMar-Tigger	0.728377	1	0.728055	1	-0.469531	0.776509	-0.943798	0.0105355	-0.597007	0.115915	-0.163765	0.654047	-0.277346	0.591791	-0.0344895	1
MLT1A0	LTR	ERVL-MaLR	-0.509765	1	-0.19849	1	0.0570498	0.972351	0.374063	0.0185323	0.710359	2.28e-06	-0.11317	0.453133	0.125869	0.596701	-0.0222532	1
tRNA-Ser-AGY	tRNA	tRNA	1.7714	1	0	1	0	1	-5.7052	0.0172592	-3.32896	0.0552954	2.48405	0.158205	0.844902	0.599469	0	1
MER47B	DNA	TcMar-Tigger	-0.0281071	1	0.398389	1	-0.48119	0.908215	1.07035	0.109119	1.69107	0.00966449	0.212911	0.751884	-0.487185	0.604109	0.0946391	1
LTR46-int	LTR	ERV1	-0.564332	1	0.0200951	1	-2.24881	0.466885	0.279645	0.830671	0.743564	0.511286	-2.8524	0.00245595	0.816255	0.607195	-0.116677	1
LTR22B1	LTR	ERVK	-0.0377754	1	-0.0157441	1	0.888467	0.853231	2.54277	0.00176903	3.43525	6.45e-05	-0.321575	0.718114	-0.622192	0.609085	0.0303808	1
MER123	DNA	DNA	0.162402	1	0.507318	1	-0.749395	0.887936	-0.0366211	0.983568	-0.47638	0.634892	-1.1755	0.139631	-0.519018	0.702179	-0.0299391	1
LTR14C	LTR	ERVK	-2.86217	1	1.52424	1	-2.34181	0.500771	-2.61863	0.0362515	-3.51323	0.00489032	2.34732	0.00660331	-0.637028	0.706166	-0.0661756	1
LTR84a	LTR	ERVL	-0.170341	1	0.604368	1	-0.605777	0.894798	0.775151	0.356727	0.377621	0.668622	-0.596538	0.410237	0.480621	0.706166	0.0126313	1
Tigger1a_Art	DNA	TcMar-Tigger	1.14118	1	0.54703	1	-0.752072	0.887936	-1.03449	0.294316	-1.44386	0.128061	-0.359966	0.691748	-0.503868	0.70945	0.113465	1
X6A_LINE	LINE	CR1	-0.763474	1	1.01605	1	-0.368211	0.928561	1.45397	0.00910511	0.86348	0.15185	-1.02999	0.042097	-0.324929	0.725339	0.0639454	1
MER66C	LTR	ERV1	-0.39746	1	0.15629	1	-0.642114	0.887936	-0.57798	0.494442	-1.35272	0.0895021	0.287642	0.703722	-0.395476	0.740263	-0.0674741	1
LTR40a	LTR	ERVL	-0.443488	1	-0.0108982	1	0.272504	0.9644	0.910028	0.148184	0.879425	0.171708	0.508697	0.35374	-0.327074	0.740481	-0.0614916	1
MSTB-int	LTR	ERVL-MaLR	-0.70517	1	0.101281	1	-1.06338	0.675028	-0.104007	0.911771	0.217789	0.78354	0.167636	0.801008	-0.342942	0.740986	-0.0621296	1
LTR16E1	LTR	ERVL	0.11131	1	0.0518449	1	-0.415382	0.913526	0.619458	0.315781	0.561482	0.36906	0.38504	0.467649	0.308564	0.748064	0.026636	1
MLT1E1	LTR	ERVL-MaLR	0.545704	1	0.120989	1	-0.477841	0.894798	0.686664	0.292265	1.42635	0.0193405	-0.0778769	0.912402	-0.30139	0.761625	0.0789093	1
MLT1J2-int	LTR	ERVL-MaLR	-0.52111	1	0.126294	1	-0.141488	1	-0.366451	0.725638	-0.0510538	0.96671	0.812348	0.273779	0.43678	0.762587	0.109565	1
LTR24C	LTR	ERV1	-0.14524	1	-0.00767357	1	-0.491361	0.893648	-1.09952	0.0887922	-1.2547	0.0480421	-0.229022	0.713055	0.300909	0.766469	-0.0561459	1
Tigger12	DNA	TcMar-Tigger	1.00604	1	0.27766	1	-0.329088	0.887936	1.06269	0.00269203	0.631253	0.101855	-0.485429	0.142039	-0.175052	0.779443	0.0151835	1
MLT1K	LTR	ERVL-MaLR	0.160704	1	-0.0014865	1	-0.220304	0.768457	0.695998	4.07e-06	0.692569	8.94e-06	-0.114907	0.460752	0.0778396	0.783698	0.0160926	1
ALR_Alpha	Satellite	centr	-0.918093	1	0.692093	1	-2.01886	0.273965	-1.0797	0.188036	-1.40042	0.0776265	0.167379	0.830153	0.3527	0.784447	-0.0923258	1
MER9a1	LTR	ERVK	-0.106959	1	0.593829	1	-2.08765	0.0502646	-2.80699	1.19e-06	-2.35496	3.65e-05	0.97473	0.0295015	0.251052	0.798023	-0.0414828	1
L1MC1	LINE	L1	0.0697787	1	0.0381211	1	-0.0504563	0.980028	0.533795	0.000531106	0.459345	0.00448507	-0.106824	0.495742	0.0721704	0.803379	-0.0165167	1
MER67A	LTR	ERV1	-1.99315	1	-0.0227827	1	-0.884334	0.880068	0.883532	0.366845	1.43759	0.121334	-0.305751	0.74498	0.397415	0.803379	-0.128865	1
MLT1G1-int	LTR	ERVL-MaLR	-0.395641	1	-0.406514	1	-0.576822	0.957961	-1.16504	0.411069	-1.64279	0.22572	1.36023	0.186667	0.535602	0.804999	-0.0626225	1
L1PA15	LINE	L1	-1.13837	0.798773	0.135783	1	0.00501704	1	-0.0617017	0.85996	-0.854496	0.00123118	-0.0744434	0.786931	-0.112613	0.804999	0.00518177	1
LTR82B	LTR	ERVL	-0.335809	1	0.927627	1	-1.07193	0.78258	-0.369298	0.715984	0.199026	0.852697	-0.787551	0.306076	0.347909	0.811936	0.0297529	1
Charlie7a	DNA	hAT-Charlie	-0.0849064	1	0.380749	1	0.0549814	1	-0.529546	0.21697	-1.13487	0.00471012	0.309558	0.388471	0.14744	0.838994	-0.0321956	1
MER119	DNA	hAT-Charlie	0.589373	1	0.232785	1	-0.436224	0.837238	-0.400993	0.353031	-0.223092	0.611692	-0.381111	0.274633	0.136963	0.849866	-0.0201881	1
MST-int	LTR	ERVL-MaLR	-0.619714	1	0.441189	1	-0.611558	0.887936	-1.91363	0.01298	-1.32362	0.0855117	-1.68323	0.00738833	-0.246264	0.851584	0.0900018	1
LTR44	LTR	ERV1	0.861718	1	-0.057621	1	-0.0956892	1	0.794593	0.470086	2.18015	0.0347277	1.07508	0.215564	-0.329738	0.862423	-0.0614975	1
X2_LINE	LINE	CR1	-1.66182	1	0.616056	1	2.97936	0.394131	-4.72497	0.0511035	-1.77881	0.177126	-2.43612	0.327748	-0.818427	0.865804	-0.140308	1
LTR68	LTR	ERV1	0.852521	1	0.310352	1	-1.09518	0.864637	-1.65953	0.145207	-2.65842	0.0180947	0.088928	0.943824	-0.31385	0.875907	0.0950236	1
LTR47A2	LTR	ERVL	-1.09044	1	0.802863	1	-1.4803	0.751262	0.8329	0.444583	1.91181	0.063955	-1.77681	0.052508	-0.287719	0.889435	-0.078004	1
U13	snRNA	snRNA	-0.00914789	1	-0.175581	1	-0.124436	1	-1.29469	0.0834765	-2.45014	0.000757579	0.00931159	1	0.185724	0.899597	0.0401499	1
MLT1J	LTR	ERVL-MaLR	0.511005	1	-0.372108	1	-0.295643	0.50517	1.0384	1.17e-14	1.56949	1.59e-29	-0.149772	0.281187	-0.0353655	0.921523	0.00624415	1
MER115	DNA	hAT-Tip100	-0.467442	1	0.238026	1	-0.615557	0.882186	0.99913	0.129689	1.60874	0.0122693	-0.543698	0.364437	-0.137894	0.927629	-0.0358302	1
MER11C	LTR	ERVK	-0.0148523	1	-1.10741	1	0.916751	0.383183	-1.80895	3.27e-05	-2.26098	2.45e-07	-0.162678	0.716334	0.0873081	0.93242	0.00811362	1
LTR40b	LTR	ERVL	-0.937362	1	-0.166605	1	-0.0551304	1	-0.197363	0.752817	-0.149129	0.815895	-0.00376431	1	0.0987782	0.935004	0.0171752	1
MER57-int	LTR	ERV1	0.799733	1	0.0568899	1	0.101286	1	0.746761	0.195177	1.37089	0.0125826	0.687673	0.142039	0.103996	0.936277	0.0665969	1
MER92D	LTR	ERV1	-0.507837	1	-0.817297	1	0.451391	0.983927	0.781161	0.680931	-1.60936	0.397781	-0.23888	0.902233	0.293539	0.943243	-0.000210637	1
L1ME5	LINE	L1	-0.491986	1	0.569608	1	0.213436	0.927712	-0.58556	0.0935227	-0.387643	0.277924	-0.254777	0.404232	-0.0488177	0.957276	0.0120527	1
MSTB2-int	LTR	ERVL-MaLR	0.574767	1	-0.761171	1	-1.80482	0.887936	2.29513	0.244936	-0.248491	0.92197	0.0336974	1	0.269232	0.962436	-0.15656	1
MER95	LTR	ERV1	-0.285216	1	0.425924	1	0.822576	0.864637	-1.82683	0.0425624	-1.82343	0.0398202	-1.20993	0.104626	0.101714	0.970201	0.0361692	1
MER89	LTR	ERV1	-0.868924	1	0.238201	1	-0.038548	1	1.8742	0.00109273	1.76381	0.00346318	0.335846	0.568813	0.0511573	0.992635	0.0380876	1
HERVL40-int	LTR	ERVL	-0.126871	1	0.14835	1	-0.672667	0.828441	0.627909	0.315539	0.781186	0.200941	-0.273493	0.642205	0.0456391	0.994169	-0.0406492	1
tRNA-Asn-AAT	tRNA	tRNA	0	1	0	1	0	1	-0.379842	0.444583	0	1	0	1	0	1	0	1
MSTB	LTR	ERVL-MaLR	0.0795347	1	-0.118708	1	-0.054776	0.983927	-0.394993	0.0479612	-0.699116	0.000230734	-0.42686	0.00753641	0.0125332	1	0.0244649	1
MLT1M-int	LTR	ERVL-MaLR	0	1	0	1	0	1	0	1	0	1	0	1	0	1	0	1
tRNA-Leu-CTA	tRNA	tRNA	0	1	0	1	-0.824184	0.779815	0.824184	0.196451	0.824184	0.257309	0	1	0	1	0	1
HSAT6	Satellite	Satellite	0	1	0	1	0	1	0	1	0	1	0	1	0	1	0	1
tRNA-Thr-ACG	tRNA	tRNA	0	1	0	1	0	1	0	1	0	1	0	1	0	1	0	1
LTR90A	LTR	LTR	-1.01947	1	0.0505629	1	-0.522595	0.893648	-0.87201	0.210475	-0.391444	0.590481	-0.65099	0.262784	0.0162208	1	0.0236708	1
MER54A	LTR	ERVL	0.175864	1	0.111373	1	-0.0654417	1	-0.297494	0.633278	-0.438076	0.466632	0.174098	0.750003	0.0322864	1	0.0427959	1
MER67C	LTR	ERV1	-0.197444	1	0.234744	1	0.394269	0.894798	-0.741294	0.192703	-0.908804	0.100039	-0.0118756	0.997471	0.00583991	1	-0.0121643	1
L1MEg1	LINE	L1	-0.329866	1	1.16851	1	-0.845933	0.821172	0.0305682	0.982353	-1.08994	0.145384	-0.290858	0.685936	-0.00934458	1	0.0108271	1
tRNA-Pro-CCA	tRNA	tRNA	0	1	0	1	-1.12432	0.762124	-2.36798	0.180781	0.409027	0.745685	0.715291	0.393377	0	1	0	1
tRNA-Pro-CCG	tRNA	tRNA	0	1	0	1	0	1	-6.92916	2.24e-05	-2.69554	0.0152721	2.69554	0.0147518	0	1	0	1
tRNA-Ser-TCA	tRNA	tRNA	0	1	0	1	0	1	-0.359993	0.447617	0	1	0	1	0	1	0	1
HERV-Fc2_LTR	LTR	ERV1	-1.6521	1	1.6521	1	0	1	-1.90341	0.0982662	0	1	0	1	0	1	0	1
MLT1E-int	LTR	ERVL-MaLR	0	1	-1.42049	1	-1.7717	0.887936	3.19218	0.0270261	3.19218	0.0497649	0	1	0	1	0	1
tRNA-SeC_e_-TGA	tRNA	tRNA	0	1	-2.53153	1	-2.48425	0.893648	4.3624	0.0949624	3.97876	0.167176	1.03702	0.315106	0	1	0	1
Tigger2a_Car	DNA	TcMar-Tigger	0	1	0	1	0	1	0	1	0	1	0	1	0	1	0	1
tRNA-Arg-CGA	tRNA	tRNA	0	1	0	1	0	1	0	1	-1.11031	0.166031	1.11031	0.222729	0	1	0	1
LTR56	LTR	ERV1	0.00889757	1	0.432692	1	-0.793883	0.610825	0.560361	0.246858	0.690731	0.145216	0.545844	0.162293	0.0221026	1	-0.041172	1
tRNA-His-CAY	tRNA	tRNA	0	1	0	1	0	1	0	1	0	1	0	1	0	1	0	1
LTR37B	LTR	ERV1	0.846603	1	0.29969	1	-0.492415	0.885669	0.836713	0.126996	1.3941	0.0084325	-0.882569	0.0601484	-0.00544827	1	-0.0227696	1
tRNA-Arg-CGA_	tRNA	tRNA	0	1	-3.27625	1	1.5313	0.887936	-1.89869	0.405681	-4.00241	0.0978883	5.74736	0.000453024	0	1	0	1
tRNA-Ala-GCG	tRNA	tRNA	0	1	0	1	-4.25262	0.58239	0.71581	0.835028	2.71003	0.343781	1.54259	0.214397	0	1	0	1
MLT1O-int	LTR	ERVL-MaLR	-1.89301	1	1.91415	1	1.87862	0.277442	0	1	0	1	0	1	0	1	0	1
