# Supplementary material for: Expression dynamics of repetitive DNA in early human embryonic development
Source: BMC Genomics. 2019 May 31;20:439. doi: 10.1186/s12864-019-5803-1 (PMC6545021; doi:10.1186/s12864-019-5803-1)
Supplement: Supplementary file 6 — Table S5. TPM values for genes by RSEM (XLSX 17108 kb) [file 12864_2019_5803_MOESM6_ESM.xlsx]

## Sheet: RSEM-TPM-values-Genes
Table S5. TPM values for genes by RSEM
	Oocyte#1-C1	Oocyte#1-C2	Oocyte#1-C3	Zygote#1-C1	Zygote#1-C2	Zygote#1-C3	2-cell#1-C1	2-cell#1-C2	2-cell#2-C1	2-cell#2-C2	2-cell#3-C1	2-cell#3-C2	4-cellembryo#1-Cell#1	4-cellembryo#1-Cell#2	4-cellembryo#1-Cell#3	4-cellembryo#1-Cell#4	4-cellembryo#2-Cell#1	4-cellembryo#2-Cell#2	4-cellembryo#2-Cell#3	4-cellembryo#2-Cell#4	4-cellembryo#3-Cell#1	4-cellembryo#3-Cell#2	4-cellembryo#3-Cell#3	4-cellembryo#3-Cell#4	8-cellembryo#1-Cell#1	8-cellembryo#1-Cell#2	8-cellembryo#1-Cell#3	8-cellembryo#1-Cell#4	8-cellembryo#2-Cell#1	8-cellembryo#2-Cell#2	8-cellembryo#2-Cell#3	8-cellembryo#2-Cell#4	8-cellembryo#2-Cell#5	8-cellembryo#2-Cell#6	8-cellembryo#2-Cell#7	8-cellembryo#2-Cell#8	8-cellembryo#3-Cell#1	8-cellembryo#3-Cell#2	8-cellembryo#3-Cell#3	8-cellembryo#3-Cell#4	8-cellembryo#3-Cell#5	8-cellembryo#3-Cell#6	8-cellembryo#3-Cell#7	8-cellembryo#3-Cell#8	Morula#1-Cell#1	Morula#1-Cell#2	Morula#1-Cell#3	Morula#1-Cell#4	Morula#1-Cell#5
A1BG	0.43	0.48	0.07	0.55	0.45	0	0.23	1.02	0.58	0.09	0.27	0.11	0	0	1.9	0	0	0.22	0	0	0	0	0	0	3.77	5.74	8.52	4.34	8.84	3.61	9.19	4.96	0.5	16.01	4.34	6.6	18.71	15.45	8.45	7.73	3.93	5.65	7.98	9.53	12.51	3.69	2.88	12.26	2.89
A1BG-AS1	1.17	1.11	0.2	1.23	0.65	2.24	1	2.3	0.79	2.24	0.45	0.13	4.9	12.7	4.7	0	5.79	0	2.03	5.88	2.68	6.04	4.14	2.82	9.48	12.46	1.01	5.57	39.31	17.07	1.77	15.78	0.31	7.62	0	8.67	12.41	40.19	0	9.05	3.71	40.63	25.95	3.61	8.18	8.78	0.34	17.29	0.62
A1CF	13.88	12.97	12.74	8.14	2.86	3.6	2.79	3.7	2.89	3.58	2.98	2.69	7.31	2.97	5.92	5.15	17.81	8.87	7.79	8.62	4.33	0.21	5.75	5.91	0.06	0.06	1	0.09	0.04	0.82	1.24	1.85	7.38	8.18	5.65	1.98	0.15	0.7	0.01	2	0.76	0.02	1.61	0	0.01	0.03	22.62	0.02	0.09
A2M	0	0	0	0	0	0	0	0	0	0	0	0	0	0	0	0	0	0	0	0	0	0	0.16	0	0	0	0	0	0	0	0	0	0	0	0.07	5.16	0	0	0	0	0	0	0	0	0	0	0	0	0
A2M-AS1	0	0	0	0	0	0	0	0	0	0	0	0	0	0	0	0	0	0	0	0	0	0	0	0	0	0	0	0	3.75	0	0	0	0	0	0.01	0	0	0	0	0	0	0	0	0	0	0	0	0	0
A2ML1	0.71	0.61	0.62	4.52	4.92	6.62	4.13	4.71	5.61	3.95	4.65	4.24	0.55	6.67	2.76	5.94	3.79	8	10.79	8.2	5.48	10.09	7.88	2.62	0	0.08	0.29	0	0.04	0.1	0	0	10.93	2.12	5.18	5.57	2.05	0.1	3.57	0.01	0.02	1.88	0.8	0.05	0.03	0	0	0.03	0
A2MP1	0	0	0	0	0	0	0	0	0	0	0	0	0	0	0	0	0	0	0	0	0	0	0	0	0	0	0	0	0	0	0	0	0	0	0	0	0	0	0	0	0	0	0	0	0	0	0	0	0
A3GALT2	0	0	0	0	0	0	0	0	0	0	0	0	0	0	0	0	0	0	0	0	0	0	0	0	0	0	0	0	0	0	0	0	0	0	0	0	0	0	0	0	0	0	0	0	0	0	0	0	0
A4GALT	2.74	2.05	1.93	17.58	16.2	12.19	15	16.07	20.59	24.57	18	19.11	22.68	14.72	8.55	5.83	11	18.35	16.9	29.72	9.45	6.73	12.52	13.73	8.29	30.13	14.43	4.63	0.68	13.87	0.68	6.84	6.99	11.76	6.14	8.62	10.54	20.86	22.62	15.69	22.64	31.92	15.26	25.07	36.27	24.57	0.86	32.9	30.88
A4GNT	0	0	0	0	0	0	0	0	0	0	0	0	0	0	0	0	0	0	0	0	0	0	0.06	0	0	0	0	0	0	0	0	0	0	0	0	0	0	0	0	0	0	0	0	0	0	0	0	0	0
AA06	0	0	0	0	0	0	0	0	0	0	0	0	0	0	0	0	0	0	0	0	0	0	0	0	0	0	0	0	0	0	0	0	0	0	0	0	0	0	0	0	0	0	0	0	0	0	0	0	0
AAAS	18.48	26.76	30.11	39.8	26.52	25.61	25.42	28.77	23.05	28.04	20.22	22.3	81.81	23.62	19.97	19.42	24.6	23.6	29.58	36.66	28.74	37.76	34.16	44.92	15.58	49.85	87.54	24.65	24	22.1	61.35	18.81	39.53	4.38	10.91	21.71	27.34	1.78	2.38	20.32	12.88	41.19	24.51	10.79	0.73	19.07	0	29.19	11.84
AACS	32.35	23.49	35.2	24.52	20.64	26.78	13.43	18.95	16.91	11.46	14.55	15.5	37.7	2.29	10.7	15.74	17.3	38.6	34.28	40.21	35.35	30.39	35.32	47.11	0.25	4.32	0.06	4.55	0.08	0	1.03	2.78	17.32	18.2	17.4	8.66	0.03	10.7	9.05	1.29	0.71	5.29	1.38	0.95	0	6.96	0	0	0.04
AACSP1	3.09	3.12	1.51	3.73	1.74	3.81	1.32	2.81	1.97	1.44	1.17	2.27	0	7.38	5.41	0	0.12	5.51	4.24	0.94	2.75	11.23	2.53	0.27	11.58	8.68	18.49	5.1	1.04	3.11	0.07	6.14	4.76	4	0.08	0	3.89	2.1	15.24	0.03	1.46	0.18	0.42	0.08	0.05	0.21	0.5	0.19	2.6
AADAC	0	0	0	0	0	0	0	0	0	0	0	0	0	0	0	0	0	0	0.86	0	0	0	0	0	0	0	0	0	0	0	0	0	0	7.66	9.84	0.19	0.11	0.45	0	0	0	0	0	0	0	0	0	0	0
AADACL2	0	0	0	0	0	0	0	0	0	0	0	0	0	0	0	0	0	0	0	0	0	0	0	0	0	0	0	0	0	0	0	0	0	0	0	0	0	0	0	0	0	0	0	0	0	0	0	0	0
AADACL2-AS1	11.88	7.56	11.61	12.67	14.32	12.12	10.2	9.12	11.86	13.83	8.23	5.18	15.04	6.69	10.68	8.31	10.43	17.2	9	8.13	9.28	10.9	10.03	7.56	1.09	2.33	3.45	0.17	0.22	0.59	0.3	1	4.82	11.52	14.24	11.79	1.56	1.5	2.36	1.14	2.41	1.16	4.55	0.63	6.75	1.3	29.53	5.44	2.24
AADACL3	0	0	0	0	0	0	0	0	0	0	0	0	0	0	0	0	0	0	0	0	0	0	0	0	0	0	0	0	0	0	0	0	0	0	0	0	0	0	0	0	0	0	0	0	0	0	0	0	0
AADACL4	0	0	0	0	0	0	0	0	0	0	0	0	0	0	0	0	0	0	0	0	0.56	0	0	0	0	0	0	0	0	0	0	0	0	0	0	0	0	0	0	0	1.55	0.07	0	0	0	0	0	0	0
AADACP1	0	0	0	0	0	0	0	0	0	0	0	0	0	0	0	0	0	0	0	0	0	0	0	0	0	0	0	0	0	0	0	0	0	0	0	0	0	0	0	0	0	0	0	0	0	0	0	0	0
AADAT	1.86	2.92	0.22	1.96	0.9	0.06	0.22	0.72	0.59	0	2.2	1.67	0	0	0	6.34	0	0	1.17	0.03	0.17	0.24	2.38	3.22	6.05	0	13.43	6.16	0	0.12	0	6.29	14.23	2.68	3.18	5.08	0	0.11	0	0	0.03	0	0	0	9.38	0.07	45.36	2.64	0.29
AAED1	0.46	1.15	2.03	3.85	2.93	1.62	2.36	2	1.44	0.68	0.92	0.43	3.49	0	0.27	0	0	0.06	1.83	9.84	0	0	6.78	2.24	0	0.12	9.93	9.95	1.08	14.14	3.47	3.87	0	0	0	0	3.7	0	8.72	0	0	0	0	0	17.86	19.79	0	4.37	34.05
AAGAB	6.45	8.97	9.28	12.47	9.49	15.48	9.37	8.73	9.26	10.01	9.44	10.29	18.3	10.08	18.94	19.14	4.04	24.2	8.53	2.89	3.64	14.64	7.71	7.95	4.8	0.38	1.96	0	7.33	0.04	1.01	1.5	1.08	15.96	0.29	1.77	8.59	2.33	7	0.69	4.83	1.69	0	5.49	0.11	0	0	0.65	3.54
AAK1	0.98	0.89	1.43	2.15	1.6	3	1.19	1.78	1.91	2.25	1.62	1.95	3.26	1.6	0.32	0.38	2.27	1.9	1.22	0.22	1.54	2.33	1.94	0.77	2.63	2.03	3.73	1.03	0.89	4.21	3.86	4.25	2.28	3.64	2.26	1.46	1.45	0.7	4.39	1.75	1.95	1.56	1.43	0.83	2.53	1.78	2.42	1.78	1.16
AAMDC	2.57	5.4	5.35	1.3	0.37	0	2.01	1.97	0	0	0	2.71	0	33.43	0.25	0	0	0	4.52	9.21	6	0	1.14	0	7.07	30.89	42.51	2.84	8.65	5.2	20.75	10.47	0	0.28	5.95	5.43	67.34	48.3	37.54	52.6	128.91	84.44	8.67	41.83	101.84	42.69	157.14	39.98	40.23
AAMP	2.2	1.84	1.81	0.61	1.9	2.17	0.73	0.97	1.33	0.71	2.04	2.12	0	0.82	0.12	0	0.48	0	9.7	10.17	2.21	0	5.26	0.71	91.9	118.81	100.44	139.89	89.31	54.04	81.29	70.64	1.44	0.06	14.53	15.05	47.31	44.82	57.92	30.31	124.11	25.72	24.14	97.01	26.02	69.45	0.79	50.02	75.26
AANAT	0	0	0.07	0.87	0.08	0.07	0.45	0.28	0.38	0.68	1.1	0.57	0	0	0	0	0	0	0	0.64	0	0	0	0.03	0	0	0	0	0	0	0	0	0	0	0	0	0	0	0	0	0	0	0	0	0	0	0	0	0
AAR2	6.29	5.62	6.15	19.47	15.29	18.88	13.99	12.2	15.55	17.55	13.74	14.54	17	33.63	5.43	46.95	25.46	27.5	15.49	0.26	18.45	22.42	21.22	28.27	117.64	144.67	58.73	109.79	107.02	139.58	135.73	91.54	12.41	3.53	2.38	7.56	26.9	36.29	17.97	82.72	46.1	57.87	142.05	51.26	18.8	39.61	0.43	92.06	48.48
AARD	2.53	3.07	3.3	0.87	2.31	3.27	1.88	2.38	3.4	1.45	0.47	0.19	0.14	0.03	0	0.16	2.59	0.11	0.79	4.42	2.64	0.29	0.18	3.28	0	0.33	0	0.25	0	0	0	0.07	0.14	0.05	0.22	0.12	0.25	0.63	0.43	0.14	0.13	0.6	0.18	0.03	0	0	0.23	0	0.07
AARS	0.88	1.35	1.97	10.31	9.07	16.92	4.61	4.87	5.01	7.73	4.81	3.2	19.83	20.13	24.99	15.17	7.74	25.93	8.29	13.26	9.55	13.64	13.87	27.1	3.11	7.89	4.1	9.33	23.12	1.26	4.86	3.27	10.73	1.38	7.39	2.17	0	14.21	7.52	0	12.17	9.67	0.09	11.72	7.57	28.78	0.11	14.59	14.75
AARS2	0.97	1.2	0.84	0.99	1.07	0.85	1.22	1	1.83	1.43	0.87	1.06	0.71	1.05	6	0.61	1.52	0.17	1.49	0.78	0.57	0.92	0.6	0.37	17.65	23.37	22.6	21.52	17.17	8.95	11.2	12.06	9.01	20.71	15.16	11.66	10.28	21.04	5.5	8.39	18.76	1.83	3.08	25.72	1.75	11.8	51.58	4.67	4.04
AARSD1	15.35	5.58	10.28	9.86	8.19	6.72	0.23	0	1.41	1.7	5.88	6.76	0	0	0	0	17.93	20.56	8.09	1.94	14.17	1.24	17.32	4.82	45	43.97	46.74	40.91	35.84	61.55	54.61	32.59	0	0.8	0	0	12.17	0.1	16.12	29.74	23.11	29.89	9.75	0.04	78.64	44.8	43.57	54.88	49.46
AASDH	7.36	12.2	11.7	9.71	4.27	7.01	8.59	7.63	5.08	3.33	4.98	4.53	5.65	0.64	0.07	6.98	0.37	0	2.13	6.66	1.35	7.18	4.13	3.64	22.05	9.94	24.02	18.02	10.71	5.38	11.52	37.13	3.57	13.28	7.35	9.45	5.31	7.14	5.23	15.57	25.31	15.67	1.72	11.76	3.57	5.97	26.59	9.53	9.84
AASDHPPT	36.16	47.58	39.64	66.39	16.8	24.58	16.79	18.07	14.63	12.77	10.85	15.4	15.31	14.79	18.69	5.71	0.14	18.4	12.2	2.42	2.09	5.92	3.4	9.57	9.09	1.73	9.77	4.97	10.26	0.3	15.34	0.4	10.2	0.97	4.06	2.29	5.88	4.7	8.99	11.07	4.39	0.11	14.36	0.02	0.19	10.3	0.87	3.77	6.94
AASS	4.11	4.08	4.85	6.29	4.43	3.57	2.94	3.9	4.66	5.05	3.5	3.65	4.75	12.45	7.35	1.46	1.21	10.91	4.75	4.53	3.73	7.12	3.25	6.67	7.96	6.67	6.19	5.17	4.22	2.41	7.42	4.42	9.83	6.58	9.48	10.01	4.12	12.46	6.84	4.93	5.65	4.3	5.4	10.32	7.82	4.27	14.56	7.55	3.63
AATBC	0	0	0	0.06	0.07	0	0	0	0.08	0	0	0.14	0	0	0	0	0	0	0	0	0	0	0	0	0	0	0	0	0	0	0.03	0	0	0	0	0	0	0.17	0	0	0	0	0	0	0	0	0	0	0
AATF	7.77	7.74	7.07	20.7	23.38	24.22	13.98	14.15	14.09	18.57	13.64	9.4	21.76	27.9	48.05	41.72	13.74	38.71	36.06	26.04	37.09	38.78	34.71	47.98	64.51	228.75	97.13	149.1	53.26	229.26	109.81	68.35	54.51	23.28	25.17	16.46	50.28	41.08	30.18	25.02	61.37	142.99	93.65	122.15	101.17	77.68	108.15	70.56	40.37
AATK	0.02	0.04	0	0.16	0.06	0	0.12	0.06	0.08	0.17	0.29	0.2	0	0.03	0	0	0	0	0	0	0.24	0	0	0	0.03	0	0	0.02	0.03	0.02	0.03	0.02	0	0	0	0	0.06	0	0	0	0	0.02	0	0	0	0	0	0	0.05
AATK-AS1	0	0	0	0	0	0	0	0	0	0	0	0	0	0	0	0	0	0	0	0	0	0	0	0	0	0	0	0	0	0	0	0	0	0	0	0	0	0	0	0	0	0	0	0	0	0	0	0	0
ABALON	16.46	18.8	23.84	18.05	17.16	22.32	13.9	18.12	20.3	26.1	10.84	10.53	20.15	10.99	15.56	24.09	4.53	0.08	13.45	9.46	35	18.93	4.77	17.69	1.27	5.58	0.18	0.06	0	0.26	0	2.59	6.83	12.16	5.06	9.8	0.03	7.55	0	3.85	0.67	0.37	8.98	0.06	0.34	0.21	0	1.73	0.96
ABAT	8.01	6.31	8.24	9.01	8.2	13.21	5.49	6.86	11.97	11.67	7.19	8.73	9.51	21.61	14.7	20.34	6.45	2.44	7.79	3.73	12.95	9.01	9.92	10.41	0.79	0.12	1.73	3.46	0.22	2.44	0.53	0	7.61	4.57	6.53	7.18	5.05	1.99	6.48	1.06	1.99	6.59	1.1	0	0.07	0.03	0	1.35	0.83
ABCA1	1.5	1.89	2.23	2.83	1.08	1.32	1.2	1.21	4.26	4.12	2.89	2.54	3.2	2.4	0.82	0.76	0.5	0.93	0.87	0.71	1.98	1.98	0.5	4	0	0	0	0.27	0	0	0	0	3.55	2.49	0.13	0.21	0.08	0	0	0	0	0	0.01	0	0	0	0.26	0.7	0.41
ABCA10	0.33	0.48	0.64	0.38	0.99	1.85	0.13	0.69	0.22	0.25	0.37	0.3	0	0	5.35	3.24	2.91	0.83	1.97	0.93	0.94	0.37	0.92	0.62	0.37	2.66	1.65	2.93	0.26	0.04	0.39	0.77	0	0.09	0	0	1.01	1.49	0.63	1.97	0.53	1.3	0.31	4.8	2.97	0.14	1.37	1.64	0.04
ABCA11P	7.72	6.31	10.09	8.79	12.07	14.32	12.46	12.08	12.49	10.42	8.47	8.07	3.99	14.65	6.07	30.53	5.28	1.66	3.84	9.11	5.52	2.45	3.6	3.1	17.44	17.68	23.58	8.53	2.36	50.59	29.66	33.04	18.85	9.8	7.5	5.55	21.48	50.49	10.53	15.54	17.58	9.87	15.53	16.44	10.3	11.37	1.03	9.35	8.24
ABCA12	1.13	1.39	1.14	1.2	0.98	1.28	0.63	1.11	1.3	0.83	0.75	0.62	6.14	0.38	6.6	5.24	2.23	0.19	1.24	0.31	2.18	1.54	4.09	1.38	2.7	0.78	0.44	0	0	0.28	0	0.01	5.35	0.03	0.11	0	1.61	0.01	0	0.35	4.7	0.06	0.05	0	1.05	0	0.64	0.01	1.42
ABCA13	0	0.02	0.01	0.01	0.02	0.01	0	0.02	0.01	0.01	0.01	0.02	0.01	0	0	0.01	0.02	0.01	0.1	0.01	0.03	0.01	0.03	0.02	0	0.01	0.04	0.81	1.13	0	0.12	0.07	0.07	0.04	0.08	0.03	3.21	3.37	0.02	0.58	4.21	0.37	0.39	0.04	1.62	0.1	0.73	0.99	0.01
ABCA17P	1.48	2.41	2.41	1.96	1.65	1.49	1.54	1.87	1.56	1.11	1.05	0.54	2.5	3.94	0.12	0.02	3.41	4.45	0.73	1.2	0.56	1.03	1.13	1.45	4.21	2.34	2.91	9.46	6.7	1.06	1.32	1.94	1.27	0	3.29	2.73	9.09	3.65	6	4.43	10.48	4.91	1.35	8.2	8.21	3.87	0.25	10.87	7.97
ABCA2	0.04	0.32	0.36	0.72	0.97	0.98	0.49	0.7	0.84	0.33	0.47	0.52	1.19	2.69	0.06	9.44	2.22	0.62	2.03	1.16	1.91	4.46	2.94	3.82	0	0.4	0	0.16	0	0	0	0.21	0.09	0.18	4.5	1.08	0	0	3.31	0.32	0	0	0.5	0	0	0	0	0	0
ABCA3	0.07	0	0.28	3.34	2.72	4.69	1.85	1.51	2.75	2.22	1.91	1.26	8.07	0.6	5.22	4.8	0.38	4.6	2.66	0.08	4.77	1.04	2.99	3.98	0.21	3.92	3.32	0.08	0.08	1.11	0.87	0.91	2.58	0.14	1.67	0.72	0.03	0.04	1.48	0.02	1.9	2.96	0.29	3.76	3.62	0	0	1.36	2.48
ABCA4	0.18	0.39	0.45	0.24	2.49	1.51	0.63	0.47	1.06	0.95	0.95	0.82	4.9	0	0.25	1.44	0.96	0	0.33	0.14	1.42	1.12	0	0.02	0.13	0	0.29	0	0	0	0	0	0.58	0.16	0.84	0.16	0	0.03	0	0	0	0.46	0.03	0	0	0	0	0.03	0
ABCA5	9.55	11.94	9.25	7.95	6.76	7.8	5.11	6.96	4.72	6.54	4.13	3.25	13.61	21.99	6.64	7.01	3.59	4.61	5.74	5.52	5.95	3.48	4.2	2.36	0.06	2.16	0.23	3.73	0.85	0.64	0.11	3.35	5.49	6.67	1.43	5.01	6	0.6	0.05	0.16	2.73	0.59	5.57	0.35	0.07	0	5.72	0.44	0.98
ABCA6	0.15	1.09	0.46	0.33	0.4	0.61	0.16	0.49	0.23	0.35	0.27	0.24	0	0	0	0	4.67	2.99	1.79	3.5	0.35	0	0.23	0	0	0	1.2	0.04	0	0	0	0	0	0	1.1	0	0	1.51	0.03	1.17	1.52	0.03	0	0	6.54	0.03	0	1.8	0
ABCA7	0.01	0.04	0	0.12	0.07	0	0	0.01	0.03	0.14	0.05	0	0	0	0	0	0	0	0	0	0.61	0	0	0.38	0.51	0	0.03	0	0	0	0.02	0.27	0	0	0	0	0	0	0	0.01	0	0	0	0	0.52	2.27	0.1	0.24	0.31
ABCA8	0	0	0	0.07	0	0	0	0	0	0	0	0	0	0	0	0	0	0	0	0	0	0	0	0	0	0	0	0	0	0	0	0	0	0	0	0	0	0	0	0	0	0	0	0	0	0	0	0	0
ABCA9	0.13	0.11	0.23	0.4	0.28	0.06	0.13	0.4	0.13	0.28	0.07	0.11	0.18	0.6	0.03	0.05	0.06	0	0.05	0	0.12	0.07	0.03	0.01	0.05	0.2	0.32	0.39	0.04	0.14	0.11	0.05	0.5	1	0.41	0.72	0.13	1.19	0.05	0.15	1.5	0.31	0.08	3.46	1.03	0.02	0.69	3.3	2.71
ABCA9-AS1	3.07	1.41	1.13	3.06	1.41	0.29	0.17	1.33	0.6	1.45	0.52	1.21	0	12.43	0	0	0	0	0	9.38	7.21	3.69	1.95	5.23	0	2.98	0	0	0	0	0	0	0.25	0	0	0.32	0	0	0	0	0	0	0	0	0	0	0	0	0
ABCB1	0	0.28	0.24	0.1	0	0	0.02	0.02	0.17	0	0	0	0	0	0	0	0	0.12	0	0	0	0.02	0	0	6.73	7.25	2.26	5.92	0	1.04	0	0.68	0.21	0	0.15	0.39	2.88	0	0	1.94	0	0	0.02	2.22	1.97	1.21	3.86	3.03	0.02
ABCB10	0.92	0.82	0.74	1.57	1.76	1.49	0.3	0.25	0.18	0.06	1.06	0.62	0.84	0	1.19	0	0.19	0.7	0.1	0	0.24	0	0.27	1.33	0.22	0.15	0.76	0	0.04	0	1.92	2.29	0	0	0	0	0.07	0	1.19	0	0.08	0.1	0.02	6.75	1.27	2.89	0.09	7.26	9.35
ABCB11	0.24	0.47	0.41	0.39	0.45	0.23	0.24	0.28	0.27	0.2	0	0.13	0	0	0	0	0	0	2.48	1.18	0	0	0	0.66	0	0	0	0	0	0	0	0	0	0	0	0	0	0	0	0	0	0	0	0	0	0	0	0.02	2.09
ABCB4	131.65	109.78	129.13	126.32	97.19	79.02	208.73	194.15	90.32	102.51	141.23	141.51	161.79	88.73	99.29	124.38	78.59	132.92	119.53	133.62	73.33	118.11	92.73	78.99	3.31	0.83	0.7	0	0	0.06	0	0	63.13	69.45	47.92	55.32	2.81	7.43	0.04	9.32	1.34	12.72	0.02	0	0	0	0.27	0.03	0
ABCB5	0.21	0.3	0.58	1.14	0.71	0.48	0.66	0.6	0.78	0.47	0.35	0.36	0.4	0.53	0.33	0.65	0.37	0.52	0.66	0.21	0.27	0.48	0.4	0.45	1.9	0.51	0.77	0.8	0.32	0.55	1.06	0.17	0.76	1.08	1.5	1.75	0.69	0.48	0.8	0.7	1.5	1.78	0.2	0.38	0.57	2.46	1.23	0.73	0.1
ABCB6	0.09	0	0	2.07	1.03	1.17	0.61	0.42	0.85	0.39	0.78	0.57	18.37	0	0.14	0	0	0	3.51	0	1.69	1	0.16	2.39	9.77	2.65	0.36	0.22	1.11	3.21	0.21	7.58	0.07	0	0	0	3.01	1.11	6.22	0.56	0	0	0	0	0.15	20.14	0.12	9.42	2.01
ABCB7	23.38	33.1	27.47	53.86	42.35	41.55	36.87	28.05	27.22	32.22	35.53	28.83	91.15	65.11	33.59	60.7	36.77	20.53	43.78	43.31	42.84	33.83	38.14	35.89	44.65	16.73	23.12	11.81	8	13.55	15.09	25.38	43.28	63.21	40.2	78.37	2.44	4.74	0.12	5.39	3.37	6.67	5.05	1.4	0.32	13.82	0.15	10.87	17.82
ABCB8	1.17	0	0.76	1.86	1.7	1.71	0.81	1.47	1.8	1.57	1.1	0.8	1.32	0	0.12	0	9.58	0.67	3.37	0.23	1.86	0.51	2.41	1.91	0.54	0.33	0.04	0.25	0.09	2.6	7.63	1.93	2.31	0.1	4	0.72	5.09	0.68	0.05	1.23	0	0.25	0	0.01	7.41	4.22	0.08	2.61	7.31
ABCB9	5.03	6.81	7.32	8.25	6.98	8.79	7.76	8.32	5.97	8.24	8.55	8.26	10.29	8.15	5.6	12.49	9.8	13.33	9.07	8.05	9.26	8.12	21.18	12.57	3.08	6.96	7.07	2.55	6.45	1.1	6.4	1.14	9.17	5.19	8.62	16.42	8.4	4.64	3.75	2.26	7.56	1.61	4.6	4.89	3.17	0.51	0	2.47	3.33
ABCC1	3.02	2.26	3.58	18.56	14.63	11.97	17.45	17.93	21.41	24.78	12.71	13.4	22.82	15.78	22.28	12.79	11.75	8.28	7.27	7.2	17.86	25.62	18.36	15.3	0	1.63	0.8	0	0.19	0.02	0	2.65	6.37	2.69	5.28	10.09	2.35	8.41	0.03	0.77	1.36	1.71	0.02	0.03	0.28	0	0	0.61	2.15
ABCC10	0.81	0.38	1.17	3.57	3.29	1.85	1.07	1.83	2.35	3.6	1.26	1.17	1.57	1.44	0.35	0	4.4	2.97	2.19	0.86	4.55	1.23	4.86	2.89	0.11	0	0	0	0	0	0	0	0.36	0	0.31	6.05	0	0	0	0	0.01	0	0	0	0	0	0	0	0
ABCC11	0	0	0.03	0	0	0	0.03	0	0	0	0	0	0	0	0	0	0	0	0	0	0	0	0	0	0	0	0	0	0	0	0	0	0	0	0	0	2.89	0.01	0	0	0	0	0	0	0	0	0	0	0.55
ABCC12	0.21	0.1	0.76	0.1	0.12	0.02	0.35	0.16	0	0.05	0.01	0	0	0	0	0	0	2.9	1.76	0.04	0.11	0	1.56	0.18	0	0	0	0	0	0.39	0	0	1.37	0	0	1.39	0	0	0	0	0.01	0	0	0	0	0	0	0	0
ABCC13	0	0	0	0	0	0	0	0	0	0	0	0.02	0	0	0	0	0	0	0	0	0	0	0	0	0	0	0.05	0	0	0	0	0	0	0	0	0.05	0	0.07	0	0	0	0	0.03	0	0	0.41	17.76	0	0
ABCC2	0	0	0.07	0	0.11	0.02	0.03	0.1	0.02	0.09	0	0.1	0.17	0	0	0	0	0.03	0.89	0	0	0.06	0	0.1	0.03	0	0	0	0.03	0	0	1.02	0	0	0.48	0.03	0.25	0.14	6.53	0.01	0.01	0	0	0	0	0	0.51	0	0
ABCC3	3.86	6.77	8.23	5.75	4.48	13.33	2.84	1.9	4.16	2.92	3.79	2.21	24.25	27.49	14.72	14.12	8.7	9.99	10.41	3.96	14.62	29.29	16.48	13.45	0	0	0.14	0	0	0	0	0.2	1.03	9.5	4.94	13.8	0.57	0.12	4.81	0.36	2.56	0.03	9.4	0.01	2.69	0	9.46	0	0.11
ABCC4	73.29	67.81	68.04	117.58	60.91	78.25	77.44	103.45	144.66	119.78	46.89	49.95	69.24	61.88	29.33	96.1	42.17	67.04	51.87	70.97	67.62	78.33	61.29	50.38	1.99	4.76	5.15	0.19	9.01	0.89	4.93	2.77	22.45	14.77	13.42	6.14	5.13	5.63	10.42	3.51	8.52	0.13	10.71	4.56	2.34	3.29	10.7	9.3	0.1
ABCC5	11.87	16.34	14.04	10.33	12.61	19.06	6.4	6.84	6.49	7.88	7.67	10.95	18.61	11.4	9.59	22.39	15.83	5.28	18.95	4.53	13.72	19.14	9.22	17.56	41.72	31.81	13.94	26.46	41.11	31.02	6.38	2.56	20.62	23.45	20.11	7.21	6.04	9.49	2.44	12.95	12.95	31.6	17.49	0.06	101.26	42.31	23.98	27.09	17.97
ABCC5-AS1	0	0	0	0	0	0	0	0	0	0	0	0	0	0	0	0	0	0	0	0	0	0	0	0	0.74	0	0	0.57	0.36	0	0	0	2.81	0	0	2.77	0	0	0	0	0	0	0	0	0	0	0	0	0
ABCC6	37.14	28.95	34.12	31.58	20.17	29.37	28.04	23.93	28.52	31.23	20.64	25.83	26.39	9.23	27.69	50.21	41.43	38.9	34.01	32.15	42.71	37.09	44.81	44.09	8.92	7.75	3.81	7.62	14.91	6.16	3.44	12.66	71.45	69.93	67.17	66.84	14.82	18.32	19.78	21.95	11.6	23.04	6.01	21.38	29.29	0.03	0.1	2.57	0.98
ABCC6P1	439.43	515.09	650.91	111.09	564.18	496.87	766.89	721.83	375.72	477.76	180.57	189.46	590.88	496.9	706.18	719.52	737.49	774.78	773.24	898.6	514.37	516.76	509.68	534.93	109.15	176.91	165.76	89.37	51.8	58.4	66.79	117.46	734.92	689.25	607.7	679.39	485.01	562.68	276.44	397.36	341.15	344.92	262.9	254.11	96.37	50.04	203.29	99.1	58.87
ABCC6P2	0	0	0	0	0	0	0	0.24	0	0	0	0	0	0	0	0	0	0	0	0	0	0	0	0	0	0	0	0	0	0	0	0	0	0	0	0	0	0	0	0	0	0	0	0	0	0	0	0	0
ABCC8	0	0	0	0	0	0	0	0	0	0	0	0	0	0	0	0	0	0	0.19	0.28	0	0	0	0	0	1.75	0	0	0	0	0	0	0	0	0.11	0	0	0.01	0	0	0	0	0	0	0	0	0	0	0
ABCC9	0.04	0.02	0.07	0.2	0.27	0.32	0.22	0.4	0.16	0.13	0.2	0.23	0.54	0.12	0.05	0.67	0.8	0.42	0.9	0.32	0.62	0.56	0.62	0.48	2.64	2.12	3.88	1.79	2.07	1.6	1.67	3.44	5.13	3.96	4.98	7.23	1.67	2.26	1.51	2.2	2.71	1	2.07	1.07	5.29	1.52	21.13	3.28	1.27
ABCD1	0.41	0.28	0.2	1.18	2.06	2.01	1.2	1.06	1.34	1.49	1.3	0.89	0.02	0.04	0	0	2.67	1.96	0.99	2.42	1.56	0.8	1.91	3.63	0	0	0.4	0	0.08	0	0	0.09	0	0.06	0.48	1.69	0	0.47	0	1.05	1.77	0.03	0	0	6.62	0	0.19	0	0
ABCD2	0	0	0	0	0	0	0	0	0	0	0	0	0	0	0	0	0	0	0	0	0	0	0	0	0	0	0	0	0	0	0	0	0	0	0	0	0	0	0	0	0	0	0	0	0	0	0	0	0
ABCD3	59.27	72.64	48.89	63.27	57.86	53.85	56.07	40.09	34.39	29.68	35.35	32.43	112.86	79.14	51.92	16.9	46.11	63.9	31.73	23.01	39.03	40.54	32.98	41.35	29.7	25.63	46.31	36.13	6.22	10.88	33.87	52.61	16.61	34.68	23.37	18.87	8.65	20.51	8.58	13.27	16.16	4.59	51.04	29.11	71.82	11.04	25.41	16.64	11.7
ABCD4	164.22	178.87	173.02	62.72	74.58	59.97	43.94	54.41	45.37	43.38	41.48	43.23	70.23	125.73	56.81	74.01	60.03	49.36	65.67	39.08	59.36	77.93	64.97	63.38	20.78	13.48	5.64	31.86	0.6	9.67	15.02	19.51	24.23	43.58	43.98	45.6	8.5	16.16	1.17	18.27	13.86	18.8	14.1	3.76	14.75	10.26	5.26	14.66	12.7
ABCE1	29	35.74	35.46	54.76	48.18	56.97	42.08	41.13	39.76	30.71	26.49	21.93	48.01	21.93	25.93	37.83	32.56	49.7	23.37	33.36	27.76	31.9	39.1	33.13	25.27	41.12	74.71	97.02	61.01	43.55	30.12	91.6	41.93	41.81	23.13	42.89	34.97	43.61	40.27	25.01	12.23	18.65	8.47	28.68	19.19	29.5	28.7	60.34	42.87
ABCF1	48.35	64.16	74.31	58.04	65.46	99.01	77.39	84.41	75.38	95.65	83.63	101.53	94.56	125.86	93.36	140.13	113.34	141.14	105.92	114.22	139.75	105.36	117.37	120.6	567.22	567.06	336.4	403.6	443.86	795.22	465.4	362.39	40.02	43.58	69.6	84.47	123.73	157.71	271.74	196.14	209.88	262.33	181.22	272.56	128.7	356.22	81.3	188.4	226.39
ABCF2	70.55	43.69	52.09	34.08	34.61	45.44	23.7	25.04	27.85	27.29	28.45	24.07	41.01	31.06	86.6	45.32	28.54	40.19	44.15	74.77	48.85	51.28	53.38	48.91	759.2	539.81	316.48	488.9	583.05	896.91	872.6	588.99	32.83	56.83	40.28	27.32	153.49	182.53	167.77	117.23	185.87	202.52	127.31	206.34	156.49	244	8.28	227.44	161.3
ABCF3	1.3	1.89	1.07	10.08	16.76	12.18	6.64	8.15	6.33	8.75	5.27	4.6	19.69	0.03	12.25	3.96	20.96	6.92	17.95	12.23	22	15.75	18.24	19.09	15.73	28.1	15.37	18.51	11.62	19.41	7.77	10.85	1.51	11.06	3.91	0.06	4.86	17.94	23.16	6.19	13.55	12.5	3.74	13.21	21.74	8.48	0.42	25.43	10.77
ABCG1	0	0	0	0.05	0	0.04	0.03	0	0	0	0.03	0	0	0	0	0	0	0	0.22	0	0	0	0	0	0	0	0	0	0	0	0	0	0	0	0	1.82	0	0	0	0	0.02	0	0	0	0	0	0	0	0
ABCG2	1.54	2	1.82	0.64	0.47	0.2	0.1	0.02	0	0.25	0.19	1	0	9.15	0.35	5.88	0	0	8.6	0.85	5.36	3.62	0.81	0.37	0	0	0	0	0	0	0	0	1.9	2.17	2.56	0.04	3.04	0.01	0.02	0	0	0	0	0	0	0	0.79	0	0
ABCG4	6.59	8.24	7.92	3.1	3.76	3.29	4.23	4.54	5.89	5.51	3.34	3.38	0	4.67	1.02	3.57	5.93	2.49	6.57	0.23	4.93	5.06	5.01	3.4	0.47	3.48	0.15	0.63	0.36	0	0	0	0	4.09	0.74	0.17	0.28	0.02	0	0	0	0	0.29	0	0.12	0	0	0.85	0.56
ABCG5	0.95	1.05	1.46	0.4	0.74	1.1	0.22	0.14	0.13	0.2	0.22	0.14	0.58	0.36	1.93	0.15	1.09	0.33	0.4	2.06	0.18	0.03	1.36	0.63	0	0.16	0	0	0.31	0.22	0	0	0.55	0.04	0.13	0.11	0	0.02	0	0.12	0.44	0	0.19	0	0	0	0	0.11	0
ABCG8	4.06	3.76	3.1	14.88	2.46	3.36	3.17	4.08	4.31	7.42	1.09	2.02	5.24	0.05	0.04	32.76	10.88	0.45	10.51	23.02	3.47	2.49	3.59	10.28	0	3.29	9.07	4.12	0.89	7.26	4.98	5.88	6.08	29.97	5.18	2.98	0.06	0.1	0	2.71	0	0	1.45	0	0	0	0	0	0
ABHD1	0	0.59	0.18	1.66	1.23	2.53	0.88	0.54	0.88	2.39	1.15	0.45	2.96	0.05	1.97	0	0.47	0	0.17	0	0.05	1.47	0	0.32	0	0	0	0	0	2.78	0	0	0	0	1.15	0	0.5	0	0	0	0	0	0.05	0	0.08	0	0	0	0
ABHD10	0.52	1.73	1.94	2.82	0.4	0.23	0.64	0.38	0.14	0.2	0.67	0.39	0	0	0	0	4.28	3.03	0.39	0	0	0	0	0.27	0	0	0	0	0	0	0	0.24	0	0.38	1.83	0	0	0	0	0.27	0	0	0	0	0.52	0.61	7.22	5.13	5.16
ABHD11	1.83	2.92	3.56	6.67	4.43	5.16	4.01	4.41	5.43	4.3	4.42	3.16	6.87	1.01	0.63	29.55	8.98	3.69	16.09	3.07	7.08	8.86	6.16	0.95	28.29	40.73	8.55	21.61	22.13	7.45	33.88	5.76	44.76	14.38	35.84	48.18	21.6	6.56	20.4	9.04	12.75	7.75	33.95	13.69	32.05	2.91	17.2	27.82	23.46
ABHD11-AS1	0	0	0	0	0	0	0	0	0	0	0	0	0	0	0	0	0	0	0	0	0	0	0	0	0	0	0	0	0	0	0	0	0	0	0	0	0	0	0	0	0	0	0	0	0	0	0	0	0
ABHD12	12.94	7.03	9.13	13.85	17.22	11.8	6.15	7.61	10.74	11.91	9.17	10.83	23.61	38.07	1.38	21.42	25.92	7.13	13.77	7.74	21.63	13.79	26.38	6.75	30.5	35.52	31.59	31.28	26.42	3.99	8.07	17.86	4.26	8.81	1.96	13.69	22.86	0.19	27.26	10.48	6.88	30.94	1.7	6.81	9.97	21.39	0.17	11.93	27.67
ABHD12B	2.52	6.42	7.6	24.48	30.72	38.97	22.7	21.97	20.14	16.2	8.93	7.1	6.99	41.54	40.26	1.03	22.77	24.32	12.75	5.86	13.36	6.47	34.6	12.39	10.6	11.02	14.56	13.15	2.55	0.25	0.22	8.84	45.17	25.87	24.78	15.02	11.98	0.05	0	1.26	14.49	0.23	0.05	0	0	0	0	0.84	0
ABHD13	1.3	1.41	1.69	1.67	1.24	1.14	0.41	0.95	0.47	0.4	0.08	0.6	0	10.61	0.12	0.66	0	0	0	0.69	0	0	0	0.68	5.93	0.11	2.01	0	0	0	0.14	0.73	0.06	1.59	2.22	1.83	3.49	0.1	0.01	0.01	0.34	0	1.57	0	17.86	7.83	12.77	17.79	7.24
ABHD14A	0.86	0.2	0.95	1.95	4.02	3.01	0.73	1.8	3.63	2.28	0.51	1.33	0	17.05	0.4	0	0.06	0	0	0	1.24	0	0	3.54	0.14	0	0	0	0	0	2.83	0	0	0	0.17	0	0	0	0	0	0	0	0	0	0	0	0	0.1	0
ABHD14A-ACY1	0	0	0	0	0	0	0	0	0	0	0	0	0	0	0	0	0	0	0	0	0	0	0	0	0	0	0	0	0	0	0	0	0	0	0	0	0	0	0	0	0	0	0	0	0	0	0	0	0
ABHD14B	4.05	3.29	5.43	4.62	7.09	5.8	5.98	3.25	7.24	7.21	4.68	4.73	0.03	5.09	0.16	0	0	0	3.29	0.03	8.94	0.04	6.09	10.71	10.75	8.27	15.85	10.39	57.05	6.12	15.37	8.86	0	13.19	4.62	10.63	2.01	0	0.18	4.01	1.5	10.33	0	0	24.32	2.69	0.54	33.48	7.47
ABHD15	0	0	0.04	0.1	0.79	0	0.18	0.03	0.15	0.06	0.19	0.02	0.1	0.18	0.09	0.04	0.63	0	1.82	0.21	0.14	0.19	0	1.83	3.63	0.72	2.92	0.45	0.16	0.47	1.8	0.11	0.95	6.92	0.39	7.72	8.71	11.01	7.41	5.68	3.7	7.55	0.43	0.23	22.92	5.92	2.17	14.92	7.65
ABHD16A	129.54	207.02	194.6	63.65	64.62	59.82	36.45	46.73	90.13	63.88	63.51	65.51	81.64	105.17	66.67	62.67	109.39	42.1	62.47	62.27	89.13	47.47	78.25	64.54	6.69	2.43	17	0.06	3.87	9.33	5.27	1.8	53.87	9.93	45.61	25.76	1.98	3.15	11.94	12.57	1.27	37.76	12.26	6.14	0.24	23.26	0	4.56	1.47
ABHD16B	0	0	0	0.08	0.36	0	0.22	0	0.2	0	0	0.11	0	0	0	0	0	0	0	0	0	0	0	0	0	0	0	0	0	0	0	0	0	0	0	0.26	0.83	2.33	0	0	0.18	1.01	0	0	0	0	0	0	0
ABHD17A	0.3	0.48	0.41	1.61	1.03	8.38	2.07	1.49	1.22	0.94	0.96	0.58	6.23	0.65	0.21	0.21	0.04	0	2.19	0.04	2.56	0.09	2.64	1.09	0.28	1.54	0.85	1.36	1.94	0.48	0	0.38	0.21	0.84	0	1.5	0.15	0.89	0	2.41	0.04	0	0.64	0.58	0.22	0.4	0	0.99	1.02
ABHD17B	32.43	52.11	64.59	58.52	107.34	75.3	25.13	23.97	30.48	27	23.19	27.01	3.79	15.35	10.85	25.96	16.01	21.67	18.54	6.88	25.13	15.22	35.86	22.42	7.53	19.3	16.45	22.59	1.36	2.61	12.31	53.88	14.47	36.98	29.49	24.74	14.3	4.85	50.23	95.66	60.1	125.82	60.83	57.81	0.14	2.65	2.71	7.95	3.52
ABHD17C	2.49	3.17	3.41	2.26	1.86	1.02	1.77	2.74	1.39	0.48	0.88	1.05	0	0	0	0	0	0.03	3.58	0.03	0.61	0.03	6.19	0	0.18	8.96	14.14	1.62	8.48	24.39	41.05	27.58	0	0	4.5	0.13	1.67	5.08	7.1	14.38	9.73	9.1	12.18	4.45	6.88	59.52	0.15	21.11	29.86
ABHD2	20.26	27.95	25.77	54.15	48.8	59.6	27.39	26.2	33.14	32.25	28.83	28.82	75.76	57.82	57.32	88.23	51.46	59.7	44	39.22	52.9	53.53	58.25	48.93	2.04	6.59	6.07	3.17	1.38	4.09	4.66	4.98	20.81	18.08	20.82	22.79	3.71	9.46	6.9	5.74	10.45	7.09	4.37	4.39	2.19	1.59	7.18	4.53	3.41
ABHD3	23.77	42.51	39.66	24.57	28.46	34.26	14.22	14.54	20.78	16.99	15.98	14.69	5.46	24.14	8.81	10.7	38.01	30.26	22.36	14.65	39.04	30.6	26.69	29.67	31.86	29.69	17.65	42.05	4.46	7.37	14.59	21.95	15.29	16.43	10.65	10.35	29.33	18.7	11.78	18.49	35.36	44.9	23.18	48.51	20.98	5.25	0.7	16.36	22.69
ABHD4	0.25	0	0.15	0.27	0.25	0	0.03	0.21	0.11	0	0	0.1	0	0	0	0	0	0	1.05	0.03	0	0	0	0.03	0	0	0	0	0	0	0	0	0	0	10.88	0	0	0	0	0	0	0	0	0	0	0	0	0	0
ABHD5	4.47	3.33	3.44	4.92	2.17	5.97	2.62	1.79	1.23	0.63	1.6	1.26	4.27	0.01	0.56	0	0.1	0.03	3.79	0.5	3	0.12	0.37	3.7	6.73	4.15	6.69	9.33	7.91	11.72	12.24	20.21	11.85	6.17	11.62	8.1	6.13	2.92	4.6	16.77	14.33	4.43	12.66	8.85	24.12	1.14	4.37	7.8	7.82
ABHD6	0.53	0.87	0.16	0.51	0.59	0.32	0.39	1.14	0.63	1.47	0.06	0.43	0	0	7.51	0	0.92	0	0	0	0.12	0	0.8	0	3.03	0.06	0	0	0.06	0.05	9.89	0	0	0	0.98	0.45	0	0	0	1.42	0	0.07	0.03	0	27.08	0.26	0.45	11.27	4.15
ABHD8	0	0.5	0	0	0.15	0.18	0.07	0.04	0.6	0.04	0.07	0	6.88	0	0.05	0	0.03	0	0.12	2.43	0.17	0	0	0.03	0.96	0.14	1.52	1	0	0.35	2.56	0	0	0	0	0	0	0.12	0	0.26	0.09	6.01	0	0	0	0	0	0.73	0.12
ABI1	18.39	17.84	20.17	50.94	47.89	47.25	34.52	34.88	28.35	25.08	24.77	25.27	52.25	19.63	70.5	13.23	15.79	34.77	27.88	39.12	46.72	41.37	40.2	31.66	19.44	9.17	20.11	13.37	11.86	18.94	10.19	5.71	8.22	39.91	17	21.11	7.32	15	2.22	6.71	2.33	0.53	10.17	8.83	12.06	11.34	21.95	7.82	16.27
ABI2	22.05	30.7	28.74	26.43	18.28	26.3	22.21	23.41	20.83	17.59	22.14	20.08	9.96	14.26	14.44	22.49	17.74	35.4	16.24	8.27	23.61	32.55	26.39	18.9	3.58	10.32	5.69	2.53	7.67	4.06	17.34	4.71	14.99	13.28	6.34	14.44	3.56	11.29	1.95	9.32	5.83	9.85	4.64	8.17	0.77	0.74	2.56	1.92	2.73
ABI3	0	0	0	0	0	0.06	0.11	0	0	0	0	0	0	0	0	0	0	0	0	0	0	0	0	0	0	0	0	0	0	0	0	0	0	0	0.17	0.74	0.11	10.17	0.07	0	0.34	0	0	0	0	0	0	0.05	0
ABI3BP	6.11	10.66	7.38	11.94	9.47	15.72	4.42	4.53	5.86	7.16	6.91	8.64	10.77	7.17	0.28	7.07	10.72	18.29	7.91	18.2	11.88	18.04	14.92	15.99	0.16	3.41	1.83	0	0.12	0	0.14	3.58	31.13	24.45	10.96	9.8	2.26	0.03	0.03	2.25	2.09	2.7	0.13	0	6.24	0	0	0	0
ABL1	68.93	74.27	76.9	23.36	35.08	45.92	23.8	22.84	32.22	29.22	28.18	28.29	62.99	31.83	45.25	34.17	29.17	25.78	21.01	26.22	38.51	36.81	54.19	45.5	4.86	9.39	5.37	7.03	5.37	2.9	3.72	8.87	22.41	11.83	21.81	23.87	15.22	7.21	5.7	5.14	8.05	2.03	7.94	9.76	6.44	6.19	4	3.1	4.47
ABL2	10.57	13.84	13.49	15.63	16.39	18.59	9.44	10.67	12.99	13.66	11.84	13	10.59	8.8	29.1	5.86	16.66	20.9	11.84	16.42	12.03	17.67	12.05	16.62	19.69	6.6	10.44	10.2	4.12	11.51	11.34	4.58	19.6	17.23	10.33	10.92	6.74	12.25	4.39	8.52	7.98	8.2	10.27	9.96	13.43	4.84	6.17	6.72	0.15
ABLIM1	1.36	4.67	3.18	0.31	1.92	0.73	4.55	4.62	2.48	1.73	0.72	0.44	0	0	0.62	0.48	0.93	5.29	2.29	4.07	6.94	6.99	4.36	2.71	1.96	1.13	0.84	2.41	0.04	0.47	0	2.56	3.38	0	2.1	0.41	1.9	4.35	0.01	1.69	0.38	0.2	0	0	0	0.89	29.91	2.02	2.79
ABLIM2	2.85	1.59	2.75	6.38	6.46	3.25	3.16	3.19	4.45	4.9	2.95	3.81	0	40.74	28.3	9.83	5.28	11.53	9.86	7.6	10.36	14.64	5.07	21.57	1.71	0.23	0	0	0	0.28	4.41	2.35	10.57	10.54	16.19	12.6	0	0	0	0.04	4.54	18.63	0.03	2.58	0	0	0	0	0
ABLIM3	0.33	0.1	0.32	0.13	0.35	0.28	0.12	0.32	0.17	0.19	0.27	0.12	0.11	0	0	0	0.06	0	0	0	0	0	0	0	0.54	0	0	0	0	0	0	0	0	0	0	0	0	0	0	0	0	11.84	0	0	0	0	0	0	0
ABO	0	0	0	0	0	0	0.05	0	0.4	0.73	0	0	2.18	0	0	0.07	0	0	0	0	0	0.18	1.24	2.08	0	1.14	0	0	0	0	0	0	0	0	0.35	0	0	0	0	0	0	0	0.05	0	0	0	0	0	0
ABR	9.87	10.58	11.43	13.97	16.41	14.24	11.46	13.46	11.64	17.73	17.73	18.35	23.63	19.44	24.33	20.73	36.61	61.89	38.47	59.99	48.89	74.87	49.78	51.02	7.81	6.09	8.51	1.05	0.23	2.55	15.83	11.67	21.67	5.97	19.29	30.16	4.46	4.55	8.77	10.1	14.18	8.75	6.66	13.84	4.75	4.37	0	3.4	12.41
ABRA	0	0	0	0	0	0	0	0	0	0	0	0	0	0	0	0	0	0	0	0	0	0	0	0	0	0	0	0	0	0	0	0	0	0	0	0.06	0	0	0	0	0	0	0	0	0	0	0	0	0
ABRACL	0.35	1.47	1.29	0.88	0	1.14	0.4	0.88	0	0.62	0	0	0	8.99	0	3.52	0	0	2.35	0	1.86	8.85	0	0	4.94	5.47	0.71	0.7	4.34	0	11.07	19.47	39.7	9.92	10.86	0.59	0.3	46.47	35.42	7.26	0	4.03	0	21.2	0.28	0	129.39	0	4.31
ABT1	0.92	0.46	0.72	0.06	0.49	1.18	0.27	0.4	0	0.21	0.58	0.08	0	0	0	0	0	0	2.93	8.29	0	0	0.04	7.72	136.88	80.53	76.31	220.62	175.11	245.72	193.64	215.35	21.9	17.98	8.61	14.58	104.93	69.41	103.79	57.78	99.74	41.43	107.82	133	124.43	113.88	12.82	54.59	34.22
ABTB1	0.14	0.86	0.2	0.29	0.24	0.92	0.28	0.47	0.86	0.04	0.24	0.1	0.03	0	0	1.32	0.17	0.04	1.78	4.98	0	1.15	0	2.41	2	0	14.56	3.53	11.79	0.13	0	2.43	0.39	2.68	0	0	0.15	0.03	0	6.03	5.44	0.89	0	4.02	15.23	0	0	6.9	0.06
ABTB2	98.99	94.67	100.1	35.71	38.13	51.68	43.91	60.52	90.18	81.19	74.69	80.68	33.68	34.3	49.13	46.15	48.45	73.92	54.92	63.56	69.96	70.97	65.26	62.97	9.38	5.21	4.47	14.02	13.65	0.17	6.53	14.77	19.56	20.35	9.73	9.69	16.37	10.19	11.59	19.23	1.24	6.2	11.78	8.99	0	2.84	0.14	2.07	5.71
ACAA1	37.81	52.49	68.83	15.18	18.94	30.3	16.82	12.95	19.83	13.65	18.16	13.57	65.82	19.22	25.97	35.25	32.95	49.59	47.98	30.49	15	32.73	36.13	32.47	1.35	6.16	23.12	15.61	0.09	3.68	2.18	9.29	49.83	24.64	53.24	41.46	29.18	15.93	4.62	35.28	10.6	36.89	8.24	0.16	0.37	2.34	0.71	17.61	17.83
ACAA2	28.35	28.29	38.51	75.46	83.29	60.52	39.75	43.67	49.78	38.73	59.87	60.15	104.85	145.02	53.41	80.12	15.18	72.41	76.17	31.82	41.76	21.82	68.88	53.7	23.51	62.24	43.35	102.54	21.03	1.21	29.06	3.29	45.42	18.82	48.4	22.96	25.23	31.36	0.19	16.29	61.86	38.43	0.47	39.36	80.06	31.95	47.58	91.23	57.06
ACACA	2.71	3.06	2.24	3.33	2.95	3.24	1.62	1.42	2.5	2.18	2.25	2.02	6.92	3.32	2.27	3.22	4.99	3.86	1.34	4.99	5.06	5.06	6.95	3.84	2.51	2.87	8.43	6.77	1.06	3.1	2.89	1.34	1.73	1.9	7.87	3.62	3.46	0.81	3.7	3.45	4.72	1.29	1.06	2.58	2.87	2.86	1.96	8	3.29
ACACB	0.08	0.04	0.01	0.32	0.1	0.35	0.09	0.04	0.07	0.02	0.1	0.03	0.55	0	0	0	0.34	1.2	0	1.98	0.01	0.16	0.89	0	0.13	0.11	0.02	0	0	0	1.4	0.04	0	0.44	0.4	2.1	0	0	0	0.22	0	0.06	0	0.52	0	0	0	0.15	0.04
ACAD10	0.29	0.03	0.25	0.4	0.31	0.56	0.17	0.04	0.33	0.25	0.28	0.3	0	0	4.33	0	0	0	0	0	0	0	0.09	0	35.67	2.62	5.47	2.03	5.41	3.2	0	2.23	0	0.63	1.85	1.88	4.67	0	9.45	3.39	0.21	0.28	0.4	2.25	3.73	1.91	10.93	1.06	4.72
ACAD11	121.47	107.56	92.29	53.03	51.47	52.88	39.77	43.77	44.63	43.13	40.06	36	89.68	63.44	35.41	68.02	53.91	128.13	63.95	49.69	54.51	53.2	46.55	60.13	0.08	3.91	8.37	6.94	0.43	1.12	1.56	5.59	30.07	42.25	20.01	55	0	6.4	0.04	0.78	9.19	11.44	1.35	0.02	16.46	0	12.08	4.16	0.78
ACAD8	25.25	33.54	30.58	13.8	17.14	32.25	12.39	8.62	9.36	7.34	10.06	10.41	20.3	30.52	24.07	2.02	15.47	17.99	4.69	7.13	10.41	0	21.94	10.09	7.08	0.74	17.49	17.59	22.6	0.45	9.29	0.58	10.43	4.16	16.9	2.23	20.34	0.06	19.74	0.08	0.03	0	0.89	15.86	7.1	11.58	0	1.33	5.68
ACAD9	0.42	1.04	0.1	3.34	5.83	5.89	3.17	3.62	3.34	5.67	2.5	3.06	10.24	7	3.58	9.51	1.96	4.65	5.95	3.31	3.26	12.76	2.68	4.93	0.82	5.65	0.8	3.89	8.82	3.64	7.02	11.9	0.47	4.8	7.41	1.88	9.16	4.01	4.88	0.21	2.89	9.61	3.76	4.28	5.9	1.93	0.4	10.17	0.22
ACADL	0	0	0.1	0	0	0	0	0	0.28	0	0	0	0	0	0	0	0	0	0	0	0	0	0	0	0	0	0	0	0	0	0	0	0	5.77	0.07	0	0	0	0	0	0	0	0	0	0	0	0	0	0
ACADM	0.65	1.58	1.53	1.35	1.55	3.85	0.47	0.7	0.4	1.25	1.02	1.24	8.33	0	10.18	5.45	0	0.36	0.88	0.14	0	0	0.42	2.64	0	0.12	0	0	0	0	0	0	0	0.05	0	0	0	0	0.06	0	0	0	0	0	0	0.85	0	1.11	0.14
ACADS	0.09	0	0	2.13	3.49	4.21	1.17	0.87	1.75	1.54	0.68	0.3	0.07	4.5	0.17	17.28	0.38	0.12	0.62	11.26	1.97	0.04	1.54	1.67	7.14	0	6.53	0.06	0.22	0	0	4.41	0	0	0.85	2.7	0.06	5.72	8.04	0	4.22	41.76	0	0	0.35	0	0	8.51	0.93
ACADSB	3.22	5.53	5.73	6.41	5.12	5.15	3.66	3.54	3.13	2.83	4.25	3.11	4.96	12.47	3.59	5.51	13.03	5.14	4.66	3.32	4.68	3.15	5.8	5.53	32.92	20.88	18.01	6.13	10.16	3.83	7.17	7.47	42.36	33.83	19.21	31.35	6.55	14.01	15.22	4.98	6.67	11.37	9.62	10.81	4.17	3.62	77.76	10.48	7.11
ACADVL	10.71	5.79	4.3	6.66	3.04	5.36	3.96	3.28	4.84	3.39	6.54	4.22	1.1	0.1	9.49	2.52	3.24	1.78	3.45	21.58	2.35	0	3.42	2.12	0	1.59	2.25	0	0	0	0	0	2.3	0.58	1.3	11.8	0.24	10.84	0.07	2.8	0	0.22	0	0.48	0	0	0	0	0
ACAN	0	0.01	0	0.06	0	0.06	0	0.03	0	0	0.04	0.01	0	0	0	0	0	0	0.46	0	0	0	0.88	0.01	0	0	0.04	0	0	0	0	0	0	0.03	0	0	0	0	0	0	0	0	0	0	0	0	0	0	0
ACAP1	0	0	0	0	0	0	0	0	0	0	0.03	0	0.84	0	0.13	0	0	0	0.35	0	0	0	0	0	0.11	0	0	0.96	0	0	0	0	0	0	0.21	1.04	1.2	0	0	0.09	0.56	0	0	0.12	0.04	0	0	0.28	0
ACAP2	10.12	10.45	10.51	15.28	9.8	12.43	5.76	5.44	6.5	8.67	9.73	8.92	9.47	6.46	15.72	18.61	8.98	12.57	6.44	6.95	7.22	4.72	13.22	9.08	2.33	1.56	5.01	3.3	2.56	0.12	0.5	8.46	8.4	8.21	8.08	1.88	2.14	5.7	0.13	0.76	6.86	1.47	0.27	0.27	12.36	4.06	6.13	6.66	3.03
ACAP3	0.07	0.11	0.07	0.14	0.12	0.07	0.02	0.4	0.19	0.27	0.44	0.07	0	0.15	0	0	0.07	0.84	0.46	1.66	0.38	0	0.05	1.15	0.07	0	0	0	0	0	0	0	0.03	0	0.05	0	0	0	0	0	0	0	0	0	0	0	3.09	0.61	0.03
ACAT1	154.35	167.81	143.45	90.42	63.67	52.3	47.37	46.21	26.19	22.4	38.56	37.57	54.7	42.38	62	56.31	41.23	51.05	25.71	45.53	30.46	45	27.23	36.01	17.04	30.48	6.63	9.01	17.24	36.54	3.54	24.93	73.44	45.73	38.73	49.77	22.59	62.63	12.75	35.87	7.75	13.68	5.53	17.86	0.05	21.32	0.17	5.07	34.81
ACAT2	107.46	113.1	107.91	88.24	80.15	84.42	42.33	54.17	51.83	48.98	56.35	58.83	149.02	156.45	169.07	165	108.35	120.6	126.09	90.28	109.33	109.6	109.98	163.42	64.35	80.89	35.09	3.22	11.53	20.26	19.67	18.68	176.19	124.68	28.3	98.65	27.95	46.28	9.54	48.35	21.35	38.06	8.46	0.16	0	2.48	6.54	17.82	1.05
ACBD3	36.98	63.44	49.18	77.03	56.1	48.24	40.67	39.59	46.43	41.41	26.92	26.63	52.1	83.3	12.1	47.41	29.83	25.45	33.96	69.87	37.61	37.17	40.08	37.87	80.38	36.85	73.57	86.43	41.47	61.9	31.51	94.77	21.11	50.75	22.54	8.18	75.62	99.17	57.87	59.65	96.34	92.15	67.7	69.26	69.57	29.61	8.1	39.4	31.5
ACBD4	53.71	47.28	32.13	24.48	50.63	83.37	10.89	11.12	13.91	16.19	30.62	32.43	19.14	22.77	23.08	28.94	21.06	20.2	19.21	18.78	17.56	20.49	21.3	15.8	2.43	2.12	0.38	0.6	2.86	0.63	1.19	0.23	20.53	14.05	13.77	17.44	3.07	2.73	1.32	1.69	1.36	1.76	1.8	2.12	0.6	1.28	10.13	0.25	1.14
ACBD5	0.5	1.38	1.62	0.11	0.11	0.27	0.14	0.65	0.04	0.21	0.16	0.73	6.68	10.91	0.19	0.04	0.02	0.13	1.43	0.01	0.03	0.08	0.09	0.09	62.69	31.18	26.47	50.67	40.29	46.25	39.12	75.04	22	7.23	6.55	5.54	50.26	11.49	27.63	20.7	42.1	21.14	37.6	47.09	10	34.04	6.89	11.82	24.68
ACBD6	25.38	26.28	24.36	13.58	7.62	13.21	7.51	9.93	8.7	9.11	6.75	6.73	6.48	6.3	0	51.09	9.52	2.11	2.11	3.59	13.92	5.03	3.76	10.36	0.36	0.56	0	0	2.13	0	14.45	1.25	0	0	8.18	0	6.41	3.28	0	4.23	8.76	6.12	2.41	0	41.3	3.48	3.16	17.29	10.75
ACBD7	0	0.13	0.27	0.29	0.12	0.33	0.29	0.14	0.25	0.2	0.26	0.3	0.42	0.35	0.21	0.23	0.41	0.07	0.57	0.2	0.32	0.32	0.17	0.16	1.8	1.39	1.52	0.79	0.8	0.8	1.34	1.32	1.24	1.51	4.99	0.81	1.18	1.3	1.08	1.33	2.23	1.73	5.28	1.29	1.77	0.64	3.54	3.11	1.13
ACCS	0	0	0	0.37	0	0	0	0	0	0	0	0.17	0	0	0	0	0	0	0	0	0	0	0	0	0	0	0	0	0	0	0	0	0	0	0	0.64	0	0	0	0	0	0	0	0	0	0	8.25	0	0
ACCSL	494.75	536.25	546	439.33	414.54	607.77	702.02	903.97	1091.33	565.01	628.27	524.29	1167.57	1185.18	852.83	1250.15	1449.53	1793.47	1550.41	1765.47	1531.83	1578.74	1609.71	1547.43	21.26	17.33	9.7	7.43	54.65	33.41	26.7	4.55	221.43	254.12	187.47	222.18	10.98	72.61	45.25	57.79	31.32	78.02	33.51	40.42	28.72	0.09	2.59	13.62	3
ACD	16.53	27.31	19.24	38.63	34.37	25.45	30.43	26.31	23.02	21.6	24.2	18.64	15.44	19.63	1.45	20.49	19.3	13.02	18.95	25.66	30.7	23.78	25.3	27.35	5.58	39.4	4.51	0.86	1.17	3.45	0.08	3.3	24.25	13.17	8.59	12.76	17.49	8.31	1.32	10.68	4.68	21.4	0.11	8.48	0.27	7.9	0.7	13	9.46
ACE	0.54	0.03	0.08	0	0	0	0.02	0	0	0	0	0.05	0	0	0.03	1.06	0	0	0	0	0	0	0	0	0	0.09	0.15	3.96	0	4.26	0	0	0	0	0.4	0.24	0	0	0	0	0.89	4.57	0.05	0	0	0.83	0	0.16	0.5
ACE2	24.2	16.49	11.94	57.42	71.81	39.18	21.6	28.77	27.13	33.4	55.46	50.15	42.75	43.76	35.08	46.61	63.7	21.76	35.66	12.39	23.16	29.11	24.39	30.04	0	0	0	0	0.12	0	0	2.56	0.43	8.72	2.73	9.87	1.96	0	0	0.9	0.53	0	0	0	0	0.82	0	0.08	0
ACER1	0	0	0	0	0	0	0	0	0	0	0.07	0	0	0	0	0	0	0	0	0	0	0	0	0	0	0	0	0	0	0	0.46	0	0	0	0	0	0.79	0	0	0	0	0	0	0	0.11	0	0	0	0
ACER2	0.44	0.25	0.22	1.19	0.93	0.31	0.16	0.53	0.22	0.22	0.32	0.04	0.35	0	0	0	1.56	0	2.58	0.02	0	2.3	0	0.49	38.92	19.06	22.7	41.1	21.72	14.08	21.88	33.86	0.6	0	5.14	1.17	41.53	33.43	24.75	43.26	28.27	41.33	32.75	51.22	17.49	9.85	1.37	7.92	5.88
ACER3	9.14	12.18	11.7	11.56	12	11.28	7.74	8.44	8.97	10.84	6.02	5.72	13.99	7.65	8.91	7.7	3.92	5.92	6.17	6.32	5.95	4.88	8.1	7.44	4.07	5.96	2.32	3.17	4.05	3.26	2.32	1.41	3.87	8.57	12.67	5.72	2.89	5.8	7.57	3.85	4.54	2.82	2.92	2.8	10.42	4.55	3.88	9.2	11.38
ACHE	0.09	0	0.67	0.46	0.75	0.22	0.92	0.37	0.53	0.21	0.15	0.11	0	0	0	0	0	0.57	1.08	0.03	0.56	0	0.49	0.23	1.37	4.36	0.06	0	7.4	0	2.11	0	2.75	2.04	4.27	0.78	0	0	0	0.02	0	0.03	0.04	3.2	0	0	0	0.05	0.05
ACIN1	24.92	22.95	21.84	26.63	36.83	34.78	24.2	25.31	28.22	21.99	22.49	21.05	26.44	39.03	19.3	27.97	29.17	20.32	24.7	40.08	28.72	17.02	39.25	37.1	31.88	33.91	20.11	51.92	48.36	33.15	32.06	60.01	2.43	13.03	6.95	11.88	15.53	13.18	18.89	72.79	35.59	22.59	66.8	46.61	26.54	19.9	0.73	12.21	36.92
ACKR1	0	0	0	0	0	0	0	0	0	0	0	0	0	0	0	0	0	0	0	0	0	0	0	0	0	0	0	0	0	0	0	0	0	0	0	0	0	0	0	0	0	0	0	0	0	0	0	0	0
ACKR2	2.11	3.86	3.4	3.62	3.34	5.33	2.13	3.22	3.5	2.64	1.61	1.94	0.4	0.59	14.4	0.56	4.36	4.84	0.16	0.06	1.93	0.34	2.76	1.79	0.38	0.1	0.37	0.32	0.39	0.08	0.18	0.2	8.42	0.32	0.55	5.05	0.21	0.13	0.32	0.13	0.21	0.15	0.1	0.06	0.04	0.21	0.12	1.65	0.17
ACKR3	0	0	0	0	0	0	0	0	0	0	0	0	0	0	0	0	0	0	2.02	0	0	0	0	0	0	0	0	0	0	0	0	0	0.05	0	0	0	0	0	0	0	0	0	0	0	0	0	0	0	0
ACKR4	0.36	1.53	0.75	1.96	1.5	2.17	1.29	1.27	0.88	2.26	0.66	1.52	0.79	1.04	0.08	0	0	5.69	1.37	0	3.29	3.37	0.73	0.49	0	0	0	0	0	0	0	0	0	0.09	0.15	0	0	0	0	0	0	0	0	0	0	0	0	0	0
ACLY	75.72	73.36	59.91	100.59	112.3	92.79	45.52	65.12	96.78	90.71	71.97	70.11	100.33	118.04	115.5	130.32	101.89	127.58	80.28	91.35	108.27	74.47	123.65	106.16	38.17	24.42	23.84	13.67	9.63	12.26	13.73	14.74	71.28	62.1	57.08	38.03	29.72	36.57	13.81	24.01	13.41	14.79	11.76	20.34	40.44	15.21	4.86	23	25.62
ACMSD	0.43	0	0.2	0	0	0	0	0	0	0	0	0	0	0	0	0	0	0	0	0	0.3	0	0	0	1.3	0	0	0	0	0	0	0	0	0	0	0	0	0	0	0	0	0	0	0	0	0	0	0	0
ACO1	1.46	2.81	5.12	14.99	25.91	19.92	7.25	6.54	10.65	10.2	7.91	8.68	20.88	9.96	18.37	5.54	17.84	19.12	13.64	17.39	17.33	12.77	18.9	17.51	8.91	0	7.98	5.04	0.16	0	2.09	2.01	0	11.93	5.85	11.41	0.45	8.14	0	0	0	16.27	8.63	11.8	21.7	8.42	0.1	2.63	5.79
ACO2	6.57	5.22	3.8	19.7	20.29	17.17	14.46	15.25	13.49	14.79	10.96	10.9	54.2	70.21	36.7	13.42	45.17	40.77	52.42	41.06	29.26	52.35	62.52	32.56	17.54	35.14	3.85	2.01	20.92	10.53	11.86	15.63	55.46	48.67	42.81	23.52	2.39	9.87	3.38	11.58	12.18	7.81	13.65	34.64	9.95	16.13	0.14	21.48	10.18
ACOT1	50.11	36.16	46.28	20.04	19.11	29.91	2.53	4.57	1.85	4.71	4.91	6.75	0.52	18.28	0.77	0.14	4.57	5.83	6.92	11.69	9.37	18.42	9.65	14.19	6.61	1.45	4.76	3.49	0.2	0.32	0	2.33	5.06	0.61	1.21	12.24	2.76	0	3.16	4.34	0.89	15.43	0	7	20.79	0.24	0	2.16	2.15
ACOT11	0.14	0	0	0	0.29	0.35	0.22	0	0.25	0.57	0.05	0	0	0	0	0	0.19	0	0.32	2.3	0	0.08	0	0	5.02	22	4.95	3.73	7.66	3.72	4.95	8.58	0	1.24	0.15	0.06	3.99	2.41	6.72	4.31	12.87	22.83	2.53	8.19	19.42	6.29	0.16	6.77	3.41
ACOT12	0	0.05	0.06	0	0	0	0.08	0	0.18	0	0	0	0	0	0	0	0	0.04	0.12	0	0	0	0	0	0	0	0	0	0	0	0	0	0	0	0	0	0	0	0	0.28	0	0	0	0	0	0	0	0	0
ACOT13	33.67	35.08	34.42	13.99	18.08	16.51	9.09	8.93	12.58	14.83	12.34	11.94	7.47	5.84	0.29	1.9	13.13	12	12.35	5.62	9.95	8.2	8.28	10.43	9.22	29.73	13.71	5.65	5.16	5.98	4.45	11.04	19.09	6.54	7.83	27.93	8.25	2.86	6.05	10.81	7.8	3.8	5.63	1.25	4.33	8.89	12.76	8.77	14.22
ACOT2	104.42	76.81	89.26	40.81	48.72	44.2	18.2	23.2	21.8	16.94	21.28	23.63	13.78	29.86	31.63	1.29	26.37	13.59	21.78	27.8	30.12	51.09	17.72	42.87	30.43	15.91	35.05	10.98	37.53	30.48	1.21	14.24	15.21	20.34	6.69	25.97	9.28	0.12	0.15	9.29	7.84	0	0.17	0.87	44.18	15.01	2.45	17.18	50.54
ACOT4	6.73	4.28	4.71	16.35	13.02	11.57	8.64	10.92	6.44	8.81	8.89	9.89	0.83	0	10.38	15.03	31.68	4.09	25.26	27.35	9.47	7.24	10.93	27.41	8.81	7.89	19.46	12.64	0.44	12.37	1.57	4.96	22.85	20.18	8.55	0.48	20.92	19.17	6.26	9.92	0.04	27.97	0	5.01	0	22.76	0.22	4.21	5.54
ACOT6	0	0	0	0	0	0	0	0	0	0	0	0	0	0	0	0	0	0	0	0	0	0	0	0	0	0	0	0	0	0	0	0	0	0	0	0	0	0	0	0	0	0	0	0	0	0	0	0	0
ACOT7	6.92	7.64	6.41	24.25	21.35	26.98	13.89	15	11.2	20.87	11.39	10.46	51.96	0.98	19.39	97.25	4.62	8.25	17.83	34.5	36.08	28.37	31.59	31.89	14.12	20.32	8.78	19.04	25.21	1.6	1.94	3.57	20.64	2.99	17.31	14.51	4.48	14.6	3.09	1.2	0	0	1.09	21.29	23.54	5.46	0	18.11	28.46
ACOT8	5.64	7.55	5.12	5.26	1.97	3.7	2.15	2.41	1.59	1.84	2.11	2.1	0	0	5.52	0	12.25	13.88	0	3.07	5.82	7.84	6	7.74	0.25	0.43	0.92	1.76	0	0.14	0.57	0.82	2.65	6.6	0.16	19.82	6.74	10.81	4.05	1.82	2.02	0.2	0.27	3	6.74	0	0	8.51	7.44
ACOT9	74.04	97.08	100.3	42.22	48.57	36.81	33.91	38.37	30.04	26.31	42.02	51.96	75.62	40.24	36.44	5.3	91.24	127.58	105.57	98.01	74.64	80.75	91.82	104.08	13.64	78.89	55.67	53.26	33.29	4.9	16.79	44.45	5.84	38.72	52.56	17.88	33.02	31.9	0.09	24.26	13.09	33.77	20.34	0.04	22.54	26	0.43	34.15	3.8
ACOX1	2.38	1.78	1.83	4.43	2.22	5.52	1.67	2.49	3.04	2.58	1.52	2.29	1.16	3.25	0.14	1.2	2.18	2.96	5.74	1.85	1.21	3.81	4.26	4.69	3.55	0.91	1.8	6.86	6.84	0.49	0.27	0.49	2.75	4.92	2.26	0.83	1.23	2.06	3.06	0.89	2.67	0.44	0.21	3.51	2.17	4.43	16.56	4.06	0.62
ACOX2	0	0	0	0	0	0	0	0	0	0	0	0.06	0	2.39	0.18	0	3.99	0.03	0.28	0	0	0	0	0	0	0	0.16	0	0	0	0	0.05	0.19	0	2.18	4.12	0	0	0.82	0	0	0	0	0	0	0	0	0	0
ACOX3	2.02	2.76	2.56	3.64	3.63	6.57	1.48	2.07	2.49	3.03	2.51	2.4	0.16	7.63	0.3	0.97	15.34	11.92	9.94	2.46	3.02	12.5	8.35	3.44	6.76	18.24	2.49	11.73	2.44	3.16	5.58	16.67	3.46	11.51	0.89	10.85	4.66	3.47	9.09	6.49	3.59	8.81	0.03	0	8.58	1.84	3.67	4.28	2.5
ACOXL	1.07	1.75	3.86	3.35	2.24	2.24	2.18	1.44	1.83	3.17	1.52	2.34	0.2	0.95	6.23	2.71	0.03	6.02	5.58	3.79	7.7	5.09	5.3	3.63	0	8.85	0	0.05	0	0	0.99	0	0	0.3	0	0	0.49	0	0.4	0	0	0	0.06	0	8.94	6.12	0	0	0
ACP1	29.96	64.85	66.36	88.9	75.04	75.84	53	52.71	53.69	54.95	55.88	49.55	12.31	21.69	19.87	54.69	53.74	43.04	62.96	115.22	55.5	39.57	46.01	82.93	195.61	139.29	281.73	171.12	221.66	152.56	265.11	226.45	102.74	166.31	47.85	29.5	144.59	165.23	201.17	63.77	256.45	253.35	223.77	386.87	278.06	362.73	8.25	176.82	299.08
ACP2	0.23	0.27	0.39	2.01	1.86	2.55	1.99	1.49	0.96	2.36	1.74	1.42	0	0.22	6.76	2.23	2.07	5.42	9.3	0.07	0.67	2.13	5.01	0.84	3.6	0	1.24	0	0.36	0	2.79	0	17.34	0.12	0	2.21	0.03	0.03	0	1.31	0	0	0	0	0	0	0	0.83	0
ACP5	0.76	2.02	0.63	0.48	0.66	0.53	0.55	0.24	0.56	0.95	0.49	0	10.83	10.06	0	0	0	0	0	0	1.11	0	3.08	0	0	0	5.29	0.15	0	0	0	0	0.23	1.88	0	0.85	0	0	0	0	0	0	6.21	0	0.77	1.39	0	2.59	0.08
ACP6	8.98	18.68	20.64	6.99	3.51	2.35	3.2	4.81	2.34	2.83	5.6	4.15	9.01	41.7	0.72	1.3	13.8	13.85	8.54	0.04	4.23	0	6.03	7.39	0	0.58	0	0	0	0.07	0	0	0	7.68	0.5	15.37	0	0	0	0	2.32	3.76	0	0	2.79	4.03	0	4.06	1.81
ACPP	0	0.03	0.14	0	0.09	0	0	0	0	0	0	0	0	0	0	0	0	0	0.27	0	0	0	0	0	0	0	0	0	0	0	0	0	0	0.71	0	0	0	0	0	0	0	0	0	0	0	0	0	0	0
ACPT	0.42	0	0	0.11	0	0	0	0.17	0.2	0	0	0	0	0	0	0	0.26	2.28	0.06	0	0	0	0.15	0.2	0	0	0	0	0	0	0	0	0	0	0.14	0	0.04	0	0	0	0	0	0	0	2.8	0	0	0	0
ACR	0.07	0.31	0	0.93	0.59	0.1	0.58	0.34	1.27	0.72	0.12	0.58	0	0	0	1.99	0.05	0.34	0	0.72	0.49	0.64	0.29	0.1	0	0	0	0	0	0	0	0	0	2.73	0	0.23	0	0	0	0	0	0	0	0	0	0	11.31	1.37	0
ACRBP	0	0.22	0	0.44	0.34	0	0.46	0	0.91	0	0.16	0.03	0	0	0	0	0.11	7.17	0	0	0	0	0.05	1.31	0	0	1.49	0	0	0	0	0	0	0	0.58	0	0	0	0	0	0	0	0	0	0	0	0	0	0.77
ACRC	0	0.06	0.04	0	0.1	0.39	0.02	0	0.44	0.37	0	0.38	0	0	16.96	0	0.25	0.19	0.15	1.39	0	0	0	0	134.56	66.06	32.64	30.56	19.24	66.4	57.61	47.04	3.68	22.21	2.13	9.39	0	0	9.54	0.03	0	0	0	0	0	0	0	0.38	1.94
ACRV1	0	0.28	0.47	0.77	0.59	0.56	0.09	0.84	0.79	0	0	0.24	0.37	0	38.97	0	0	0	0	0	0	0	2.74	0	1.73	0	2.05	0	3.27	0	0	0.52	0	0	0	0	0	0	1.29	0.73	1.14	0	0	0	2.08	0.51	0	0	0.13
ACSBG1	0.24	0	0.71	0.64	0.47	0	0.18	0.69	0.06	0	0.13	0.06	0	0	0	0	0.91	0.03	0.13	0.81	1.43	4.13	0.19	2.2	8.71	15.69	8.17	0	0.05	0.2	0	2.49	0	0	0	0	0.02	0	11.24	0.04	0.02	0.5	13.8	0	0	0	0	0	1.24
ACSBG2	0.04	0.12	0.15	0	0	0	0	0.12	0	0.06	0.06	0.08	0	0	0	0	0	0	0	0	0.12	0	0	0	0	0	0	0	0	0	0	0	0	0	0	0.49	0	0	0	0	0.97	0.02	0	0	0	0	0	0	0
ACSF2	0	0	0	0.17	0	0	0	0	0	0	0	0	0	0	0	0	0	0	0	0	2.32	0.79	0	0	0	0	0	0	0	0	0	0	0	0	9.52	0.08	0	0	0	0	0	0	0	0	0	2.19	0	0	0
ACSF3	0.05	0.52	0.22	1.73	1.07	1.35	0.98	0.57	1.59	1.83	0.53	0.46	15.62	0.02	0.22	0	0.57	6.91	1.04	0.07	4.89	4.44	6.56	5.37	0	0.23	0	0	0	0	0	0	0	0	0	0	0	0	0	5.38	0	0.02	0.08	0	0.04	0	0.14	0.8	0
ACSL1	5.95	4.98	4.97	7.79	13.5	9.36	5.45	7.21	4.56	6.19	5.8	4.04	34.93	28.98	19.92	20.54	6.43	6.41	9.78	5.51	10.31	5.91	13.89	16.11	17.77	21.1	10.2	6.3	31.42	12.87	7.97	11.76	0.11	9.93	10.8	4.46	0.82	1.34	8.11	9.5	1.89	0.22	17.87	3.97	12.36	7.1	22.08	1.93	1.95
ACSL3	147.08	169.63	133.82	98.06	61.72	110.04	38.27	45.11	29.54	24.05	21.7	19.36	12.28	26.57	6.25	15.03	22.64	23.95	3	13.3	25.48	20.56	29.97	25.12	35.12	31.45	121.84	70.03	56.86	39.25	61.96	72.52	13.19	29.7	17.4	6.91	50.9	72.83	59.26	48.43	11.93	10.09	18.01	47.09	148.11	155.11	56.56	77.86	158.27
ACSL4	2.01	2.18	2.26	2.05	1.14	2.2	1.38	1.53	1.88	1.11	0.96	0.96	9.81	5.5	3.6	0	0.05	0.19	0	0.02	1.67	5.32	1.94	2.15	8.82	30.55	16.16	44.14	16.99	13.08	15.13	26.69	6.25	1.68	2.38	1.28	4.57	8.76	11.06	6.27	4.57	4.11	11.33	20.11	13.41	4.67	0	13.2	20.4
ACSL5	3.48	3.13	5.1	3.07	0.14	0	1.12	1.85	1.75	0.76	0.85	0.92	0	0	0	0	0.25	3.67	1.37	1.41	2.63	3.28	0	3.16	0	0	0	0	0	0	0	0	0	0	1.94	0	0	0	0	0	5.46	0.05	8.77	0	0	0	0	0	0
ACSL6	0.07	0.28	0.1	0.17	0.16	0.13	0.28	0.31	0.15	0.27	0.23	0.23	0.02	0.04	0	0.35	0.23	0	0.08	0.03	0.11	0.03	0.02	0.02	0.47	0.34	0.41	0.26	0.85	0.19	0.21	0.24	0.42	0.38	0.28	0.65	0.62	0.48	0.42	0.43	0.17	0.46	0.22	0.19	0.54	0.1	0.3	0.38	0.14
ACSM1	0	0	0	0	0	0	0	0	0	0	0	0	0	0	0	0	0	0	0	0	0	0	0	0	0	0	0	0	0	0	0	0	0	0	0	0	0	0	0	0	2.88	0.03	0	0	0	0	0	0	0
ACSM2A	0	0	0	0.08	0	0.07	0	0.02	0	0.02	0	0	0	0	0	0	0.16	0.13	0.05	0.09	0.06	0	0.03	0.02	0.89	1.31	3.4	2.03	1.15	2.54	3.34	3.29	0.86	0.55	0.65	0.45	1.56	1.59	2.24	2.8	2.75	1.9	1.85	2.41	4.07	3.93	2.01	2.99	4.02
ACSM2B	0	0	0	0	0	0	0	0	0.04	0	0	0	0	0	0	0	0	0	0	0	0	0	0	0	0	0	0	0	0	0	0	0	0	0	0	0	0	6.83	0	0	6.95	0.07	0.12	0	0	0	0	0	0
ACSM3	0	0.88	0.16	0.36	0.1	0	0.4	0	0.05	0	0	0	0	0	0	2.27	0	0	0	0	0	0	0	0	3.66	1.34	1.92	3.58	0	0	0	0	0.85	0	2.7	0	7.37	0.17	0	4.12	0.12	3.21	0	0	0.69	0	0	0	0
ACSM4	0.16	0	0	0.16	0.55	0.37	0.09	0.13	0.05	0.28	0.04	0	1	0	0	0	0	1.6	0	0	0	0.12	0	0	0	0	0	0	0	0	0	0	0	0	0	0	0	0	0	0	0	0	0	0	0	0.09	0	0	0
ACSM5	0	0.13	0	0	0	0	0	0.09	0	0	0	0	0	0	0	0	0	0	0	0	0	0	0	0	0	0	0	0	0	0	0	0.1	0	0	0	0	1.8	0	0.03	3.49	2.24	0.82	0.06	0	6.98	0.7	0	0.42	0
ACSM6	0	0	0.07	0	0	0.08	0	0.05	0.05	0.1	0	0.04	0	0	0	0	0	0	0	0	0	0	0	0	0	0	0	0	0	0	0	0	0	0	0	0	0.21	0	0	0	0	0	0	0	0	0	0	0	0
ACSS1	0	0	0	0	0	0	0	0	0	0	0	0	0	0	0	0	0	0	0	0	0	0	0	0	0	0	0	0	0	0	0	0	0	0	0	0	0	0	0	0	0	0	0	0	0	0	0	0	0
ACSS2	0.84	0.17	0.38	4.76	2.02	3.38	3.44	2.3	4.02	2.78	2.91	2.11	0	0	0.93	17.23	0.93	7.59	7.27	5.17	2.24	8.2	0	0.02	13.34	57.88	24.29	15.32	13.71	4.25	7.74	12.33	3.1	10.13	1.08	0.97	45.18	11.78	32.74	19.27	30.08	55.06	13.15	30.71	23.85	21.44	0.37	29.6	5.87
ACSS3	2.22	3.66	3	5.95	5.78	5.88	2.42	2.08	2.03	1.15	2.54	2.63	22.73	0.02	0.07	0.9	6.69	19.99	1.61	6.76	11.37	14.11	8.03	5.86	0	4.31	0	0	0	0.04	0	0	1.81	2.71	0	0.8	0	0	0	0.11	1.26	0.04	0	0	0	0	0.58	0	0
ACTA1	0.06	0.29	0.09	0	0	0	0	0	0	0	0	0.04	0	0	0.14	0	0.05	0	0	0	3.14	0.05	0	0	15.28	6.87	5.23	10.15	8.23	25.55	32.6	7.54	0	0	1.77	5.09	2.99	0.23	0.05	3.06	0	1.89	0.26	12.9	9.72	0	0	0.69	0.58
ACTA2	0	0.23	0.86	0	0.12	0	0.36	0.22	0	0	0.27	0	0	0	0	0	0	3.08	0	0	0	0	0	0.47	0	0	0	0	0	0	0	0	0	0	11.37	12.22	0	0	0	0	0	0	0	0	0	0	0	1.26	0
ACTA2-AS1	0	0.05	0.23	0.14	0.08	0	0.18	0.11	0	0.12	0.05	0	0	0	0	0	0	0	0	0	0	0	0	0	0	0	0	0	0	0	0	0	0	0	0	0	0	0	0	0	0	0	0	0	0	0	0	0	0
ACTB	353.58	406.47	389.45	253.37	224.16	217.47	233.52	296.18	295.53	211.37	459.87	438.98	442.23	475.72	480.58	473.06	378.72	467.8	459.34	386.77	477.14	485.66	550.05	522.3	1211.41	602.63	811.59	1598.85	1354.38	722.61	522.33	750.17	329.16	507.54	288.38	358.67	241.57	289.91	543.98	1420.21	472.46	577.98	893.94	607.2	444.9	660.13	9.59	1052.12	781.17
ACTBL2	0	0	0	0	0	0	0	0	0	0	0	0	0	0	0	0	0	0	0	0	0	0	0	0	0	0	0	0	0	0	0	0	0	0	0	0	0	0	0	0	0	0	0	0	0	0	0	0	0
ACTC1	0.1	0	0	0	0.04	0	0	0	0	0	0	0	0	0	0	0	0	0	0	0	0	0	0	0	0	0	0	0	0	0	0	0	0	0	0	0	0	0.76	0	0	2.26	0.18	0	0	0.03	0.04	23.53	0	0.03
ACTG1	1887.74	1412.89	1617.71	2041.5	1483.68	1202.1	1939.03	1739.13	1909.63	1864.02	2905.39	2846.64	2533.13	2782.35	2335.19	2560.97	1922.59	2260.63	2126.71	2839.57	1792.03	2166.44	2323.82	2077.65	771.58	1300.47	1219.56	968.66	1265.78	575.16	1114.35	796.85	1949.77	1283.06	1724.47	1582.75	802.63	985.77	743.46	1159.55	723.12	876.74	883.58	637.77	1925.06	2025.93	41.24	3875.73	1389.35
ACTG1P17	0.23	0.28	1.09	0.08	0.1	0.32	0.43	0.4	0.57	0.67	1.26	0.6	1.17	1.09	0.13	0.8	15.39	0.43	1.44	0.28	0.59	0.32	0.57	0.36	2.98	1.49	1.03	4.3	2.52	1.36	3.23	1.18	4.36	1.84	1.42	4.39	2.69	1.55	3.85	1.43	3.28	1.7	3.65	2.8	2.63	1.2	11.18	1.42	1.14
ACTG1P20	1.84	1.63	1.9	2.54	3.11	2.4	3.78	4.79	4.11	3.99	3.99	4.37	0.54	2.56	2.93	1.88	1.33	1.79	1.37	1.06	1.23	1.09	0.99	1.2	7.67	4.17	29.58	15.88	15.09	2.93	25.16	31.5	2.28	1.55	2.48	2.42	20.19	10.27	9.05	8.44	7.67	35.74	23.35	2.28	2.83	9.17	1.91	14.42	2.23
ACTG1P4	0	0.17	0	0.07	0	0	0.04	0.04	0	0.04	0	0	0	0.29	0	0	0.14	0	0.04	0	0	0	0	0	0	0.15	0	0.28	0	0	0	0	0	0	0	0	0.03	0.2	0	0.03	0.13	0.46	0.04	12.33	0.11	0	0	0.1	0
ACTG2	8.31	9.83	7.91	70.94	57.51	48.91	56.44	55.46	53.56	57.24	37.69	40.43	44.04	28.49	133.6	55.14	77.8	63.62	68.87	38.84	81.26	15.18	58.73	43.01	3.34	12.49	4.35	22.41	24.71	0.53	21.82	1.63	46.06	9.19	64.47	27.87	0	0.17	42.13	25.91	18.49	45.51	16.06	0.05	1.15	0	0	0.26	9.41
ACTL10	0	0	0	0	0	0	0.04	0	0	0	0.27	0	0	0	0	0	0	0	0	0	0	0	0	0	0	0	0	0	0	0	0	0	0	0	0	0	0	0	0	0	0	0	0	0	0	0	0	0	0
ACTL6A	176.86	177.77	129.39	126.65	109.68	143.76	59.74	56.86	29.1	36.23	51.18	51.77	76.85	51.7	40.06	116.31	53.31	94.55	13.11	43.23	92.15	66.41	94.05	76.53	63.38	22.61	75.5	36.97	54.01	103.89	24.41	113.27	0.19	3.99	31.57	13.48	9.67	1.58	0.17	16.06	22.6	53.95	16.43	39.06	109.48	32.27	1.24	91.93	55.5
ACTL6B	0	0	0	0	0	0	0	0	0	0	0	0	0	0	0	0	0	0	0	0	0	0	0	0	0	0	0	0	0	0	0	0	0	0	0	0	0	0	0	0	0	0	0	0	0	0	0	0	0
ACTL7A	0	0	0	0	0	0	0	0	0	0	0	0	0	0	0	0	0	0	0	0	0	0	0	0	0	0	0	0	0	0	0	0	0	0	0	0	0	0	0	0	0	0	0	0	0	0	1.68	0	0
ACTL7B	3.25	5.17	1.47	1.91	2.64	5.94	3.51	1.67	2.67	1.17	0.56	1.07	9.21	0	0	5.56	2.2	1.56	9.63	20.73	2.82	18.68	0.91	5.61	0	3.33	0	0	0	0	0	0	0.79	43.2	21.09	0.22	2.08	0	0	0.04	0	0	0	0	0	0	0.26	0	0
ACTL8	3423.54	2016.28	1588.42	1941.31	1691.25	2069.81	3781.51	4494.55	3948.33	3301.34	3391.24	3204.57	2307	2277.19	2363	2524.13	3148.2	2364.29	3239.31	2882.87	3185.2	2621.63	2884.28	2869.99	669.46	936.56	1116.93	780.74	828.09	1252.9	1039.81	1361.6	2097.88	990.1	1998.92	2221.68	752.11	805.35	912.5	1762.94	937.54	972.98	1326.88	725.06	302.37	89.68	125.91	255.04	73.3
ACTL9	0	0	0	0	0	0	0	0	0	0	0	0	0	0	0	0	0	0	0	0	0	0	0	0	0	0	0	0	0	0	0	0	0	0	0	0	0	0	0	0	0	0	0	0	0	0	0	0	0
ACTN1	172.87	157.98	162.34	101.44	107.24	133.57	72.96	70.08	69.98	86.4	64.49	73.03	50.9	142.06	196.5	90.75	48.76	72.45	78.6	81.94	81.9	90.13	108.8	43.39	3.61	6.09	15.38	4.18	10.98	5.78	0.04	3.73	26.73	32.24	49.71	25.55	1.68	0.02	4.31	10.51	7.61	0.26	1.97	2.19	5.46	3.88	18.23	7.34	5.6
ACTN1-AS1	0	0	0	0	0.3	0	0	1.16	0	0	0	0.12	0	0	0	0	0	0	0	0	0.97	0	0	0	0	0	0	0	0	0	0	0	0	0	0.69	0	0	0	0	0	0	0	0	0	0	0	0	0	0
ACTN2	0.11	0	0.03	0.19	0.03	0	0	0	0	0	0.06	0	0.01	0	0	0	0	0	3.25	0.11	0.88	1.78	0	0.96	0	5.35	5.94	2.24	0.08	0.05	1.09	12.54	0.73	0.02	0.04	0	2.54	2.67	0.03	0.08	0	0	0	0	0.24	0	0	0.1	0
ACTN3	0.18	0.23	0.38	2.59	5.76	3.59	1.48	1.72	4.56	4.35	4.51	5.45	34.65	15.05	2.77	11.74	12.94	0.38	5.57	2.69	4.26	2.52	3.24	1.91	0	2.87	0.13	0	0.05	0	0	0	0.18	0	7.53	4.19	3.31	0.04	0.54	0.02	0.02	0.02	0.08	2.35	0	0	42.56	0	0.16
ACTN4	17.27	14.57	9.98	13.47	11.75	12.42	10.51	12.34	15.1	18.21	9.63	11.14	6.94	33.89	19.6	5.15	15.78	18.24	12.22	9.24	19.27	12.78	17.66	12.48	21.3	21.62	11.28	13.61	8.61	13.63	12.58	10.73	8.14	7.31	11.25	21.73	3.14	10.48	26.05	15.74	13.54	15.74	10.45	14.23	8.46	22.38	1.38	7.57	17.18
ACTR10	38.03	50.08	50.08	26.61	39.71	29.81	21.67	27.08	32.96	27.82	25.61	25.41	39.87	19.22	22.57	15.26	42.21	31.22	18.59	35.94	31.2	27.18	27.7	42.76	20.51	13.21	13.81	19.08	7.56	18.71	26.06	8.07	3.11	14.9	11.52	0.08	1.93	5.21	10	9.6	0.41	0.07	2.43	26.73	58.27	33.23	1.32	11.2	69.22
ACTR1A	4	5.77	3.95	14.19	12.39	12.26	9.04	9.05	8.93	13.25	8.5	8.9	1.74	6.33	1.88	6.67	1.75	5.02	9.8	4.72	8.09	18.21	6.5	16.95	17.67	23.63	2.05	19.53	31.04	4.05	14.35	8.34	0.04	12.12	5.35	27.84	1.1	28.65	20.62	22.58	21.08	0.53	23.14	22.94	0	10.94	0.12	31.98	11.01
ACTR1B	1.57	1.29	0.67	28.02	15.16	13.79	9.01	10.25	16.84	14.79	12.08	6.94	24.11	16.1	9.97	5.94	9.26	0.13	18.68	1.45	14.03	21.41	18.12	16.56	0	0.39	2.47	0	0.19	5.64	3.06	2.43	8.04	1.35	1.92	15.16	10.61	0.06	0	1.39	0.37	0	0.3	0	0	0	0	3.57	0.9
ACTR2	52.59	115.22	97.88	125.69	118.1	126.44	98.92	118.16	116.21	87.77	70.22	65.22	107.3	166.33	108.11	126.96	71.38	130.08	80.42	105.29	130.43	147.47	95.68	103.96	54.74	30.17	18.81	50.54	36.75	13.75	8.76	30.84	31.72	58.1	34.38	32.45	9.19	12.78	15.62	13	21.82	25.98	14.3	0.06	10.24	41.49	13.17	25.93	30.48
ACTR3	18.72	26.32	28.16	61.25	60.62	57.13	39.88	48.05	41.03	37.67	42.7	36.19	30.46	38.06	24.4	18.66	19.31	37.08	31.25	33.53	34.91	25.84	30.93	26.24	50.64	29.48	54.08	68.99	48.86	34.45	52.51	25.46	9.93	18.41	7.11	17.85	4.25	8.78	11.05	9.63	17.29	2.61	13.91	20.35	35.65	51.77	0.83	21.18	86.82
ACTR3B	45.47	49.3	51.61	35.48	20.75	26.29	17.65	18.34	21.72	16.14	12.87	21.01	18.25	2.31	1.87	13.66	18.02	20.76	19.01	15.41	20.43	25.12	16.42	12.71	0	4.45	4.37	5.2	4.06	0.06	11.91	1.11	0.05	3.23	4.95	5.54	7.36	1.56	5.98	4.6	3.18	14.1	0.23	13.65	18.87	11.79	7.56	12.35	0
ACTR3BP2	0	0	0	0	0	0	0	0	0	0	0	0	0	0	0	0	0	0	0	0	0	0	0	0	0	0	0	0	0	0	0	0	0	0	0	0	0	0	0	0	0	0	0	0	0	0	0	0	0
ACTR3BP5	0	0	0	0	0	0	0	0	0	0	0	0	0	0	0	0	0	0	0	0	0	0	0	0	0	0	0	0	0	0	0	0	0	0	0	0	0	0	0	0	0	0	0	0	0	0	0	0	0
ACTR3C	0.69	0.31	0.35	0.6	0.04	0.82	0.07	0	0.33	0.69	0	0	0	0	0	0	10.14	0.07	0	0.88	0	0	0.01	0	0	0	0	0	0	0	0	0	0	0	2.33	0	0	0	0	0	0	0	0	0	0	0	0	0	0
ACTR5	1.89	3.8	3.03	23.99	10.03	13.99	10.16	10.52	7.4	10.29	7	4.98	26.8	28.41	5.44	38.72	7.6	8.51	3.69	10.59	13.05	12.56	16.94	18.9	24.26	18.2	12.91	15.5	22.06	24.85	27.7	17.8	18.86	17.29	24.56	15.11	23.47	23.08	46.98	41.88	25.74	4.99	62.02	42.29	27.71	10.16	0.72	17.46	9.5
ACTR6	0.44	1.59	1.81	4	3.02	1.73	0.7	2.14	2.28	2.21	0.96	1.38	0.03	0	0.18	0	0.08	0	1.6	0.08	0.21	4.6	1.64	0.47	171.45	55.22	64.15	83.37	56.57	106.57	102.04	82.37	13.7	14.57	0.92	26.47	40	47.58	25.46	11.7	33.89	10.18	16.88	28.29	13.31	67.69	0.44	9.59	35.83
ACTR8	0.88	1.58	1.64	5.43	4.13	3.99	4.24	3.47	2.53	3.46	1.48	0.99	12.31	0	0.43	0.03	0.72	6.05	2.38	22.16	6.73	17.6	11.04	14.39	6.92	22.4	0.2	14.4	0.27	13.31	8.98	15.9	0	0.22	2.25	13.31	0	0	0.02	0.79	0	0	0.02	0	15.15	12.13	6.89	14.46	14.41
ACTRT1	0.13	0	0	0	0.11	0	0	0.11	0	0	0.05	0.23	0	0	0	0	0	0	0	0	0	0	5.96	0	0	0	0	0	0	0	0	4.16	0	0	0	0	0	0	0	0	0	0	0	0	0	0	0	0	0
ACTRT2	0	0	0	0	0	0	0	0	0	0	0	0	0.38	0	0	0	0	0	0	0	0	0	0	0	0	0	0	0	0	0	0	0	0	0	0	0	0	0	0	0	0	0	0	0	0	0	0	0	0
ACTRT3	0	0	0	0	0	0	0	0	0	0	0	0	0	0	0	0	0	0	0	0	0	0	0	0	3.08	4.36	0.09	9.68	4.04	0	11.28	9.16	0	7.65	2.45	14.49	2.77	0	0	9.23	0.03	0.03	0.94	0	0.11	0	24.46	9.02	0
ACVR1	33.31	58.91	54.03	38.92	36.27	52.51	16.11	23.01	23.68	16.1	24.47	17.8	65.99	36.93	46	27.89	46.64	45.19	42.29	31.92	32.55	54.86	66.66	36.69	19.4	1.88	10.92	11.71	4.05	14.53	18.03	2.87	39.84	5.72	8.86	8.92	22.96	50.79	17.16	10.07	21.33	21.5	4.85	0.02	8.46	9.17	3.22	6.56	13.29
ACVR1B	196.69	167.3	229.83	155.69	221.61	202.5	132.47	178.56	174.71	185.81	155.67	167.61	57.3	61.07	62.72	57.5	96.26	138.42	100.14	116.3	188.22	182.71	158.98	141.89	7.51	7.83	6.03	21.11	22.24	4.61	6.29	17.64	17.65	25.94	19.33	44.12	12.3	7.23	13.48	10.62	19.19	10.06	20.49	3.76	0.72	6.17	1.94	3.19	2.7
ACVR1C	1.14	1.78	2.34	2.1	0.98	2.12	0.58	0.46	1.36	0.41	0.91	1.04	0	0	0	0	0	2.07	1.72	0.02	0.24	0.53	0.39	0	0.84	0.32	0	0	0	0	1.01	0.01	0	0.09	0.06	1.08	0	0	0	0.15	0.56	0	0	0	0.33	0.14	0	0.14	2.64
ACVR2A	7.51	9.83	7.01	26.4	11.75	19.87	14.79	16.46	10.08	10.72	13.59	14.74	17.95	11.25	19.63	33.55	8.48	1.76	4.67	8.8	14.04	15.91	12.63	15.91	13.51	7.75	19.57	5.71	21.66	39.38	16.07	14.25	10.6	3.72	20.11	5.5	14.47	1.71	2.99	15.79	14.1	20.22	20.08	1.73	2.03	4.35	48.63	3.31	2.56
ACVR2B	47.12	41.91	49.87	43.79	23.65	41.42	22.12	22.72	23.73	29.89	22.24	22.06	17.39	9.89	10.77	12.21	11.88	19.92	22.14	15.45	24.81	21.5	20.11	22.71	5.18	5.45	6.52	1.98	2.56	4.19	3.57	1.55	7.22	8.54	7.27	6.43	5.02	3.74	0.99	4.52	7.25	7.55	8.85	6.36	7.8	12.43	6.17	6.67	7.14
ACVR2B-AS1	0	0.33	0	0.43	0.31	0.05	0.03	0.06	0	0.79	0.06	0	0.03	0.93	0.04	0.08	0	0	0.41	0.03	0	0	1.68	0	0.06	0.81	0	0.02	0	0	0	1.94	0	1.3	0.07	5.1	6.32	0.1	2.45	0.04	1.02	0.2	0	0.01	0	0	0	0	0.14
ACVRL1	0	0	0	0	0.07	0	0.02	0	0.11	0.27	0.2	0	5.2	0	0	0	0.02	0	0	0	1.16	0	0	0	0	0	0	0	0	0	0	0	0	0.03	0.03	0.26	0	0	0	0	0.03	0	0	0	0	1.67	0.17	0.05	0
ACY1	0	0	0	0	0.44	0	0	0	0	0	0	0	0	0	0	0	0	0	0.52	0.04	0	0	0	0	0	0	0	0.08	0	0	0.33	9.12	0	0	0	0	0	0	0	0	0	0	0	0.04	0	0.32	0	0.5	0
ACY3	0	0	0	0	0	0	0	0	0	0	0	0	0	0	0	0	0	0	0	0	0	0	0	0	0	0	0	0	0	0	0	0	0	0	0	0	0	0	0	0	0	0	0	7.06	0	0	0	0	0
ACYP1	71.99	80.76	50.92	53.05	36	28.25	31.08	37.81	22.19	43.37	40.92	34.15	33.18	0	0.19	0	49.62	36.26	45.65	25.45	23.46	34.59	37.65	64.21	0	9.11	13.15	10.99	4.06	8.68	0	1.55	19.83	31.88	30.91	37.21	15.27	8.65	0.97	16.26	18.56	0.66	0.33	34.49	24.46	0	26.38	2.21	0
ACYP2	0.46	1.06	0.32	0.47	0	0.43	0.13	0.26	0.45	0.07	0.07	0.27	0	0	0	0	0	0.13	0.41	0	0	0	0	0	1.94	0	0	0	0	0	1.34	0.2	5.18	0	5.37	0.13	0.69	3.71	0	0	0.94	0.61	0	0	1.7	0	0	1.29	0
ADA	50.35	28.31	28.48	60.44	61.81	90.97	48.05	42.3	50.79	61.31	48.79	41.5	107.93	86.37	140.2	136.86	115.49	119.51	121.14	82.68	101.52	100	185.07	91.29	0	22.28	23.17	21.05	92.56	9.31	0	24.25	53.88	80.19	128.87	150.56	31.22	15.35	14.23	13.81	35.59	21.01	1.1	0.24	25.04	0	3.82	13.73	0.16
ADAD1	82.22	95.89	85.48	139.51	150.7	128.52	146.04	143.7	119.32	118.1	115.81	110.2	106.29	155.84	130.63	111.76	90.04	155.25	102.24	119.43	101.24	129.64	122.55	140.01	27.54	5.03	7.99	14.97	0.14	10.83	0.17	16.45	77.58	85.9	59.24	53.02	5.78	0.62	25.81	10.3	0.55	7.82	0.15	1.37	61.43	0.08	79.88	18.09	24.37
ADAD2	4.7	1.78	5.03	8.21	9.63	12.24	8.76	8.24	10.48	7.85	4.59	3.34	5.09	0.38	4.58	12.12	2.02	4.05	14.74	13.62	6.67	9.21	9.77	12.84	10.87	0.43	0.27	0	4.22	0	1.3	0	2.33	5.32	6.51	0	3.5	0	13.49	3.98	4.67	0.11	5.72	0.55	0	0	6.29	3	1.52
ADAL	35.23	35.46	38.47	36.47	25.58	29.15	26.24	33.15	22.89	27.76	21.63	22.85	2.3	24.53	10.77	1.33	11.03	0.22	8.71	19	13.71	25.82	15.63	10.85	17.15	17.22	13.8	0.64	23.79	24.62	15.83	9.25	3.82	6.54	5.86	3.04	15.24	24.69	0.11	3.98	7.41	0.98	20.96	28.95	28.36	19.29	134.41	18.76	22.69
ADAM10	17.03	26.2	19.3	46.17	37.85	42.4	21.56	25.03	29.78	24.79	24.55	28.61	61.81	27.9	44.69	40.34	9.39	43.17	16.5	26.99	25.43	31.62	22.14	20.46	20.28	9.61	27.85	16.92	19.06	18.27	7.46	39.16	13.04	18.99	5.38	19.22	4.13	0.94	3.55	8.22	13.71	14.89	11.63	17.7	4.74	21.72	0.07	16.38	14.7
ADAM11	0.08	0.18	0.03	0.46	0.14	0.14	0.6	0.17	0.38	0.2	0.05	0.3	0	0.33	1.83	0	2.78	1.56	1.53	0.3	0.29	0	0.21	1.25	0	0	0	0	0	0	1.05	0	0	0	2.08	0.03	0	0	0.08	0.12	0	0	0	0	0	0	0	0	0
ADAM12	0.37	0.63	0.62	1.96	1.09	1.1	1.03	0.4	1.75	0.86	0.86	0.72	11.49	0.61	1.57	0.37	0.52	0.85	1.11	0.57	0.88	1.89	1.28	2.9	0	0	0	0	0	0.04	0	0.07	1.47	0.64	1.5	2.13	4.74	0	0	0.38	0.04	0	0	0	0	0	6.13	0	0
ADAM15	1.71	2.15	1.52	3.29	3.66	5.77	2.99	1.8	2.56	5.38	1.46	1.87	13.82	9.89	1.1	0.27	13.83	0.52	1.96	4.47	10.97	0.46	5.86	2.51	2.74	0.75	1.23	6.52	16.21	0.77	5.82	0.92	18.06	13.56	2.76	0.21	3.01	15.44	1.5	2.74	3.07	0.02	0.1	0.29	0.05	0	26.62	0	4.25
ADAM17	73.95	56.15	51.69	61.6	42.34	47.84	27.65	30.81	39.79	38.22	33.69	37.89	71.44	74.54	41.7	102.72	50.4	12.25	29.52	25.92	46.01	37.59	43.13	47.16	46	28.14	34.29	26.79	8.48	40.48	27.48	28.48	31.98	23.14	29.06	29.46	8.74	2	12.46	8.33	9.79	3.31	9.72	14.55	13.82	26.99	18.54	11.67	18.22
ADAM18	0	0	0	0	0	0	0	0	0	0	0	0	0	0	0	0	0	0	0	0	0	0	0	0	0	0	0	0	0	0	0	0	0	0	0	0	0	0	0	0	0	0	0	0	8.8	0.11	0	0	0
ADAM19	18.86	23.45	25.41	37.46	43.34	41.14	25.81	27.97	29.29	35.56	24.83	26.28	34.92	5.93	18.94	14.68	24.01	39.4	29.4	24.32	31.24	21.39	30.68	43.07	0.04	0.02	1.8	0.62	1.34	0.05	0.3	2.83	9.21	13.9	15.61	7.49	2.62	2.6	0.08	4.34	0.89	0.03	0.12	1.63	0.08	1.64	0.05	2.55	2.93
ADAM1A	0	0	0.04	0.05	0	0	0	0	0	0	0	0	0	0	0	0	0	0	0	0	0	0	0	0	0	0	0	0	0	0	0	0	0	0	0	0	0.06	0.16	0	0	1.4	0.06	0	0	0	0	0	0	3.39
ADAM2	0	0	0	0	0	0	0	0	0	0	0	0	0	0	0	0	0	0	0	0	0	0	0	0	0	0	0	0	0	0	0	0.23	0	0	0	0	0	0	0	0	0	0	0	0	0	0	0	0	0
ADAM20	0.58	0	0	0.1	0	0	0	0.16	0	0	0	0	0	0	0	0	0	0	0	0	0	0	0	0	0.2	0	0	0	0	0	2.9	0.17	0	0	0	0	0	0	0	0	0	0	0.03	4.95	0	0.27	0	0	0
ADAM20P1	0	0	0	0	0	0	0	0	0	0	0	0	0	0	0	0	0	0	0	0	0	0	0	0	0	0.14	0.3	0	0	0	0	4.6	0	0	0	0	2.1	0	0.41	0.38	3.68	0.09	0.02	10.76	0	0	0	0	0
ADAM21	0.33	0.12	0.7	1.28	1.56	1.91	0.37	0.47	1.04	0.84	0.11	1.02	0	0	1.16	0	5.66	0.03	3.55	0	2.34	0	4.19	2.56	0	0	0	0	0	0	0	0	0	0	0	0	0	0	0	0	0	0	0.08	0	3.6	0	0	0	4.04
ADAM21P1	0.06	0.05	0	0.13	0.18	0.29	0	0.13	0.21	0.04	0	0.16	0	0	0.25	0	1.99	0	0.81	0	0.17	0	1.43	0.36	0	0	0	0	0	0	0	0	0	0	0	0	0	0	0	0	0	0	0	0	1.23	0	0	0.05	1.16
ADAM22	0.11	0.37	0.14	0.49	0.17	0.29	0.13	0.25	0.32	0.6	0.14	0.04	0	0	0	0	0	1.04	0.12	0.05	0.02	0	2.89	0.37	8.17	0	0.27	0	0	0.04	0	0	0.79	0.34	0	0	0	0	0	0	0	0	0	0	0	0	0	0.22	7.13
ADAM23	0.27	0.6	1.18	2.61	2.72	2.36	0.65	0.88	1.33	0.8	0.93	1.97	0	0.34	0.43	0	0	0	0	1.07	0.05	0.7	2.83	2.32	0.49	0.05	0.9	6.07	0.04	0	1.62	2.12	3.39	3.48	0.79	0.34	1.02	0	0	0.19	0.74	0.03	0.06	0	7.45	0.5	2.07	6.9	1.48
ADAM28	0	0.24	0.26	0.93	0.9	1.01	0.61	0.67	0.31	0.16	0.23	0.54	7.78	0	0.05	10.48	0.01	0.04	3.71	0.28	0	3.21	0.07	0.52	1.85	0	0.1	0	0	4.13	0	0.05	7.96	17.73	0.03	4.83	0	1.92	0	0.18	0	0.06	0	0	0	0	5.21	0	0.19
ADAM29	0	0	0	0	0	0	0	0	0	0	0	0	0	0	0	0	0	0	0	0	0	0	0	0	0	0	0	0	0	0	0	0	0	0	0	0.36	0	0	0	0	0	0	0	0	0	0	0	0	0
ADAM30	0	0	0	0	0	0	0	0	0	0	0	0	0	0	0	0	0	0	0	0	0	0	0	0	0	0	0	0	0	0	0	0	0	0	0	0	0	0	0	0	0	0	0	0	0	0	0	0	0
ADAM32	0.2	0.61	0.27	0.6	0.17	0.79	0.17	0.11	0.55	0	0	0	0	0	0	0	0	0	0	0	0.48	0.1	0	0	0	3.69	0.68	1.75	0.05	0	0.86	4.93	0	0	0	0	0	0.35	8.62	0.14	0	0.28	0	0	0	0	0	0	0
ADAM33	0	0	0	0	0	0	0	0	0.03	0	0.02	0	0	0	0	0	0	0	0	0	0	0	0	0	0	0	0	0.87	0	0	0	0	0	0	0	0	0	0	0	0	0	0	0	0	4.47	0	0	0	0
ADAM3A	0	0	0	0	0	0	0	0	0	0	0	0	0	0	0	0	0	0	0	0	0	0	0	0	0	0	0	0	0	0	0	0	0	0	0	0	0	0	0	0	0	0	0	0	0	0	0	0	0
ADAM5	0	0	0	0	0	0	0	0	0	0	0	0	0	0	0	0	0.52	0	0	0	0	0	0	0	0	0	0	0	1.26	0	0	0.7	0	0.14	0	0	2.63	0	0.79	4.03	3.85	0.03	0	0	2.97	0	0	0	0
ADAM6	0	0	0	0	0	0	0	0.08	0	0	0	0	0	0	0	0	0	0	0	0	0.2	0	0	0	0	0	0	0	0	0	0	0	0	0	0.1	0	0	0	0	0	0	0	0	0	0	0	0	0	0
ADAM7	0	0	0	0	0.06	0.04	0	0	0.08	0	0	0	0.27	0	0	0	0	0	0	0	0	0	0.03	0	0	0	0	0	0	0	0	0	0	0	0	0	0	0	0	0	0	0	0	0	0	0	0	0	0
ADAM8	16.39	10.95	10.15	8.22	8.76	12.12	4.07	4.6	8.74	6.65	3.9	3.08	0	0	0	4	6.32	2.23	10.02	2.47	12.41	9.71	6.53	12.9	1.72	0	0	0	0.14	0	0	0	0	0.27	0.59	1.74	0.95	5.82	0	1.86	1.2	0.02	0	0.02	0	0	0	0.16	0
ADAM9	0.58	1.84	1.66	1.92	2.8	2.34	1.15	1.62	2.24	1.5	1.41	2.32	0	3.16	0	0	0.84	0.17	3.29	2.6	8.97	0.18	2.42	2.88	21.2	3.62	7.64	25.55	9.15	12.96	17.97	29.63	0.29	2.68	2.59	3.35	4.67	10.38	9.62	21.58	14.41	0.47	8.27	15.08	7.83	4.22	0.18	7.99	28.25
ADAMDEC1	0.08	0	0	0.06	0	0	0	0	0.04	0	0	0	0	0	0	0	0	0	0	0	0	0	0	0	0	0	0	0	0	0	0	0	0	0	0	0	0	0	0	0	0	0	0	0	0	0	0	0	0
ADAMTS1	0	0.02	0	0	0	0.13	0	0	0	0	0	0	0.72	0	0	0	0	0	0	0	0	0	0	0	0.06	0.31	0.16	2.88	0	0	0.92	0.49	13.68	24.36	27.24	33.97	0	0.96	0.02	6.67	0.42	2.2	0.02	0	2.42	0	5.27	6.38	0
ADAMTS10	0.15	0.13	0	0.22	0.13	0	0.53	0.52	0.43	0.2	0.12	0.28	0	0	0	0	3.05	0.19	1.36	0	0.18	0.14	0.04	0	0	0.36	0	0	0	0	0	0	0	0	0	1.37	0	0	0.02	0	0	0	0	0	0	0	0	0	0.92
ADAMTS12	1.54	1.27	0.32	0.54	0.28	0.3	0.24	0.67	0.42	1.01	0.11	0.01	0.01	0	0.08	0	0	1.49	0.94	2.08	0	0	0	0	0	0	0.29	0	0	0	0	0	0.24	1.22	0.04	3.27	0	0	0	0	1.17	0.04	0	0	4.8	0	0	0.83	0
ADAMTS13	0	0	0.03	0	0	0	0.06	0.03	0	0.08	0.05	0	0	0	0	0	0	0	0	0	0	0	0.8	0.02	0	0	0	0	0	0	0	0	0	0	0	0	0	0	0	0.01	0.03	0.03	0.53	0	0	0.05	4.27	0	0.95
ADAMTS14	0.2	0	0.23	1.35	0.81	0.97	0.87	0.78	0.92	1.15	0.33	0.65	0.52	0.63	0.22	0	2.27	1.96	4.25	1.47	2.68	0.74	5.32	3.63	0	0	0	0	0	0.61	0	0	1.11	0	0	0	0	0	0	0	0.12	0	0	0	0	0	0	0.06	0
ADAMTS15	0.67	0.12	0.28	2.42	0.75	0.65	0.65	0.9	0.72	1.29	2.44	1.6	0	1.82	0.18	4.57	0.96	0.39	1.77	0	1.18	3.76	0.97	0.65	0	0	0	0	0	0.73	0	0	0	1.23	0	0	0	0	0	0	0	0.12	0	0	0	0	0	0	0
ADAMTS16	0	0	0	0	0	0	0	0	0	0	0	0	0	0	0	0	0	0	0	0	0	0	0	0	0	0	0	0	0	0	0	0	0	0	0	0	0	0	0	0	0	0	0	0	0	0	0	0	0
ADAMTS17	3.24	3.03	3.13	7.37	7.27	6.67	3.3	4.33	4.05	5.25	4.9	4.46	6.38	10.08	10.19	15.06	8.59	9.34	6.15	3.72	8.47	11.32	12.18	13.95	3.41	0.83	1.03	1.24	0.62	0	2.09	0.28	10.85	4.3	7.05	2.43	0.24	0.54	7.34	2.4	1.34	0.24	1.8	1.46	0	0.13	0	1.92	0.02
ADAMTS18	9.85	14.83	11.99	10.93	6.17	4.7	3.46	3.29	3.02	4.51	2.62	3.93	2.78	1.2	7.47	2.75	3.24	4.16	2.82	0.98	3.6	4.36	1.41	3.74	0.66	0.05	0	0	0	0	5.04	0	2.79	0.23	0.36	0.4	2.83	0.01	0	0.42	1.14	0.44	0	0	0.18	0	0	0.83	0
ADAMTS19	0.43	0.7	0.84	0.21	0	0.07	0.04	0	0.03	0	0.12	0.09	0	0	0	0	2.61	0.01	0	0	0.03	0	0.3	0	0	0.73	0	0	0	0	0	0	0.04	0	0.1	0	0.01	0.26	0	0.91	0	0.78	0	0	0	0	0.69	0.06	0.07
ADAMTS19-AS1	0	0	0	0	0	0	0	0.11	0	0	0	0	0	0	0	0	0	0	0	0	0	0	2.14	0	0	0	0	0	0	0	0	0	0	0	0	0	0	0	0	0	0	0	0	0	0	0	0	0	0
ADAMTS2	1.63	2.11	2.59	1.18	1.31	1.5	0.68	0.6	1.08	1.64	1.36	0.63	0.1	2.01	2.04	1.06	0.59	0	0.23	1.89	0.27	0	1	0.72	0	0	0.09	0	0.14	0	0	0	0.71	0.04	0.09	0.08	0.03	0	0.17	0	0	0	0	0.03	0.21	0	0	0.05	0
ADAMTS20	0	0.02	0	0	0	0	0	0	0	0	0	0	0	0	0	0	0	0	0	0	0	0	0	0	1.09	0	0	0	0	0	0	0.34	0	0	0.03	0	0	0	0	1.38	0	0	0.06	0	0	0	0.61	0.12	0
ADAMTS3	14.17	9.18	10.41	14.54	4.49	5.8	4.24	6.11	7.5	7.63	4.76	6.21	2.29	1.35	6.26	18.29	0.88	0.61	1.84	0.34	0.67	0	1.3	0.1	0	0.96	5.62	0	0	0	0	2.42	6.9	3.08	4.31	3.8	0	0	0.21	0	0	0	0	0	8.55	1.49	0.06	6.5	0
ADAMTS4	0.34	0.34	0.31	0.47	0.49	0.31	0.86	1.01	1.21	0.98	0.32	0.49	0.25	0.65	0.18	0.27	0.32	0.28	0.38	0.17	2.6	0.11	0.28	0.19	0.31	0.52	0.34	0.34	0.32	0.61	0.4	0.43	1.35	7.27	3.54	0.81	2.11	1.06	1.35	0.49	0.73	1.03	0.26	1.12	0.49	0.35	2.09	0.44	0.35
ADAMTS5	0.16	0.17	0.35	0	0.14	0.11	0.05	0.01	0.02	0	0.02	0.04	0	0	0	0	0	0	0.08	0	0.04	0	0	0.09	0	0	0	0	0	0	0	0	0.37	0.14	0.04	0	0	0	0	0	0	0	0	0	0	0	0.5	0	0
ADAMTS6	0	0	0.02	0.02	0	0	0.02	0.01	0	0	0	0.18	0	0	0	0	0	0	0.97	0	0	0	0	0	0	0	0	0	0	0	0	0	0.83	0.02	1.35	1.52	2.05	0.03	0	0.87	0.17	0	0.06	0	3.59	1.37	0.05	0.12	0
ADAMTS7	0	0	0	0.07	0	0.14	0.14	0.22	0.06	0	0.11	0.26	0	0	0.04	0.06	0	0.01	0.32	0.75	0.38	0.14	0	0.34	0	0	0	0	0	0	0	0	0	0	0.06	1.26	0	0.21	0	0	0.21	0	0	0	0	0	0	0	0
ADAMTS7P1	0	0	0	0.03	0	0	0.01	0	0	0	0.02	0.01	0	0	0	0	0	0	0.07	2.27	0.25	0	0.02	0	0	0	0	0	0	0	0	0	0	0	0	0.17	0	0.03	0	0	0.13	0.01	0	0	0	0	0.14	0	0
ADAMTS8	0	0	0	0.11	0	0	0.02	0	0	0	0	0	0	0	0	0	0	0	0	0	0	0	0.21	0	0	0	0	0	0	0	0	0	0	0	0	4.57	0	0	0	0	0	0	0	0	0	0	0	0	0
ADAMTS9	17.56	17.5	19.18	38.61	32.5	37.11	19.07	22.66	27.01	27.49	24.51	21.92	35.59	53.26	33.86	37.35	24.76	41.39	26.31	26.36	43.56	52.76	48.9	55.55	1.06	5.95	6.62	7.15	8.4	6.56	0.02	2.82	7.48	22.05	18.99	8.39	0.26	0.75	0.15	2.55	1.99	4.05	2.07	5.62	1.95	0.02	38.55	0.16	0
ADAMTS9-AS1	0.02	0.06	0.03	0.55	0.46	0.07	0.29	0.51	0.05	0.56	0.47	0.44	0	0	0	0	0.04	0	0	0	0.04	0.32	0	0.05	0	0	0	0	0	0	0	0	0	0	0	0	0	0	0	0	0	0	0	0	0	0	0	0	0
ADAMTS9-AS2	0.08	0	0.06	0.06	0	0.17	0.07	0	0.04	0.04	0.14	0.11	0	0	0	0	0	0	0	0	0	0	0	0	0	0	0	0	0	0	0	0	0	0	0	0	0	0	0	0	0	0	0	0	0	0	0	0	0
ADAMTSL1	10.61	10.84	10.4	13.24	16.23	16.68	12.59	10.68	11.22	11.15	6.96	8.05	19.44	16.78	38.68	32.51	13.62	27.72	17.87	19.41	25.02	28.86	24.35	17.85	1.06	0.94	0.73	0.11	0	0.3	0.17	0	13.68	10.77	4.72	12.46	1.95	3.71	0.03	2.58	0.75	0.78	0.14	0.01	0	0	0.19	0.11	0
ADAMTSL2	0.29	0.15	0.32	0.63	0.52	0.24	0.57	0.77	0.68	0.48	0.73	0.7	0.22	0.99	0.83	0.51	0.09	0	0.81	0.28	0.33	0.26	0.24	0.23	0.42	0.64	0.3	0.27	0.33	0.5	0.2	0.28	0.86	0.46	0.84	0.53	1.28	1.2	0.17	0.65	0.65	1.61	0.5	0.6	0.36	0.14	1.18	0.28	0.17
ADAMTSL3	6.88	8.37	6.56	8.43	9.44	12.64	6.53	7.07	7.91	8.52	5.82	5.46	23.47	14.59	15.42	5.64	7.62	9.73	7.09	14.84	9.19	13.39	13.36	17.09	0	4.15	4.2	1.41	0.11	0.03	0.81	1.21	11.4	11.82	8.61	11.4	0	1.94	0.02	0.42	1.37	0.2	1.46	0.01	0	0	0	2.52	0
ADAMTSL4	0	0	0	0	0.04	0	0	0	0.15	0	0.02	0	0	0	0	0	0	0	0.13	0	0	0	0	0	0	0	0	0	0	0	0	0	0	0	0	0	0	0	0	0	0	0	0	0	0	0.1	0	0.38	0
ADAMTSL4-AS1	0	0	0	0.3	0	0	0	0.28	0.1	0.16	0	0.13	0	0	0	0.15	0	0	0.09	0	0.01	0	0.1	0	0.47	0.61	0.19	0	0.04	0.13	0	0.12	0.39	0.27	0	1.72	6.5	7.5	0.42	2.57	6.11	6.28	8.67	0.16	0.35	0	0.45	0	0
ADAMTSL5	0.97	1.51	0.96	3.05	5.44	4.63	3.43	3.64	3.14	2.98	2.94	3.13	1.7	2.78	0	0.59	9.87	1.01	0.5	0.04	6.78	1.01	6.58	4.42	0.1	1.17	0.32	5.39	0.1	1.36	0	0	6.63	0.16	0	0	0	3.97	0	1.64	0.92	0.13	6.19	0	0.15	8.45	0.25	5.84	6.62
ADAP1	2.3	1.18	2.11	10.61	15.11	18.89	11.24	11.35	15.68	11.45	11.01	11.98	16.09	5.57	33.73	24.76	26.49	9.93	12.37	9.97	20.97	18.74	15.95	11.5	7.98	3.88	1.15	0	0	0	6.18	0	13.22	21.74	5.29	2.62	0.69	0	0.04	2.87	2.48	17.21	0.08	3.49	0	0	0	1.98	0
ADAP2	0	0	0	0	0	0	0	0	0	0.06	0	0	0.5	0	0	0	0.22	0	1.35	0	0	0	4.86	0	17.57	8.33	6.97	5.26	7.13	0	2.04	10	2.98	2.2	9.63	0.33	17.52	0.12	15.03	6.73	3.48	0.3	12.4	10.96	7.71	2.93	0	7.64	7.89
ADAR	57.88	39.3	52.46	175.05	197.2	177.08	152.65	146.63	139.66	123.57	131.2	125.01	198.4	149.62	98.33	88.22	96.18	162.67	121.16	184.06	169.2	177.11	173.86	144.85	7.98	4.2	8.18	0.39	1.76	4.36	7.75	12.93	82.62	76.36	63.53	71.92	9.37	5.82	6.04	13.52	15.19	12.94	10.67	7.55	3.23	3.89	6.88	3.04	5.04
ADARB1	2.04	1.93	2.65	3.8	4.17	4.45	2.03	2.67	1.61	2.75	2.7	2.74	5.73	4.71	0.88	3.99	0.55	7.34	4.11	3.59	5.09	2.18	5.94	8.16	0	1.34	0.79	0	2.96	0	0	0	0.25	3.33	9.26	0.11	3.09	2.17	4.58	2.11	1.24	0.03	0.04	0.54	0.05	0	2.24	0.12	0
ADARB2	0.86	0.92	0.53	3.95	3.14	1.78	0.81	0.49	0.41	0.92	0.3	0.27	0	0.19	1.94	0.17	1.15	0.66	0.8	0.55	1.21	0.27	1.93	1.7	0.03	0	0.09	0.01	0	0.11	0	0	0.05	0.19	0.48	0.67	0.01	0	0.06	0.01	0.01	0.04	0.02	0.01	0.16	0	0	0.15	0
ADARB2-AS1	0	0	0	0	0	0	0	0	0	0	0	0	0	0	0	0	0	0	0	0	0	0	0	0	0	0	0	0	0	0	0	0	0	0	0	0	0	0	0	0	0	0	0	0	0	0	0	0	0
ADAT1	202.06	221.87	209.6	148.19	122.21	138.8	99.54	108.88	104.72	131.5	96.64	85.01	52.43	50.5	94.72	38.33	76.72	62.81	56.62	73.79	93.94	134.76	110.3	83.23	33.19	58.48	11.95	32.63	24.55	35.3	51.23	11.43	53.69	64.41	70.33	57.93	55.37	39.73	37.33	4.38	27.22	83.83	15.49	30.43	17.49	20.87	12.31	15.07	13.34
ADAT2	0	0.06	0.04	0.02	0.02	0.02	0	0.05	0.08	0.08	0	0.02	0.01	0	0	0	0.02	0.03	0.02	0.05	0.03	0	0.02	0.03	1.13	0.37	4.85	3.88	5.79	2.44	2.56	3.56	0.05	0	0.17	0.07	0.03	0.44	0.05	0.04	0.02	0	0.02	0.02	0	0.76	0.22	1.27	0
ADAT3	0.06	0.07	0	0.17	0.88	0.48	0.15	0.62	0.45	0.8	0.1	0.8	0	0	0	2.71	0.04	0	0	0	0.05	0	1.45	1.17	1.34	2.95	5.46	0.82	1.06	0.08	4.72	0.88	0	1.84	1.47	0	11.54	0.28	0.28	10.2	22.02	5.28	3.05	2.55	0.9	0.29	0	4.67	2.33
ADCK1	0	0	0.62	0.2	0	1.89	0.04	0.49	0.09	0.56	0.57	0.16	0	0	0	0	0	0	0	0	0	0	0.24	0	3.61	0	0	0	3	0	0	0.37	0	0	0	0	0	0	0	0	0	0	0.11	0	1.21	2.51	0	2.4	2.14
ADCK2	4.67	3.69	6.01	11.88	9.88	17.17	10.91	11.73	11.28	14.37	8.72	10.47	0	12.2	29.9	2.23	16.22	27.24	11.63	14.13	20.74	11.54	22.76	26.42	0.12	0.31	4.08	8.05	0.12	1.91	17.71	13.62	25.1	0.64	1.9	0.19	4.29	17.64	4.83	16.59	23.09	6.24	0.16	6.64	22.34	20.19	0.3	7.96	13.33
ADCK3	14.34	23.9	16.41	4.69	4.62	7.78	4.09	2.6	2.05	2.64	3.76	2.83	11.58	2.78	0.18	13.56	2.1	1.13	18.85	0.09	12.62	21.31	17.92	12.19	9.86	24.65	5.53	18.47	42.52	2.28	10.63	21.48	0.44	8.29	0.06	11.64	12.55	0.22	0.42	8.33	7.75	0.54	11.65	0.08	14.39	15.57	0.12	17.51	11.83
ADCK4	0.75	0	0	0.13	0.15	0.55	0.11	0.11	0.04	0.12	0.04	0	0	0	0	0	0	0	2.05	7.09	0	0	0	0.97	1.04	1	0.27	3.34	0.27	2.13	0	0.57	0	0	0	4.31	0	0	0	0	0	0	0	0	3.8	6.97	0.35	4.05	2.79
ADCK5	0.32	0.32	0.57	0.07	0.72	0.32	0.47	0.04	0.32	0.69	0.08	0.1	0	0	0	0	0	0	0.81	0	0.51	0	0	0	14.96	1.56	16.83	20.24	0.43	2.11	11.85	1.42	0	0	0.73	0	9.71	0.1	0	0	4.94	15.91	0.04	0.15	0.06	10.09	0	0.82	8.45
ADCY1	0.19	0.16	0.86	0.89	2.14	0.65	1.09	1.28	0.65	1.7	0.58	0.53	0.01	0.01	0.05	0.01	1.38	1.52	0.91	5.42	0.79	10.55	0.5	0.42	0.04	0.09	0.11	0.02	0.11	0.08	0.1	0.04	0.3	0.15	0.12	2.74	0.08	0.15	0.08	0.19	0.04	0.03	0.04	0.05	0.05	0.06	0.5	0.04	0.03
ADCY10	0	0	0	0	0	0	0	0	0	0	0	0	0	0	0	0	0	0	0.2	0	0.13	0	0.06	0	0.2	0	0.18	0.88	0.3	0.14	0	0.04	1.04	2.25	0.32	1.32	0.11	0	0.42	0.65	0.15	0.17	0	0	1.5	0.06	0	0	0
ADCY10P1	0	0.09	0	0.06	0	0.11	0	0	0.08	0	0.15	0.22	0	0	0	0.02	0.01	3.36	0	0	0.22	0	0	0	1.22	0	0.72	1.13	0.03	0.05	0.6	0.34	1.4	0.03	2.09	7.51	0.02	9.79	0.02	0	5.59	0.09	0.05	0.03	0.02	0	9.27	2.68	0.95
ADCY2	1.4	1.7	2.29	2.22	0.47	0.81	0.16	0.18	0.44	0.36	0.07	0.3	1.39	2.16	0.76	8.53	8.14	4.03	1.37	4.57	0.67	4.04	2.24	2.65	0	0	0	0	0.02	0	0	0.02	0	0	0	0.02	0.04	0	1.24	0	2.42	0.08	0.01	0	0	0	0	0	0
ADCY3	13.46	20.34	15.61	21.78	22.22	24	13.11	11.56	12.76	10.97	5.78	5.27	25.17	26.44	21.21	41.73	14.77	17	11.68	19.72	31.26	42.72	34.7	33.03	1.27	0.5	1.14	0.14	0	0.04	0.09	3.11	13.8	4.08	8.06	8.45	0.57	0.83	0.62	6.81	2.72	3.67	3.62	0.36	0.94	4.45	0	0	4.93
ADCY4	0	0	0	0	0	0	0.02	0	0.05	0	0	0	0.27	0	0	0	0	0	0	0	0	0	0.33	0	0	0	0	0	0	0	0	0	0	0	0	0	0	0	0	0	0	0	0	0	0	0	3.51	0	0.28
ADCY5	16.75	14.79	18.21	38.82	36.34	40.8	29.97	30.64	33.32	33.82	26.95	26.66	50.58	78.59	67	55.38	46.06	53.06	53.14	54.54	64.18	63.25	72.51	63.02	11.77	14.17	12.69	6.97	8.65	8.28	9.84	8.01	37.19	29.72	34.09	36.24	8.29	22.93	7.87	14.89	9.18	4.2	6.6	7.99	3.83	0.15	20.11	2.09	0
ADCY6	0	0.03	0	0.07	0	0.04	0.04	0.05	0.04	0.12	0	0	0	0	0	0	0	0	0	0	0	0	0	0	0	0	0.38	0	0	0.57	0	0.23	0	0	0.27	0.43	0.07	0.06	0	0	0	1.02	0.01	0	0.02	0	0	0.23	0
ADCY7	5.31	7.24	8.85	11.64	10.39	11.55	4.95	5.22	10.75	10.06	9.92	10.51	4.16	16.12	9.81	8.15	7.43	13.91	8.08	11.87	11.88	5.53	19.23	15.79	2.98	3.49	0.44	0	0.29	0	1.12	0.02	6.95	9.58	4.54	11.69	4.76	5.91	0	1.26	6.82	0.38	2.35	0.13	0	0	0	0.14	1.14
ADCY8	0	0	0	0	0	0	0	0	0	0	0	0	0	0	0	0	0	0	0	0	0	0.03	0	0	0	0	0	0	0	0	0	0	0	0	0	0	0	0	0	0	0	0	0	0	0	0	0	0	0
ADCY9	6.92	6.98	7.13	23.82	26.73	26.27	14.65	14.98	18.55	20.21	15	15.22	22.36	30.52	22.53	42.74	14.47	17.56	15.37	23.04	30.74	20.27	35.8	27.86	1.61	0.48	7.12	4.09	12.16	3.96	4.67	5.85	13.62	5.97	16.55	12.03	1.25	3.59	6.47	12.09	6.31	3.02	4.61	10.42	14.02	1.6	1.12	2.81	0.17
ADCYAP1	0	0	0	0	0	0	0	0	0	0	0	0	0	0	0	0	0	0	0	0	0	0	0.2	0	0	0	0	0	0	0	0	0	0.16	0	0	0	0	0	0	0	0	0	0	0	0	0	0	0	0
ADCYAP1R1	0.11	0.38	0.33	0.83	0.4	0.21	0.43	0.16	0.32	0.76	0.09	0.02	0	4.71	0.08	0	0.02	4.34	0.48	0.01	0.83	0	0.01	1.32	0	0	0	0	0	0	0.12	0	0	0	0	0	0	0	0	0	0	0	0	0	0	0	5.57	0	0
ADD1	70.21	87.74	88.82	42.84	47.59	44.21	20.17	22.18	38.65	33.72	37.42	36.1	25.66	46.78	40.91	23.29	17.9	42	30.76	43.43	43.77	40.99	29.61	32.72	9.25	11.1	13.18	9.97	3.85	3.55	8.18	3.16	16.09	2.65	13.56	8.9	9.63	12.41	4.69	0.72	1.43	15.65	0.69	6.01	20.26	15.25	0	13.56	14.22
ADD2	13.33	8.36	10.58	16.46	10.66	15.08	8.33	8.43	8.84	11.61	8.14	8.6	20.9	27.89	15.99	12.88	44.29	30.57	12.12	13.48	14.24	25.37	10.87	12.82	0	0	0.1	0	0	0	0	0.03	1.69	2.25	2.67	2.23	2.83	0.89	4.95	2.11	2.28	0.03	1.81	0.41	0	0	11.98	0.37	2.96
ADD3	843.77	846.25	693.9	917.23	821.32	840.16	917.92	915.07	848.54	898.28	731.15	799.74	410.4	583.43	377.6	621.07	368.05	438.01	370.66	371.75	398.66	534.34	470.35	375.29	26.05	31.11	66.7	59.53	32.03	32.26	30.56	55.38	147.48	215.33	166.52	150.8	46.12	64.01	46.89	32.53	36.14	51.38	20.82	37.94	29.5	29.15	170.04	32.92	19.74
ADD3-AS1	0	0	0	0.22	0.76	0	0.13	0	0.29	0	0	0.21	0	0	0	0	0	0	0	0	0	0	0	0	0	0	0	0	0	0	0	0	0.12	0	0	0	0	0	0	0	0	0	0	0	0	0	0	0	0
ADGB	1.05	0.48	0.23	3.46	2.66	2.18	2.92	2.02	1.74	1.76	0.82	1.34	0.02	0.12	0.18	0.08	0.01	0.34	0.41	0	0.13	2.05	0.12	0.65	0	0.98	0	0	0	0	0	0	0	0.13	0.3	1.95	0	0	0	0	0	0	0	0	0	0	0.73	0	0
ADGRA1	0	0	0	0	0	0	0	0.2	0	0	0	0	0	0	0	0	0	0	0	0	0	0	0	0	0	0	0	0	0	0	0	0	0	0	0	0	0	0	0	0	0	0	0	0	0	0	0	0	0
ADGRA1-AS1	0	0	0	0	0	0	0	0	0.23	0	0	0	0	0	0	0	0	0	0	0	0	0	0	0	0	0	0	0	0	0	0	0	0	0	0	0	0	0	0	0	0	0	0	0	0	0	0	0	0
ADGRA2	0.06	0	0	0.38	0.25	0.16	0.26	0.23	0.32	0.38	0.15	0.17	0	0.03	0.03	0.02	0.03	0	0.48	0.01	0.21	0.03	0.22	0.17	0.02	0.05	0.63	0	0.05	0.91	0.18	0	0	0	0.03	0	0.04	0.21	0	0.04	0.01	0	0.1	0.01	0.02	0.57	0.17	0.1	0.14
ADGRA3	24.19	43.98	32.04	11.6	13.04	16.1	7.8	9.19	10.2	10.19	8.2	6.92	35.5	8.75	25.71	20.92	12.5	24.72	18.98	25.81	15.82	39.65	18.79	25.13	1.56	3.94	7.71	0	0.24	3.98	0.67	1.33	10.96	13.55	16.14	21.1	14.25	13.92	0.02	8.13	15.79	0.86	0.16	6.78	3.44	1.35	0	6.19	9.46
ADGRB1	0	0	0	0	0	0	0.01	0	0	0	0	0	0	0	0	0	0	0	0.01	0	0.03	0	0	0	0	0	0	0	0	0	0	0	0	0	0	0	0	0	0	0	0	0	0	0	0	0	0	0	0
ADGRB2	0.94	1.84	2.89	1.25	1.69	1.69	2.27	1.75	2.25	2.25	1.59	1.52	13.73	2.09	4.48	0.06	3.93	4.48	1.54	0.01	3.94	5.46	7.16	1.35	0	0	0	2.78	0	0	0	0.96	0.12	0.13	0.99	0.03	0.07	0.24	0.19	1.08	0	0.01	0.05	2.82	1.64	0	0	0	0
ADGRB3	0.02	0.02	0.26	0	0	0	0.01	0	0.06	0	0.05	0.12	0	0	0	0	0	0	0	0	0	0	0	0.02	0	0	0	0	0	0	0	0	0	0.38	0	0	0	0	0	0	0	0	0	0	0	0	0	1.03	0.02
ADGRD1	66.99	43.45	44.17	13.21	7.96	10.32	4.33	4.71	4.93	3.95	6.4	6.22	12.48	5.51	17.45	0.88	2.96	1.5	6.39	15.58	12.12	11.25	9.74	6.01	0	0	8.2	0	0.05	0	0	0.89	7.2	0	1.01	4.89	0.38	0.28	0.49	1.97	1.56	0.04	0.01	0	0	0.03	0	0	0
ADGRE1	0	0	0	0	0	0	0	0	0	0	0	0.02	0	6.41	0.12	0	0.91	0	1.76	0	0	0	0	0	3.04	2.46	18.48	4.71	0.27	1.72	12.4	3.02	0	2.67	18.58	0	4.2	1.38	0	9.59	0	0	7.42	3.46	21.39	0	0	1.04	3.93
ADGRE2	0	0	0.02	0	0.03	0	0.02	0.01	0.06	0.04	0	0.04	0	0.03	0	0	0	0	0	0	0.01	0	0.05	0	0	0.12	0	0.05	0.06	0.12	0.06	0.05	0.1	0.1	0.15	0.25	0.19	0	0	0	0	0	0.06	0.29	0	0	0	0	0
ADGRE3	0	0	0	0	0	0	0	0	0	0	0	0	0	0	0	0	0	0	0	0	0	0	0	0	0	0	0	0	0	0	0	0	0	0	0.08	0	0	0	0	0	0	0	0	1.36	0	0	0	0	0
ADGRE4P	0	0	0	0	0	0	0.03	0	0.03	0.03	0.03	0	0	0	0	0.05	0	0	0	0	0	0.41	0	1.2	0	0	0	0	0	0	0	0	0	0	0	0.35	0.1	0	0	0.01	0	0	4.02	0.02	0	0	1.97	0	0
ADGRE5	0.31	0.16	1.04	0.55	0.48	0.2	0.29	0.7	0.33	0.82	0.17	0.2	0	0	0	0	3.24	2.69	0	0	2.14	1.12	0.81	1.48	0.96	0.9	3.42	0.2	0.69	0.04	0.34	5.78	0	0	0	0	0	0	6.1	0	4.67	13.8	0.02	4.14	6.7	1.69	0	2.85	3.06
ADGRF1	0.05	0.21	0	0.43	0.34	0.27	0.19	0.05	0.06	0.07	0.21	0	0.05	0.17	0	0.06	0	0	0.22	0.09	0.36	0	0	0.08	1.01	0.54	0	0	0.21	0.57	0.11	0.17	0.22	0.1	0.69	1.14	0.88	0.43	0.72	0.09	0.41	0.04	0.25	0.31	0.03	0	0.61	0	0
ADGRF2	0	0	0	0	0.03	0.05	0.02	0.03	0.02	0.02	0.03	0	0	0	0	0	0.01	0.03	0.05	0.01	0.04	0	0.02	0	0	0	0	0.02	0.03	0	0	0.02	0	0	0	0.06	0.01	0	0.01	0.06	0	0.01	0.01	0	0	0	0	0	0
ADGRF3	0.04	0.05	0	0	0	0.03	0.02	0	0	0.23	0	0	1.76	0	0	1.77	0	0	0	0	0	0	0	0.11	0.07	2.19	0.04	0.93	0	0.15	1.01	0.31	0.03	2.88	1.01	0.07	0.07	0.42	0.38	1.48	0.08	1.31	0	0	0.05	0.46	2.56	0.51	0.46
ADGRF4	0	0	0	0	0	0	0	0	0	0	0	0	0	0	0	0	0	0	0	0	0	0	0	0	0	0	0	0	0	0	0	0	0	0	0	0	0	0	0	0	0	0	0	0	0	0	0	0	0
ADGRF5	0	0	0	0	0	0	0	0	0	0	0	0	0	0	0	0	0	0.08	0	0	0	0	0	0	0	0	0	0	0	0	0	0	0	0	0	0	0	0	0	0	0	0	0	0	0	0	0	0	0
ADGRG1	1.79	0.79	1.11	2.38	2.83	2.14	3.1	2.95	6.95	8.08	3.76	2.64	0	0	0.65	0	8.85	5.39	1.39	6.77	4.51	5.42	5.31	4.18	0	0.06	0	1.29	0.21	1.04	0.07	0.03	4.35	0	0	1.72	0	0.05	8.13	0.65	0	0.34	0	0.11	0.11	0	0	0	0
ADGRG2	1.07	2.25	2.21	5.72	5.06	3.28	4.23	5.47	6.72	6.5	1.55	1.14	0.65	0.07	0.38	18.84	4.93	5.89	3.46	1.36	4.07	0	2	2.62	0	2.58	1.19	0.02	0	0	0.03	0	0	4.69	0	2.44	2.41	0.01	0	0.22	7.21	0.07	0	0	0.05	0	0.15	1.68	3.32
ADGRG3	0	0	0	0	0	0	0.09	0	0	0	0.06	0	0	0	0	0	0	0	1.16	0	0	0	0	0	0	0	0	0	0	0	0	0	0	0	0	0	0	0	0	0	0	0	0	0	0	0	0	0	0
ADGRG4	0	0	0	0	0	0	0	0	0	0	0	0	0	0	0	0	0.01	0.01	0	0	0	0	0	0	0	0	0	0	0	0	0	0	0	0	0	0	0	0	0	0	0	0	0	0	0	0	0	0	0
ADGRG5	0	0	0	0	0	0.04	0	0	0	0	0	0	0	0	0	0	0.02	0	0	0	0	0.02	0	0	0	0	0	0	0	0	0	0	0	0	0	0	0	0	0	0	0	0	0	0	1.84	0	0	0	0
ADGRG6	5.94	10.91	8.5	9.99	9.93	11.04	3.67	4.13	6.32	6.34	6.43	4.22	3.35	31.18	2.39	17.01	4.25	6.55	4.89	4.28	8.89	5.53	9.73	2.94	0.57	3.34	1.95	0	0.16	0	0.25	2.31	5.06	3.55	3.59	0.72	1.71	1.94	0.06	0.34	3.15	1.1	0.01	1.1	1.25	0	3.26	0.01	0
ADGRG7	0.57	0.56	0.33	0.09	0.41	0	0.07	0.03	0	0.1	0	0.02	0	0	0	0	0	0	0	1.02	0	0	0	0	0	0	0	0	0	0	0	0	0	0	0.08	0	0	0	1.45	0	0	0	0	0	0	0	0	0	0
ADGRL1	8.45	7.13	7.57	4.59	5.05	5.01	6.36	6.9	7.2	8.14	6.3	7.34	4.2	2.43	7.72	8.85	4.29	4.73	4.52	5.44	3.83	6	4.8	2.75	1.96	2.32	1.74	1.85	1.48	1.71	1.47	2.23	3.93	3.4	6.71	2.83	3.6	0.72	6.83	2.86	4.49	5.83	2.15	4.29	0.23	4.72	0.13	3.84	1.75
ADGRL2	0.06	0.35	0.06	0	0	0	0.05	0.02	0.09	0	0	0	0	0	0.02	0	0	0	0	0	0	0	0	0	0	0.64	0	0.34	0.3	0	0	0	4.25	0	0.53	1.79	4.42	1.63	0.01	1.67	2.22	0.01	3.68	4.94	2.09	0	0	2.51	0.02
ADGRL3	0.32	0.92	1.4	1.02	1.22	1.37	0.93	1.05	0.76	0.73	0.83	0.7	2.16	1.93	0.07	4.16	1.24	1.87	0.22	2.77	2.81	1.49	0.55	2.17	2.88	5.72	2	0	0	0.06	12.09	5.69	0.19	0.43	0.6	2.95	3.69	1.91	2.19	0.31	3.05	0.04	8.81	5.37	3.11	0.44	5.17	2.13	0
ADGRL3-AS1	0	0	0	0	0	0.99	0.6	0	0	0	0.2	0	0	0	0	0	0	0	0	0	0	0	0	0	0	0	0	0	0	0	0	0	0	0	0	0	0	0	0	0.14	0	0	0	0	0	0	0	0	0
ADGRL4	0	0	0	0	0	0	0	0	0	0	0	0	0	0	0	0	0	0	0	0	0	0	0	0	0	0	0	0	0	0	0	0	0	0	0	0	0	0	0	0	0	0	0	0	0.03	0	0	0	0
ADGRV1	0.58	1.16	1.24	0.77	1.17	1.5	0.41	0.56	0.97	0.76	0.93	0.63	5.49	1.59	0.26	1.29	1.39	1.41	0.38	1.49	0.65	1.54	0.87	0.83	1.73	1.25	2.48	0.03	0.13	0.21	0.01	0.69	0.83	0.32	1.02	1.07	2.62	0.41	0.42	2.61	0.44	1.47	0.94	1.15	0.72	0.76	0.97	0.1	0.08
ADH1A	0	0	0	0	0	0	0	0	0	0	0	0	0	0	0	0	0	0	0	0	0	0	0	0	0	0	0	0	0	0	0	0	0	0	0	0	0	4.44	0	3.23	0	0.04	0	0	0	0	0	0	0
ADH1B	0	0	0.14	0	0	0	0	0.06	0	0	0	0	0	0	0	0	0	0	0	0	0	0	0	0	0	0	0	0	0	0	0	0	0	0	0	0	0	0	0	0	0	0	0	0	0	0	0	0	0
ADH1C	0	0	0	0	0	0	0	0	0	0	0	0	0	0	0	0	0	0	0	0	0	0	0	0	0	0	0	0	0	0	0	0	0	0	0	0	0	0	0	0.63	0	0	0	0	0	0	0	0	0
ADH4	0	0	0	0.07	0.08	0	0.08	0.15	0	0.04	0.04	0	0	0	0	0	0	0.04	0	0	0	0	0	0.03	0.07	0	0.19	0.11	0.14	0	0	0	0.05	0.06	0.09	0.08	0	0	0	0.2	0	0	0.04	0	0	0	1.62	0.18	0
ADH5	258.77	273.71	281.44	140.97	171.38	115.32	117.38	113.29	97.55	92.54	109.43	98.42	121.18	175.25	144.4	184.09	109.98	159.86	136.87	153.29	116.42	156.1	114.1	116.28	21.93	21.22	30.89	24.71	9.57	36.48	25.96	24.22	51.96	23.42	17.84	26	5.51	4.72	19.34	11.53	8.09	10.29	14.87	0.64	4.98	21.66	1.48	48.48	22.18
ADH6	0	0	0	0	0	0	0	0	0	0	0	0	0	0	0	0	0	0	0	0	0	0	0	0	0	0	0	0	0	0	0	0	0	0	0	0	0	0	0	0	0	0	0	0	0	0	0	0	0
ADH7	0	0	0	0	0	0	0	0	0	0	0	0	0	0	0	0	0	0	0	0	0	0	0	0	0	0	0	0	0	0	0	0	0	0	0	0	0	0	0	0	0	0	0	0	0	0	0	0	0
ADHFE1	0	0	0	0	0	0	0	0	0	0	0	0	0	0	0	0	0	0	0	0	0	0	0	0	0	1.49	1.48	0.23	0	0	7.53	0	0	0	0	0	0	0	0	0	0	0	0	0	0.12	0	0	0	0
ADI1	57.52	52.65	59.39	19.65	28.65	25.38	20.7	18.1	14.2	16.24	14.97	15.05	8.26	28.23	33.76	18.73	4.09	4.42	18.68	17.59	17.46	11.36	15.01	13.25	13.63	2.77	4.73	8	0.77	0.46	1.65	1.03	24.33	17.97	4.92	42.81	10.25	1.93	12	20.2	2.35	4.16	0.71	17.33	2.35	13.66	4.27	5.78	1.44
ADIG	0	0	0	0	0	0	0	0	0	0	0	0	0	0	0	0	0	0	0	0	2.73	0	0	0	0	0	0	0	0	0	0	0	0	0	0	0	0	0	0	0	0	0	0	0	0	0	0	0	0
ADIPOQ	0	0.02	0.03	0.05	0.03	0.03	0.1	0.02	0.03	0.08	0	0.09	0.08	0.1	0.02	0.25	0.17	0	0.2	0.04	0.02	0.02	0.04	0.01	0.18	0.19	0.05	0.09	0.05	0.03	0.03	0	0.11	0.04	0.23	0.02	0.14	0.09	0.1	0.1	0.07	0	0.15	0.07	0	0	0.14	0.03	0
ADIPOQ-AS1	0.03	0	0.04	0.04	0	0	0.03	0	0.03	0	0	0	0	0	0.06	0	0	0	0	0	0	0	0	0	0	0	0.24	0	0	0	0.54	0.5	0	0	0	0	0	0	0	0	0	0	0	0	0	0	0.1	0	0
ADIPOR1	63.29	67.62	69.87	32.69	33.31	38.82	15.16	14.21	15.22	16.28	13.4	13.88	6.87	55.38	19.49	32.44	21.1	9.43	16.32	11	30.44	27.83	33.71	31.18	135.73	132.05	126.31	144.26	202.52	94.72	144.79	101.25	63.41	142.7	75.99	84.52	98.58	94.7	146.9	133.36	228.49	303.32	81.82	139.55	97.9	69.19	1.58	119.96	109.09
ADIPOR2	56.6	63.34	90.12	80.36	99.27	95.64	54.41	57.62	66.11	64.34	42.26	43.83	56.46	14.21	10.21	16.89	27.18	24.57	24.32	44.82	50.49	40.79	39.98	31.05	31.46	60	66.55	64.69	56.38	53.01	54.2	72.13	9.3	18.42	17.58	14.01	133.8	176.81	94.17	107.22	173.52	170.16	135.89	113.92	16.07	34.81	0.18	29.51	32.94
ADIRF	0	0	0	0	0	0	0	0	0	0	0	0	0	0	0	0	0	0	0	0	0	0	0	0	0	0	0	0	0	0	0	0	20.67	0	0	0	0	0	0	0	0	0	0	0	0	0	0	0	0
ADK	60.67	53.79	54.7	36.25	34.84	36.75	23.68	20.09	22.01	19.68	21.48	16.64	37.17	35.69	56.21	29.7	28.84	29.49	34.22	21.38	40.78	27.21	32.18	39.12	5.27	0.36	7.41	0	1.22	0.13	10.55	0.32	15.94	34.26	10.28	1.41	9.81	7.55	1.35	1.98	2.23	0	0.07	0.67	0	4.6	9.66	2.52	1.21
ADM	0	0	0	0.09	0	0	0.2	0	0	0	0.59	0	0	0.05	0	29.95	6.09	0	3.69	0.04	0	0	0	0	0	0.19	4.53	1.76	1.81	13.74	39.89	4.95	17.29	0	61.52	1.77	11.67	0.08	24.26	0.56	40.43	8.7	0.34	21.41	70.84	231.14	1133.4	357.85	81.54
ADM2	0.33	0.39	0.24	1.23	1.11	1.34	0.72	1.09	1.02	0.75	0.65	0.47	1.4	0.14	0.49	0.41	2.06	0.14	0.69	0.18	0.25	0.2	0.8	1.25	0.46	4.87	0.2	0.28	0.41	0.49	0.13	0.21	0.7	0.37	0.35	1.87	0.47	0.31	0.71	0.51	0.47	1.13	0.25	0.24	13.52	1.54	1.21	1.08	0.09
ADM5	0.3	0	0.42	0.13	0.45	0.42	0.04	0	0.08	0	0	0.64	0.79	0	0	0	0	4.2	0	0	0	0	0	0.67	5.29	0.07	0	1.67	0	2.85	0	0	0.1	0	5.31	0	0	0	0	2.46	0	0	0	0	0.05	0	0	0	0
ADNP	3.36	4.95	3.9	8.08	6.94	9.05	2.45	4.19	4.03	4.83	4.84	3.82	2.32	7.1	9.35	9.46	7.74	8.87	5.57	5.13	7.26	4.34	5.96	3.63	23.43	30.4	48.06	35.33	41.36	25.93	45.8	67.42	0.21	2.31	10.85	4.4	14.35	10.77	17.86	25.41	23.75	20.15	18.46	9.21	43.25	11.77	0.23	15.12	12
ADNP-AS1	0	0	0	0.42	0	0	0	0.39	0	0.25	0.56	0.26	0	0	0	0	0	0	0.05	0	0	0	0	0	0	2.56	0.43	0	0	0	0	0	0	0	0.37	0	0	0	0	0	0	0.45	0	0	0	0	0	3.62	0
ADNP2	35.3	51.55	49.13	31.62	30.58	33.48	16.05	18.47	13.43	16.31	17	20.32	22.76	37.95	25.5	31.65	34.79	50.51	26.15	44.35	28.07	31.22	30.45	28.86	60.02	60.68	92.98	52.75	52.5	114.96	87.89	71.84	14.11	77.41	27.72	23.66	68.61	77.32	58.39	44.56	68.75	47.27	58.25	54.28	31.79	24.76	109.76	35.71	5.43
ADO	42.32	59.56	55.6	43.88	73.35	77.9	31.66	42.17	46.22	45.69	50.86	43.12	18.8	15.21	9.03	17.03	23.25	33.56	29.14	28.11	35.94	28.12	23.75	22.42	1.51	4.07	9.7	15.78	0.74	4.49	1.16	2.53	7.11	12.12	9.52	4.78	5.66	1.39	10.15	15.58	1.74	1.34	0.08	0.02	0	5.58	1.23	5.96	0.51
ADORA1	0	0	0.09	0.84	0.53	0.09	0	0.22	0.3	0.72	0.36	0.09	5.45	10.83	0.38	0	0.22	0	0	0.34	0.73	0.64	1.35	2.01	0	0	0	0	0	0	0	0	0	0	0	0	0	0	0	0	1.39	0.02	0	0	0	0	0	0.72	0
ADORA2A	0	0	0.05	0	0	0	0	0	0	0.04	0	0	0	0	0	0	0	0	0	0	0	0	0	0	0.46	8.74	0	0	12.2	0	6.76	0	0	0	0	0	0.12	0	19.73	4.59	0	0	23.36	6.08	0.99	2.86	0	6.27	20.03
ADORA2A-AS1	1.41	0.54	1.52	1.69	1.1	0.7	0.77	1.2	1.48	0.38	0.74	0.83	9.52	0.04	0	0	1.07	0	1.37	3.07	1.04	4.12	1.27	0	2.61	0	0	0	0	0	0	0	0	0	0	0	0	0	0	0	0	0	4.67	0	0	0	0	3.29	0
ADORA2B	0.92	0	1.08	0.81	0.42	0	0.21	0.04	0.05	0.04	0	0	0	0	0	0	0	0.04	0.9	0	0.39	0.04	0	0	0	0	0	0	0	0	0	0	0	0	0	0	0.03	0	2.28	0	0.03	0	0	2.63	56.54	0	0.2	3.29	4.63
ADORA3	0	0	0	0	0	0	0	0	0	0	0	0	0	0	0	0	0	0	0	0	0	0	0	0	0	0	0	0	0	0	0	0	0	0	0	0	0	0	0	0	0	0	0	0	0	0	0	0	0
ADPGK	424.5	377.69	410.67	187.2	270.22	250.18	241.12	228.49	275.9	224.91	225.39	231.92	264.9	383.31	192.56	241.86	217.41	150.74	174.9	259.07	223.03	213.03	262.01	278.74	14.46	18.25	20.52	19.92	6.02	10.59	27.59	9.51	162.28	213.15	93.59	133.33	34.55	2.69	21.06	34.23	56.86	4.17	28.25	24.75	35.74	17.06	47.41	19.42	17.43
ADPGK-AS1	0	0	0	0	0.11	0	0.37	0	0.1	0	0	0.05	0	0.28	0	0	0	0	0	0	0	0	0.03	0.26	0	0	0	0	0	0	0	0	0.51	0.04	0	0	0	0	0	0	0	0	0	0	0	0	0	0	0
ADPRH	0	0	0	0	0	0	0	0	0	0	0	0	0	0	0	0	0	0	0	0	0	0	0	0	0	0	0	0	0	0	0	0	0	0	0	0	0	0	0	0	0	0	0	0	0	0	0	0	0
ADPRHL1	4.73	2.24	4.67	4.72	3.97	4.67	0.83	1.06	0.81	0.73	2.44	1.13	3.78	10.67	2.41	0	0.4	6.02	6.92	13.84	1.76	2.03	0	0.03	0	0.94	7.39	6.54	0.15	4.48	0	0	6.6	2.3	4.46	4.79	3.16	0.1	0.04	1.57	0	0	0	0	0	0.08	0	0	0
ADPRHL2	2.61	1.81	2.19	3.96	2.73	2.14	1.02	2.24	2.67	1.78	1.39	1.34	17.76	0	0.38	32.18	0.04	0	2.59	0.73	2.57	2.44	2.49	2.52	39.01	29.33	30.78	17.44	145.87	20.3	34.9	5.26	0.59	0	0.11	1.11	0.77	0.47	0.13	21.75	15.77	0.43	0.18	17.11	61.09	23.02	0.65	38.22	19.04
ADPRM	47.6	22.35	27.82	26.17	20.52	18.75	20.02	26.26	16.32	20.82	17.34	15.68	63.12	25.3	34.78	22.93	18.96	17.09	40.74	50.59	40.69	0.91	27.96	41.17	9.04	14.57	5.38	11.37	43.65	2.97	0	15.91	18.97	56.73	18.71	44.79	37.84	43.26	28.8	25.77	24.27	56.05	16.22	0.08	7.83	19.11	0	26.37	28.15
ADRA1A	0.67	0.63	0.67	0.64	1.54	0.83	1.6	0.83	1.16	1.38	0.66	0.73	1.58	0.91	0.67	1.02	1.16	1.02	1	0.44	0.74	0.92	0.58	0.43	2.68	1.16	1.32	1.12	2.11	0.5	1.83	1.06	2.68	1.27	2.95	2.7	3.36	1.08	2.76	1.59	1.04	0.63	0.92	0.81	1.96	0.32	16.89	0.38	0.85
ADRA1B	0	0	0.11	0.67	0	0.28	0.17	0	0.24	0.04	0	0	0	0	0	0	0	0	0	0	0	0	0	0	0.06	0.07	2.8	0	0	0	0	0	0	0	0	0	0	0	0	0	0	0	0	0	0	0	0	0	0
ADRA1D	0	0	0	0	0.12	0	0.03	0	0	0	0.14	0	0	0	0	0	0	0	0	0	0	0	0	0	0	0	0	0	0	0	0	0	0	0	0	0.06	0	0	0	0	0	0	0	0	0	0	0	0	0
ADRA2A	0	0	0	0	0	0	0	0	0	0	0	0	0	0	0	0	0	0	0	0	0	0	0	0	0	0	0	0	0	0	0	0	0	0	2.15	0.08	0	0	0	0	0	0	0	0	0	0	0	0	0
ADRA2B	15.12	15.82	18.12	6.03	4.6	5.62	6.21	7.18	4.75	4.82	7.18	6.58	4.35	8.2	9	9.51	10.42	15.45	9.41	21.8	10.05	6.82	17.27	18.45	0	0	0	0	0	0	0	0	3.18	0.14	1.06	1.57	0	0.55	0.02	0	0	0	0	0	0	0	0	0	0
ADRA2C	0	0	0	0	0	0	0	0	0.05	0.21	0	0	0	0	0	0	0	0	0	0	0	0	0	0	0	0	0	0	0	0	0	0	0	0.12	3.34	0.08	0	0	0	0	0	0	0	0	0	0	0	0.67	0
ADRB1	0.19	0.14	0.09	0	0.16	0.26	0.08	0	0	0	0	0	0	0	0	0	0	0	0	0	0	0	0	0	0	0	0	0	0	0	0	0	0	1.46	1.62	0	0	0	0	0	0	0	0	0	0	0	2.6	0	0
ADRB2	0	0	0	0	0	0	0	0	0	0	0	0	0	0	0	0	0.16	0	12.5	0.03	0	0	0	0	0	0	0	0	0	0	0	0.12	0	0	11.45	0	0	0	0	0	0	0	0	0	0.44	0	31.37	0	0
ADRB3	0	0	0	0	0	0	0	0	0	0	0	0.07	0	0	0	0	0	0	0	0	0	0	0	0	0	0	0	0	0	0	0	0	0	2.46	3.18	0	0	0	0	0	0	0	0	0	0	0	0	0.08	0
ADRBK1	4.12	4.22	5.04	10.59	15.22	20.45	11.39	8.12	8.76	10.26	7.95	10.12	29.78	11.16	5.03	13.47	13.79	26.7	22.22	31.2	25.4	36.03	44.97	43.48	0.98	1.56	2.81	12.37	7.79	0.88	0.72	4.74	6.34	11.76	8.56	9.26	1.26	8.42	1.45	2.05	5.97	0.09	1.8	0.14	0.03	1.58	0.1	1.9	3.4
ADRBK2	4.61	6.76	6.62	8.67	6.15	8.09	4.64	4.08	5.38	5.84	3.6	3.62	2.09	7.72	8.7	13.48	5.7	2	4.41	2.79	6.03	8.24	3.87	7.4	3.09	4.49	3.22	3	0.51	3.95	1.3	0.62	6.59	17.98	2.15	8.27	5.75	1.98	2.18	3.38	3.94	6.33	0.74	2.84	0.34	0.17	3.94	4.88	2.22
ADRM1	75.16	95.71	79.21	42.95	55.8	49.49	45.3	50.3	58.18	61.98	51.48	45.85	170.59	189.24	195.54	181.34	143.21	125.53	159.51	97.4	129.25	142.21	125.91	121.58	343.6	84.63	96.06	118.89	227.45	180.11	191.04	182.64	127.61	29.08	61.9	87.07	43.67	42.22	63.5	34.72	61.33	46.58	34.28	83.29	95.33	83.11	0.75	89.14	46.82
ADSL	92.22	75.94	102.9	63.88	44.99	67.7	48.64	44.74	49.92	46.55	37.58	44.94	141.24	145.2	43.53	74.68	83.72	88.83	61.46	83.94	75.6	95.28	81.74	95.29	57.32	66.67	69.29	50.8	196.77	29.77	129.06	114.15	153.71	177.68	125.47	142.65	11.2	31.94	54.6	56.79	47.62	5.03	10.47	12.06	237.67	230.97	1.97	286.54	158.1
ADSS	4.72	5.08	3.23	9.49	6.49	12.64	3.31	4.26	3.81	4.23	3.27	4.12	0	12.4	2.97	0	9.86	5.67	2.88	1.85	9.04	5.33	6.52	2.46	44.77	15.41	54.53	49.44	37.47	36.84	20.32	24.87	9.88	13.66	4.76	3.23	20.86	6.53	13.22	10.53	18.27	5.56	0.53	6.26	19.13	25.13	39.43	11.93	16.9
ADSSL1	1.62	2.04	1.76	1.61	1.81	3.01	1.13	1.58	1.18	1.99	1.33	0.86	0	0	0	0	0	1.1	0	0	4.87	1.52	6.39	2.66	0	0	0	0	0	0	0	0	1.32	0.61	0	0	0	0	0	0	0	0	0	0	0	0	0.21	0	0
ADTRP	6.95	7.35	7.94	10.59	7.51	13.05	7.53	5.25	3.87	6.46	2.78	5.14	7.88	5.2	28.76	0.46	37.06	12.47	36.86	34.1	18.37	13.74	6.96	7.25	0	0.48	0.42	0	0	0	0	2.56	7.56	7.17	12.94	9.2	5.59	5.5	0	3.46	0	0.22	3.83	0	11.79	0.17	0	0	2.83
AEBP1	0	0	0	0	0	0	0	0	0	0.15	0	0.05	0	0	0	0	0	0	2.72	0.02	0	0	0	0	0	0	0	0	0	0	0	0	0.05	0	0.35	0.26	0	0	0	0	0	0	0	0	0	0	1.2	0	0
AEBP2	2.16	1.79	2.41	3.16	3.1	3.23	1.03	1.36	1.52	2.3	1.82	1.87	3.01	2.8	5.59	6.81	4.87	15.64	3.83	5.95	5.17	8.75	4.4	2.32	17.33	34.4	26.18	26.2	32.25	28.32	31.02	48.17	2.18	3.18	10.06	1.75	33.86	11.95	17.45	29.1	12.6	26.09	12.97	23.08	11.63	11.99	9.23	7.61	8.03
AEN	7.01	11.87	14.13	30.71	26.03	24.04	15.2	17.71	20.77	22.54	22.3	17.99	21.83	28.72	18.97	36.78	20.93	26.97	24.56	28.08	21.86	24.82	41.07	26.8	72.62	83.22	69.04	83.69	191.99	150.52	137.21	108.84	19.57	4.94	17.66	11.53	112.58	114.73	85.93	56.15	43.06	95.56	49.86	96.21	51.15	54.67	0.68	64.67	57.46
AES	0.16	0	0	0	0.19	0.31	0	0.09	0	0	0	0	0	0	0	0	5.67	0	0	0	0	0	0	2.85	37.99	37.39	13.28	31.69	13.46	23	38.78	85.87	0	0	0	1.77	14.81	0.91	58.61	15.78	41.82	0.96	32.52	17.84	44.55	51.31	2.92	51.76	40.27
AFAP1	18.37	21.57	24.76	27.72	25.65	34.97	16.67	18.48	22.02	20.82	17.09	18.38	42.62	20.14	29.57	25.4	32.35	27.89	21.98	29.28	30.86	30.82	32.86	29.87	0.45	0.57	1.21	0.95	0.95	5.51	1.66	2.06	12.8	15.74	6.18	7.8	3.53	4.75	1.54	5.06	9.27	0.71	5.7	1.81	6.94	1.5	1.48	3.01	0.64
AFAP1-AS1	19.21	10.79	20.45	22.25	26.23	24.74	14.29	17.25	12.46	12.69	15.6	14.96	77.66	49.85	47.03	35.68	37.44	58.77	46.63	55.99	28.08	36.41	40.4	37.1	3.99	4.92	9.35	0	5.26	8.26	3.5	9.27	52.32	27.71	55.99	45.07	11.05	11.71	1.17	10.44	7.17	6.71	8.39	3.06	6.97	0	0.05	1.81	3.1
AFAP1L1	0	0	0	0	0	0	0	0	0	0	0	0	2.07	0	0	0	0	0	0	0	0	0	0	0	0	0	0	0	0	0	0	0	0	0	0	0	0	0	4.79	0	0	0	0	0	10.41	1.68	0	4.79	1.18
AFAP1L2	10.45	14.06	15.24	12.7	12.43	12.08	5.5	4.74	5.93	5.51	6.57	7.94	5.42	9.76	8.56	11.38	8.7	12.21	13.52	10.41	17.5	13.01	20.21	10.68	0.28	0	0	0	0.07	0.06	2.4	0.09	6.32	2.48	14.38	5.46	2.44	0.11	0.34	0	0.62	3.38	2.68	0	0	0	1.43	1.22	0
AFF1	5.55	7.67	9.02	33.42	26.64	36.96	17.79	15.51	22.79	21.97	24.14	20.86	38.45	25.46	30.03	31.39	18.28	41.15	29.65	27.48	32.75	39.67	32.14	37.95	18.74	32.55	19.83	10.75	15.78	14.55	10.91	8.55	15.92	19.02	18.17	16.62	14.66	16.83	8.65	18.88	21.18	13.69	17.5	6.02	8.52	12.58	0.93	5.44	2.81
AFF2	0.21	0.18	0.34	0.4	0.32	0.52	0.46	0.41	0.31	0.59	0.27	0.16	0.33	0.39	1.49	0.74	0.04	0.99	0	1.54	0.05	0	0.05	0.03	0.14	0	0	0	0	0	0	0	0	0.55	0.01	0.08	0	0	0	0	0	0	0.01	0	0	0	0	0	0
AFF3	2.87	2.39	2.25	3.49	2.78	5.4	1.97	2	3.93	3.94	1.45	2.01	7.36	9.71	5.07	11.94	5.38	4.32	7.64	5.51	5.68	7.37	4.69	2.97	0.05	0.04	1.52	1.87	0.05	0.03	3.32	1.27	0.01	2.01	2.4	1.61	1.22	4.8	1.51	0.35	0	0.01	2.84	0.05	0.04	0.02	10.38	0.63	0.03
AFF4	15.72	18.71	17	47.57	24.6	36.94	30.1	33.56	40.86	34.29	36.44	32.97	41.57	49.21	20.16	23.46	11.67	21.96	12.82	16.82	19.5	19.39	28.74	22.06	0.09	5.85	11.5	12.58	7.06	4.63	11.55	1.86	12.45	25.28	26.45	19.55	9.93	11.06	0.04	2.44	4.66	0.08	2.89	1.03	11.25	3.09	17.81	7.01	7.82
AFG3L1P	7.29	6.96	10.42	3.43	3.87	2.45	1	2.03	2.33	2.66	3.26	3.28	12.88	0.05	0.07	0	0.29	0.03	6.13	4.56	3.58	4.47	3.24	2.67	25.32	6.41	3.11	6.11	3.72	7.94	9.55	5.53	7.01	0	1.89	2.83	7.44	11.79	0	2.21	0	0	3.53	0	18.64	0.26	0	8.45	4.59
AFG3L2	10.85	5.76	9.68	31.76	24.89	39.67	15.27	15.89	11.06	11.6	11.11	11.78	30.48	5.08	31.03	40.42	20.43	34.3	16.73	17.89	20.91	15.94	27.74	26.45	8.72	25.83	10.79	31.5	21.39	55.58	23.18	9.87	4.53	11.77	17.25	12.37	24.7	24.3	12.44	9.51	24.95	1.05	17.51	33.24	19.24	12	20.59	28.31	14.29
AFM	0	0	0	0	0	0	0	0	0	0	0	0	0	0	0	0	0	0	0	0	0	0	0	0	0	0	0	0	0	0	0	0	0.05	0	0	0	0	0	0	0	0	0	0	0	0	0	1.26	0	0
AFMID	5.04	6.73	5.51	10.88	8.95	6.82	10.76	9.91	12.63	10.31	7.91	8.73	6.84	5.54	8.14	9.94	7.25	5.49	7.57	4.78	6.39	8.27	7.67	7.18	101.54	50.32	114.39	54.63	6.63	45.19	116.35	119.49	48.81	30.3	21.38	63.56	106.45	86.16	24.86	96	77.59	27.06	97.44	60.92	6	31.43	1002.42	10.56	10.77
AFP	0	0	0.12	0	0	0	0	0	0	0	0	0	0	0	0	0	0	0	0	0	0	0	0	0	0	0	0	0	0	0	0	0	0	0	0	0	0	0	0	0	0	0	0	0	0	0	0	0	0
AFTPH	0.94	1.51	2.76	2.6	0.83	1.11	0.6	0.74	0.43	0.43	0.77	1.06	0	0	0	0	0.06	5.48	1.24	0.02	3.05	0.05	1.7	0.16	165.45	95.03	63.01	113.48	140.32	102.31	92.97	117.98	47.52	39.47	39.71	13.37	60.62	63.13	29.47	67.51	79.99	38.93	35.32	59.05	78.64	153.34	21.92	85.23	62.18
AGA	1.26	0.96	1.28	1.23	1.27	2.67	0.5	0.42	0.77	0.8	1.22	1.43	7.17	0	1.43	0	1.43	4.27	2.23	0.16	0	1.55	3.49	4.71	0	0	0	0	0	0	0	0.06	0	0	5.08	4.27	0	0	6.75	0	0	0.55	0.04	0	28.43	0	8.42	2.17	5.3
AGAP1	22.09	22.46	22.25	15.56	15.87	14.77	9.27	10.48	12.28	17.03	10.07	12.72	31.6	17.68	12.7	30.66	12.75	4.14	12.2	8.93	16.44	25.48	15.03	20.43	5.75	0	2.08	0.3	0.4	0.14	0	0	4.58	2.55	11.2	7.75	0.62	4.48	0.05	6.56	1.41	1.43	8.53	4.11	0.98	1.45	0.33	0.82	0.66
AGAP1-IT1	0.77	1.41	1.06	3.02	3.45	4.3	0.52	1.67	2.11	1.36	4.17	5.19	11.66	0	0	0.18	0.23	0	0	0	0	0	0	0	0	0	2.51	0	0	6.01	0	0	0	0	0	0	0	0	0	0	0	0	5.2	0	0.37	0.78	0.61	4.27	0
AGAP11	0	0	0	0.05	0	0	0	0	0	0	0.07	0	0	0	0	0	0.02	0.56	1.7	0	0.27	0	0	0	0	0.05	0	0.16	0	0.14	0.06	0.16	0.04	1.91	0	0	0.4	0.82	0.09	0	0	0.01	0	0	0	0	0	0	0
AGAP2	0	0	0	0	0.03	0.05	0	0	0.02	0.47	0.26	0.03	0	0	3.71	0	0.11	0	0	0	0.04	0	0	0	0	0	0	0	0	0	0	0	0	0	0	0	0	0	0	0	0	0	0	0	0.11	0	0	0	0
AGAP2-AS1	0.06	0	0	0	0	0	0	0	0	0	0	0.09	0	0	0	0	0	0	0	0	0	0	0	0	0	0	0	0	0	0	0	0	0	0	0	0	0	0	0	0	0	0	0	0	0	0	0	0	0
AGAP3	6.99	6.33	4.31	8.77	9.43	7.65	6.17	4.52	7.43	9.03	7.45	8.28	7.08	19.9	28.32	11.28	4.59	20.13	17.6	21.18	16.37	17.84	13.99	24.07	0.41	11.25	1.66	0.05	11.09	9.26	0	1.09	2.48	0.03	12.86	2.81	2.29	12.36	0.03	4.53	8.85	0.36	13.01	0.02	30.3	0.05	0.26	9.39	3.16
AGAP4	0.78	2.92	1.93	0.41	0	0.04	0.13	0.37	0.05	0.04	0	0.13	1.93	0.52	0	0	1.12	1.58	1.9	0.07	0.69	0	0	1.68	12.87	13.71	9.05	0	12.51	3.05	1.91	15.48	0.87	1.25	15.19	5	2	0.77	3.61	18.64	15.21	0.88	0	3.12	0	7.91	3.12	12.61	6.05
AGAP5	0.05	0	0	0	0	0.22	0.04	0.1	0	0.19	0	0	1.49	0	0	0.05	0	0.85	3.31	0.06	0.12	0	0	0.04	4.27	0.76	0.73	0.78	3.29	0.95	3.14	0.29	0.15	0	0.39	0	0	0.45	0	4.05	0	0.04	0.45	3.69	0.16	15.14	1.87	2.96	10.88
AGAP6	0.81	1.18	0.85	0	0.21	0.76	0.14	0.15	0.18	0	0.06	0	0	0	0	6.83	0	0	3.33	0	0	0	0	0	2.79	11.73	8.54	0.24	0	9.41	7.39	12.6	0	0	5.77	0	0.85	0.96	11.86	0.37	20.38	3.51	7.19	2.36	0	4.04	4.69	12.34	14.56
AGAP7P	0.93	0.71	0.13	0.09	0.14	0.02	0	0	0	0	0	0	0	1.15	0	0	4.64	2.99	2.87	0	0.38	0	0	0.66	0	0	0	0	0.19	0	0.22	0	0.69	0	0	0.27	0	0	0	1.03	0.95	0.18	0.21	0	0	0.74	2.58	1.29	2.26
AGAP9	0	0	0	0	0	0	0	0.08	0	0.1	0	0	0	0	0	0	0	0	0.66	0	0	0	0	0	2.91	2.61	0.47	0	0	0.96	4.41	0.48	0	0.14	0	0	0	0.2	0.03	0.99	0.14	0	0	0.02	1.69	0.07	2.62	3.14	0.18
AGBL1	0.46	0.47	0.35	0.46	0.22	0.36	0.2	0.36	0.33	0.23	0.28	0.07	0.22	0.02	0.03	0	0.34	0.54	0.38	0	0.49	0.7	0.3	0.6	0	0.04	0.16	0	0	0.17	0	0.1	0.43	0	1.17	0	0.1	0.68	0.48	0	0	0	0	0	0	0	0	0	0
AGBL1-AS1	0	0	0.15	0	0	0	0	0	0	0	0	0	0	0	0	0	0	0	0	0	0	0	0	0	0	0	0	0	0	0	0	0	0	0	0	0	0	0	0	0	0	0	0	0	0	0	0	0	0
AGBL2	0	0.57	0.07	0.53	0	0.07	0.11	0	0.05	0.24	0.25	0	0.02	0.04	0.23	0.06	0.05	0	0	0	1.33	0	0	0	0.35	0.44	3.56	7.56	0.31	0.3	1.38	1.5	10.35	3.59	1.78	0.38	0	0	0	0	0.07	0.02	8.81	0.03	0	0.46	0	0	0
AGBL3	0	0	0	0	0	0	0	0	0	0	0	0	0	0	0	0	0	0	0	0	0.08	0	0	0	0	0.04	0	0	0	0	0	0.13	1.73	0	0.5	0.09	0.91	0	0	0.7	1.04	0.12	0	3.29	0	0	0	0	0
AGBL4	0.69	0.38	0.96	0.91	1.56	1.05	0.2	0.33	0.74	0.61	0.31	0.34	0.13	0	0	0	8.18	0.03	1.53	7.14	0.7	0.02	0.06	0.02	0	0	0	0	0	1.05	0	0	0.72	0	0	4.17	0	0	0	0.2	0	0	1.81	3.46	0	0	0	0	0
AGBL4-IT1	0	0	0	0	0	0	0	0	0	0	0	0	0	0	0	0	0	0	0	0	0	0	0	0	0	0	0	0	0	0	0	0	0	0	0	0	0	0	0	0	0	0	0	0	0	0	0	0	0
AGBL5	1.89	1.31	0.46	6.02	3.8	3.81	2.48	1.88	3.69	4.38	2.65	2.46	0	0	7.1	0.56	0	4.37	16.58	2.23	5.18	5.79	2.17	11.4	9.17	1.08	13.19	12.38	0.43	6.47	6.23	4.24	0.27	0.34	1.45	0	0.04	4.2	0.54	5.53	1.06	0.32	7.61	1.58	2.67	3.89	46.57	5.5	5.94
AGBL5-AS1	0	0	0	0	0	0	0	0	0	0	0	0	0	0	0	0	0	0	0	0	0	0	0	0	0	0	0	0	0	0	0	0	0	0	0	0	3.43	0	0	0	0	0	0	0	0	0	0	0	0
AGER	0	0	0	0.11	0	0	0	0	0	0	0	0	0	0	0	0	0	0	0	0	0	0	0	0.2	0	0.12	0	0	8.21	0	0.63	0	0	0	0	0	0	0	0	0	0	0	0.06	0.56	7.97	9.4	0	5.2	2.33
AGFG1	4.5	5.96	5.49	20.69	18.01	19.73	9.31	8.91	12.06	12.13	10.3	10.65	28.67	22.36	3.99	12.88	11.65	13.1	10.15	14.82	13.73	9.53	14.28	18.26	12.41	2.94	6.36	5.68	7.68	1.87	10.87	17.66	3	13.38	3.69	7.8	25.73	18.05	12.99	13.5	17.84	18.23	6.83	16.85	6.91	2.38	0.08	12.62	5.48
AGFG2	5.48	6.69	10.83	32.34	30.14	39.02	26.98	29.07	33.01	30.36	21.61	21.83	15.02	4.29	18.7	13.4	8.49	23.61	19.84	24.15	27.77	21.86	32.53	25.48	2.87	0.36	2.86	1.25	7.16	0.22	0.29	3.56	0.26	0.69	10.87	0.78	3.13	5.7	1.44	1.59	0	7.06	0.02	2.59	0.07	0.06	0	0.18	1.02
AGGF1	75.79	66.21	72.36	51.77	46.55	58.23	29.62	37.03	36.19	36.1	24.69	23.75	57.12	31.63	24.43	52.72	29.79	14.14	23.08	26.53	29.53	28.92	33.72	22.46	8.05	13.18	15.87	0	2.23	20.82	12.98	12.27	2.66	17.77	5.12	9.92	6.47	10.43	7.47	11.2	20.35	8.05	16.14	3.18	26.05	31.16	11.8	10.22	11.2
AGK	178.48	184.33	167.8	174.96	194.72	197.95	164.93	154.05	143.25	141.74	166.54	156.9	198.13	187.15	153.72	135.67	151.97	204.66	141.14	171.83	185.58	183.66	183.8	186.54	7.58	2.64	1.95	6.04	2.96	9.65	7.81	19.38	57.37	56.65	93.25	75.95	12.59	2.22	15.18	21.36	16.85	17.45	1.85	12.06	2.43	0.62	0	1.54	6.66
AGL	1.17	1.15	1.46	1.79	1.05	1.29	0.96	0.94	0.27	0.78	0.4	0.8	2.39	0	0.03	2.57	0.35	0	0.01	3.16	0.96	0.82	2.68	1.31	8.37	9.6	12.92	20.45	10.43	8.82	7.54	25.94	0	1.54	2.61	8.71	2.11	0.89	9.77	6.7	6.25	4.19	1.13	5.88	18.36	16.11	0.1	34.83	18.8
AGMAT	2.26	4.05	3.02	6.14	8.9	7.55	2.77	3.07	3.11	3.37	5.48	7.65	22.2	15.69	5.84	15.99	22.02	1.56	12.45	8.46	22.62	9.26	14.11	18.5	2.81	0.97	0.93	1.33	0.98	0.79	0.77	1.25	0.99	0.84	2.33	1.62	2.58	8.88	1.6	5.92	1.03	0.79	0.39	0.58	0.52	0.45	1.66	0.61	0.29
AGMO	15.96	18.68	17.78	13.9	24.03	13.81	8.6	6.86	8.6	10.34	9.32	8.8	25.87	9.87	15.2	14.46	14.04	20.36	20.22	14.55	21.71	16.53	20.46	6.27	2.18	2.13	7.15	7.26	0.4	3.04	6.01	5.92	19.78	6.12	8.64	10.71	3.37	3.31	1.18	7.39	7.61	0.36	3.45	7.76	0	0	18.16	0.04	0
AGO1	1.12	1.74	2.64	6.71	6	7.48	4.27	6.8	6.82	6.53	5.93	5.89	1.51	4.19	6.64	11.39	2.25	2.8	1.88	7.71	5.21	1.95	1.81	0.89	3.02	0.21	2.31	2.02	8.71	22.63	3.24	6.59	0.23	1.63	3.48	3.22	0	0	0	1.76	0.39	0.23	0	4.16	1.88	9.38	0.19	5.74	5.68
AGO2	267.44	293.43	336.49	219.75	189.57	294.86	177.55	193.59	207.43	255.79	223.07	227.81	316.14	284.05	339.58	272.77	288.55	268.29	281.42	222.83	368.7	291.5	372.48	274.22	25.21	54.28	52.17	49.72	26.94	6.92	32.83	32.93	211.55	177.78	130.38	171.08	58.7	86.38	50.96	49.91	69.52	95.63	44.97	35.56	51.07	63.58	289.03	50.87	39.16
AGO3	2.45	3.11	3.09	3.41	1.51	5.86	0.94	1.13	1.27	1.23	1.62	1.21	0	0	0.12	0.06	10.15	1.29	1.35	0.12	4.17	6.34	0.51	7.34	34.2	12.99	19.38	26.51	49.02	7.28	3.11	28.32	2.5	21.37	10.8	0.09	14.86	5.24	17.48	4.13	18.15	14.04	12.5	23.51	19.99	4.22	0.1	3.15	11.43
AGO4	0	0.19	0.1	0.06	0.23	0.06	0.09	0.03	0.07	0.1	0.05	0.01	0	0.01	0.05	0.19	1.17	0.02	0.3	0	0.77	0	0.02	0	0	0	0.09	0.03	0	0.47	0.03	0.08	0.65	4.78	3.72	2.81	0.39	0.96	0.03	2.77	0.21	1.29	0.1	0.05	0.12	0	0	0.01	1.81
AGPAT1	34.81	45.91	42.19	13.24	21.94	55.53	22.23	19.15	18.75	14.18	31.71	29.63	75.69	29.99	17.27	0.05	26.18	24.56	52.02	64.89	35.37	73.06	51.22	33.43	11.94	25.41	24.76	0.05	0.63	11.63	21.41	7.02	1.55	8.05	13.14	0.34	15.56	2.94	9.96	10.81	8.21	10.8	11.41	0.2	4.3	13.2	0.18	42.68	31.67
AGPAT2	1.86	5.15	3.41	16.76	12.33	17.19	12.05	12.31	11.98	13.93	4.88	4.85	3.05	40.11	29.14	29.65	27.87	10.71	1.02	12.67	12.08	15.65	18.68	19.56	0	0.1	4.78	0.23	0.37	0.17	0	0	15.56	0.33	3.31	5.27	8.17	9.65	13.68	13.58	2.52	0.25	7.87	0	24.47	13.36	0	4.06	3.09
AGPAT3	10.53	15.04	17.69	16.16	13.93	18.49	8.05	10.82	12.54	13.39	10.43	11.37	14.26	8.17	1.34	9.75	11.33	9	8.23	11.14	13.05	15.78	12.22	16.29	1.23	0.2	0.11	0	0.21	0	2.16	0.55	4.64	4.14	2.23	4.87	0.6	2.3	1.69	0.47	2.69	3.18	0.06	3.17	7.15	1.3	0	0.02	0
AGPAT4	2.08	2.17	3.62	12.99	7.82	8.17	10.77	10.35	4.82	5.38	3.58	3.64	11.68	9.19	10.31	9.61	8.54	7.64	10.7	15.02	15.95	25.75	16.56	15.36	1.75	2.64	3.9	0.01	3.11	0.11	0.46	2.8	0.65	1.82	0.04	11.72	0.86	0.09	0	2.29	0.35	3.74	0	0	0	0	0	0	1.36
AGPAT4-IT1	0	0	0	0	0	0.14	0.13	0	0	0.26	0.02	0	0	0	0	0	0	0	0.58	0.21	0	0	0	0	0	0	4.16	0.06	0	0	0.09	0	0	0	0	0	0	0	0	0	0	0	0	0	0	0	0	0	0
AGPAT5	7.71	9.85	10.75	11.26	10.58	15.07	4.15	5.79	5.14	5.58	6.36	4.48	0.02	7.41	4.69	9.99	7.13	7.78	11.25	5.36	7.19	3.49	9.07	7.12	1.74	2.67	4.95	3.25	3.61	0.5	0.19	3.79	3.26	7.05	2.93	3.66	2.27	1.55	0.7	3.29	5.02	0.91	5.41	1.12	0.02	0.08	9.16	2.6	2.58
AGPAT6	3.9	3.09	4	11.33	16.7	14.03	9.54	7.04	10.29	10.43	7.65	6.88	26.86	2.73	7.48	31.7	9.85	11.48	13.02	18.34	12.46	8.4	18.34	13.05	1.01	2.25	2.88	0.02	7.94	0.11	9.53	7.39	8.88	7.84	9.9	14.28	7.69	16.3	1.89	4.46	12.91	0.9	0.21	2.79	7.13	7.65	0.28	13.01	9.67
AGPAT9	32.28	54.2	61.7	105.27	79.53	55.34	69.34	66.9	47.51	55.4	53.4	62.45	40.19	15.17	58.25	53.68	80.1	72.81	51.66	65.7	63.75	82.64	45.38	46.84	35.5	9.5	25.88	10.72	7.41	10.37	4.39	8.61	32.43	63.54	42.71	44.01	26.12	17.99	2.82	20.52	6.81	4.96	8.53	20.11	37.87	6.66	54.77	39.08	15.51
AGPS	4.92	8.27	6.06	10.69	9.11	10.13	5.46	4.7	4.65	4.28	5.18	4.08	10.7	8	2.17	11.29	8.59	3.73	5.88	10.33	7.57	11.18	6.41	7.02	0	0.06	0.63	0.96	0.7	0	0.16	0.06	1.73	6.19	2.92	8.31	1.68	1.01	0	0.86	1.29	0.11	2.56	0.01	5.55	1.16	0.05	0	4.13
AGR2	1.08	0.9	0.41	2.08	1.7	0.82	0.75	0.25	0.19	1.3	0.33	0.97	0.65	0	0	0	0	0	1.55	0.14	0	0	0.31	0.21	0	0.48	0.2	0	0.15	0	0	0.88	0	2.28	0	0	0	0	0.48	0	0	0	0	0	0	0	50.73	0	0
AGR3	0	0	0	0	0	0	0	0	0	0	0	0	0	0	0	0	0	0	0	0	0	0	0	0	0	0	0	0	0	0	0	0	0	0	0	0	0	0	0	0	0	0	0	0	0	0	0	0	0
AGRN	0.04	0.06	0.07	0.05	0.23	0.12	0.3	0.18	0.14	0.14	0.17	0.39	0.14	0.03	0.03	0	0.63	0.05	0.03	0.11	0.12	0.12	0.04	0	0	0	0	0.03	0	0.03	1.75	0.02	0	0	0	0.04	0	0	0	0.01	0	0	0	0	0	0	0	0	0
AGRP	0.39	0	0	0	0	0	0	0	0	0	0.44	0	0	0	0	0	0	0	0	0	0	0	0	0	0	0	0	0	0	0	0	0	0	0	0	0	0	0	0	0	0	0	0	0	0	0	0	0	0
AGT	0.1	0	0.15	0	0	0	0	0	0	0	0	0	0	0	0	0	4.76	0	0	0	0	0	0	0	0	0	0	0	0	0	0	0	0	0	0	0	0	0	0	0	0	0	0	0	0	0	0	0	0
AGTPBP1	3.87	3.99	5.92	8.63	8.27	7.48	5.54	5.2	5.79	5.17	5.23	5.5	33.66	26.74	32.8	6.08	13.78	15.72	14.44	18.57	9.16	7.66	11.49	7.27	10.37	3.87	1.59	6.94	1.45	5.57	0.95	2.42	6.49	2.29	5.47	12.04	11.04	8.56	0.03	5.51	8.3	6.29	3.77	2.82	2.91	8.31	25.12	9.68	4.12
AGTR1	0	0	0	0	0	0	0	0	0	0	0	0	0	0	0	0	0	0	0	0	0	0	0	0	0.58	0	0.17	0	0	0	0	0	0	0	0	0	0.18	2.68	0.26	7.48	14.51	1.96	0.16	4.85	0	0	0	0	0
AGTR2	0	0	0	0	0	0	0	0	0	0	0	0	0	0	0	0	0	0	0	0	0	0	0	0	0	0	0	0	0	0	0	0	0	0	0	0	0	0	0	0	0	0	0	0	0	0	0	0	0
AGTRAP	48.06	50.49	46.55	36.39	19.95	45.5	13.46	14.23	17.02	16.47	18.52	16.19	0	9.62	40.73	20.74	31.13	32.04	24.09	23.72	15.03	62.08	18.72	28.19	4.78	27.65	5.08	7.39	8.34	3.24	14.55	15.67	0	13.03	6.94	3.73	8.1	13.3	21.47	4.06	7.88	0.1	3.9	19.7	8.2	0.69	0	11.74	0
AGXT	0	0	0	0	0	0	0	0	0	0	0	0	0	0	0	0	0	0	0	0	0	0	1.04	0	0	0	0	0	0	0	0	0	0	0	0	0	0	0	0	0	0	0	0	0	0	0	0	0	0
AGXT2	0	0	0	0	0	0	0	0	0	0	0	0	0	0	0	0	0	0	0	0	0.48	0	0	0	0	0	0	0	0	0	2.02	0	0	4.76	0	0	0.77	0.03	0	0	0	2.83	0	0	0	0	0	0	0
AHCTF1	15.83	24.94	19.65	24.74	22.8	20.65	12	16.89	19.13	14.98	14.44	15.2	24.95	23.85	8.19	20.89	12.69	20.62	17.79	18.54	10.32	16.65	16.06	9.29	163.6	100.96	143.03	86.14	56.71	61.2	55.79	122.64	17.82	58.62	37.45	24.33	33.49	37.61	66.04	59.83	65.21	25.32	31.27	50.51	23.83	28.58	22.31	24.8	27.63
AHCTF1P1	0.05	0.14	0.04	0.03	0.1	0	0.03	0.02	0.07	0.08	0.08	0.11	0	0.01	0	0	0.15	0.04	0	0.04	0.03	0.14	0.02	0	0.93	0.37	4.23	0.87	0.49	0.93	0.56	0.67	0.07	0.08	0.29	0.59	0.16	0.26	0.15	0.34	0.11	0.03	0.06	0	0.02	0.03	0	0.02	0.04
AHCY	180.97	117.98	160.53	94.2	83.9	116.78	99.74	97.5	73.62	96.15	101.33	116.07	247.35	218.58	143.31	224.48	151.3	181.88	150.77	114.33	194.33	214.74	207.35	240.42	59.31	172.55	69.74	93.88	77.78	105.65	108.44	52.27	339.92	258.05	221.45	295.61	45.91	35.49	28.8	33.8	70.48	24.6	43.83	39.57	81.84	129.42	18.68	241.96	156.2
AHCYL1	36.06	39.99	33.94	41.76	18.93	41.27	20.31	21.69	18.85	21.98	13.44	18.41	10.45	27.64	4.89	0.11	1.68	7.21	12.29	23.54	15.58	22.63	6.62	11.45	0.84	3.22	27.48	0.06	0.08	4.15	5.99	3.77	13.16	26.86	412.18	366.52	6.68	3.92	9.03	10.59	6.74	6.09	8.34	15.84	36.4	22.04	2.01	31.14	11.43
AHCYL2	2.72	2.87	3.3	4.36	5.14	8.34	4.89	5.48	3.74	4.51	5.27	4.32	10.1	9.16	15	11.3	12.87	4.21	15.77	21.64	16.22	22.08	19.38	26.02	1.07	10.33	1.62	0.87	2.12	0.05	0	1	12.01	5.98	7.71	6.75	4.04	0.01	0.16	0.34	0.06	8.58	0	3.17	0.02	0.06	0.99	1.72	0.02
AHDC1	0.91	0.78	0.98	2.22	1.58	1.86	1.61	1.76	1.61	1.36	0.82	1.19	1.53	3.18	3.13	0.52	0.08	1.07	1.57	2.32	2.16	3.61	5.3	1.1	0.22	1.75	0.28	0.44	0	0.28	0	0.84	2.34	0.21	1.35	0.8	0.04	0	0	0.01	0.49	0.02	0.01	0.73	0.19	0	0	0.03	0
AHI1	18.51	27.57	16.95	27.61	19.76	21.19	6.08	9.51	7.35	9.77	5.29	12.03	17.89	8.89	48.98	12.38	4.92	2.11	0.86	6.38	4.26	12.84	3.78	6.02	1.3	17.74	0	14.01	1.86	0.07	2.15	5.24	20.52	26.47	25.6	11	6.16	6.97	7.41	6.06	4.07	10.73	11.41	0.02	0.18	0.94	12.7	4.47	3.12
AHNAK	0	0	0	0	0	0.02	0	0	0	0	0	0.01	0.45	0	0.01	0	0.32	0	2.23	0	0	0.73	0	0.02	0	2.12	0.18	0	0	0	0.3	0	0.01	1.25	0.22	5.47	0	0.07	0	3.71	0	0	0.02	0	18.44	6.94	0.34	11.75	29.05
AHNAK2	0	0	0	0	0	0	0	0.01	0	0	0	0.01	0	0	0	0	0.04	0	0.08	0	0	0	0	0	0	0	0	0	0	0	0	0	0	0	0	0.01	0	0	0	0	0	0	0	0	0	0	0	0	0
AHR	0.45	0.85	0.49	0.51	0.61	0.17	0.42	0.29	0.14	0.69	0.22	0.23	0.26	0.01	0.05	0.11	0.88	4.18	0.07	0.03	0.05	0.92	0.03	1.31	0.84	0.5	0.78	0.87	2.26	0.37	6.69	6.82	7.97	15.09	0.85	9.53	0.41	0.57	0.47	0.34	1.49	0.58	0.51	5.67	8.99	0.24	45.81	0.49	0.24
AHRR	2.13	1.79	2.54	5.15	1.99	4.44	1.52	1.37	3.35	2.44	2.18	2.08	1.07	0.39	1.87	2.17	1.9	2.04	1.93	8.35	3.14	2.66	4.1	5.13	0.02	0	0	0.27	0.54	6.89	0.11	0.51	3.17	0.39	2.65	1.17	0.24	2.71	0	2.45	1.71	0	0.25	0	0.86	2.58	0.06	1.59	3.52
AHSA1	580.58	792.16	768.2	232.91	276.94	339.91	255.31	442.79	436.26	341.97	324.14	330.65	623	569.98	607.41	489.18	604.91	671.81	636.41	620.09	530.27	431.74	567.01	552.92	107.01	197.39	181.23	154.76	155.67	122.57	132.51	83.74	605.88	414.14	560.99	443.1	79.2	111.18	188.85	276.91	210.73	191.53	244.71	175.42	73.45	68.16	129.2	107.84	72.53
AHSA2	4.64	3.8	4.6	3.04	1.79	1.24	1.06	1.51	3.46	1.75	1.46	2.77	1.51	0.09	1.95	6.55	0.37	0.97	3.2	1.8	4.08	4.9	3.8	2.56	3.07	0.05	0.85	0.04	0.51	0	0	0	3.65	11.93	0.65	0	0.78	2.33	1.86	2.55	6.96	4.53	10.67	0.02	0	0.05	0	0	0
AHSG	0.18	0	0	0	0	0.16	0	0	0	0	0	0	0	0	0	0	0	0	0	0	0	0	0	0	0	0	0	6.18	0.18	0	0	0	0	0	0	0	0	0	0	0	0	0	0	0	0	0	0	0	0
AHSP	0	0	0	0	0	0	0	0	0	0	0	0	0	0	0	0	0	20.03	0.38	0	0	0	0	0	0	0	0	0	0	0	0	0	0	0.83	0	0	0	0	0	0	0	0	0	0	0	0	0	0.24	12.97
AICDA	0.26	0.44	0.12	1.09	0.48	0.48	0.73	0.56	0.51	0.58	0.47	0.87	0.22	0.32	0.75	0.17	0.7	0.21	0.22	7.76	0.57	0.28	0.18	0.18	0.86	0.81	0.88	0.4	0.68	1.01	0.92	0.59	1.55	1.05	2.73	2.25	1.37	1.23	1.17	0.76	0.94	0.72	2.4	0.76	0.22	0.15	1.33	0.19	0.13
AIDA	17.33	22.85	21.82	53.23	44.31	50.58	27.61	30.62	31.92	28.14	22.41	21.15	26.06	23.89	49.89	28.89	41.77	63.68	41.91	31.94	45.01	54.92	38.1	40.64	201.02	111.77	137.31	255.46	106.92	116.5	95.12	81.74	67.46	45.32	28.24	29.85	98.34	105.82	174.5	165.83	125.27	103.13	59.12	143.04	348.05	151.85	1.65	285.07	220.54
AIF1	0	0	0	0	0	0	0	0	0	0.19	0	0	0	0	0	0	0	0	1.84	0.11	0	0	0	0	0	0	0	0	0	0	0.37	10.22	0	0	0	0	0	0	0	0	1.26	0	0	0	0	0	0	0	0
AIF1L	0.18	0.3	0.83	0	1.71	1.09	0.25	0.38	0.16	0	2.32	2.03	0	28.23	3.33	0.03	0	0.02	0.09	0	4.66	0	1.27	1.32	0.69	12.98	9.04	22.57	28.1	1.4	2.79	8.04	5.5	3.56	1.85	0	2.61	1.45	14.69	3.63	6.74	0.24	4.5	5.37	12.94	16.51	22.01	2.48	34.84
AIFM1	22.04	18.57	16.99	85.62	101.58	56.05	74.81	74.13	66.61	79.68	83.13	79.02	134.81	191	107.95	190.87	65.49	167.01	163.63	147.46	119.06	122.53	166.22	164.99	30.07	20.69	24.22	24.63	28.54	23.75	53.95	34.1	86.14	66.07	92.3	51.76	39.68	34.66	12.92	72.42	33.87	92.36	51.83	27.04	23.39	22.89	5.5	35.9	34.61
AIFM2	0.11	0.16	0.04	0.5	0.28	0.31	0.35	0.38	0.28	0.05	0	0.03	0	0.02	0.06	21.38	0.03	4.87	0	3.26	0	0	0.09	0	0.13	0.09	0	2.1	1.84	0	6.82	1.92	0	0	0.05	2.8	0.07	0.06	0.02	2.98	0	0	0	0.05	0.03	0	0	0	0.11
AIFM3	0	0.18	0.11	0.12	0	0.06	0.03	0.07	0	0.21	0.1	0	0	0	0	0	0.58	0	0	0	0.54	0.03	0	0	0	0	0	0	0	0	0	0	0	0	0	0	0	0	0	0	0	0	0	0	13.94	0	0.31	0.44	0
AIG1	1.44	4.78	5.62	6.25	6.79	10.77	3.08	4.09	4.73	3.48	3.54	2.16	0.13	7.2	2.89	7.73	0.05	1.54	4.28	1.4	12.88	18.65	10.02	12.08	4.19	3.85	1.11	1.5	9.07	0.43	0.57	7.38	0	1.64	0.05	0.61	4.75	0.05	0	1.77	0.78	0.06	0	1.42	0	0	0	0	0
AIM1	125.79	122.6	182.98	117.03	122.29	130.43	119.21	129.01	171.77	161.39	86.6	82.04	109.11	68.32	123.05	117.53	97.98	123.1	110.54	117.22	136.71	136.97	140.48	118.6	10.95	2.95	4.87	3.05	5.15	2.12	0.06	5.18	46.04	31.51	51.45	41.33	8.13	15.08	8.33	3.37	6.35	9.64	6.49	1.1	8.36	4.57	54.75	1.83	8.47
AIM1L	1.37	1.39	1.5	1.58	1.2	1.11	0.72	1.06	0.68	0.82	0.67	0.48	1.26	0.04	0.5	1.06	3.33	0	0.03	2.96	0.9	0.95	3.35	1.62	0.98	0.11	1.31	0	0	0.05	0	0	0	0	0	0	0.01	4.64	0	1.21	0	0	0.03	0	0	0	0.07	1.86	0.09
AIM2	0	0	0.09	0	0	0	0	0	0	0	0	0	0	0	0	0	0	0	0	0	0	0	0	0	0	0	0	0	0	0	0	0	0	0	0	0	0	0	0	0	0	0	0	0	0	0	0	0	0
AIMP1	5.07	3.96	4.46	6.02	2.24	5.38	2.73	6.04	3.23	3.52	4.45	4.57	0	0	0	11.43	9.42	16.14	4.24	0.08	8.16	8.7	10.4	1.98	8.18	0	20.17	3.63	6.85	2.9	5.2	9.4	11.67	2.5	0	0	32.46	35.91	12	11.44	6.2	7.92	4.57	20.46	94.38	3.83	5.72	82.61	19.37
AIMP2	514.44	556.8	765.18	242.05	283.15	297.53	302.98	284.43	273.56	232.61	273.01	245.81	336.35	423.73	380.82	259.98	458.78	469.81	480.95	426.06	483.14	496.67	513.27	454.08	71.57	41.68	48.69	64.16	44.62	29.04	33.58	45.77	46.94	100.35	70.77	68.55	70.92	27.73	52.62	95.84	61.49	32.37	16.33	31.62	12.79	31.04	0.29	43.72	77.2
AIP	64.43	43.84	57.72	55.73	29.19	39.55	43.74	30.12	35.76	32.32	31.06	35.35	117.87	146.46	170.22	96.39	143.49	166.62	112.19	45.88	120.9	124.8	139.77	135.49	41.1	33.71	83.39	54	119.4	124.84	68.43	81.25	135.12	122.55	141.38	200.64	65.68	65.7	100.09	144.5	128.84	135.38	39.44	45.38	34.19	37.32	186.65	74.73	84.17
AIPL1	1.06	1.69	4.01	1.21	1.11	1.23	2.16	1.51	1.53	2.46	1.36	1.6	0.44	0.43	9.92	1.53	0.53	0.62	0.87	0.57	0.87	1.14	3.73	2.42	0.53	0.66	0.64	0.5	1.61	0.6	0.48	0.52	2	1.22	1.45	1.37	1.4	0.53	1.02	0.78	1.32	1.1	0.99	0.75	0.73	0.28	3.17	4.73	0.44
AIRE	0	0	0	0	0	0	0	0	0	0	0.03	0	0	0	0	0	0	0	0	0	0.06	0	0	0	0.06	0	0.81	0	0	0.37	0	0	0	0	0.08	0.07	0.03	0.2	0	0	0	0	0.03	0	0	0	0	0	0
AIRN	0	0	0	0	0	0	0	0	0.06	0	0	0	0	0	0	0	0	0	0	0	0	0	0	0	0.88	0	0	0	0	0	0	0	0.46	0	0.25	0.11	0	0	0	0	0	0	0	0	0	0	0	0	0
AJAP1	0.62	1.63	0.89	0	0.51	0.17	0.45	0.26	0.55	1.16	0	0	0.04	0	0	0	0	0	1.41	0	2.12	2.14	0.84	0	0	0	0	0	0	0	0	0	5.96	0	0	0	0	0	0	0	4.77	0.11	0	0	0.11	0	0	0	0
AJUBA	0	0.44	0.15	0.33	0.05	0	0.25	0	0.13	0.19	0.72	0.27	0.02	0	3.22	0	1.92	0.02	0.04	0.04	0.15	0.02	0	2.2	15.07	78.73	5.95	62.22	22.91	25.67	3.67	9.02	28	9.67	4.14	21.64	5.07	4.64	3.16	23.91	15.32	15.08	12.7	4.75	20.3	31.6	21.19	10.18	16.46
AK1	46.27	30.89	33.26	23.24	26.02	19.56	28.55	29.8	19.79	24.48	25.33	19.01	2.42	15.84	33.26	21.55	11.96	13.32	15.43	10.23	28.3	47.17	38.12	24.78	0.4	0.23	0.29	6.29	0.21	0.13	0.34	2.66	6	11.46	17.39	11.83	0.41	11.94	0.32	2.76	0.69	0.58	0.51	16.07	16.64	1.76	3.45	2.38	3.72
AK2	25.72	23.44	21.4	26.93	28.34	30.98	20.56	21.07	21.12	24.95	19.93	20.21	16.1	5.82	42.9	16.7	28.18	33.05	34.45	31.55	25.84	11.31	22.33	26.3	25.74	33.74	51.05	39.25	68.02	31.25	31.25	15.77	41.71	29.04	38.43	42.98	15.6	16.09	20.9	16.1	16.61	6.42	16.25	5.4	131.71	46.81	1.34	125.24	55.88
AK3	7.79	7.17	9.73	13.21	11.77	10.45	12.27	12.74	12.91	12.89	10.56	12.76	12.85	12.61	7.22	13	4.18	6.96	7.03	6.93	5.82	6.97	8.39	7.37	10.19	10.21	12.95	4.83	7.83	9.81	10.02	4.74	23.1	63.6	26	29.29	22.06	16.67	13.58	11.52	12.42	12.38	15.49	11.72	4.58	3.43	34.28	6.55	10.16
AK4	6.91	12.13	13.71	14.77	13.37	14.13	14.12	14.38	14.97	14.71	10.76	9.08	36.54	34.05	28.67	2.07	9.43	27.35	16.8	14.76	21.48	26.63	15.63	13.94	2.11	10.6	34.14	6.55	9.65	12.93	9.9	16.53	7.49	13.62	16.18	11.47	5.28	8.74	10.11	8.27	10.81	15.92	2.98	6.15	93.47	83.87	0.65	93.31	60.75
AK5	5.13	10.64	12.69	15.01	18.66	16.12	0	0.02	0	0.02	10.3	12.6	9.75	1.72	4.93	2.91	3.49	22.2	21.76	17.02	22.1	8.7	19.18	27.32	12.69	7.37	6.99	3.02	0.13	0.07	3.91	1.14	13.66	7.02	3.21	5.14	9.36	13.87	11.78	6.2	2.82	7.62	3.76	0.04	0.79	0.64	0.21	0.51	0
AK6	134.08	169.23	143.95	47.75	59.5	39.71	24.16	18.84	28.65	20.36	13.63	19.16	0	0	0.56	0	0.16	0	3.36	14.39	10.68	8.34	5.19	2.17	168.81	99.58	130.23	92.81	113.47	77.64	147.24	106.5	0.12	18.7	11.44	2.44	68.12	51.39	137.91	108.34	110.95	142.44	275.62	154.52	504.01	301.31	4.21	271.77	230.42
AK7	0	0	0	0	0	0	0	0	0	0	0	0	0	0	0	0	0	0	0	0	0	0	0	0	6.7	9.98	7.1	0.79	0.21	7.72	8.96	23.32	0.1	1.19	0	0.87	4.32	12.89	0.09	11.18	11.11	10.2	1.97	6.53	0.17	6.18	1.28	2.32	14.28
AK8	0.56	0.5	0.36	0.13	0.6	0.18	0.11	0.4	0.17	0.19	0.18	0.18	0	0	0	0	2.07	0.29	0.11	2.47	0.1	1.19	0.69	0	0.2	0	0	0.1	0.27	0	0	0	0	0.5	0.17	3.15	2.44	0	3	0.94	0	0	0	0	0.11	0	0	0	0
AK9	44.4	48.23	40.14	59.67	60.78	70.76	38.95	45.36	55.48	48.61	34.16	38.11	35.14	94.74	73.9	50.61	27.12	31.92	31.57	17.62	33.7	19.78	24.58	25.72	7.27	9.67	5.49	0.05	0.02	9.18	0.12	0.07	6.38	2.92	19.43	13.68	3.6	8.75	0.06	7.43	1.47	1.42	6.1	9.75	3.79	0.18	17.13	1.8	0.15
AKAP1	398.35	548.47	492.74	385.76	568.23	590.12	533.24	546.47	729.82	808.7	530.34	592.71	749.83	764.89	701.48	605.27	346	341.52	342.94	394.82	519.1	564.07	478.55	445.09	43.4	44.68	69.85	47.85	22.36	48.22	38.36	48.01	146.45	153.32	187.18	206.97	46.95	32.22	55.52	49.65	53.95	56.2	58.11	13.51	18.03	39.9	100.63	31.91	23.74
AKAP10	1.65	1.68	2.76	2.87	4.77	4.24	2	1.67	2.55	2.26	2.22	1.4	7.81	17.55	4.51	0.47	10.15	5.06	5.67	3.46	11.01	5.92	9.78	9.4	9.88	3.4	3.74	3.79	5.16	1.28	2.62	1.54	2	7.5	0.49	5.66	15.19	4.22	4.05	8.23	0.92	4.52	3.06	10.89	7.63	10.3	0.89	14.18	3.26
AKAP11	68.97	82.34	82.21	67.39	54.11	85.47	55.49	63.77	58.19	51.3	52.21	54.44	76.59	117.69	57.96	72.2	72.64	44.44	64.66	42.63	50.82	95.95	62.34	42.62	4.36	9.63	31.35	7.28	17	4.71	11.85	16.69	23.58	39.12	37.6	55.34	19.47	17.71	15.41	21.89	12.03	6.17	9.18	10.93	24.27	13.85	146.34	16.71	4.48
AKAP12	0	0.07	0.02	0	0	0	0.06	0.02	0.03	0.03	0.04	0.03	0.03	2.06	0.25	0.11	0	0.01	0.08	0.05	0.03	0.03	1.37	0.01	6.74	5.09	5.17	5.83	0.25	9.05	8.04	4.36	0.16	1	3.35	7.06	2.53	4.6	0.12	3.79	1.68	0.31	3.76	0.37	42.37	5.24	0.38	24.78	28.16
AKAP13	74.04	78.04	72.25	63.51	37.87	58.55	36.09	43.89	43.58	49.16	47.94	59.5	35.41	40.51	44	25.37	14.62	32.84	41.89	29.68	48.84	66.94	50.65	42.18	32.55	28.92	37.25	24.31	11.91	18.66	18.11	20.45	34.8	20.19	34.7	27.32	23.33	18.3	25.78	15.18	13.37	43.57	12.35	3.78	10.32	20.03	61.63	12.46	25.09
AKAP14	0	0.8	0	0	0	0	0	0.2	0	0	0	0.66	0	0	0	0	0	18.64	0	0	0	0	0	0	7.28	12.45	1.44	0	3.45	7.41	0	0.3	0	0.4	0	0	0	0	0	0	0	0	0	0	0.19	0.78	0	0.17	2.01
AKAP17A	5.08	4.51	5.03	4.56	3.09	8.68	2.45	2.65	4.87	3.41	2.87	3.64	0.37	0	0.1	0.75	5.04	2.91	5.18	3.6	5.12	0.39	4.65	4.5	42.37	39.81	45.29	36.73	32.64	16.12	59.71	39.62	46.83	39.02	2.66	27.91	28.46	54.69	82.94	29.45	61.03	59.09	63.93	103.52	55.66	32.82	62.34	25.87	26.48
AKAP2	71.46	55.08	73.85	82.59	77.32	103.24	78.5	89.73	105.41	118.43	62.68	64.91	73.81	59.38	59.2	40.65	46.12	51.21	48.02	50.02	56.49	57.73	58.47	50.36	3.99	22.69	13	19.26	10.73	3.49	6.05	16.24	44.27	35.52	55.39	66.59	15.73	18.63	1.12	6.74	7.97	7.93	0.25	3.3	16.69	18.94	4.04	8.5	13.81
AKAP3	0.03	0.31	0	0.41	0.88	0.04	0.14	0.27	0.26	0	0.21	0.61	0	0	0	0	0	0	0	5.08	1.35	0	2.06	0.61	0	0	0	0	0	0	0	0	0.9	0	0	0	0	0	0	0	0	0	0	0	0	0.05	0	0	0
AKAP4	0	0	0	0	0	0	0	0	0	0	0	0	0	0	0	0	0	0	0.03	4.1	0	0	0	0	0	0	0	0	0	0	0	0	0	0	0	0	0	0	0	0	0	0	0	0	0	0	0	0	0
AKAP5	0.93	0.76	0.85	0.98	0.62	0.98	0.83	0.89	0.72	1.18	0.91	0.91	0.86	0.56	2.1	0.72	0.32	0.19	0.55	0.39	0.42	2.84	0.36	0.19	2.8	1.2	0.89	0.46	0.39	0.7	0.53	0.36	1.8	1.82	1.21	1.42	1.44	2.1	1.85	0.81	1.41	0.95	1.19	1.73	0.72	9.78	2.47	0.81	2.56
AKAP6	2.66	1.81	2.74	3.33	2.16	3.63	1.09	1.2	1.84	1.6	1.06	1.45	2.83	3.81	2.59	5.31	1.63	1.81	3.16	3.34	2.34	4.26	4.35	3.98	0	0.14	0.03	0.58	0	0.1	0	1.39	1.01	0.7	2.88	4.85	0.02	0.43	0	0	0.04	0.01	0	0.77	3.55	0	4.43	0.23	0
AKAP7	1.5	1.79	1.74	3.56	3.34	5.27	1.1	1.34	1.89	3.17	2.6	4.79	6.66	3.75	0.14	7.56	7.82	0.44	5.47	1.36	2.28	5.19	3.64	4.46	6.31	10.77	7.01	4.77	5.14	15.08	6.68	10.53	7.99	4.86	5.17	9.27	5.39	2.21	0.07	2.39	4.02	1.82	0.05	0.14	1.57	3.77	14.61	4.93	4.94
AKAP8	6.72	11.15	13.14	8.96	7.46	6.99	3.54	3.49	4.43	2.32	6.03	6.67	1.71	18.53	5.6	19.13	16.7	2.96	15.48	14.11	11.62	2.57	13.23	10.67	249.08	246.81	172.98	223.61	183.75	166.81	166.12	170.93	31.93	8.76	57.04	4.65	110.43	114.98	109.74	176.36	152.86	185.92	186.41	203.41	165.69	93.69	1.99	86.44	71.21
AKAP8L	5.66	3.91	4.33	3.29	3.55	5.74	1.88	1.96	2.9	1.93	0.45	1.11	0	0	6.47	0	1.46	2.9	4.01	0	4.95	4.22	3.44	4.98	6.19	0	0	0.73	0	7.81	0.31	0.95	3.98	0.06	0	0	0	0	0	14.07	19.51	0.33	0.67	0.03	0	0.08	0	0.54	5.59
AKAP9	5.67	12.87	10.27	6.69	3.1	3.64	3.54	4.34	5.83	5.95	2.93	2.49	0.32	1.58	2.52	5.22	0	0.05	2.46	0.04	0.59	0.66	0.63	0.09	13.17	6.26	3.1	7.95	3.57	2.1	2.14	5.53	2.69	5.01	4.65	3.12	0.4	0.05	0	1.92	0.53	0.02	1.39	0	4.39	8.65	24.09	1.76	3.55
AKIP1	178.9	215.06	215.9	202.4	180.81	201.82	167.14	162.08	203.27	227.99	112.11	122.79	107.99	98.49	170.26	92.3	108.97	80.23	124.97	125.07	187.67	122.18	139.65	149.62	60.05	20.77	42.39	57.22	27.87	55.18	32.9	62.74	125.23	62.68	117.76	75.08	48.22	32.26	22.99	52.65	66.02	81.85	48.23	32.73	168.66	106.98	85.48	45.76	56.79
AKIRIN1	304.72	339.4	296.39	153.64	82.43	132.44	56.66	51.11	37.8	45.06	46.01	51.01	30.74	16.18	57.34	64.27	60.61	25.28	24.72	33.8	48.92	59.78	55.22	28.5	220.93	150.17	338.2	211.66	91.44	102.53	193.27	168.09	92.01	102.44	60.97	36.59	199.3	189.91	212.19	137.37	122.46	146.59	57.4	133.9	362.82	321.75	5.67	298.82	408.35
AKIRIN2	664.69	625.61	626.66	331.01	557.21	489.57	429.44	376.53	302.9	294.53	289.58	259.75	455.23	489.05	345.92	252.58	265.52	216.63	163.51	266.6	376.43	346.94	381.78	337.64	74.69	108.73	108.68	129.63	90.84	61.2	54.57	63.04	93.44	111.07	147.42	117	229.55	266.53	104.06	227.1	187.36	87.59	204.26	115.3	4.68	84.37	16.81	26.2	66.02
AKNA	0.16	0.21	0.25	1.77	1.83	1.63	1.45	0.98	1.03	1.63	1.31	0.81	1.59	0.61	1.86	2.54	0.19	0.08	1.96	0.03	2.08	4.37	3.64	2.42	0.19	1.15	1.36	0.35	0.24	0.14	0.1	0.08	0.43	0.19	0.24	0.35	0.67	0.44	0.34	0.24	0.26	0.18	0.32	0.28	0.12	0.74	1.01	0.16	0.09
AKNAD1	0.44	0.14	0.28	0	0	0	0.02	0	0	0	0	0	0	0	0	0	0	0	0	0	0	5.27	0	0	0	0	0	0	0	0	0	0	0	0	0	0	0	0	0	0	0	0	0	0	0.04	0	0	0	0
AKR1A1	11.13	9.83	7.52	17.84	22.57	25.95	20.11	19.93	11.84	19.18	7.87	5.56	35.56	1.23	22.11	60.54	35.59	54.23	42.05	31.23	31.06	29.51	33.5	43.92	8.21	10.24	13.06	16.66	24.37	6.67	17.23	3.18	25.23	2.13	19.92	44.28	4.57	27.82	0.17	3.75	40.46	62.85	7.89	0.09	48.28	55.32	1.01	62.23	41.58
AKR1B1	84.51	93.46	65.14	106.99	121.92	148.61	79.94	83.19	87.41	70.47	55.52	50.62	37.23	79.47	39.65	141.87	52.54	24.28	32.75	46.64	47.87	41.03	66.96	33.87	0	4.22	24.6	0	0.93	0	2.31	1.98	52.48	24.42	20.57	29.94	5.52	31.71	2.05	17.14	15.32	0.41	23.85	37.19	61.26	0.11	145.74	13.51	0.09
AKR1B10	0	0.35	0.38	3.04	2.87	0	0.47	1.52	0.25	1.26	0.35	0.7	0	2.04	0	0	0.09	1.67	10.93	6.31	0.15	0.25	0.19	0	10.02	2.26	4.99	0	3.06	0.44	0	5.9	1.56	0	1.03	0.37	0.28	0.23	15.5	4.5	10.68	0.8	0.83	0	0.08	0	0	1.68	0
AKR1B15	0.17	0.52	0.32	0.17	0.11	0.4	0	0.43	0.28	0.35	0.24	0.32	1.2	1.47	0.07	0.33	1.21	0.05	12.76	0.66	0.59	0.67	0.6	0.65	0.27	0.92	3.72	1.58	1.24	1.38	2.26	3.22	1.43	2.42	4.2	2.31	1.35	2.81	1	6.43	5.82	0.1	2.46	0.07	0.21	0.58	1.12	1.38	0
AKR1C1	0	0	0	0	0	0	0	0	0	0	0	0	0	0	0.08	0.04	0	0	0	0.17	0	0	0	0	0	0	0	0	0	0	0	0	0.08	0	0	0	0	0	0	0	0.06	0	0	0	0	0	0	0	0
AKR1C2	0	0	0	0	0	0	0	0	0	0	0	0	0.06	0	0	0.05	0	0	0.03	0.03	0	0	0	0	0	0	0	0	0	0	0	0	0	0	0	0	0	0	0	0	0	0	0	0	0.32	0	0	0	0
AKR1C3	337.69	235.15	297.63	77.88	153.66	199.42	165.64	139.69	195.49	156.59	183.73	168.13	817.06	770.78	592.21	561.37	471.7	595.2	344.76	538.21	294.79	277.17	341.37	426.13	120.79	183.89	175.93	256.27	139.93	168.81	127.14	178.74	289.69	306.82	272.69	394.02	363.07	477.12	285.21	355.72	351.25	514.94	267.24	459.15	124.04	54.53	17.09	92.49	51.46
AKR1C4	0	0	0.11	0	0	0	0	0.04	0	0	0	0	0.06	0.06	0	0	0	0.08	0	4.1	0.13	0	0.08	0.06	0.62	0	0	0	0	0	0	0	0	0	0	0	0	0.03	0.06	0.05	0	0	0.06	0.1	0	0	0	0	0
AKR1C6P	0	0	0	0	0	0	0	0	0	0	0	0	0	0	0	0	0	0	0	0	0	0	0	0	0	0	0	0	0	0	0	0	0	0	0	0	0	0	0	0	0	0	0	0	0	0	0	0	0
AKR1C8P	0.38	0	0.06	0.71	0.37	0	0.15	0.29	0.08	0.26	0.22	0.51	0	0	0	0	0	0	0.04	2.53	0	0	0	0	2.22	0	0	0	0	0	0	3.2	0	0	0	0	0	0	0	0	0	0	0	0	0	0	1.01	2.47	0
AKR1D1	0.06	0	0.04	0.05	0	0.16	0.18	0.15	0.07	0.06	0.07	0.05	0.07	0	0	0	0.05	0.12	0.13	0.03	0.12	0.19	0.19	0	0.84	0.68	2.36	0.23	0.37	0.09	0.43	0.14	1.17	0.14	0.22	0.46	0.43	0.85	0.53	2.66	1.11	0.33	0.54	0.48	0.52	0.35	0.17	2.71	0
AKR1E2	1.64	0.46	2.27	2.3	1.93	1.44	0.96	1.34	1.55	2.58	0.48	1.07	0	3.42	0.08	0	0	0	3.81	0	1.87	11.08	0	1.21	0	0	0.86	0	0	0.19	0	0.09	0	3.53	0	4	0	0	0	0	0	0	0	0.14	0.08	3.23	0	0.08	9.65
AKR7A2	6.57	5.56	5.3	13.8	11.44	11.04	6.24	6.09	3.91	3.32	6.52	7.2	4.46	0	0.53	4.05	0.2	1.59	7.49	7.09	8.05	1.08	14.69	7.04	0.05	6.47	0.63	0	0.32	0.09	0	0	0	5.82	4.56	0	5.23	0.54	0.11	0	3.07	0.04	0	0	14.11	5.35	0.42	3.18	1.91
AKR7A2P1	0	0	0	0	0	0	0	0	0.14	0	0	0	0	0	0	0	0	0	0	0	0	0	0	0	0	0	0	0	0	0	0	0	0	0	21.39	0.12	1.04	0	0	0	0	0	0	0	0	0	0	5.12	0.09
AKR7A3	0	0	0	0	0	0	0	0	0.07	0	0	0	0	0	0	0	0	0	0	0	0	0	0	0	0	0	0	0.28	0	0	1.05	0	0	0	0	0	0	0	0	0	0	0	0	0	0.09	0	0	0.25	0.42
AKR7L	0	0	0	0	0	0	0	0	0.01	0	0.04	0.06	0	0	0	0	0	0	0	0	0	0	0	0	0.47	0	0.18	0	0	0	0	0	0	0	0	0	0	0	0	0	0	0	0	0	0	0	0	0	0
AKT1	61.95	80.07	76.72	27.78	36.38	41.94	19.04	20.8	23.78	21.73	38.8	32.14	74.47	110.78	79.34	116.39	28.34	64.48	48.19	77.25	68.34	75.01	80.56	74.26	9.5	4.16	4.58	8.27	1.72	2.32	1.85	12.16	20.79	22.47	45.86	42.22	16.4	4.32	9.49	4.59	21.5	30.22	0.97	2.07	0.04	0	0	5.45	0.09
AKT1S1	1.52	0.93	0.7	9.88	11.04	12.55	9.45	7.1	8.05	10.34	7.61	7.17	1.7	0.75	14.1	40.38	14.09	2.38	13.77	6.39	9.73	17.5	10.69	10.24	16.37	32.48	24.86	46.29	32.83	17.08	46.49	32.99	9.27	7.57	0.22	7.19	90.92	34.08	109.73	63.97	104.93	77.66	83.87	110.96	79.26	50.01	2.67	72.42	30.64
AKT2	25.8	30.31	28.59	24.43	18.6	25.61	17.94	21.75	25.47	27.8	28.19	22.07	28.06	19.8	12.36	5.31	21.43	25.12	26.28	15.98	33.32	43.66	32.43	47.66	1.7	2.46	3.65	3.93	7.55	0.14	1.16	0.73	20.58	19.94	27.19	28.55	6.26	11.08	9.35	4.45	6.98	17.53	4.32	6.99	1.92	4.19	0.07	3.06	2.1
AKT3	7.67	9.24	14.43	17.79	17.79	18.84	9.54	10.93	12.1	12.28	17.59	10.25	11.69	57.06	10.77	18.48	31.14	29.27	19.41	35.54	20.6	18.54	29.41	18.49	14.89	15.91	5.73	4.33	16.09	19.45	14.05	18.47	1.9	6.68	3.25	13.06	21.13	38.75	14.6	14.87	32.37	5.46	1.41	5	41.25	47.27	409.63	41.35	50.79
AKTIP	295.44	401.6	462.68	281.58	354.12	330.96	649.6	577.03	492.06	373.14	270.87	232.04	278.62	225.84	190.77	310.32	165.53	279.95	117.96	247.74	331.67	402.12	322.14	314.94	44.25	64.69	65.25	31.22	0.4	16.43	5.14	0.38	87.87	79.06	46.22	121.78	18.16	36.1	14.15	36.74	7.79	10.17	33.71	0.33	0	0	0	2.19	26.64
ALAD	2.53	2.35	3.36	4.89	3.41	4.49	3.07	2.81	4.11	4.11	1.48	2.02	0	4.11	0.4	1.18	3.9	0.02	9.73	0.12	3.47	0.31	4.18	7.37	47.32	60.43	15.09	12.3	3.63	9.61	13.15	15.87	5.86	5.89	0.06	0	0.97	0	1.39	3.62	0	0.02	16.42	6.25	18.4	65.12	0.56	37.93	64.74
ALAS1	725.68	689.46	692.31	552.11	406.55	379.76	527.88	682.78	616.03	586.92	538.84	611.12	356.69	469.09	325.94	538.98	259.97	321.8	297.17	327.54	527.34	581.68	530.15	431.64	14.44	11.76	10.83	41.48	16.95	12.06	13.18	17.51	52.68	16.52	36.61	48.14	21.05	9.32	23.9	35.36	29.41	24.36	5.67	36.2	32.4	40.97	5.35	65.71	23.58
ALAS2	0	0	0	0	0.08	0	0.12	0	0	0.3	0	0	0	0	0	0	0	0	0	0	0	0	0	0.92	0	0	0	0	0	0	0	0	0	0	0	0	0	0	0	0	0	0	0	0	0	0	0	0	0
ALB	0	0	0	0	0	0	0	0	0	0	0	0	0	0	0	0	0	0	0	0	0	0	0	0	0	0	0	0	0	0	0	0	0	0	0	0	0	0	0	0	0	0	0	0	0	0	0	2.56	0
ALCAM	0	0.02	0	0	0	0	0	0	0	0	0	0	0	0	0	0	0	0	0	0	0	0	0	0	0	0	0	0	0	0	2.89	0	0.51	0	0	0.92	0	0	0	0.68	0	0	2.14	0.02	33.19	0.1	0.12	4.1	1.23
ALDH16A1	0	0.28	0.13	0	0	0.08	0	0	0	0	0.03	0.06	0	0	0	0	0.69	0	0	0	0	0	0	0	2.2	5.42	0.75	5.25	0.19	0.04	0.11	1.45	0	0	0	1.08	3.86	6.53	8.23	0.98	0.63	2.29	3.52	4.67	0.19	0	0.12	9.6	5.14
ALDH18A1	48.42	47.68	36.21	27.74	28.1	26.02	19.97	16.77	14.13	11.21	16.46	17.41	46.74	42.11	41.04	12.28	62.41	33.72	50.29	50.7	28.13	37.77	31.99	42.5	0	0.34	0	0	0	0	0	1.73	10.06	11.82	18.03	18.03	6.34	0.04	0	7.87	2.38	0.22	0	0.24	0	0	9.18	2.53	0
ALDH1A1	0	0	0.05	0	0	0	0	0	0	0	0	0	0	0	0	0	0	0	0	0	0	0	0	0	0	0	0.39	0	0	0	0	0	2.38	6.03	1.29	0.26	0	0	0	0	0	0	0	0	0	0	0	0	0
ALDH1A2	156.9	148.97	148.18	56.81	87.29	92.34	58.25	53.87	44.05	59.41	21.72	19.25	71.33	68.43	42.21	57.22	55.6	110.8	52.2	114.67	69.8	96.06	61.52	97.73	4.35	25.98	23.14	11.77	0.22	0	6.56	11.97	26.08	53.21	47.44	29.24	7.64	5.93	14.7	12.85	10.58	1.23	6.55	11.33	0	0	0	0	0
ALDH1A3	0	0	0	0	0.05	0	0	0	0.27	0	0	0	0	0	0	0	0	0	0	0	0	0	0	0	0.58	0	0	0.06	0	0	0	0	0	0	0	0	0	0	0	0	0	0	0	0	0	0	0	0	0
ALDH1B1	0.13	0.11	0.08	0.49	0.25	0.37	0.67	1.01	0.76	0.52	0.98	0.31	0.02	0.11	0.1	0	0.16	0	1.67	0.04	0.18	0.24	0.44	2.47	0.33	0.18	0.19	0.06	0.2	0.09	0.42	0.29	0.38	0.52	0.68	0.67	0.22	0.14	0.74	3.82	0.31	0.67	0.01	0.27	0.15	0	2.33	0.11	0.11
ALDH1L1	0	0.1	0.58	0.27	0.05	0.29	0.36	0.23	0.65	0.35	0	0.02	1.71	0	0	0	1.33	0.03	0.11	0.06	0	1.32	0	0	0	0	0	0	0	0	0	0	0	0.74	0.06	0	0	0	0	0.68	0	0	0	0	0	0	0	0	0
ALDH1L1-AS1	0	0	0	0	0	0	0	0	0	0	0	0	0	0	0	0	0	0	0	0	0	0	0	0	0	0	0	0	0	0	0	0	0	0	0	0	0	0	0	0	0	0	0	0	0	0	0	0	0
ALDH1L1-AS2	0	0	0	0	0	0	0	0	0	0	0	0	0	0	0	0	0	0	0	0	0	0	0	0	0	0	0	0	0	0	0	0	0	0	0	0	0	0	0	0	0	0.02	0	0	0	0	0	0	0
ALDH1L2	0.02	0.05	0.03	0.15	0.04	0.06	0.1	0.1	0.11	0.02	0.07	0.07	0.05	0.05	0	0	0.05	0.03	0.12	0.04	0.04	0.04	0.02	0.06	0.36	0.42	0.17	0.19	0.02	0.03	0.23	0.06	0.18	0.15	0.66	0.87	0.26	0.3	0.27	0.15	0.29	0.18	0.08	0.54	0	0.07	0.44	1.53	0
ALDH2	0	0.44	0.46	1.66	2.47	1.34	0.3	0	0.56	0.76	0.04	0.24	7.84	0	0	0	0	0	2.26	0	1.34	1.35	4.15	0	2.17	1.47	0	0	0	0	7.35	0	0	0	0	0	0	0	0	0	0	0	0	0	0	1.05	0	0.16	0
ALDH3A1	0	0	0	0	0	0	0	0	0	0	0	0	0	0	0	0	0	0	0	0	0	0	0	0	0	0	0	0	0	0	0	0	0	0	0	0	0	0	0	0	0	0	0	0	0	0	0	0	0
ALDH3A2	36.73	38.09	31.9	26.09	22.53	22.94	23.14	23.24	19.28	20.22	19.46	18.28	22.42	1.54	0.33	12.28	10	34.73	15.96	21.56	13.92	31.97	14.34	8.68	6.71	3.12	24.84	0.12	0.94	2.54	0.24	0.98	6.05	14.13	6.95	0.69	7.41	2.16	9.26	7.68	3.29	0.4	1.01	0.05	2.61	4.03	0.77	25.63	2.19
ALDH3B1	0.07	0.05	0.06	0.28	0.08	0.51	0.18	0.25	0.25	0.24	0.17	0.09	0.29	0.45	0.05	0.7	0.11	0.15	0.07	0.7	0.27	1.03	0.3	0.21	0.55	0.55	0.28	0.61	0.29	0.59	0.99	0.43	1.35	0.34	1.11	0.35	0.86	8.82	0.29	1.01	0.85	0.29	1.18	1.47	0.18	0.17	0.86	0.52	0.32
ALDH3B2	0	0	0	0	0	0	0	0	0	0	0	0	0	0	0	0	0	0	0.26	0	0.52	0	0	2.08	0	0	0	0	0	0	0	0	18.15	0.09	0.07	11.95	0	0	0	0	0	0	0	0	0	0	0	0	0
ALDH4A1	0.69	0.26	0.08	2.5	1.86	1.89	1.35	1.41	2.04	1.65	1.38	1.92	0.06	0	0.04	0	0.02	1.44	2.94	1.84	0.07	2.64	0	1.43	0	0	0	0	4.46	0	0	0	0.14	0.78	1.59	0.06	0.98	0	0	0	1.55	0.02	1.71	0	0	0	0	7.24	0
ALDH5A1	27.03	26.58	28.93	23.15	30.05	34.18	10.7	13.74	12.82	11.89	12.7	16.49	0.03	2.83	15.96	8.16	9.66	4.66	10.91	8.42	14.88	16.33	20.79	8.12	0.21	0.8	1.13	0.05	0.09	3.33	3.4	1.18	4.11	4.34	5.66	5.42	5.46	0.25	0.04	1.33	0.07	0.09	0.11	0.3	0.03	0.03	0.06	0.09	1.01
ALDH6A1	10.72	13.16	13.3	14.32	16.44	14.82	15.01	14.03	18	19.56	14.19	13.96	8.22	8.13	9.84	8.21	23.34	23.06	11.17	10.23	8.71	16.61	16.77	11.22	19.96	17.61	10.41	9.59	10.44	5.95	9.41	5.73	25.61	16.25	23	20.09	24.66	13.86	16.48	9.19	18.4	9.77	16.81	11.49	8.97	5.81	29.65	6.71	14.52
ALDH7A1	59.87	52.14	57.9	47.68	46.38	41.32	24.69	28.59	28.34	25.07	43.83	44.02	44.66	16.6	46.88	38.78	54.03	69	49.84	40.21	51.07	32.11	53.41	38.08	8.41	13.61	13.29	13.65	9.63	5.81	1.99	5.2	53.35	65.71	92.21	62.35	10.91	8.81	12.16	29.44	14.19	1.55	7.13	15.19	0.07	5.7	3.61	5.18	3.09
ALDH8A1	0	0.04	0	0.06	0.26	0	0	0	0	0	0.03	0	0	0	0	0.04	0	0	0	0	0	0	0	0	17.5	7.6	0.08	5.7	4.25	3.98	5.75	0	0	0	0	0	0.15	0.31	0	0.25	6.46	1.68	0.21	13.16	3.82	0	0	0	0
ALDH9A1	169.04	200.01	202.51	131.85	146.33	159.71	129.04	156	157.9	159.76	107.17	111.17	264.91	197.92	367.59	250.54	177.82	282.9	188.08	265.58	160.78	234.11	181.74	147.15	61	55.42	91.7	38.84	29.79	74.96	99.03	86.25	102.19	128.92	216.56	105.1	14.08	29.45	16.76	26.32	50.62	1.25	8.19	27.3	39.41	80.41	0.57	66.27	33.57
ALDOA	15.72	10.55	12.66	116.8	131.86	155.59	119.52	91.4	113.25	123.19	76.05	84.2	313.41	228.28	151.14	111.41	127.64	182.67	153.04	126.73	119.58	135.45	112.81	132.89	1824.9	1653.33	1886.65	1371.56	2025.52	1394.24	1865.91	1277.58	331.97	334.74	238.16	298.08	565.32	767.71	926.59	839.13	921.9	1062.27	1154.45	901.02	1675.14	1037.75	170	1644.14	1008.59
ALDOB	0	0	0	0	0	0	0	0	0	0	0	0	0	0	0	0	0	0	0	0	0	0	0	0	0.82	0	0	0	0	0	0	0	0	0	0	0	0	0	0	0	0	0	0	0	0	0	0	0	0
ALDOC	0	0.06	0	0	0	0	0	0	0	0	0	0	0	0	0	0	0	0	0.34	0	0	0	0	0	0.35	41.96	45.65	31.59	47.9	10.86	24	55.73	0	1.23	17	0	17.87	15.65	21.36	0.37	9.04	24.26	22.64	14.42	3.96	1.7	0	2.49	10.58
ALG1	2.09	2.77	2.82	8.09	14.27	9.59	11.53	10.65	9.12	9.87	5.42	4.91	19.1	34.85	25	20.06	9.51	10.97	11.35	16.82	14.38	10.97	16.02	17.48	6.08	5.36	23.42	11.28	23.05	66.27	29.53	13.71	7.08	11.98	8.61	20.42	5.22	1.57	14.1	7.19	3.17	2.05	24.27	26.11	13.61	1.16	5.57	12.06	9.65
ALG10	1.98	4.15	2.45	2.84	1.56	3.96	3.24	2.94	1.67	1.7	1.85	0.92	0.07	0.07	0.02	2.76	0.06	4.79	0.02	0.72	0.5	3.16	4.64	1.84	0.7	0	0	0	0	2.32	3.17	0	0	2.63	0.06	0	5.19	4.39	11.07	0.02	0.49	0.12	0.02	0	0.32	2.08	0	1.88	0
ALG10B	0.59	0.68	0.66	0.58	0.88	0.59	0.38	0.4	0.35	0.37	0.3	0.23	1.46	3.41	0.04	0.12	0.13	0.02	1.27	0.07	0.03	0.19	0.45	0.21	1.14	0.07	0.14	0.03	0.07	0	0	0	0.23	0.22	1.11	0.17	0.15	0.29	0.23	0.06	0.17	0.08	0.06	0.11	4	0.1	13.31	0.05	0.05
ALG11	11.42	27.66	17.72	23.51	23.14	22.36	13.37	15.39	13.83	14.81	8.4	10.97	7.85	0	23.92	10.49	0.04	11.83	15.66	24.88	18.81	7.55	36.37	20.17	18.33	3.14	3.42	10.05	11.64	13.13	15.1	4.19	54.41	0.14	0.3	0	4.95	1.65	0	1.38	29.01	5.07	10.01	4.59	24.2	7.72	34.12	24.08	32.66
ALG12	0.99	3.02	3.65	7.04	8.91	8.82	5.17	6.08	4.6	7.96	2.2	3.82	4.21	10.93	0.81	9.29	6.52	0.03	9.71	6.24	10.39	17.37	4.49	7.94	2.28	6.74	0.16	0	0.06	0	0.07	3.69	19.24	3.75	15.55	2.84	0.78	13.12	0.99	2.78	23.41	28.9	0.47	6.88	5.82	1.16	0.15	23.79	15.85
ALG13	9.26	12.58	18.02	22.58	33.04	31.53	14.2	17.03	15.43	15.24	11.05	11.64	5.17	13.59	30.74	60.73	9.34	36.86	22.23	10.09	20.58	30.04	23.44	22.19	3.39	8.59	3.82	5.57	2.94	1.96	4.87	9.89	33.13	15.61	4.95	22.9	5.21	9.48	3.74	15.09	10.35	0.2	7.42	7.44	7.09	5.01	0.28	9.89	3.16
ALG14	3.17	1.56	0.6	1.37	1.57	2.54	1.16	1.82	2.11	1.28	2.1	0.99	0	8.48	0.43	0	0	0	0	0.08	0	0	0	0	0	0	0.37	0	0	0	0	0	0.39	0	0	9.1	2.32	0	0	0	0	0	0	0	0	7.04	0	0.3	20.97
ALG1L	0.16	1.02	1.09	1.12	3.6	3.49	2.46	1.19	1.27	1.07	2.86	0.48	1.81	2.73	4.73	2.83	3.34	0.69	1.07	2.85	1.95	3.39	5.71	5.01	7.17	0.89	2.91	0.31	1.28	10.34	3.2	3.55	9.12	0.63	2.56	4.92	6	1.31	1.31	2.35	3.44	31.86	0.09	1.63	16.18	0	23.55	19.44	1.92
ALG1L2	0.91	1.57	3.51	6.17	9.36	8.93	7.27	8.68	7.13	9.07	3.88	1.97	14.71	18.03	13.97	24.54	4.83	6.34	7.61	13.55	11.06	5.86	13.71	14.01	6.25	0	7.87	0.96	16.89	42.67	22.84	10.26	6.55	4.36	2.67	10.23	0.9	0.06	0.31	7.04	0.91	0.06	6.93	1.64	2.19	0	0.32	2.74	0.62
ALG1L9P	0.11	0	0.03	0.55	0.69	0.56	0.29	1.22	0.43	0.82	1.46	0.29	0.03	0.19	0.01	0	0.2	0.06	0.31	1.78	0.79	0.41	4.01	0.75	4.19	0.7	0.18	0.26	1.28	0.23	0.54	1.45	5.69	18.1	1.48	1.62	4.4	1.77	3.12	2.88	3.98	0.22	3.21	0.1	3.73	0.01	0.73	0.09	0.1
ALG2	18.09	26.68	26.57	11.58	13.85	12.67	5	5.19	6.14	6.15	6.31	9.43	12.23	0	0.37	0.07	0.96	16.54	0.67	10.76	14.83	15.46	6.34	8.01	28.74	11.47	29.66	49.35	29.95	24.82	22.05	25.89	40.19	41.04	29.49	30.43	65.13	33.97	57.4	27.42	67.39	106.72	62.22	99.96	29.69	31.63	46.92	12.92	17.04
ALG3	15.35	25.19	19.22	24.09	26.22	30.62	17.46	15.28	23.82	15.56	25.5	22.72	27.94	38.12	66.29	38.1	13.8	8.96	23.58	8.67	17.47	33.19	23.53	19.36	22.18	31.08	15.48	40.04	19.24	22.57	6.53	38.39	5.53	14.43	16.93	1.21	22.92	1.25	17.27	3.7	6.35	18.3	13.66	11.1	11.52	26.23	0.26	62.15	33.97
ALG5	0.47	1.16	0.32	1.3	0.81	2.4	0.4	0.43	0.75	3.65	0.07	1.21	0	0	0	0	0.5	0	0.15	0	1.56	0	0	0	172.74	66.4	111.4	88.67	116.63	102.99	74.54	76.32	5.41	43.07	4.38	13.83	75.78	22.31	22.27	46.76	95.17	109.02	100.69	67.86	184.67	110.79	109.09	131.37	145.2
ALG6	7.34	8.33	6.07	18.73	13.95	13.07	12.14	14.22	8.61	6.26	7.18	5.57	16.2	0.02	18.55	11.3	0.16	11.44	1.59	3.98	4.97	8.2	2.7	5.54	1.92	17.32	2.6	3.17	3.63	5.19	4.41	13.05	0.35	2.43	0.11	7.45	6.51	9.91	11.59	1.59	2	10.41	5.61	3.32	25.59	18.55	0.1	49.25	22.84
ALG8	25.39	34.96	47.57	17.47	11.18	16.32	10.49	10.47	12.02	7.64	10.09	10.1	12.73	0	56.14	0.06	18.93	27.3	0.33	0.08	4.01	28.86	8.11	12.98	3.83	6.01	21.84	0.07	3.1	3.21	4.38	0.71	0	0.64	0	4.3	7.65	0.4	4.56	0.03	5.75	0	0.96	38.88	0.81	46.15	0	47.5	30.88
ALG9	2.48	4.18	5.43	4.74	4.97	3.9	2.72	2.06	3.51	3.55	3.1	3.2	4.54	13.42	7.33	1.94	2.6	9.5	3.48	5.71	5.36	0.5	2.32	5.25	6.07	0	1.06	0.12	7.68	0.06	0.03	3.32	4.87	0.13	1.24	0.1	0.02	0	0.6	4.67	0.04	0.01	0.3	0.92	1.26	0	0.06	0.02	0.13
ALK	0.32	0.27	0.68	0.43	0.34	0.2	0.19	0.17	0.19	0.15	0.18	0.03	0	0	0	0	0.56	2.12	1.02	0.48	0.7	2.48	0.94	0.59	0	0	0.03	0	0	0	0	0	0.71	2.8	1.43	0.4	0	0	0	0.01	0	0	0	0	0	0	0	0	0
ALKBH1	85.78	127.93	121.4	68	108.59	92.77	59.43	64.21	53.25	44.21	44.61	43.79	70.74	55.71	12.6	103.04	56.61	67.14	52.11	47.98	70.01	35	51.66	59.74	59.69	62.29	60.57	33.17	28.39	86.76	71.41	55.47	12	38.02	5.62	2.13	75.22	75.77	119.34	64.95	38.85	108.38	63.91	39.53	47.22	29.01	0.69	27.39	44.52
ALKBH2	142.36	96.47	142.01	121.76	118.37	101.87	156.36	159.97	127.83	129.2	142.3	151.83	147.86	140.86	204.44	131.18	173.88	221.74	154.21	150.06	256.6	268.33	193.1	262.06	18.32	0.52	16.84	38.68	30.76	25.21	41.44	15.99	100.99	37.59	58.93	33.14	34.62	89.09	32.48	51.4	83.78	99.29	32.13	126.48	96.42	3.12	2.74	30.81	11.82
ALKBH3	18.05	19.82	31.36	35.89	29.11	54.38	20.18	17.72	15.87	18.48	16.39	20.91	16.86	38.25	31.98	37.25	1.13	39.35	13.4	0.5	29.96	20.79	30.25	27.58	54.6	20.47	38.29	18.39	2.85	32.02	17.88	33.6	3.39	10.6	33.08	14.38	30.63	51.65	4.15	35.3	33.56	1.72	49.67	12.07	133.33	0	0.23	12.53	10.54
ALKBH3-AS1	0	0	0	0	0	0	0.08	0	0	0	0	0	0	0	0	0	0	0	0	0	0	0	0	0	0	0	0	0	0	0	0	0	0	0	4.15	0	0	0	0	0	0	0	0	0	0	0	0	0	0
ALKBH4	39.97	36.69	44.41	24.1	28.13	27.47	17.88	16.86	16.22	16.19	13.69	10.74	0.4	35	25.16	27.38	2.95	11.23	7.24	2.01	9.37	10.57	9.95	14.54	22.49	0.12	22.27	40.01	22.73	7.7	10.63	2.75	0.1	0.94	0.26	0.15	1.99	7.34	0.09	5.93	19.84	29.6	0.04	0.03	62.75	0.68	0.17	28.79	0.34
ALKBH5	272.33	359.09	409.96	599.97	596.17	496.49	346.59	381.7	532.27	476.29	680.21	647.62	326.14	312.15	287.71	377.03	419.16	503.81	435.95	421.45	527.61	358.4	566.13	487.51	61.29	33.58	63.91	33.81	67.93	44.99	66	60.74	104.95	121.77	91.36	91.46	112.53	95.12	126.52	115.33	183.89	190.06	130.51	162.63	108.01	39.4	64.19	58.98	41.63
ALKBH6	0.1	0	0.14	0	0.34	0.38	0.25	1.09	0	1.04	0.31	1.01	0	0	0	0	0	0	0	0	0.58	0	0.48	0.15	0	0	0	0	0	0	0	0	0	0	0	0	0	0	0	0	0	0	0	0	0	0.17	0	0	0
ALKBH7	47.58	33.33	43.57	38.99	20.35	43.88	17.17	15.89	12.78	21.86	28.4	26.74	131.81	111.17	111.08	76.02	41.29	72.6	69.93	105.15	98.68	96.03	69.34	72.52	76.77	77.97	42.22	31.12	29.24	62.06	42.3	30.84	192.07	98.64	106.64	141.51	124.1	157.05	63.72	127.16	99.05	167.62	103.33	68.93	92.85	58.54	10	60.97	30.28
ALKBH8	0.29	0.35	0.79	0.4	0.42	1.02	0.17	0.17	0	0.31	0.02	0.16	0	0	0	0	0	0	0.1	0	0.44	0.14	0	0.94	34.27	20.46	9.29	20.33	14.35	22.4	15.95	39.64	7.55	3.39	0.83	2.5	7.11	3.82	11.25	16.89	12.47	13.34	15.81	14.95	3.22	2.49	0.09	4.2	19.32
ALLC	0.52	0	0.36	0.29	0	0.18	0.22	0.27	0.06	0	0	0	0	0	0	0	0	0	0	0	0	0	0	0	0	0	0	0	0	0	0	0	0	0	0	0	9.05	14.46	0.16	0	0	0	0	0	0	0	0	0	0
ALMS1	36.03	46.79	50.51	26.21	31.1	36	25.03	28.54	29.61	25.87	24.16	25.24	46.61	34.14	35.73	43.56	48.25	52.04	46.83	40.95	43.49	44.74	61.11	43.11	9.27	11.15	14.72	6.59	12.96	4.52	9.77	12.37	34.62	24.91	15.82	21.28	6.93	8.41	10.49	5.43	13.3	7.32	7.72	11.44	0.95	3.17	23.39	5.71	3.38
ALMS1-IT1	26.04	40.27	27.09	36.01	39.29	24.85	19.63	24.48	19.46	20.09	24.69	21.15	12.59	13.33	46.33	11.61	6.46	10.26	19.94	12.96	10.83	3.56	6.92	12.9	3.29	2.2	4.7	0	0.08	3.1	1.27	0.27	0.44	24.08	27.17	0.88	4.15	6.47	0	3.42	1.97	2.76	0.04	4.05	0.25	0	0	0	0
ALMS1P	1.28	1.73	1.37	1.39	0.43	1.9	1.89	1.31	1.95	1.84	0.99	2.96	0	0	0	0	0.26	2.87	1.76	0.08	1.16	0.67	0	0.79	0	1.32	0	0	0	0	1.61	2.92	0.7	2.93	3.7	0.39	10.76	0.25	0.8	0.85	4.98	0.04	0	0	0	0	10.59	0	0
ALOX12	0.23	0.92	0.05	1.28	1.06	2.85	2.62	1.8	3.32	2.07	0.68	0.84	0	0	6.5	0	5.26	0	5.75	0.05	6.8	1.9	4.77	3.03	0	0.68	8.41	0.05	0	0.1	0	0.2	0	3.72	1.22	7.02	0.02	16.67	0.06	0	4.9	0.12	0	0	7.17	0.19	1.82	4.65	0
ALOX12-AS1	0	0.54	0	0.24	0.27	0	0.13	0	1.85	0.83	0	0	0	0	0	0	0	0	0	0	0	0	0	4.24	1.48	0	0.32	0	0.98	0.42	1.36	2.02	0	0	0	0	1.21	0	0	0	0.45	0	0	0	12.07	0	7.44	4.19	0.21
ALOX12B	0	0.46	0.15	0.6	0.12	0.1	0.06	0	0.04	0	0.12	0.41	0	16.13	0.47	0.04	0	0	0	0.03	0	0	0	0	0	0	0	0	0	0	0	0	0	0	0	0	0	0	0	0	0	0	0	0	0	0	0	0	0
ALOX12P2	0.29	0.41	0.63	1.4	0.39	0.68	0.25	0.68	0.48	0.85	0.11	0.34	0	1.73	0.19	0.05	0.14	0	0.69	0.03	0.03	0	0	1.65	0	0	0	0	2.03	0	0	0	0.19	0	0.06	0.06	0	0	0	0.05	0	0.02	0	0	0.12	0	0.38	0	0
ALOX15	213.54	226.9	250.88	107.64	139.22	95.35	90.44	90.41	64.03	60.95	90.39	91.94	72.62	42.07	40.8	69.86	105.2	171.09	112.96	120.27	149.5	127.13	167.95	146.05	4.28	3.32	13.81	13.8	9.5	6.43	10.63	19.11	76.14	36.73	80.19	71.61	11.54	2.98	7.35	3.16	18.56	10.51	9.8	9.42	0.04	2.67	0	6.23	4.13
ALOX15B	0	0	0	0	0	0	0	0	0	0	0	0	0	0	0	0	0	0	0.76	0.05	0	0	0	0	0	0	0.56	0	0	0	0	0	0	0	0	0	0	0	0	0	0	0	0	0	0.04	0	25.89	0	0
ALOX15P1	0	0	0.21	0.23	0	0.32	0.26	0	0.23	0.13	0	0	0	0	0	0	0	0.13	0.81	0	0	0	0	0	0	0	0	0	0	0	0	0	0	0	0	0	0	0	0	0	0	0	0	0	0	0	0	0	0
ALOX5	0	0	0	0	0	0	0	0	0	0	0.06	0	0	0	0.04	0	0	0	0	3.98	0	0	0	0	0	0	0	0	0	0	0	0	0	0	0	0	0	0	0	0	0	0	0	0	0	0	0.9	0	0
ALOX5AP	0	0	0	0	0	0	0	0	0	0	0	0	0	0	0	0	0	0	0	0	0	0	0	0	0	0	3.3	0	10.53	0	0	9.27	2.45	0	0.85	0	0	0	0	0	0	0	0	0	0	0	0	0	0
ALOXE3	14.39	18.28	14.06	27.6	28.07	39.2	21.51	20.67	20.81	24.46	22.85	25.63	21.3	37.62	95.56	27.05	63.7	36.96	48.18	39.82	62.08	67.39	35.81	57.56	2.13	14.54	5.55	0	0.04	4.93	0.1	6.53	27.29	15.78	17.88	25.67	9.45	11.14	4.09	6	6.85	0.35	8.38	1.89	0.17	0.05	0	0	0
ALPI	0.52	0	0.04	0.33	0.24	0.19	0.19	0.8	0.19	0.22	0.07	0.12	3.71	0	0	0	2.98	0	0	0.15	0	0.15	0	0.02	0	0	0.45	0	0	0	0	0	0	0	0	0	0	0	0	0	0	0	0.14	0	0	0.05	0	1.21	0.07
ALPK1	0	0	0	0.05	0.03	0.02	0.07	0.01	0	0.06	0.01	0.06	0.03	0.17	0.04	0	0.02	0.13	0.12	0	0.03	0.11	0	0.05	0.03	0.19	0	0.02	0.08	0.07	0.06	0.02	0.36	0.25	2.77	0.51	0.05	0.01	0	0.17	0.02	0.05	0.18	0.04	0.04	0	0.34	0.11	0.02
ALPK2	0.11	0.1	0.1	0.09	0.38	0.32	0.18	0.08	0	0.2	0.11	0.02	0	0	0	0	1.93	0	0.17	2.03	0.82	0.25	0.28	2.64	0	0	0	0	0	0	0	1.09	0.03	0	0.1	0	0	0	0	0	0	0	0	0	0	0	0.24	0	0
ALPK3	0	0.06	0.09	0.64	0.32	0.46	0.49	0.62	0.91	0.48	0.07	0.09	0	0.14	0.06	0	0.01	0	0.17	0	0.04	0.26	0.03	1.06	0	0.12	0.02	1.3	0.02	0	0	0	0.53	0	0.02	0	0	0	0	0	0	0	0	0	0	0	0	0.1	0
ALPL	0	0.09	0	0.26	0	0	0	0.23	0	0	0	0	0.2	0	0	0	0	0	0	0	0	0	0	0	0	0.11	1.76	0	0	0	0	0.45	0	0	0	8.81	0	0	0.19	5.77	0	0	0.03	5.92	9.17	9.33	0.15	12.88	17.72
ALPP	0.3	0.03	0	0.05	0	0	0.1	0	0	0	0.03	0.11	0	0	0	0	0	0	0.03	0.9	1.25	0	0	0.02	1.65	0.32	0.44	0	2.46	0	0	0	0	0	0	1.34	1.28	2.75	0	9.54	1.7	0.06	1.56	0	0.02	0	0	0	0.6
ALPPL2	0	0	0	0	0	0	0	0	0	0	0	0	0	0	0	0	8.65	0	5.04	0	3.31	0	6	3.27	243.84	337.83	234.65	289.86	255.25	167.06	220.25	316.94	83.14	74.24	113.63	32.54	648.88	532.51	773.94	617.38	647.57	641.28	742.82	828.89	48.77	126.89	1.14	49.17	123.97
ALS2	6.87	12.85	10.42	12.35	16.55	18.17	7.77	9.57	7.21	8.43	6.31	6.89	18.82	11.09	4.4	18.18	13.16	24.21	12.97	14.53	17.33	17.36	15.61	17.3	10.57	33.93	18.73	10.62	16.31	7.92	26.04	12.6	5.3	15.78	5.76	2.09	8.1	6.79	18.8	17.88	12.3	21.92	8.76	14.11	1.4	23.79	15.62	14.15	13.29
ALS2CL	0	0	0	0	0	0	0	0.02	0.24	0	0	0	0	0	0	0	0	0	0	0	0	0	0	0	0	0	0	0	0	0	0	0	0	0	0	0	0	0	0	0	0	0	0	0	0.26	0	6.9	0	0
ALS2CR11	0.05	1.29	1.73	0.59	4.3	0.3	6.42	8.38	5.51	5.83	4.51	4.64	5.34	5.01	19	8.23	4.86	3.9	5.48	3	0	0	0.55	0	0	0	0.35	0.19	0	0	3.5	0.72	2.37	9.93	13.51	5.76	2.66	0.08	0.9	0.28	2.47	0	1.79	2.69	14.81	0	9.7	3.29	0.62
ALS2CR12	0.57	0.24	0.43	0.31	0.27	0.22	0.57	0.35	0.25	0	0.13	0.4	0	0	0	0	0	0	0	0	0	0	0	0.8	0	5.86	2.95	0.88	0.16	0	0	0.13	0	0	3.78	4.27	0.4	2.47	0.04	0.03	2.11	0.03	0	0	0	1.22	0	4.29	0.54
ALX1	0	0	0	0	0	0	0	0	0	0	0	0	0	0	0	0	0	0	0	0	0	0	0	0	0.46	0.12	13.09	0	0	0.1	0	7.3	3.39	1.03	0	31.96	0	0	0	0	3	0.04	0	0	19.23	29.46	0.29	0	2.98
ALX3	0	0	0.09	0.38	0.33	0.35	0.21	1.16	0.06	0.83	0.27	0.44	0	0	0	6.59	0	0	1.22	0	0.5	0.79	0.07	0	0.69	0	0.39	0	0	2.21	0	0	0	0.49	0.63	0	0	0	8.29	0	0	0	0	0	0	0	0	0.14	0
ALX4	0	0	0	0	0	0	0	0	0	0	0	0	0	0	0	0	0.12	0	0	0	0	0	0	0	0	0	0	0	0.13	0	0	0	0	0	0.03	0	0	0	0	0	0	0	0	0	0	0	0	0.66	0
ALYREF	14.6	13.85	15.8	8.15	5.41	9.13	9.86	10.21	8.78	5.92	8.78	9.74	29.72	61.29	17.37	8	6.91	48.75	19.67	21.64	38.08	17.94	39.2	38.28	78.36	146.26	124.7	94.67	73.4	48.09	69.06	72.88	50.71	110.53	22.8	110.41	127.63	125.88	256.77	235.47	203.53	177.95	226.07	447.42	130.31	54.05	46.31	40.77	50.04
AMACR	7.14	5.87	7.27	6.6	4.81	5.72	2.67	2.6	2	1.6	3.79	2.31	0	1.46	0.12	5.85	1.02	0.57	2.87	0	0.44	2.8	5.29	5.51	0.09	11.83	2.73	0	0	0	0	4.04	4.09	10.2	6.52	10.9	2.41	0.07	0	0.44	3.78	7.27	0	0	4.59	0	0	5.81	0
AMBN	0	0.16	0	0	0	0	0	0	0	0	0	0	0	0	0	0	0	0	0	0	0	0	0	0	0	0	0	0	0	0	0	0	0	0	4.44	0	0	0	0	0	0	0	0	0	0	0	38.86	0.05	0
AMBP	21.97	24.37	16.69	2.56	2.93	3.92	5.71	7.42	3.57	9.78	2.98	2.38	8.17	0	0.38	10.15	21.17	23.7	21.58	13.21	6.67	16.53	11.94	27.85	10.64	15.08	12.24	2.83	29.03	3.77	4.84	15.33	22.9	20.17	36.32	42.14	22.46	2.89	9.3	6.51	11.21	1.46	4.3	52.35	15.63	0	0	2.89	0
AMBRA1	8.42	7.08	7.54	66.55	94.97	82.43	69.04	77.2	74.99	73.88	51.12	55.42	58.49	98.67	96.92	92.79	97.72	48.48	67.59	70.48	97.93	108.85	91.43	79.01	3.84	18.18	13.39	12.3	4.02	20.52	7.59	7.2	53.84	19.02	36.38	23.34	6.37	14.55	7.77	9.07	3.64	3.36	22.39	5.05	4.66	6.72	1.44	3.93	1.17
AMD1	841.87	1022.37	1110.8	883.66	748.74	744.39	867.65	799.37	823.06	748.54	590.24	595.78	445.56	361.28	263.11	336.9	213.89	282.45	242.52	308.78	323.13	399.05	297.7	284.84	1333.38	1158.3	1389.3	1481.96	1896.48	1397.3	1635.27	2114.1	185.26	514.02	298.06	251.71	778.56	1048.15	1612.64	1284.43	2145.76	1296.2	1408.04	1749.77	316.47	464.42	159.23	251.13	464.62
AMDHD1	0	0	0.41	0.06	0	0	0	0	0	0	0	0	0	0	0	0	0	0	0	0	0	0	0	0	0	0	0	0	0	0	0	0.16	0.71	0	0	0.07	6.19	0.03	0	0	1.73	0.05	0	0	0.26	0.22	0	0	0
AMDHD2	0.76	0.27	0.49	0.53	1.31	0.65	0.45	0.2	0.52	0.26	0.15	0.66	0	4.38	0.1	0.07	0	0	0.05	0.04	0.47	0.23	0	1.45	14.24	41.07	13.74	12.06	17.62	7.09	1.07	19.8	8.11	0	0	5.14	7.67	2.34	9.2	16.25	6.24	12.71	6.52	14.57	70.51	7.6	0.92	20.7	14.29
AMELX	0	0	0	0	0	0	0	0	0	0	0	0	0	0	0	0	0	0	0.24	0	0	0	0	0	0	0	0	0	0	0	0	0	0	0	0	0	0	0	0	0	0	0	0	0	0	0	0	0	0
AMELY	0	0	0	0	0	0	0	0	0	0	0	0	0	0	0	0	0	0	0	0	0	0	0	0	0	0	0	0	0	0	0	0	0	0	0	0	0	0	0	0	0	0	0	0	0	0	0	6.45	0
AMER1	0	0	0	0	0	0	0	0	0	0	0	0	0	0	0	0	0	0	0	0	0	0	0	0	0	0	0	0	0	0	0	0	0	0	0	0	0	0	0	0	0	0	0	0	0.01	0.09	0	1.05	0
AMER2	0.01	0	0	0.01	0.03	0.02	0	0.03	0.03	0.03	0.01	0.03	0	0	0	0.01	0.01	0.01	0.03	0.01	0.76	0.01	0.04	0	0.08	0.04	0.04	0.05	3.15	0.02	0.05	0.02	0.03	3.48	5.04	1.47	0.07	0.17	0.02	0.02	0.01	0	0.06	0.05	0.35	0	5.12	1.15	0.12
AMER3	0.01	0.08	0.04	0.13	0	0.02	0.01	0.02	0.03	0.06	0.07	0.3	0.02	0	0.22	0.02	0.08	0	0.91	2.48	0.13	0.01	0.05	0.05	0	0.02	0.03	0	0.02	0	0.05	0	0.09	0	0.08	0	0.02	0.05	0.02	0	0.03	0.02	0	0	0	0	0.23	0	0
AMFR	19.12	24.4	24.62	65.61	38.64	48.8	37.51	45.39	50.54	33.8	38.27	41.52	29.79	42.71	71.24	46.07	60.7	56.39	36.85	53.74	62.95	60.66	81.26	77.89	6.2	9.04	3.25	8.92	0.23	0.33	4.76	0.48	15.17	5.86	28.33	24.16	0.68	2.01	0.02	6.06	11.37	8.41	6.49	23.73	0.36	11.18	0.1	11.68	16.43
AMH	0	0	0	0	0	0	0	0	0	0	0	0	0	0	0	0	0	0	0	0	0	0	0	0	0	0	0	0	0	0	0	0	0	0	0	0	0	0	0	0	0	0	0	0	0	0	0	0	0
AMHR2	0	0	0	0	0	0	0.05	0	0	0	0	0	0	0	0	0	0	0	0	0	0	0	0.68	0	0	10.46	0	0.07	0	1.03	3.31	0	0	0.23	0.23	0	0	0	0	2.35	2.22	0.04	0	9.16	0	0	0	2.46	3.65
AMICA1	0	0	0	0	0	0	0	0	0	0	0	0.03	0	0	0	0	0	2.95	1.14	0.03	0.74	0	0	0	0.3	0	1.09	0	0	0	0.42	2.55	0	0.06	6.13	1.84	0	0	0	0	0	0	0.04	0	0	0	0	0.67	0
AMIGO1	0.73	0.88	2.99	8.91	4.68	10.3	5.93	5.68	6.57	10.74	6.49	8.53	1.39	0	1.38	2.98	1.83	19.87	4.41	3.38	11.69	11.85	11.41	15.12	0.12	0.18	3.07	0.04	0	0	0.06	0	0	0	9.31	4.46	0	6.44	0	0	0	0	0.73	0	0	0	0	0	0
AMIGO2	0	0	0	0	0	0	0	0	0	0	0	0	0	0	0	0	0	0	0	0	0	0	0	0	0.18	7.94	12.24	0	23.76	0	18.12	9.86	23.57	44.03	19.18	20.8	5.75	1.24	0.02	28	0.02	0.04	11.3	0	25.36	3.91	1.97	7.82	0
AMIGO3	0	0	0	0.14	0	0	0	0	0	0	0.05	0.09	0	0	0	0	0	0	0	0	0	0	0.32	0	0	0	0	0	0	5.3	0	0	0	0	0	0	0	0	0	0	0	0	0.3	0	4.27	0	0	1.34	1.36
AMMECR1	1.32	2.94	0.83	2.64	0.73	1.71	0.85	0.97	0.11	0.84	0.55	0.59	0	0	5.77	0.02	0.09	4.73	2.36	0.04	0.93	0.01	1.16	2.28	0	0	0	0	2.62	0	0	0	0	0	0	0	0.22	1.49	1.4	0	0	0.01	4.15	0.01	3.4	0.06	0.07	0	0.02
AMMECR1L	15.38	22.69	26.03	46.27	38.13	51.84	34.95	39.42	32.5	31.12	28.14	25.41	12.22	17.93	24.12	17.61	5.68	42.08	26.45	30.89	35.02	35.77	42.67	46.78	24.23	16.8	26.13	34.11	25.58	19.24	28.52	15.07	10.63	5.42	12.87	7.66	29.67	35.73	9.04	31.6	22.44	11.46	16.81	24.12	6.29	4.84	4.59	6.93	14.67
AMN	0	0	0	0	0	0	0	0.05	0	0.05	0	0.17	0	0	0	0	0	0	0.05	0	0	0	0	0.13	0	0	0	0	0	0	0	0	0	0	0	0	0	0	0	0	0	0	0	0	0	0	0	0	0
AMN1	9.74	16.39	13.51	35.84	31.88	21.49	16.24	15.79	13.88	16.75	15.41	13.92	20.19	23.51	17.88	5.7	26.41	7.68	10.54	0.49	16.72	19.92	7.29	14.96	1.6	9.66	19.1	0.11	7.19	5.92	0	11.42	1.73	0.06	2.06	5.78	7.77	1.63	22.08	0.74	26.29	2.27	5.81	24.67	34.6	15.4	0.18	4.61	2.63
AMOT	42.33	68.48	55.79	61.54	86.69	89.76	52.86	61.13	114.13	99.33	82.88	77.58	42.22	97.26	61.31	68.32	66.75	70.47	70.06	63.9	72.11	80.02	70.87	55.74	9.29	4.12	12.34	8.69	0.53	4.78	10.1	13.78	36.09	26.98	40.97	29.26	5.9	0.78	1.01	7.51	4.67	0.28	2.67	3.75	2.06	5.07	7.3	9.51	5.26
AMOTL1	10.54	14.15	15.84	17.79	20.22	16.58	5.97	6.08	10.94	10.54	12.13	10.14	38.98	24.09	16.54	19.77	10.78	23.11	18.24	37.79	14.14	17.01	18.74	14.1	1.73	4.9	8.22	0.46	5.26	0.03	1.25	12.91	18.58	17	22.27	23.83	4.61	1.09	0.75	5.49	7.26	8.78	3.64	1.53	0.12	1.91	3.09	0.03	1.63
AMOTL2	0.09	0	0.12	0.03	0	0.12	0	0	0	0	0	0	0	0	0	0	0.18	0	0	0	0	0	0	0	0	0	0	0	0	0	0	0.02	0	0	1.3	0	0	0	0	0	0	0	0	0	0	0.54	0	0.02	0
AMPD1	0	0	0	0	0	0	0	0	0	0	0	0	0	0	0	0	0	0	0	0	0	0	0	0	1.37	0	4.49	0	0	0	0	0	2.81	4.05	0	0.45	0	0	0	0	0.97	0	0	0	0	0	0	0.08	0
AMPD2	12.9	18.03	15.76	9.49	22.39	24.28	12.73	12.25	19.62	19.02	17.86	16.32	13.84	20.39	32.21	5.68	12.21	8.38	15.52	21.8	14.12	9.49	27.96	18.19	1.45	4.49	3.07	12.41	0.29	0.25	1.92	0.51	5.27	9.63	11.47	9.5	0.22	12.74	5.49	6.01	4	10.78	4.75	11.12	22.82	2.31	0.1	6.97	8.51
AMPD3	16.08	20.35	20.77	29.28	27.02	34.15	23.55	23.14	33.13	40.99	14.64	17.29	13.23	13.29	3.88	1.39	26.15	19.08	20.59	23.85	22.04	23.83	35.18	13.45	0	2.49	0.82	0	0	0.42	0.04	0.46	1.23	4.66	14.88	8.55	0.8	3.73	0	0.76	4.94	0.14	0.07	0	0	2.18	0	2.95	1.03
AMPH	7.23	11.18	16.89	15.75	16.12	26.66	16.58	19.01	17.27	23.53	7.69	8.18	45.99	21.36	18.64	32.42	33.32	27.56	26.46	42.58	28.67	75.68	37.96	42.68	1.32	1.01	8.88	7.2	1.14	2.3	2.77	12.15	28.38	18.35	9.81	5.78	0	0	11.54	8.25	8.21	0.33	0.34	0	15.51	0.73	0	0.42	0
AMT	0.45	0	0	0.95	0.08	0.06	0	0.04	0.41	0.08	0.3	0.13	0	0	0.05	0	0	0	0	0	1.2	0.04	0.4	0.29	0	0	0	0	0	0	0	0.12	0.11	0	0.56	3.24	0	0	0	0	0	0	0	0	0	0	0	0	0
AMTN	0	0.11	0	0	0.17	0.54	0.08	0	0	0.42	0	0.14	0	0	0	0	0	0	0	0	0	0	0	0	0	0	0	0	0	0	0	0	0	0	0	0	0	0	0	0	0	0	0	0	0	0	0	0	0
AMY1A	0	0	0	0	0	0	0	0	0	0	0	0	0	0	0	0	0.09	0	0	0	0	0	0	0	0	0	0	0	0	0	0	0	0	0	0	0	0	0	0	0	0	0	0	0	0	0	0	0	0
AMY1B	0.05	0	0	0	0	0	0	0	0	0	0	0	0	0	0	0	0	0	0	0	0	0	0	0	0	0	0	0	0	0	0	0	0	0	0	0	0	0	0	0	0	0	0	0	0	0	0	0	0
AMY1C	0	0	0	0	0	0	0	0	0	0	0	0	0	0	0	0	0.32	0	0	0	0	0	0	0	0	0	0	0	0	0	0	0	0	0	0	0	0	0	0	0	0.05	0.05	0	0	0	0	0	0	0
AMY2A	0	0	0	0	0.1	0	0	0	0	0	0	0	0	0	0	0	0	0	0	0	0	0	0	0	0	0	0	0	0	0	0	0	0	0	0	0	0	0	0	0	0.05	0	0	0	3.48	0	0	0	0
AMY2B	0	0	0	0	0	0.06	0	0	0	0	0	0	0.2	0	0	0.05	1.1	0	0	0	0	0	0	0	4.33	1.71	0.41	0.44	0	0	0.07	0	0	0	0	0	0	0	0	0	0.26	0	0.03	1.13	0	0	0	0	0
AMZ1	0.99	0.27	0.65	1.41	1.03	1.74	0.31	0.5	1.11	1.91	0.84	0.95	0	6.64	0.05	8.09	4.19	0.02	1.02	0	1.61	3.57	1.39	2.14	0.1	1.63	0.48	3.08	0	0	0	0	0.76	0.25	0.29	0	0.15	0.06	6.95	0.05	3.51	6.22	0	1.1	2.61	0.11	0	0	2.58
AMZ2	54.32	84.33	91.07	55	77.37	67.25	41.27	39.66	38.96	44.34	33.85	31.39	22.79	57.17	51.38	47.95	80.28	45.87	28.8	53.31	70.84	37.71	65.55	55.83	23.1	79.85	102.05	80.22	38.21	7.5	51.66	12.49	70.43	116.57	55.4	32.28	103.1	20.26	36.4	53.42	68.86	29.01	67.08	33.05	122.45	17.1	21.89	88.02	68.84
AMZ2P1	0.77	0.81	0.44	0.95	1.1	1.85	0.89	1.2	0.64	1.5	0.75	0.59	0	2.09	0.06	0	0.23	4.8	1.07	0.02	0.54	0	0.99	0	7.53	1.49	10.15	3.34	5.3	1.65	8.44	0	18.91	12.87	16.86	4.36	3.36	2.61	1.93	0.06	4.75	0.33	2.7	3.76	1.88	1.92	73.62	4.79	0
ANAPC1	32.63	56.31	50.01	24.78	28.62	32.33	16.11	19.91	25.07	16.12	20.5	19	45.14	42.2	19.89	41.16	38.3	51.45	46.39	64.39	46.76	44.15	41.93	38.69	6.57	10.54	14.7	11.68	8.29	5.81	14.93	7.44	32.36	44.81	31.7	52.97	14.77	23.69	24.34	16.67	15.46	19.78	25.72	20.94	1.3	17.1	8.74	5.47	18.66
ANAPC10	96.82	113.65	101.26	111.47	78.92	105.99	45.7	53.58	42.63	50.94	70.59	71.41	15.6	64.13	40.31	58.91	14.87	78.22	46.63	52.31	70.91	68.2	28.95	54.31	11.16	16.08	13.14	48.07	23.54	16.17	17.24	29.63	9.08	5.7	17.17	6.09	40.93	62.36	53.52	20.32	22.17	8.12	1.7	12.96	65.55	19.14	0.31	24.75	17.9
ANAPC11	326.69	375.07	420.85	78.76	102.12	81.33	98.24	74.38	106.16	86.92	124.36	122.89	65.77	117.92	70.44	94.27	227.29	231.88	136.96	167.5	143.57	88.39	139.4	112.59	106.17	102.69	159.7	233.23	149.71	73.03	74.13	155.09	132.41	89.01	62.12	137.66	160.59	100.87	212.8	173.86	164.43	167.03	185.84	176.44	69.6	45.02	265.07	125.19	66.41
ANAPC13	8.66	3.35	4.71	116.8	107.4	48.25	71.05	65.32	75.01	84.45	87.52	64.99	28.66	147.6	126.4	46.86	40.27	80.36	90.03	41.94	73.2	103.34	56.22	89.87	167.55	33.54	117.43	98.1	120.28	83.98	64.18	83.12	52.96	37.25	42.53	13.42	39.49	16.98	47.29	3.04	95.3	6.37	11.58	0	172.42	230.04	25.62	262.07	174.05
ANAPC15	50.87	49.98	44.85	71.24	143.62	82.09	92.14	81.92	68.55	70.3	47.69	50.89	107.55	243.33	125.46	179.23	66.06	24.71	70.21	45.92	83.82	44.1	79.01	65.94	67.44	97.84	97.1	268.53	167.6	32.22	144.73	142.96	122.85	90.04	129.83	75.89	157.55	66.33	2.47	62.33	204.18	32.86	44.77	176.45	121.53	53.59	2.73	130.22	77.03
ANAPC16	28.02	31.17	34.57	24.01	23.69	20.59	16.8	17.45	12.55	18.63	11.56	12.45	13.34	1.72	2.73	11.51	4.74	6.07	7.22	6.04	7.97	4.49	5.56	11.56	4.39	14.26	6.54	4.77	4.55	2.6	2.45	2.17	9.27	6.48	10.15	7.17	4.64	9.77	2.77	5.07	8.75	3.66	5.32	5.94	2.82	20.52	9.02	21.4	13.11
ANAPC1P1	0	0	0.07	0.08	0.17	0.04	0	0	0.25	0.14	0.05	0	0	0	0	0	0	0	0.22	0	0.16	0	0	0	0	0.18	0.89	0	0.03	0	2.78	1.13	0.06	0	0	0.79	1.94	0.08	1.47	0.91	0	2.42	0	0	0	0	0	0	1.31
ANAPC2	0.03	0	0	0.66	0.46	0.84	0.37	0.17	0.33	0.62	0.28	0.42	0	6.12	0.16	0	0	0.03	0	0	1.04	0.47	0.78	1	0	0	0	7.25	0.1	0.14	7.74	0	0.08	0	0	0	3.4	0.02	0	0	2.21	0	0.03	1.96	0.04	0.23	0	0	0.57
ANAPC4	13.68	22.07	21.8	29.27	37.28	28	26.27	22.63	21.17	14.73	20.27	20.19	125.67	58.72	25.21	50.51	32.56	54.18	29.57	11.16	9.72	12.43	23.9	21.22	4.72	1.26	0.14	2.97	14.84	2.87	2.57	4.77	12.12	14.29	23.39	11.53	0.02	0.19	4.55	0.37	5.02	5.08	0.06	0	16.99	0.97	0.13	4.5	8.92
ANAPC5	21.94	30.22	28.49	19.53	20.57	16.26	7.29	7.63	14.64	10.05	10.76	7.38	19.33	24.37	11.73	0.8	20.1	0.8	18.63	11.35	25.59	17.9	14.74	13.08	78.11	20.37	15.2	53.31	57.4	56.03	66.57	80.68	39.95	26.33	16.64	35.32	21.96	32.1	48.84	46.11	28.72	53.02	40.98	16.79	40.09	60.05	21.93	39.2	130.61
ANAPC7	10.64	13.15	10.6	47.65	75.32	57.55	34.85	38.65	38.36	41.93	32.74	32.45	76.48	53.05	75.37	71.91	56.33	64.86	59.65	44.6	52.47	53.71	67.55	68.8	32.73	22.19	22.43	18.54	48.7	25.67	5.26	11.09	40.04	27.32	19.35	34.54	22.79	9.16	16.14	15.2	22.92	11.48	6.21	0.23	34.48	56.43	0.7	34.25	33.62
ANG	0.94	0.31	0.94	0.2	2.57	1.77	0.2	0.15	0.68	0	0	0.66	0	0	0	0	1.8	0	0	4.76	1.24	2.06	4.72	6.99	0	0	9.33	2.28	0	0	0	1.56	0.3	4.88	18.63	1.57	0.78	0	0.11	0	0	0	9.59	0	37.71	17.33	0.91	0.3	7.14
ANGEL1	1.19	3.17	2.01	2.09	3.63	5.09	1.9	2.27	3.95	1.43	1.87	2.47	7.17	2.13	0.46	10.98	1.62	6.08	1.33	6.27	5.3	3.26	3.07	3.75	0	0.07	0	5.17	0.03	0.5	1.39	0	5.75	9.08	9.97	13.21	0.01	3.08	0.14	1.27	11.4	1.91	0	0	0	0.26	0	2.62	4.01
ANGEL2	2.31	3.73	4.48	2.47	4.78	4.46	2.93	2.41	1.26	1.61	1.65	1.07	0.75	3.8	1.36	0.37	0.28	0.58	0.17	0.26	1.97	1.02	1.14	1.35	11.89	2.87	5.75	9.92	1.87	6.02	8.21	10.28	1.58	1.23	1.4	6.6	3.9	8.36	4.42	13.96	12.66	1.49	7.53	4.07	27.86	14.46	2.64	17.55	5.35
ANGPT1	4.48	4.36	3.46	2.79	0.99	0.89	0.51	0.58	1.29	1.67	1.27	0.26	0	3.85	0.02	0.02	3.08	8.99	1.35	0.16	0.02	4.95	0.83	2.21	2.51	0	0.84	0	0.64	2.27	1.13	1.77	0.49	0	0	0	1.01	0	0	0.07	1.05	0.02	5.97	0.04	0.07	11.11	0	1.05	4.01
ANGPT2	0.71	1.21	1.08	1.88	1.14	1.59	1.18	0.68	1.28	1.1	1.25	0.73	0.05	7.61	0.41	0.05	0.74	1.17	0.15	0.06	0.86	0.03	0.63	0.17	3.64	2.58	3.01	5.61	0.76	2.05	3.06	0.37	0.14	0.08	0.32	0.23	4.12	2.07	0.81	0.72	0.5	2.21	0.13	1.53	0.06	1.17	0.18	0.12	0.37
ANGPT4	0	0	0	0	0	0	0	0	0	0	0	0	0	0	0	0	0	0	0	0	0	0	0	0	0	0	0	0	0	0	0	0	0	0	0	0	0	0	0	0	0	0	0	0	0	0	0	0	0
ANGPTL1	0.2	0.35	0.24	0.19	0.39	0.11	0.19	0.06	0.07	0	0	0	0	0	0	0	0	0	0.8	0	0.08	0	1.58	0	0	0	0	0	0	0	0	0	0	0	0	0	0	0	0	0	0	0	0	0	0	0	0	0	0
ANGPTL2	0	0	0.07	0	0	0.03	0	0	0	0	0	0	0	0	0	0	0	0	0	0	0	0	0	0	0	0	0	0	0	0	0	0	0	0	0.15	0	0	0	0	0	0	0	0	0	0	0	0	0	0
ANGPTL3	0	0	0	0	0	0	0	0	0	0	0	0	0	0	0	0	0	0	0	0	0	0	0	0	0	0	0	0	0	0	0	0	0	0	0	0	0	0	0	0	0	0	0	0	0	0	0	0	0
ANGPTL4	0.37	0.14	0	0	0	0.07	0	0	0	0	0	0	0	0	0	0	0.45	0.1	0	0.2	0.04	0	2.18	0.65	4.03	1	0.75	0	0.08	0.48	0	0	3.69	0	0	0	10.22	1.98	0	0	3.62	0.03	0	0	17.33	5.2	0.4	6.61	0
ANGPTL5	3.02	6.62	4.67	2.66	2.85	1.87	0.75	0.87	1.01	0.61	2.18	1.4	10.17	4.75	16.45	0.53	0	1.32	0.03	13.08	5.39	4.74	6.65	1.11	0	0	0.08	0	2.2	0	0	0	6	14.23	0.08	5.11	0	0.03	0	0	0	0	0	0	0	0	0.45	0	1.52
ANGPTL6	0.26	0.08	0	0.74	0.11	0.26	0.5	0.21	0.28	0.44	0.05	0.65	0	0.06	9.42	13.62	0	0	0	0	0.38	0	0	0.35	0	0	0	0	3.22	0	0.27	0	0	0	0	0	0	0	0	0	0	0	0	0	16.96	0.25	0	4.66	0
ANGPTL7	0	0	0	0.18	0.21	0	0.07	0	0.16	0	0	0	0	0	0	0	0	0	0	0	0	0	0	0	0	0	0	0	0	0	0	0	0	0	0	0	0	0	0	0	0	0	0	0	0	0	0	0	0
ANHX	0	0.48	0.07	0	0.72	0.36	0.18	0.04	0	0.18	0.04	0.33	0	0	0	0	0	0	0	0	0	0	0	0	0	0	0	0	0	0	0	0	0	0	0	0	0	0	0	0	0	0.03	0	0	0	0	0	0	0
ANK1	1.2	3.05	4.92	2.62	1.47	1.5	0.2	0.48	0.77	0.7	0.18	0.16	0.32	0	6.8	0	0.62	2.19	4.15	2.55	0.76	0	1.2	0	0	0	0	0	0	0	0	0	4.3	0	0.02	1.28	0.02	0	0	0	0	0	0.05	0	0.1	1.81	0	0	0
ANK2	0.33	0.18	0.21	1.5	0.32	1.14	0.32	0.71	0.96	0.88	0.46	0.47	0	0.03	0.01	0.99	0	0.42	1.08	0.9	2.54	0.09	5.89	1.12	0	0.45	0.05	0	0	0	0	1.3	0	0	0.34	1.6	0	0	0	0	0	0.03	0	0	0.01	0	0.35	0	0
ANK3	73.11	65.38	68.95	65.64	40.39	52.21	23.23	26.68	24.83	24.08	19.35	23.46	68.05	83.81	49.31	104.33	33.94	32.9	33.41	39.25	38.37	43.47	49.74	37.96	0.23	0.02	0.89	0.7	4.59	0.01	0.08	0.94	28.82	19.66	18.31	31.9	2.06	4.62	0.02	4.5	0.38	4.88	1.21	0.06	1.12	0.02	1.88	0	0.13
ANKAR	1.08	1.15	0.89	1.28	0.77	0.87	0.93	0.84	0.34	0.36	0.27	0.31	0	0	1.96	0	0.1	0.47	0.09	0	0.9	2.08	0.09	0.86	2.06	0	0.25	0	0	0.62	0.38	0	0	4.62	1.12	0	0	1.22	1.32	0.38	0	0	0.18	0.93	0	0.31	38.55	0.4	2.18
ANKDD1A	0.29	0.26	0.2	0.35	0.6	0.85	0.64	0.24	0.85	0.38	0.15	0.08	0	0	5.42	0.03	0.11	0.24	0.08	0	0	0.09	0	0.82	0	0	0.12	0	0	0	0	0.03	0.07	0.2	4.58	0.87	0	0.45	0.48	0	0.15	0.12	0	0.04	0.03	0	0.11	0.03	0.24
ANKDD1B	0.99	0.12	0.49	0.59	0.18	0	0.06	0.36	0.03	0.44	0.09	0	0	0	0	0	0	0	0.03	0	0.4	0	0	0	0	0.06	2.61	0.3	0.44	0	0	0	0	0	0	0	4.94	3.04	0	8.41	2.55	0.02	0.38	4.75	0	5.98	0	0	0
ANKEF1	4.13	4.69	6.58	6.42	4.45	5.07	3.85	2.37	2.31	4.04	1.83	2.22	7.6	2.06	11.24	21.58	4.08	1.69	4.81	8.47	9.34	5.92	6.42	8.15	0.07	6.86	0.1	0	0	0.06	0.08	5.63	0	0.94	2.69	13.25	0.67	0	0	2.69	0	2.7	0	0.38	6.49	0	0	1.97	0
ANKFN1	0	0.34	0.1	0.28	0	0.31	0	0.03	0	0.03	0	0.16	0	0	0	0	0.05	0	0	0	0	0	2.26	0	0	0	0	0	0	0	0	0	0	0	0	0	0	0	0	0	0	0	0	0	0.14	0	0	0.08	0
ANKFY1	1.07	3.16	3.33	2.97	3.23	4.46	2.05	2.35	3.06	3.44	2.05	1.73	5.92	2.35	1.92	6.21	2.06	2.81	4.43	0.02	3.54	3.2	0.73	6.56	35.85	10.32	18.77	9.38	9.67	9.68	8.71	3.77	2.94	0.56	5.77	2.88	3.86	3	9.03	2.95	3	0.04	6.54	1.86	10.78	6.25	46.4	3.96	1.84
ANKH	21.45	20.63	24.2	16.7	15.29	17.04	11.81	13.84	12.22	12.9	6.63	6.96	10.66	26.46	11.56	12.06	20.13	19.97	19.1	12.98	22.43	24.52	23.27	25.48	0.05	2.88	1.02	0.3	0.66	0.2	0.58	4.86	10.49	6.89	9.98	10.92	6.6	4.14	8.13	2.76	15.18	3.65	3.83	8.58	5.02	0.05	0.26	0.65	0
ANKHD1	1.8	1.42	0.7	4.12	0.64	0.25	0.55	1.28	1.79	2.62	0.32	0.03	0	0	0	2.15	0.73	0	0	1.41	0	1.46	0.42	1.21	94.06	81.57	69.43	64.29	126.4	72.92	34.51	30.5	8.14	25.03	28.87	27.94	53.94	47.74	57.5	42.61	40.89	11.87	33.67	37.94	120.24	34.93	9.74	50.01	38.96
ANKHD1-EIF4EBP3	0	0	0.28	0.06	0.79	0.97	0.42	0.51	0.63	0	0.6	0.8	0	0	1.05	0	0.86	0.03	0.83	0.96	1.33	0.02	0.38	0	12.26	0.85	4.74	0	11.12	1.97	2.77	0.11	0	2.43	0	3.1	5.59	4.21	0	3.16	0	32.1	2.58	0	12.42	2.93	0	13.85	17.72
ANKIB1	24.66	26.2	26.43	24.64	13.1	19.42	8.91	10.39	10.73	13	8.33	9.59	0.32	23.61	6	13.79	19.31	8.98	15.99	13.38	8.51	19.22	11.42	8.61	20.56	16.01	11.7	8.99	4.47	16.17	4.67	25.71	3.67	3.49	0.66	19	7.16	30.61	9.97	25.8	20.99	15.08	8.5	8.72	25.2	17.79	63.02	25.57	14.18
ANKK1	0	0	0	0.11	0	0	0	0	0	0	0	0	0	0	0	0	0	0	0	0	0	0	0	0	0	0	0	0	0	0	0	0	0	0.1	0.07	0	0.05	0.03	0	0	0	0	0.07	0.12	0.04	0	0	0	0
ANKLE1	0.23	0.37	0.18	0.8	0.21	0.28	0.41	0.33	0.34	0.3	0.51	0.37	0.43	0.1	0.21	0.39	0.27	0.28	0.21	0.56	0.36	0.59	0.28	0.88	3.67	0.76	2.74	0.95	0.76	0.38	6.33	0.72	1.97	1.18	0.97	0.94	1.98	1.86	1.88	2.95	0.69	1.73	0.27	6.78	1.45	3.63	1.5	1.98	4.09
ANKLE2	18.7	19.47	22.36	28.66	33.88	30.88	20.48	21.69	24.52	25.58	16.28	14.09	7.7	52.13	11.54	33.34	16.77	15.79	13.94	19.44	15.46	12.29	20.65	21.98	1	1.32	3.57	7.94	4.62	1.42	2.71	2.75	8.65	15.22	16.13	14.44	6.06	1.22	0.02	4.21	2.26	0.12	0.23	0.05	2.25	3.71	0.08	2.13	4.87
ANKMY1	0	0	0.05	1.21	0.51	0.62	0.43	0.34	0.65	0.55	0.53	0.64	9.72	0	2.29	0	0.52	0.77	0.94	0	0	0	0.46	0.03	0	0.12	0	0	0	0	0	0	0.13	0	0.81	0.19	0	0	0	0	0	0	0	0	0	0	0	0	4.73
ANKMY2	8.19	4.37	10.24	16.46	16.99	15.98	6.84	9.19	8.91	9.5	8.64	7.12	0.21	29.02	3.36	6.79	15.48	21.74	25.04	11.69	13.81	26.22	15.97	24.72	4.56	8.65	24.51	11.77	3.19	0	4.1	33.49	18.15	30.36	19.03	43.28	12.36	1.24	13.02	15.6	5.26	2.04	2.69	22.85	7.24	3.46	9.06	2.79	4.96
ANKRA2	14.13	35.49	23.74	11.69	13.73	11.58	8.71	10.68	6.85	6.98	8.18	7.02	0	2.07	0.1	54.93	7.22	11.83	0.4	3.38	11.72	11.29	16.62	16.68	10.86	0.47	5.16	2.65	0.32	0.56	0.86	4.15	16.59	24.04	22.68	3.29	4.98	6.48	5.14	4.74	11.55	0.65	0	0	8.07	0.7	0.16	4.73	4.27
ANKRD1	0	0	0	0	0	0	0	0	0	0	0	0	0	0	0	0	0	0	0	0	0	0.47	0	0	0	0	0	0	0	0	0	0	0.11	0.24	0	0	0	0	0	0	0	0	0	0	0	0	0	0	0
ANKRD10	397.31	393.26	408.08	147.08	165.51	155.46	134.9	137.57	131	124.3	162.7	144.2	114.47	99.73	51.12	71.66	267.73	162.35	151.04	134.27	145.77	182	150.41	143.85	15.17	41.32	33.96	33.36	50.84	44.8	9.64	18.95	160.58	102.52	19.68	66.9	32.4	63.92	45.64	81.62	51.98	68.05	26.49	84.09	41.2	11.79	22.93	23.77	16.66
ANKRD11	56.64	71.66	72.02	48.69	48.42	78.24	21.65	26.9	36.01	40.37	25.59	25.71	44.15	55.97	21.21	46.75	20.51	12.46	8.3	17.12	20.52	19.35	25.74	12.78	23.11	71.13	14.35	33.67	27.11	2.45	8	5.44	19.59	4.15	17.96	25.13	18.16	31.85	26.68	9.03	31.79	20.71	10.83	10.1	31.73	19.74	17.66	43.82	40.56
ANKRD12	9.78	10.24	8.51	16.64	8.13	8.7	5.47	5.77	5.74	5.3	4.79	6.07	8.04	7.15	12.1	6.01	2.86	4.38	4.65	2.06	2.66	3.44	3.44	6.38	33.47	38.41	23.05	32.21	16.41	23.93	20.6	18.4	11.19	20	14.99	19.89	18.81	19.63	8.12	11.68	12.94	10.53	12.11	17.75	42.1	19.19	35.53	39.33	24.73
ANKRD13A	24.34	26.37	27.59	58.37	76.43	82.4	45.51	47.13	63.17	61.8	44.28	48.96	52.21	86.97	36.63	58.47	64.39	111.87	86.11	103.38	78.81	79.31	67.12	78.21	14.05	13.74	9.93	13.29	12.51	0.92	7.89	16.81	37.82	89.13	39.26	40.71	32.12	11.09	8.76	15.56	17.64	3.95	22.64	8.98	24.76	15.09	3.06	12.38	16.16
ANKRD13B	1.86	0.71	1.41	4.95	2.88	4.31	3.27	4.17	3.38	2.65	2.18	1.95	0.58	0.15	0.1	9.8	4.57	0.21	1.07	0.52	2.94	2.95	3.41	2.89	0	0.96	0	0.37	0	0	0	0	1.22	1.35	1.68	0.19	1.07	0.65	0	0.43	3.12	0.29	0	0	0.07	0	0	0.66	0
ANKRD13C	1.18	3.07	1.71	2.59	4.18	3.45	1.49	2.08	2.35	1.19	2.01	1.72	0.33	4.21	9.64	5.06	1.32	3.47	2.14	1.34	3.69	7.21	2.73	1.97	21.77	3.41	8.93	19.08	7.64	6.73	9.01	29.33	6.2	9.93	10.63	8.83	4.18	4.51	9.19	13.9	13.58	1.6	7.03	11.07	9.39	2.37	0.06	6.76	3.22
ANKRD13D	0.64	1.22	1.65	0.51	0.66	0.89	0.35	0.78	1	0.53	1.16	0.33	0	0	0	0	0.5	0	0.26	0.24	0.34	0.17	4.6	1.36	0	0	6.44	0	0.2	0	0	0	8.3	1.04	0.59	0	0.08	0	0	1.24	0.09	0.62	0.11	0	1.1	0	0	4.35	3.94
ANKRD16	2.95	3.24	2.54	2.04	1.68	1.65	1.13	0.98	1.54	0.99	1.18	0.08	0.12	0.38	0.16	0.01	5.08	0.45	3.69	0.19	0.06	0.11	0.2	1.1	0.35	0.68	2.34	0.18	1.13	0.07	0.31	0	0.12	0.47	0.59	0.21	0.17	0.06	0.12	0.23	0.12	0.37	0.21	0.05	0.5	0.12	0.5	0	0
ANKRD17	104.83	107.07	92.36	90.77	95.89	124.35	79.07	108.03	123.24	138.59	98.44	112.7	62.68	86.93	60.24	66.51	35.17	38.39	35.08	50.69	52.18	76.13	55.48	46.28	32.07	63.92	38.63	23.9	23.44	37.79	41.51	54.58	29.34	30.01	39.48	37.31	14.69	21.02	14.57	32.35	51.84	46.48	33.17	18.15	39.04	13.28	3.09	25.47	13.1
ANKRD18A	0.23	0.85	0.45	0.67	0.57	1.18	0.3	0.7	0.45	0.64	0.36	0.6	0.87	1.43	0.23	2.42	0.99	0.45	1.03	0.59	0.15	0.49	0.24	0.19	0.14	1.01	1.05	2.2	0.68	0.56	0.11	1	0	3.3	0.41	0.1	1.3	1.81	0.12	0.36	0.75	0.72	0	0.11	0.03	0.6	4.67	1.58	0.38
ANKRD18B	1.29	2.41	2.77	2.6	2.95	3.86	1.24	1.56	2.29	1.63	1.32	1.21	3.06	5.18	2.51	7.18	0.31	2.86	3.92	0.82	1.13	1.94	1.62	1.3	1.37	0.58	1.22	7.23	1.8	1.31	0.34	1.97	0	4.13	1.57	0.91	4.84	2.86	0.03	1.7	2.03	2.48	0.56	0.4	11.35	3.32	32.09	3.59	5.24
ANKRD18DP	0.25	1.78	0.87	1.1	0.91	0.09	0.08	0.26	0.13	0.06	0.34	0.11	0	0	0	0.15	0	0.18	0.14	0.13	0.08	0	0	0	0.05	0.18	0.2	0.58	0.05	0.13	0	0.12	0	0.35	0.07	0	0.28	0.44	0	0	0.09	0.04	0	0	1.48	0	1.84	0.26	0.17
ANKRD19P	1.06	2.3	2.34	0.66	0.68	1.32	0.3	0.28	0.62	0.38	0.39	0.22	2.25	2.85	0.05	7.14	16.65	0.99	3.96	0.55	1.06	2.53	3.17	0.14	0.45	0.13	0.24	0.83	0.43	0	0.55	0.25	0.19	1.47	20.46	6.78	1.84	12.61	0.16	2.38	4.92	1.6	1.13	0.07	2.25	0.73	3.4	1.57	1.09
ANKRD2	0	0	0	0	0	0	0.21	0.72	1.62	0.82	0.34	0.22	0	0	0	0	0	0.1	0.05	0	0	0	0	0	0	0	0	0	0	0	0	0	0	0	0	0	0	0	0	0	0	0	0	0	0	0	0	0	0
ANKRD20A1	3.55	3.38	4.15	4.57	2.92	2.95	3.78	3.55	1.15	3.23	2.47	2.54	15.92	11.58	1.83	7.35	7.58	2.08	0.56	0	4.57	4.28	0	1.02	6.23	15.9	12.42	26.39	25.72	15.05	16.16	16.18	9.46	18.92	10.81	13.7	3.9	1.85	5.8	8.33	0.75	5.5	11.45	5.82	0	27.18	85.32	11.35	8.68
ANKRD20A11P	0	0.2	0	0	0	0.12	0.15	0	0.17	0	0	0.04	1.27	7.52	0.14	0	0.62	0.07	2.62	0.62	0.36	0	0.64	0	0.33	0.88	0	2.24	0.83	0.08	0.25	1.18	0	0	0	0.15	0.02	4.97	0.28	1.34	0.76	0.11	0.94	0	11.55	0.07	1.51	4.01	0
ANKRD20A12P	4.91	9.59	11.4	15.39	13.14	11.37	10.02	10.4	12.17	9.44	4.74	3.89	58.18	53.33	28.93	64.86	38.66	7.88	40.09	7.13	21.12	26.22	24.42	15.03	50.07	82.6	61.28	97.95	87.89	65.23	61.2	94.21	60.06	98.2	64.12	58.78	20.82	48.8	28.09	43.4	18.11	17.77	32.97	4.98	107.2	73.88	616.92	66.78	58.69
ANKRD20A19P	0.03	0.06	0.02	0.08	0.08	0	0.09	0.06	0.07	0	0	0	0	0	0	0	0	0	0	0.02	0.02	0	0	0	0.05	2.79	7.25	0	0.19	0.91	0.03	2.73	3.03	0.07	0.03	3.56	0.7	0.11	0.45	1.5	0.04	0.05	2.77	0.01	0.04	0.32	0.34	0.02	0.97
ANKRD20A2	1.83	1.33	2.9	1.68	0.2	0.76	0.41	0	0.49	1.44	0	0.37	0	2.65	4.53	0.92	1.16	0.15	0.1	0	0.32	0.28	0	0.09	0.14	3.12	1.95	5.25	4.3	2.97	0.5	0.24	1.05	0.3	6.29	3.24	0	0	0	0.9	0	0	0	0	0	2.19	9.27	0.66	2.97
ANKRD20A3	0.62	0.47	1.44	3.13	3.23	1.45	1.94	2.48	3.05	1.83	0.35	0.15	0	0	0	0	0.46	5.22	6.56	4.69	0.66	1.63	3.78	3.68	2.28	0	0	1.5	0	1.67	0	0	0	0	1.65	0.7	0	6.38	0	0.25	4.72	0.13	0	0	14.21	0.35	0	0	0
ANKRD20A4	2.17	3.51	3.45	1.31	0.58	0.92	0.44	0.34	1.14	1.09	0.24	0.15	3.94	6.3	4.5	3.04	0.7	0.9	3.69	0.83	1.38	0	1.35	1.37	7.08	1.72	8.98	20.33	22.58	3.96	2.67	5.82	3.19	4.42	8.45	5.94	1.05	0.39	0.23	3.44	0.04	2	3.51	0	31.2	2.48	54.46	13.98	6.87
ANKRD20A5P	3.03	3.39	3.71	7.6	4.26	3.07	3.96	4.28	2.83	3.94	3.22	3.07	11.42	14.1	7.85	12.16	8.79	7.86	8.34	5.25	5.02	4.79	4.1	4.06	10.23	8.55	7.32	11.66	12.99	11.41	9.27	11.41	9.29	14.53	8.9	8.53	5.15	7.71	5	6.8	3.14	5.99	5.04	2.77	12.97	20.75	85.53	9.06	4.03
ANKRD20A8P	0.51	1.27	1.55	0.98	2	1.54	1.21	1.42	2.3	1.13	0.44	0.66	6.78	3.48	4	1.24	2.62	0.29	3.95	0.24	0.2	0.58	1.16	1.28	7.07	8.01	5.44	16.98	1.05	11.45	4.3	9.8	2.06	5.9	5.42	2.94	0.41	0.12	0.28	1.32	0.06	2.41	0.28	0.15	6.31	4.89	15.18	8.25	1.28
ANKRD20A9P	0.28	0.39	0.44	0.88	0.65	0.53	0.35	0.49	0.35	0.33	0.42	0.41	1.71	1.12	0.83	1.45	1.82	1.15	2.06	0.94	0.75	0.77	1.1	0.82	5.39	3.79	4.72	4.11	2.88	3.85	2.83	3.38	3.55	4.43	3.63	3.23	1.94	1.83	3.22	3.24	3.18	2.47	2.34	1.78	4.93	2.62	13.01	4.27	2.71
ANKRD22	2.15	2.82	2.08	0.7	0.21	2.04	4.36	5.03	2	2.36	6.62	6.94	4.27	2.2	3	1.44	0.07	0	3.61	0.47	0	0.02	0.54	0	0	0.2	0.18	0	0	0	0	0	8.68	3.29	15.06	3.51	0	0	0	0	0.34	0	1.2	0	0	0	0	0.02	0
ANKRD23	0	0	0.1	0	0	0	0	0.03	0	0.03	0	0	0.46	0	0	0	3.17	0.03	0	0.02	0	0	0	0	0	0	1.86	0	0	0	0.48	0	0	0	0.07	3.02	0	0	1.02	0	0.05	0	0	0	0	0	0	0	0.14
ANKRD24	0.04	0.33	0.43	0.13	0.54	0.74	0.24	0.35	0.17	1.23	0.39	0.67	0	0	0	0	3.08	0.04	1.48	0.02	1.7	2.31	0.26	0	0	0	0	0	0	0	0	0	0	3.14	2.81	0	0	0	0	0	0	0	0	0	0	0.9	0	0	0
ANKRD26	24.15	31.08	26.53	29.73	16.3	19.47	13.59	17.82	17.64	13.76	8.88	9.46	7.75	18.95	17.4	14.17	3.41	4.35	5.2	1.51	3.52	5.28	2.3	2.56	10.55	16.7	17.07	28.79	40.97	3.42	11.51	5.77	9.55	22.58	9.04	14.79	2.28	7.33	2.75	3.25	1.53	1.25	4.61	1.55	57.85	44.54	34.66	21.11	13.98
ANKRD26P1	1.08	2.67	2.56	4.18	1.84	3.71	1.49	1.53	3.36	1.44	1.48	1.33	0	15.11	3.71	0.02	0.86	0.73	0.24	0.02	0.25	0.96	2.75	2.07	0.61	3.57	0	0	2.69	0.02	0.25	0	1.05	4.54	0.06	1.85	0.67	0.28	3.47	0.47	5.4	0.06	4.05	1.46	3.16	2.92	5.4	7.44	1.28
ANKRD26P3	0	0	0	0	0	0	0	0	0	0	0	0	0	0	0	0	0	0	0	0.05	0	0	0	0	0	0	0.39	0.03	5.54	0	0.08	0.8	0	0	0	0	0	0	0	0	0	0	0	0	0.09	0	11.52	6.3	0
ANKRD27	2.39	3.31	2.16	15.8	22.93	24.36	12.41	12.14	11.95	11.05	14.71	13.16	36.37	26.28	1.38	8.56	9.64	23.88	19.26	25.71	20.68	8.96	26.03	25.66	2.51	0.87	1.26	4.89	0.06	0.75	0.24	0	11.1	16.58	2.46	7.66	2.82	0	5.41	3.42	0.87	0.02	5.7	3.65	25.33	1.95	0	6.14	4.38
ANKRD28	2.11	2.43	1.95	3.47	2.01	2.46	1.29	1.06	1.74	1.37	1.84	1.91	0.26	0.01	0.34	7.32	1.55	4.13	2.93	3.53	1.55	1.23	2.92	4.71	13.32	6.69	10.73	7.45	9.96	11.02	9.03	15.74	15.05	0.9	8.63	17.7	2.75	8.93	0.05	1.57	7.29	1	0	0.4	7	1.42	0.06	9.12	7.25
ANKRD29	0	0	0	0	0	0	0	0.02	0	0	0	0	0.22	0	0	0	1.74	0.02	0	0	0	0	0	0	0	0	0	0	0	0	0	0	0	0	0	0	0	0	0	0	0	0	0	0	0	0	0	0.06	0
ANKRD30A	0.1	2.01	2.29	0.78	0.85	2	0.14	0.15	1.05	1.29	1.4	1.46	0.01	0.22	4.64	0.03	4.35	0.17	0.12	0.32	4.6	1.77	1.62	2.41	1.32	0.92	3.36	8.44	7.88	9.5	2.05	10.02	2.92	0.74	0.46	0	2.95	3.39	3.18	8.24	1.71	0.37	2.2	0.53	15.26	2.06	52.86	1.68	2.7
ANKRD30B	0.11	0.09	0.06	0.01	0.06	0	0.03	0.03	0.02	0.05	0.02	0.01	0	0.27	0	0.04	0	0	0.54	0.15	0.08	0	0	0.03	0.42	0.28	0.82	0.19	0.25	0.41	0.77	0.6	0.33	0.62	0.29	0	0.69	1.16	1.05	2.44	0.26	0.02	1	0	0.74	0.49	0	0.13	0.37
ANKRD30BL	0.05	0.19	0	0	1.02	1.52	0.06	0	0	0.68	0.47	0	0	0	0	0	0	0	0	0	0	0	0	1.46	0	0.33	0.27	0.52	0	0	0	0.51	0	0.14	0.13	1.35	2.25	0	5.19	0	0	0.13	0	0	0.96	0	9.09	0	0
ANKRD30BP2	0	0.62	0.26	0.22	0.18	0.33	0.18	0.15	0.16	0.23	0.08	0.06	0	0.1	0.1	0	0.33	0.12	1	2.3	0.02	0.15	0.09	0.05	0.33	0.57	2.34	0	0.25	0.24	0.09	0.38	0.22	0.54	0.33	0.46	2.14	0.43	1.1	0.85	0.47	0.09	0.3	0.12	0.68	0.05	4.12	0.1	0
ANKRD30BP3	0	0	0	0	0	0	0	0	0	0	0.06	0	0	0	0	0	0	0.28	0.25	0	0	0.28	0	0	2.49	1.39	6.27	3.04	0.91	6.75	3.34	3.29	0	0.54	0	0	4.18	5.34	3.47	10.75	0.41	0.52	3.33	0.72	1.5	2.57	0.17	0.88	2.29
ANKRD31	2.21	2.06	3.06	0.73	0.38	1.06	0.12	0.53	0.24	0.19	0.72	1.07	0	0	5.93	0	0	0	2.33	1.04	1.1	0.33	0.73	0.51	0	0	0	0	0	0	0	0	0	4.91	0	0	0	0.84	0	0	0	0	0	0	0	0	1.96	1.23	0
ANKRD32	166.52	185.09	174.04	185.11	89.39	139.11	77.69	81.55	61.9	69.56	46.65	44.06	15.52	33.18	9.37	28.3	15.33	7.22	8.04	8.68	10.61	17.03	9	12.86	52.16	56.28	29.83	43.19	32.01	43.32	18.77	39.36	26.86	27.23	12.72	9.25	22.17	9.94	69.63	24.4	40.22	35.86	6.43	30.13	87.95	34.93	75.88	39.37	29.43
ANKRD33	0	0	0	0	0	0	0	0	0	0	0	0	0	0	0	0	0	0	0	0	0	0	0	0	0	0	0	0	0	0	0	0	0	0	0	0	0	0	0	0	0	0	0	0	0	0	0	0.68	0
ANKRD33B	0.16	0.26	0.27	0.31	0.57	0.91	0.53	0.6	0.24	0.51	0.34	0.19	0	0.03	2.23	0	0.69	0.02	0.38	0.01	1.55	2.24	1.78	1.94	0.25	1.13	5.96	1.58	5.36	1.51	2.03	0.92	0.41	0.27	0.43	1.57	0	3.2	2.25	0.01	3.76	7.24	0.1	1.58	4.96	0.21	0.63	3.77	0.01
ANKRD34A	0	0	0	0.19	0.04	0.21	0.06	0.19	0.1	0.22	0	0	0	0	0	0	0	0	1.22	0.02	0	0	0	0	0.62	0	0	0	0	0	0	0	2.87	0	0	0	0	0	0	0	0	0	0	0	0	0	0	0.93	0.13
ANKRD34B	0	0	0	0	0	0	0	0	0	0	0	0.02	0	0	0	0	0.42	0	0	0	0.02	0	0	0	0	0	0	0	0	0	0	0	0.14	0.32	0.18	0.08	0	0	0	0	0	0	0	0	0	0	0	0	0
ANKRD34C	0.11	0.26	0.11	0.2	0.28	0.21	0.4	0.34	0.85	1.11	0.1	0.31	0	0	4.04	0	0	0	0.39	0	1.15	0	1.14	0	0	0	0	0	0	0	0	0	0	0	0	0	0	0	0	0	0	0	0	0	0	0	0	0	0
ANKRD34C-AS1	0	0	0	0	0	0.61	0	0	0	0	0	0	0	0	0	0	0	0	0	0	0	0	0	0	0	0	0	0	0	0	0	0	0	0	0	0	0	0	0	0	0	0	0	0	0	0	0	0	0
ANKRD35	0	0	0	0	0	0	0	0	0	0	0	0	0	0.02	0	14.18	0	0	1.19	0	1.44	0	0	0	11.31	8.97	14.09	16.73	22.9	2.73	8.83	2.81	37.48	26.62	20.74	26.54	30.6	23.75	24.45	17.54	12.29	4.38	22.44	13.97	18.67	6.9	0.69	13.09	3.06
ANKRD36	3.14	5.87	5.54	3.58	1.23	2.89	0.61	0.56	2.38	1.76	0.68	0.81	22.76	2.23	0.38	0	3.18	0.09	0.19	0.22	0.29	4.39	0.31	0.02	3.73	7.98	6.88	11.33	26.23	7.25	8.93	12.49	5.72	4.41	3.96	1.8	3.55	1.22	0.1	3.07	9.02	5.25	3.8	5.5	0.92	8.09	8.77	5.78	2.86
ANKRD36B	33.4	23.25	30.36	17.81	3.45	4.09	6.16	6.24	3.89	5.8	4.13	5.99	28.03	36.01	39.92	13.46	8.82	6	4.41	4.91	4.82	1.55	2.43	5.22	48.79	27.11	31.3	25.89	16.68	15.86	29.28	20.44	38.74	48.36	54.03	40.3	23.42	22.02	13.37	15.7	12.35	9.72	16	8.03	42.9	11.76	165.14	39.42	25.62
ANKRD36BP1	3.66	12.95	5.36	23.84	7.2	12.91	5.28	7.69	4.62	6.4	13.21	8.03	0	21.32	0.06	27.87	5.88	10.65	0	0	0.2	0	0	2.96	0	0	0	0	0	0	0	0	0	0.19	1.08	0	0	0	0	0	0	0	0	0	0	0	0	0	0
ANKRD36BP2	15.89	12.55	13.36	11.55	1.51	2.42	4.89	4.54	2.09	3.63	2.85	2.77	14.72	13.35	15.97	5.95	5.02	4.13	5.61	3.47	1.89	1.41	2.02	1.23	2.09	10.13	16.51	10.85	5.04	11.2	13.89	6.31	19.5	25.28	20.39	23.02	18.65	13.83	13.16	11.04	9.94	4.64	8.69	3.89	11.32	7.07	40.84	9.77	6.36
ANKRD36C	32.71	26.25	32.43	21.79	2.83	2.12	7.05	6.01	3.86	5.83	3.3	4.73	37.29	29.12	26.97	13.74	5.42	6.63	2.31	2.73	1.48	1.44	2.46	1.82	3.54	11.82	12.6	7.88	12.06	9.62	8.07	4.44	37.66	42.46	49.39	36.92	21.25	26.95	11.89	17.09	12.23	8.19	15.33	11.93	19.54	18.91	128.09	15.78	15.87
ANKRD37	1323.94	933.74	815.08	349.85	169.19	297.86	102.15	141.58	123.02	117.52	222.6	216.12	52.01	122.7	4.89	80.22	77.32	44.66	94.33	122.17	130.86	134.62	115.71	97.82	237.03	235.54	515.48	313.67	481.25	140.03	252.18	212.25	105.46	100.29	250.35	28.65	228	382.78	228.49	288.34	469.06	469.4	291.92	355.75	52.72	220.71	56.57	146.52	174.01
ANKRD39	14.54	24.39	23.05	8.21	9.21	7.3	3.89	6.28	0.75	1.92	3.13	3.82	0	16.61	0.26	5.94	6.72	4.19	14.34	0.08	6.69	0.09	0	1.77	21.35	0.53	11.55	0	33.26	0.73	19.54	15.8	9.88	3.23	46.38	5.32	58.49	4.04	16.4	4.21	13.77	4.55	0.9	20.08	0	9.72	0	7.72	13.79
ANKRD40	9.48	19.58	18.74	13.39	13.13	14.1	7.1	8.14	8.31	9.03	8.16	8.07	24.13	16.54	7.47	37.53	9.09	7.52	14.21	10.97	19.46	9.05	11.08	13.07	28.67	28.19	13.48	58.41	36.34	37.85	23.63	7.74	5.54	3.14	11.38	10.34	12.32	11.59	19.53	8.11	7.21	13.41	15.69	17.03	39.66	26.6	0.93	37.35	30.78
ANKRD42	10.53	19.1	16.34	29.41	36.4	32.39	21.85	18.34	17.12	17.28	14.53	13.56	22.43	28.72	10.07	55.06	10.37	27.21	14.8	22.29	14.4	21.75	16.41	16.19	11.55	25.23	11.26	40.8	32.85	13.6	32.42	27.27	2.42	21.89	42.1	19.73	13.23	34.86	0.73	11.7	13.83	1.47	2	0.64	7.81	14.06	67.24	9.71	12.88
ANKRD44	41.67	23.45	42.39	8.71	28.72	18.61	5.39	3.1	9.68	7.93	9.69	7.2	9.73	9.4	0.75	15.89	13.77	7.86	0.44	0.86	13.71	11.44	14.48	2.19	0.16	0.59	0.81	0	0	0	0	0	15.13	2.4	7.59	0.76	0	0	0	0.41	0	0.03	0	0	0	0	0	0.4	0
ANKRD44-IT1	0	0	0	0	0	0	0	0	0	0	0	0	0	0	0	0	0	0	0	0	0	0.14	0	0	0	0	0	0	0	0	0	0	0.21	0	0	0	0	0	0	0	0	0	0	0	0	0	0	0	0
ANKRD45	3.27	7.79	10.72	14.81	17.59	17.18	7.49	8.83	9.85	11.27	11.16	7.41	19.07	19.61	17.9	16.16	41.63	21.81	15.9	28.69	27.76	36.28	24.26	41.82	6.7	0.12	0	0.04	0	0	0.12	0.12	12.46	12.26	7.8	11.54	9.59	0.12	1.99	16.55	4.76	0.08	4.73	4.89	0	0.12	123.49	1.07	1.27
ANKRD46	36.13	61.05	47.56	83.85	84.74	68.07	40.13	39.65	37.83	35.9	46.78	40.98	66.72	32.39	66.13	39.66	19.08	84.36	62.34	70.39	57.56	64.91	70.12	50.09	0.33	16.43	0.55	1.41	0.94	0	1.28	10.41	43.03	5.79	23.81	15.51	4.69	0.57	9.6	5.94	4.05	0.23	0	0.02	3.49	2.39	0	0.19	0
ANKRD49	9.7	5.34	6.47	25.94	30.09	32.63	18.31	18.66	15.04	22.52	9.79	8.9	20.04	9.75	22.59	29.99	1.06	3.59	7.99	10.34	9.66	7.95	13.05	16.45	26.6	6.31	8.16	39.5	27.5	7.2	24.95	29.82	2.65	9.99	1.62	9.02	0.98	0.21	0.27	17.02	0.96	0.2	14.85	0	0.64	12.26	48.91	4.81	6.17
ANKRD50	0.89	1.06	1.7	0.78	0.85	0.99	0.55	0.64	0.23	0.9	0.77	0.42	0	5.01	0.04	0	2.5	4.75	0.89	0.05	0.82	0	0.24	0.02	34.95	19.81	45.61	22.81	21.57	18.28	9.78	29.9	26.73	26.22	20.68	15.99	5.3	9.05	14.94	21.88	11.22	20.24	14.77	24.66	10.67	9.51	7.71	10.28	2.01
ANKRD52	0.11	0.17	0.23	0.66	0.37	0.64	0.7	1.13	0.65	1.07	0.5	0.63	0	0.35	0.02	0	0.99	0.33	1.47	0.38	0.27	2.24	1.9	0.59	0.03	2.81	1.45	0.06	3.72	0.63	4.13	4	0.06	0.05	1.33	0.7	0.23	0.87	2.44	1.35	1.29	0.05	4.4	0.85	0.26	0.02	0	0.57	0.12
ANKRD53	0	0	0	0.14	0.4	0.12	0.16	0.27	0.13	0.08	0	0	0	1.94	0.05	0	1.33	0	5.1	0.1	1.03	0.4	3.6	0	0	4.8	1.05	6.33	0	0	0	0	0	0	0	6.46	0	0	0	4.64	0.46	0	0	0	0	0	0	0	0
ANKRD54	3.22	3.28	4.34	2.24	1.35	5.36	1.74	2.4	4.34	3.38	2.84	3.25	0	0.03	15.64	10.74	0.7	5.04	7.35	2.91	10.01	1.13	5.12	10.78	29.89	13.89	31.96	8.3	32.67	25.83	22.98	47.83	18.96	6.8	12.1	4.12	14.04	4.61	40.06	15.96	27.46	26.97	21	15.24	48.63	10.43	0	30.36	10.16
ANKRD55	0	0	0	0	0	0.05	0	0.03	0	0	0	0	12.28	9.2	1.4	0.04	0	0	0	0	0	0.57	0	0	0	0	0.22	0	0	0	0	0	0	0	0	1.28	0	0	0	0	0	0	0	0	0	0	0	0	0
ANKRD6	33.56	29.99	35.73	49.76	57.17	55.48	26.89	33.03	41.1	39.7	33.68	31.84	69.42	87.86	77.56	110.4	56.4	50.67	60.7	69.56	63.92	69.68	86.96	86.1	0.06	12.54	0.52	12.52	0.36	1.98	0.26	0.13	69.61	60.18	36.44	52.26	7.18	0.79	0.66	13.25	6.5	18.08	2.79	0.02	0.55	0	13.72	2.71	0.14
ANKRD60	0.43	0.79	0.62	0.62	1.01	0.26	0.67	0.66	0.45	2.25	0.47	0.71	0.92	0.18	0.3	0.68	0.54	0.21	0.28	0.2	0.41	0.51	0.23	0.19	0.79	0.64	0.81	0.53	0.37	0.24	0.53	0.24	1.02	1.16	1.57	1.93	1.51	0.92	0.72	0.62	0.66	0.26	0.73	0.72	0.3	0.19	2.44	0.55	0.24
ANKRD61	0	0	0	0	0	0	0.22	0	0	0	0	0	0	0	0	0	0	0	0	0	0	0	0	0	0	0	0	0	0	0	0	0	0.31	0	0	0	0	0	0	0	0	31.11	0	0	0	0	0	2.99	0
ANKRD62	0.11	0.14	0.13	0.23	0.29	0.31	0.16	0.15	0.31	0.49	0.3	0.29	0.2	0.32	0.22	0.07	0.22	0.19	0.47	0.04	0.36	0.09	0.21	0.08	0.39	4.98	2.1	12.28	9.66	0.44	2.04	2.14	12.56	6.06	9.82	5.34	1.36	0.94	7.28	8.4	2.8	0.53	0.52	5.25	11.16	5.75	48.14	11.96	5.87
ANKRD62P1-PARP4P3	1.34	1.6	2.28	0.29	1.64	1.03	0.65	0.63	0.84	0.76	1.99	0.95	0.32	1.6	0.07	1.28	0.78	1.11	0	0	1.06	0.66	0.5	0.1	0	1.89	1.52	0.61	6.43	0.21	0.19	0.59	1.01	6.48	13.44	0.23	0	0	2.81	3.36	1.62	0	0.05	1.08	0.14	0	52.04	7.11	0.09
ANKRD63	0	0	0	0	0.14	0	0	0.07	0	0	0	0	0	0	0	0	0	0	0	0	0	0	0	0	0	0	0	0	0	0	0	0	0	0	0	0	0	0	0	0	0	0	0	0	0	0	0	0	0
ANKRD65	0.5	0.13	0.35	0.92	1.29	1.79	0.29	0.79	0.4	0.74	0.65	0.45	1.84	0.74	0	1.17	0	0.61	0.37	0.24	0.65	0.77	0.63	0.89	0.27	0.59	2.42	1.16	2	0.83	0	1.43	0.65	1.08	2.96	0.84	0.93	0.84	1.83	0.9	1.9	1.43	0.71	2.69	2.96	0.34	1.94	1.63	0.7
ANKRD66	0	0	0	0	0	0	0	0	0	0	0	0	0	0	0	0	0	0	0	0	0	0	0	0	0	0	0	0	0	0	0	0	0	0	0	0	0	0	0	0	0	0	0	0	0	0	0	0	0
ANKRD7	30.6	37.46	40.57	15.65	16.59	23.95	11.52	10.07	9.74	10.98	7.38	11.37	45.25	24.5	30.64	44.65	32.1	16.85	26.65	7.64	27.94	11.42	40.98	13.42	0	10.17	0.85	0.08	5.68	0.19	10.74	14.92	40.4	27.8	15.62	36.51	6.85	11.31	30.98	9.58	0.05	0.29	16.08	2.69	5.22	0	0	0	0
ANKRD9	0	0	0	0	0.1	0	0.05	0	0	0	0	0	0	0	0	0	0	0	0	0	0	0	0	0	0	0	0	0	0	0	0	0	0	0.22	0	0	0	0	0	0	0	0	0	0	0	0	0	0	0
ANKS1A	14.95	16.89	17.64	69.87	61.94	67.68	31.49	37.2	45.87	43.56	44.03	48.85	27	29	26.14	42.92	31.7	29.59	38.6	39.83	47.9	43.97	52.97	43.53	6.46	19.82	4	5.97	6.82	4.14	2.45	1.82	10.04	7.6	8.39	8.85	5.9	15.97	9.28	5.8	0.91	4.18	4.04	0.05	5.86	6.66	1.04	2.25	4.43
ANKS1B	16.79	7.86	6.33	5.16	5.63	12.17	3.4	3.86	3.09	4.27	2.11	2.31	6.6	28.45	0.6	8.66	5.47	5.9	1.38	1.51	3.01	1.97	1.77	1.53	0	1.41	0.9	0	0.14	0.05	0	3.92	2.29	0	0.24	1.7	2.95	1.43	0.03	0.75	0.09	0.87	0.07	0	2.26	0.15	0	1.82	0
ANKS3	0.34	0.69	0.84	1.41	0.41	1.21	0.41	0.3	0.27	0	0	0.5	0	3.49	0	0.79	0	0	2.92	0.14	0	0	0.13	0	0.13	9.45	0	5.2	0	0	0.9	0.62	0	0	1.11	0	0.31	2.68	1.68	0.17	0	0	0	0.05	18.61	0.78	0	13.28	1.16
ANKS4B	5.88	4.94	6.11	18.8	29.57	26.04	12.17	11.05	14.76	18.35	13.81	14.76	9.69	27.33	64.39	68.19	40.29	33.74	37.07	38.26	24.29	24.95	43	46.32	2.55	1.65	8.45	1.21	1.08	0.76	0.88	1.3	6.7	15.15	12.12	11.39	6.05	1.2	0.97	2.38	12.35	2.17	13.34	1.64	0.33	3.76	2.33	0.3	0
ANKS6	1.99	1.61	1.83	2.18	3.43	4.02	2.02	2.35	4.64	3.13	2.17	1.8	5.17	0.75	2.17	8.07	0.27	1.52	2.67	6.79	2.39	3.26	3.59	2.91	4.57	0.98	3.98	0	0.33	0.25	1.02	0	0	0.64	1.37	0.67	0.32	0.33	0	0.78	1.18	0.01	0	0.04	4.07	0.1	11.03	0.37	0.03
ANKUB1	0	0	0	0	0	0	0	0	0	0	0	0	0	0	0	0	0	0	0	0	0	0	0	0	0	0	0	0	0	0	0	0	0	0	0	0	0	0	0	0	0	0	0	0	0	0	0	0	0
ANKZF1	30.93	28.41	27.93	16.55	14.03	17.18	10.53	11.47	13.72	12.29	12.75	17.7	44.89	50.15	10.08	10.75	28.71	19.51	24.93	30.54	31.81	15.05	20.57	27.89	157.94	138.22	86.91	116.87	108.06	102.28	84.39	129.85	0.3	1.68	23.89	28.92	80.55	83.26	66.09	41.07	65.02	47.76	6.67	47.08	28.11	45.61	0.82	16.52	12.16
ANLN	88.68	112	68.1	65.28	82.72	85.12	72.88	62.41	59.18	48.43	51.48	56.93	104.83	64.95	25.96	100.78	62.85	61.8	42.59	84.19	59.84	80.39	54.59	64.78	26.64	6.36	12.82	55.56	11.35	35.26	27.38	40.72	10.65	30.32	17.24	7.13	10.82	15.46	5.21	22.51	14.79	6.68	12.4	19.06	5.64	12.67	0.15	14.03	12.48
ANO1	3.22	5.3	6.47	3.04	1.08	1.26	1.19	1.53	1.83	1.5	1.03	1.14	0	2.32	7.76	4.72	2.84	2.26	0.15	5.98	4.29	1.71	4.11	0.56	0	8.3	0	0	0	0	0	0	8.06	3.71	0.18	0.47	1.69	0	0	0.01	7.33	0.06	3.49	0	0	0	0	0	0
ANO1-AS2	0	0	0	0	0	0	0	0	0	0	0	0	0	0	0	0.14	0	0	0	0	0	0	0	0	0	0	0	0	0	0	0	0	0	0	0	0	2.6	0	0	0	0	0	0	0	0	0	0	0	0
ANO10	31.29	20.94	19.32	54.55	89.09	72.88	62.15	68.6	60.55	64.93	44.83	41.5	32.64	13.78	14.08	51.01	65.97	51.44	53.5	39.89	54.7	62.87	72.85	82.31	4.27	20.3	8.94	4.01	11.24	12.4	18.76	28.68	40.72	36.86	60.24	38.78	12.73	39.97	31.22	22.47	7.3	23.06	27.66	12.97	0.1	25.22	0.17	12.24	10.43
ANO2	0	0.19	0.17	0	0.21	0.4	0	0	0	0	0.22	0.31	0	0	0	0.81	0	0	0.13	0	0	0	0.84	0	0	0	0	0	0	0	1.63	0	0	0	0	0	0	0	0	0.41	0	0	0	0	0	0	0	0	0
ANO3	1.99	2.88	2.72	1.24	1.72	1.89	1.15	1.37	1.27	1.5	0.49	0.72	4.51	1.51	0.45	0.28	4.03	1.78	1.98	1.32	1.15	3.14	0.99	1.07	1.43	1.64	0.7	0	0.02	0.28	0.05	0	3.86	7.7	3.49	2.69	0.53	0.67	0	0.14	0.2	0.36	0.48	0.03	0.15	0	4.22	0	0
ANO4	0.95	1.32	1.17	2.39	4.21	5.07	0.86	0.74	0.76	1.92	1.21	1.04	11.25	3.44	3.58	3.8	0.16	1.3	4.89	8.81	4.77	3.5	0.87	5.56	0.65	0	6.45	0	0.91	3.9	0	0.06	0	5.4	0.89	0.4	5.23	5.5	0.02	2.05	3.87	0.03	1.61	0	1.35	2.93	21.85	0.05	3.11
ANO5	2.42	2.85	2.73	5.32	4.19	4.52	3.16	3.22	2.6	2.34	2.97	2.51	10.75	3.73	13.3	3.73	2.18	4.37	2.88	2.3	4.95	1.26	4.25	2.6	0.46	1.57	2.14	0	0.23	0	0.3	0.43	2.17	2.05	2.34	3.87	0.45	0	0.02	1.44	0.33	0.08	0.04	0.09	0.1	0	0.78	0.12	1.94
ANO6	30.65	56.65	52.19	55.36	64.75	76.52	50.81	55.21	48.79	37.35	57.94	55.76	58.4	67.03	50.08	23.05	35.89	52.04	33.82	52.26	59.25	49.55	58.85	59.66	8.49	9.69	17.34	8.32	12.68	4.77	7.16	9.96	44.69	34.91	34.46	60.25	6.5	17.63	6.59	10.24	15.96	19.75	12.79	5.57	6.92	1.6	98.13	10.44	4.45
ANO7	3.85	3.73	4.9	4.82	2.53	5.7	3.47	3.58	3.99	4.65	2.73	4.55	6.5	0	14.63	5.49	9.15	2.6	4.02	4.74	5.19	5.78	4.71	9.01	0	0	0	0	0	3.43	4.51	0.97	2.99	2.95	0.09	4.37	0	0.71	0	0.95	0	0.24	0	0	0	0.15	0	0	0.06
ANO8	0.49	0.56	0.36	1	0.96	0.75	0.82	0.63	0.69	1.1	0.53	1.25	0	0.27	0.58	0	0.22	0.05	0.17	1.04	0.74	2.12	1.07	0.43	0.03	0	0	0	0	0.09	0	0	0.92	0.03	1.62	0.47	0	0	0.1	0	0.12	0	0.02	0	0	0	0	0.05	0
ANO9	0	0	0	0	0	0	0	0	0	0	0	0	0	0	0	0	0	0	0	0	0.05	0	0	0.04	0	0	0	0	0	0	0	0	0	0.2	0	0	0	0	0	0	0	0	0	0	0	0	0	0	0
ANOS1	0.66	0.99	0.87	1.1	1.33	3.01	1.22	1.49	1.85	1.73	2.43	2.04	0.03	0.01	2.27	1.06	1.02	0.87	2.27	6.21	1.73	0.33	3.07	1.95	2.64	0.2	0.63	0.15	0	0	0.6	0.83	1.09	0.38	1.94	0.09	0.79	1.12	0.02	0.91	0	0.05	0	0	0.02	0.49	0	0	0
ANP32A	8.06	12.18	11.34	14.92	10.78	6.42	5.03	7.47	7.66	9.5	11.11	12.47	10.79	0.06	7.2	2.69	7.64	0.4	10.13	1.16	8.4	0.49	1.05	2.89	0	0	0.23	0	0	0.05	0.13	0.09	2.41	0.38	0.44	1.24	0.02	0	0	0	0	0.09	0	0	3.89	1.67	3.18	3.79	0.05
ANP32A-IT1	0.38	0.46	0.48	0.93	1.18	0.94	1	0.74	0.95	0.91	0.52	0.46	1.36	1.14	1.03	0.89	0.37	0.41	0.44	0.32	0.26	0.53	2.21	0.46	0.45	0.49	0.47	0.47	0.52	0.43	0.2	0.16	1.27	1.44	1.19	1.8	1.33	0.96	0.55	0.77	0.55	0.14	0.61	0.48	2.98	0.13	1.97	0.39	0
ANP32AP1	0	0	0	0	0	0	0	0.94	0	0	0	0	0	0	0	0	0	0	0	0	0	0	0	0	0	0	0	0	0	0	0	0	0	0	0.54	0	0	0	0	0	0	0	0	0	0	0	1.07	0	0
ANP32B	492.9	575.77	513.71	429.88	358.84	378.74	198.01	209.84	175.86	218.53	133.71	165.26	105.84	86.86	72.94	55.28	38.08	22.18	50.15	41.03	81.7	74.45	58.56	73.12	264.61	180.6	221.33	518.21	585.54	406.13	411.94	332.36	24.46	57.42	66.15	46.63	67.67	51.98	72.04	60.22	84.64	83.02	127.8	182.04	358.87	436.86	5.64	315.49	602.62
ANP32C	0	0	0	0	0	0	0	0	0	0	0	0	0	0	0	0	0	0	0	0	0	0	0	0	0	0	0	0	0	0	0	0	0	0	0	0	0	0	0	0	0	0	0	0	0	0	0	0	0
ANP32D	0	0	0	0	0	0	0	0	0	0	0	0	0	0	0	0	0	0	0	0	0	0	0	0	0	0	0	0	0	0	0	0	0	0	0	0	0	0	0	0	0	0	0	0	0	0	0	0	0
ANP32E	0.41	0.07	0.32	3.55	0.81	1.52	1.32	1.76	0.23	0.48	1.56	1.32	4.14	13.16	0.13	4.4	14.11	4.52	2.06	0.02	0.39	1.51	1.67	1.34	4.8	1.74	7.25	1.28	17.91	0.9	2.28	6.68	11.22	27.56	21.7	26.89	3.27	21.74	2.07	3.22	5.2	0.44	2.44	0.07	11.65	0.44	0.11	6.48	5.97
ANPEP	0	0	0	0	0	0	0	0	0	0	0	0.1	0.02	0	0	0	0	0.82	0	0.02	0	0	0	0	0	0.04	0.8	0	0	0	1.65	0.03	0	0	0	0.62	3.16	0	0	0.28	0	0	0.04	0	0.15	0	0	0.16	8.67
ANTXR1	0.16	0.22	0.27	0.25	0	0.46	0.17	0.14	0.54	0.6	0.2	0.05	0	0	0	0	0	0	0.03	0.24	0	0.14	0	0	0.12	0	0	0	0	0	0	0	0	0	0.34	0.1	0	0	0	0.11	0	0	0	0	0	0	0	0	0
ANTXR2	0	0	0	0.02	0.11	0.03	0	0	0	0	0	0	0	0	0	0	0	0	0.02	3.01	0	0	0	0	5.85	0.13	0	0	0.12	2.18	2.72	4.48	3.16	0	0.07	1.15	2.32	0.22	0.88	0.38	4.62	0.2	0.03	0	1.67	0	0.16	0.64	0
ANTXRL	0	0	0	0	0	0	0	0	0	0	0	0	0	0	0	0	0	0	0	0	0	0	0	0	0	0	0	0	0	0	0	0	0	0	0	0	0	0	0	0	0	0	0	0	0	0	0	0	0
ANTXRLP1	0	0.34	0	0.12	0.17	0	0	0	0	0	0	0	0	0	0	0	0	2.3	0	0	0	0	0	0	0	0	0	0	0	0	0	0	0	0	0	0	0	0	0	0	0	0	0	0	0	0	0	0	0
ANXA1	0	0	0	0	0	0	0	0	0	0	0	0	10.63	0	0.14	0	0	0	0.11	0	0	0	0	0	0	0	0	0	0	0	0	0	0	0	0.72	0	0	0	0	0	0	0	0	0	0	0	0	0	0
ANXA10	0	0	0.27	0	0	0	0.16	0.16	0.06	0.23	0	0	0	0	0	0	0	0	0	0	0	0	0	0	0	0	0	0	0	0	0	0	0	0	0	0	0	0	0	0	0	0	0	0	5.18	0.11	0	0	0
ANXA11	25.56	20.56	17.26	43.89	31.42	31.35	18.52	25.59	34.13	24.49	15.83	21.58	23.94	4.13	23.25	2.56	32.21	31.7	12.31	19.1	34.46	24.35	28.65	27.54	0.23	14.99	6.98	0	2.23	44.12	2.1	2.98	31.29	30.2	8.46	14.9	24.77	11.93	15.06	4.54	9.23	18.89	10.01	10.06	0.31	12.27	0	34.01	11.7
ANXA13	1.33	0.15	0.44	0	0.44	0	0	0	0	0	0	0.22	0	0	0	0	0	0.11	0	0	0	0	0.2	0	0	0	0.78	0	0	0	0	0	0	0	0	0	0	0	0	0	0	0	0	0	0	0	0	0	0
ANXA2	0.07	0.28	0.08	0.53	0.49	0.42	0.65	0.19	0.23	0.4	0.5	0	0.26	0.13	0	0	15.18	0.15	6.8	7.65	0.05	2.57	0	0	28.24	43.01	11.45	14.05	17.86	43.61	20.92	12.98	11.04	85.56	23.08	51.36	50.84	51.87	39.75	34.19	4.28	83.23	66.27	67.4	136.82	42.12	1.88	68.76	10.34
ANXA2P1	0	0	0	0	0	0	0	0	0	0	0	0	0	0	0	0	0	0	0	0	0	0	0	0	0	0	0	0	0	0	0	0	0	0	0	0	0	0	0	0	0	0	0	0	0	0	0	0	0
ANXA2P2	0.35	0.24	0.1	1.37	0.15	0	0.26	0.32	0	0.85	1.04	0.05	0	0	0	17.94	0.07	0	1.27	0	0.06	0	1.82	0.05	0	0	0.13	0.44	0.16	0	0.17	0	0.13	0	0.51	0.51	0.23	0.07	0	0.41	0.33	0	0.12	0.02	0	0	0	0	0
ANXA2P3	0.35	0	0	0	0	0	0	0	0	0	0	0	0	0	0	0	0	0	0	0	0	0	0	0	0	0	0	0	0	0	0	0	0	0	0	0	0	0	0	0	0	0	0	0	0	0	0	0	0
ANXA2R	0	0	0	0.11	0	0	0	0	0.66	0	0	0	0	0	0	0	0.05	0	0	4.51	0	0.06	0	0	15.2	9.76	1.22	15.53	0.23	0	0	0	7.12	1.25	26.15	10.31	2.76	0	0	0.54	0	21.1	0	0	3.54	0.13	55.15	4.79	0
ANXA3	0	0	0	0	0	0	0	0	0	0	0	0	0	0	0	0	0.5	0	0	1.17	0	0	0	0	0	1.94	0.47	0	2.04	0	0	0	4.31	0.3	0.57	0.97	4.68	0.82	0	0	0	0	0	0	0.28	0.97	0	0	0
ANXA4	14.56	13.53	14.67	11.95	3.45	5.06	4.35	3.92	6.88	3.79	3.39	2.96	0	13.8	8.29	0	4.79	11.59	10.99	4.76	6.39	14.03	23.61	13.85	0	0	2.43	0	3.37	0	0	0	0.15	0	2.87	0	0	0	0	0	5.99	0.03	0	0	2.64	9.97	0	0	5.45
ANXA5	15.55	21.28	28.33	10.67	26.52	32.48	0.39	0.63	4.14	1.48	14.83	14.79	13.73	30.21	11.76	40.15	3.24	59.59	11.86	18.03	13.99	63.81	16.75	19.68	122.11	145.05	183.35	150.99	77.27	283.58	213.56	156.07	27.23	4.19	5.86	40.12	58.43	23.2	95.29	96.44	48.18	71.97	68.23	32.7	393.06	157.34	23.05	414.46	306.37
ANXA6	0.66	0.25	0.78	2.46	2.93	1.8	3.17	2.79	2.03	1.71	1.68	2.18	12.15	1.05	0.11	0.07	0.57	3.55	4.14	9.72	6.4	0.07	3.18	3.54	0	4.27	0.9	0	0	0	0.05	0	0	0.93	1.74	0.27	0	0	0	0.87	3.46	0.02	0.03	0	0	0	0	0	0
ANXA7	945.07	1202.81	1095.89	945.05	1074.6	793.29	1276.85	1360.23	1339.47	1341.08	1025.32	1060.42	809.2	584.65	729.61	634.43	489.05	586.29	436.01	701.17	548.67	636.92	605.31	553.99	30.53	37.32	20.55	7.5	24.29	64.78	26.66	54.64	92.35	48.55	70.87	57.95	24.37	37	40.5	8.49	32.41	1.89	41.69	21.67	0.52	69.02	128.79	101.54	63.4
ANXA8	0	0	0	0	0	0	0	0	0.14	0	0	0	0	0	0	0	0	0	0	0	0.08	0	1.61	1.04	0	0	0	0	0	0	0	0	0	0	0.19	0	0	0	0	0	0	0	0	0	0	0	0	0	0.39
ANXA8L1	0	0	0	0	0	0	0	0	0	0	0	0	0	0	0	0	0	0	0	0	0	0	0	0	0	0	0	0	0	0	0	0	0	0	0	0.08	0	0	0	0	0	0	0	0	0	0	0	0	0
ANXA9	0	0	0	0.15	0.09	0	0	0	0	0	0.04	0.11	0	0	0	0	0	0	0	0	0	0	0	0	0	0	0	0	0	0	0	0	0	0	3.7	0	0	0	0	0	0	0	0	0	0.49	0	0	0	9.58
AOAH	50.16	61.09	62.33	23.99	44.18	38.35	36.41	30.21	29.68	28.93	20.43	19.71	31.74	31.62	31.01	35.18	29.03	39.69	32.76	41.83	46.4	47.11	53.52	42.67	0	0.75	1.35	0	1.8	0	0.67	0.9	20.06	15.04	15.3	13.29	2.55	2.85	0.09	8.75	1.76	0.05	2.62	2.19	0	0.72	0	0.95	0
AOAH-IT1	0	0	0	0	0	0	0	0	0	0	0	0	0	0	0	0	0	0	0	0	0	0	0	0	0	0	0	0	0	0	0	0	0	0	0	0	0	0	0	0	0	0	0	0	0	0	0	0	0
AOC1	0	0	0	0	0	0	0	0	0	0	0	0	0	0	0	0	0	0	0	0	0	0	0	0	0	0	0	0	0	0	0	0	0	0	0	0	0	0	0	0	0	0	0	0	0	0	0	0	0
AOC2	13.8	6.25	5.4	11.52	10.4	10.61	4.66	5.1	7.7	7.24	7.55	8.68	0	0	15.66	0.95	2.95	0.06	4.97	5.24	9.76	10.39	2.55	5.33	0.05	5.81	0.43	0.82	0	0.05	1.58	5.18	3.93	0.05	4.5	4.14	0.04	5.86	0	0.02	0.17	0.04	0	0.2	0.77	0	0	2.44	0
AOC3	0	0.09	0.31	0.8	1.44	0.05	0.32	0.19	0.15	0.02	0.8	1.17	0	0	0	0	0	0.7	0	0	0.54	0	0	0	0	0	0	0	7.94	0.1	0	0	0	0.1	0.05	0	0	1.14	0.24	0	5.66	10.66	0.03	3.03	0.32	0	0	0	0.4
AOC4P	0	0	0	0.13	0	0	0	0	0.04	0	0	0	0	0	0	0.05	0	0.04	0	0.03	0	0	0	0	0	0	0.09	0	0	0	0	0	0	0	0	0	0	0.03	0	0.03	0	0.04	0	0.03	0	0	0	0	0
AOX1	7.12	14.07	10.83	18	14.1	22.77	7.93	10.09	10.62	10.56	8.98	8.93	29.46	22.81	2.45	28.58	24.99	14.98	20.02	18.59	11.82	20.94	15.05	16.57	2.26	7.04	12.78	3.51	0.06	0.58	1.58	5.32	19.69	20.53	28.62	16.1	3.92	0.32	0	2.17	2.35	0.1	0	0.19	0.02	2.06	0.07	1.2	4.3
AOX2P	0	0.14	0.3	0.25	0.45	0.5	0	0.12	0	0.19	0	0.03	0	0	0.03	0	0	0	0	0	0.03	0	0.03	1.31	0	0	0	0	0	0	0	0	0.43	0	0	0	0	2.36	0	0	0	0	0	0	9.29	0	0	0	0
AP1AR	0.4	0.64	0.27	0.79	0.86	0.67	0.33	0	0	0.22	0.22	0.02	0	0	0	0	2.84	0.05	0.95	0.32	0	0	0.13	0	0.2	0	0.33	2.32	2.07	0	0.06	0	0.74	3.76	15.01	5.25	0.02	17.35	0.03	0.87	0	10.63	5.19	0.04	0.64	0.57	0.76	1.85	1.31
AP1B1	0.63	0.69	0.81	1.97	2.52	2.99	1.11	1.35	2.45	2.27	1.27	2.37	2.34	2.73	0.05	0	0.21	6.14	3.08	2.43	1.35	6.18	3.21	4.4	10.36	7.56	8.11	10.71	7.35	4.97	23.06	15.15	1.67	0.37	6.08	0.59	5.52	2.23	9.9	3.46	3.48	1.2	0.07	4.04	7.4	9.01	0.94	8.35	16.75
AP1B1P1	1.43	1.37	0.66	1.62	2.06	0.33	1.52	0.4	0.82	1.16	0.1	0.59	0	1.86	0.14	0	0	0	2.52	0	0	0	0.88	2.12	0	0	0	0	0	3.54	0	0	0	0	0.71	0	5.72	1.28	0	0	0	0	0	0	0	0	0	0	0
AP1G1	5.35	5.95	7.95	16.41	19.36	20.64	11.49	12.36	15.46	13.53	9.41	8.97	8.36	21.69	12.59	11.37	11.33	10.68	12.48	11.03	10.66	12.84	12.91	17.36	112.8	172.94	64.04	72.46	76.18	48.86	29.17	55.22	20.74	44.45	15.87	24.53	66.3	59.85	36.74	49.06	24.69	42.43	48.82	59.05	50.76	29.02	0.51	29.6	29.27
AP1G2	2.8	1.95	1.82	1.83	2.35	2.98	0.23	1.04	0.69	0.68	0.31	0.18	13.52	10.45	0.54	0	2.69	1.25	1.06	0.78	3.44	0	0.17	2.19	0	0	0.07	0	0	0.86	0.61	4.39	0	6.61	1.13	5.17	0.77	0.43	1.75	0.02	0	0	0	0	0.04	0	0.56	0.36	4.18
AP1M1	55.24	51.4	51.19	71.44	73.8	41.42	43.38	43.52	57.1	61.06	48.8	57.57	125.29	229.38	197.16	215.53	146.68	98.55	120.26	121.75	100.83	106.05	127.97	166.74	41.14	21.51	33.92	22.29	24.53	8.62	17.58	23.53	17.83	42.69	87.37	31.23	29.37	44.46	32.81	31.1	36.5	84.98	24.77	27.7	2.35	11.11	0	24.79	24.07
AP1M2	225.66	258.02	257.91	88.69	104.12	119.49	95.41	97.5	87.89	86.52	60.91	75.28	50.38	196.43	117.81	102.82	99.66	167.63	131.24	99.58	160.22	107.34	140.44	147.95	34.17	31.97	65.08	14.01	10.46	10.77	42.46	45.65	59.73	29.52	29.02	62.82	16.33	15.08	34.71	38	38.88	53.25	4.25	39.13	78.35	15.53	0.21	36.68	21.2
AP1S1	5.14	9.38	5.33	3.61	6.77	4.36	5.49	4.49	5.97	5.64	6.64	4.9	0.69	1.58	0.68	0.34	11.25	0.85	10.07	7.87	2.61	1.14	5.69	3.14	1.25	0.12	0	1.31	0.68	0.78	0	0.19	12.84	2.71	13.38	4.41	0.74	0.52	1.58	0.18	0.46	0.09	0.84	17.5	0.18	0.12	0	0.4	0
AP1S2	0.07	0.05	0.43	0.63	0.13	0.33	0.04	0.1	0.66	0.38	0.6	0.14	0.11	0.91	0.73	0	0.81	0.1	0.07	0	0.91	0.35	0	0.11	11	9.25	33.16	9.12	13.37	5.48	5.21	38.44	17.55	7.3	21.9	9.72	0.66	0.64	1.39	8.26	2.45	1.95	4.13	0.18	0.62	6.14	0	7.86	2.74
AP1S3	2.41	3.1	2.5	7.52	6.22	5.06	3.76	3.72	4.06	3.71	3.09	3.32	1.19	0.73	1.44	1.62	3.23	4	2.34	0.49	1.68	4.65	1.79	2.32	4.15	4.02	4.04	1.9	4.62	2.23	2.09	1.29	3.2	5.51	5.42	4.16	4.56	2.21	2.44	1.35	2.88	2.5	3.1	2.44	10.08	8.73	6.01	2.31	10.6
AP2A1	1.02	0.78	1.4	2.14	2.75	4.71	2.91	2.61	1.67	3.9	2.34	1.84	3.29	6.97	2.48	17	5.33	7.01	11.13	4.55	7.32	8.55	11.19	9.61	0.43	0.51	1.19	0.41	0.24	0.32	1.49	0.74	9.6	4.04	3.65	5.64	2.4	0.3	0	4.88	0	1.8	0	0	0	0.35	0.21	1.5	0.55
AP2A2	1.66	1.83	2.01	6.89	9.13	7.31	5.78	5.87	6.73	7.36	4.97	4.64	0.47	7.47	3.18	6.44	1.08	2.21	4.43	4.74	6.38	0.84	4.83	12.21	3.06	4.94	1.56	0.83	0	1.13	0.4	2.77	2.76	6.38	4.81	4.16	0.02	0	11.98	0.89	4.97	4.66	2.6	3.55	0.37	0.1	0.15	1.27	2.24
AP2B1	15.12	20.85	22.82	32.36	44.86	44.06	50.58	46.24	56.89	60.47	39.02	47.54	63.76	75.29	43.1	49.75	67.84	136.38	80.49	83.99	78.5	79.14	73.32	85.97	16.03	8.61	10.42	6.11	14.55	20.65	33.07	22.09	72.5	67.01	78.65	44.78	19.95	2.8	0.15	11.76	8.83	0.68	23.2	5.2	42.68	7.28	27.56	42.1	27.59
AP2M1	17.01	17.82	14.67	43.28	66.71	62.51	33.19	29.1	50.68	48.94	31.27	23.44	124	119.31	110.81	118.29	84.39	98.69	125.79	154.48	96.32	92.46	122.97	88.31	97.75	69.53	158.85	118.2	223.04	156.93	155.37	108.24	101.22	61.63	92.37	27.6	29.59	75.32	20.71	48.51	31.76	27.28	15.78	27.5	389.02	155.2	20.83	263.41	135.9
AP2S1	28.87	22.23	22.19	21.49	26.73	23.73	13.32	12.7	11.79	20.63	8.56	12.06	4.43	30.32	44.83	58.86	6.3	35.45	39.37	1.93	27.67	34.03	38.88	29.54	152.28	153.39	125.51	115.65	141.24	132.14	148.15	111.16	18.65	40.4	15.11	41.46	67.79	51.51	104.46	73.55	96.6	43.58	87.21	40.4	155.3	151.4	10.78	222.14	202.33
AP3B1	53.38	58.77	64.9	40.55	51.04	64.63	25.49	34.39	38.03	40.17	21.09	26.79	56.24	47.84	26.16	83.53	45.96	56.39	36.84	35.95	30.42	37.05	35.3	38.84	15.84	46.22	33.41	13.78	9.08	37.77	35.28	20.18	34.96	21.32	12.44	22.28	12.47	10.78	8.46	5.32	12.25	24.86	0.35	6.4	54.46	27.81	45.21	47.05	17.55
AP3B2	3.31	3.59	2.04	8.73	5.69	6.77	4.42	3.07	6.31	4.36	5.35	6.26	10.74	17.71	26.6	41.62	26.22	11.21	7.78	9.33	9.59	18.2	18.16	11.84	0.08	0	3.67	0	0	0.29	0	4.14	16.46	1.46	0	4.32	0.03	0	0	1.85	0.02	4	0	0.16	0	0	0	0.32	0
AP3D1	28.65	39.4	38.58	30.21	28.07	33.39	16.78	23.63	28.91	36.1	18.95	20.21	40.93	27.49	45.26	53.23	28.6	35.44	28.48	51.81	43.58	50.73	34.45	20.37	17.48	14.21	2.42	17.99	3.22	4.1	15.11	9.23	25.7	16.99	30.22	13.76	7.45	4.81	0.06	1.5	5.64	21.07	0.83	3.44	29.69	26.89	2.94	29.47	22.31
AP3M1	5.53	6	5.06	20.4	18.53	24.2	13.53	9.28	13.07	15.48	9.56	8.32	15.15	12.09	11.76	0.64	8.09	19.55	11.91	8.61	15.3	7.63	8.3	14.77	4.83	4.68	2.72	15.33	1.8	3.89	24.51	17.35	5.41	10.52	7.54	4.53	4.06	12.14	9.15	5.35	1.58	1.33	3.91	6.49	0.98	6.32	10.31	18.76	15.47
AP3M2	47.76	58.19	70.26	30.7	33.62	36.35	29.5	27.52	39.1	34.93	20.56	28.12	19.3	7.33	24.94	29.93	38.66	39.64	35.56	44.6	35.75	25.81	41.23	26.56	25.18	46.97	20.41	53.08	31.48	28.34	41.87	54.51	0.21	15	3.09	0	4.72	18.4	39.07	10.12	19.37	0.35	0.02	24.64	18.78	12.26	97.98	20.92	25.59
AP3S1	91.23	138.03	125.93	93.08	103.57	93.41	67.56	67.14	71.67	73.38	98	78.16	116.91	23.85	47.99	43.04	172.42	108.46	66.3	142.7	99.71	117.21	82.77	84.19	39.22	120.78	177.69	175.26	114.85	144.03	85.56	217.08	35.63	83.85	42.74	91.01	67.72	88.76	83.58	30.87	108.05	79.9	47.07	109.64	161.58	117.14	9.78	222.59	365.33
AP3S2	1.11	0	0	2.58	3.48	3.6	1.68	2.11	3.04	3.59	1.81	2.79	1.07	7.44	2.21	11.78	7.46	5.12	4.54	8.93	3.27	1.3	1.58	1.67	7.81	10.64	9.75	4.95	12.6	8.92	15.84	3.81	2.04	1.73	1.03	0	1.56	10.06	0.74	1.26	0.16	5.01	10.8	0	12.79	14.36	0.75	8.49	16.58
AP4B1	22.9	13.52	17.79	15.42	15.05	8.08	15.03	15.28	5.44	8.36	9.96	9.08	12.92	0.67	40.08	32.14	28.83	23.58	8.84	13.79	18.34	16.04	30.6	34.92	96.54	44.97	55.75	59.37	63.6	27.16	58.13	11.39	3.56	12.34	5.43	4.47	22.92	22.23	5.39	20.45	34.45	106.23	73.84	37.39	13.73	25.77	0.39	28.64	38.43
AP4B1-AS1	1.89	1.64	0.84	2.53	3.31	1.87	2.53	2.7	2.3	3.71	2.38	1.9	4.2	1.58	2.23	3.46	3.12	2.06	2.46	1.97	1.62	1.52	2.4	1.81	9.32	7.19	6.61	5.39	4.27	3.96	10.05	4.16	11.55	13.23	12.34	10.91	10.14	14.83	5.79	7.21	11.24	17.84	11.12	13.27	12.57	3.13	6.53	3.52	4.73
AP4E1	0.73	0.81	0.66	2.11	1.45	1.05	0.71	1.13	1.14	1.01	0.78	0.84	0.59	0.67	0.7	0.5	0.89	0.2	0.48	0.35	1	0.19	0.62	0.25	2.96	3.68	8.99	13.54	12.96	4.77	1.68	12.15	1.73	3.07	1.83	4	6.48	3.74	4.39	3.55	5.25	5.55	1.12	7.58	1.27	11.36	3.46	6.86	7.53
AP4M1	1.46	1.72	1.11	1.24	2.01	2.47	0.52	1.07	0.35	1.35	0.79	1.22	0.11	0	1.73	0	0.91	0.25	0.35	0.31	0.36	0	0.42	0.11	145.23	197.25	118.59	79.37	169.27	13.31	52.11	38.44	129.16	66.65	59.31	94.07	107.32	180.75	149.34	76.34	182.9	240.36	28.82	226.12	110.25	26.34	0.77	83.88	67.06
AP4S1	0.23	0.08	0.31	0.5	0.37	0.43	0.72	0.57	0.43	0.88	0.61	0.44	0.28	0.29	0.34	0.41	0.27	0.36	0.22	0.29	0.91	0.4	0.24	0.1	0.97	0.9	0.62	0.44	0.43	0.89	0.62	0.25	3.94	1.13	1.67	3.16	1.21	0.73	0.91	0.64	0.91	0.5	0.36	0.65	0.57	1.96	1.95	0.56	2.25
AP5B1	0.18	0.1	0.06	0.26	0.12	0.38	0.35	0.34	0.31	0.52	0.22	0.3	0.09	0.17	0	0.17	0.99	0.05	0.16	0.11	0.13	0.13	0.14	0.5	2.75	0.3	1.56	0.44	0.98	0.28	3.04	0.28	3.7	0.81	3.93	1.81	0.46	0.75	0.58	0.22	0.35	0.27	1.63	1.89	0.34	0.54	0.3	0.69	0.2
AP5M1	6.25	4.88	5.22	13.01	16.14	10.3	5.61	8.11	10.14	7.28	6.15	4.94	25.77	14.76	5.21	21.45	4.57	13.52	3.35	2.4	12.69	24.29	8.73	8.89	17.27	5.31	18.2	14.9	5.9	11.61	22.11	9.74	2.91	6.62	14.51	13.92	3.62	9.18	1.26	16.21	2.58	12.02	10.15	24.9	37.29	7	4.34	1.77	3.95
AP5S1	40.82	43.68	69.45	28.31	27.9	29.01	19.4	17.07	24.01	24.87	17.05	23.58	0.26	14.23	49.37	7.27	29.79	13.03	10.26	34.99	14.96	7.97	13.77	26.85	34.66	14.22	69.53	15.82	66.2	37.54	60.21	43.75	7.91	0.07	0	12.8	38.42	28.82	0.04	19.86	28.96	1.36	51.83	12.96	60.75	44.51	1	47.86	22.31
AP5Z1	1.49	1.99	2.05	2.84	2.13	2.35	2.39	1.97	2.33	2.32	1.19	1.48	2.22	10.57	2.54	1.66	2.22	1.35	1.55	1.24	2.83	3.47	2.18	2.25	1.15	3.08	0.56	2.45	4.27	0.56	4.34	1.58	2.93	1.49	2.44	3.6	0.62	1.03	1.55	0.58	1.03	3.72	5.64	1.63	0.77	0.25	5.66	4.09	2.3
APAF1	2.89	4.59	2.51	5.54	2.37	2.78	1.41	1.74	1.45	1.53	1.42	1.56	1.44	0.08	0.08	0.23	0.02	0.02	1.29	0.01	1.53	0.04	0.06	1.25	5.39	5.29	3.21	13.87	8.12	3.75	3.5	2.17	10.49	14.63	15.72	15.36	0.39	1.05	5.62	1	1.15	3.64	1.76	6.32	1.21	1.73	0.15	2	1.03
APBA1	0.49	1.32	0.8	6.36	8.2	12.16	3.91	3.81	5.86	5.46	4.13	2.93	18.47	12.9	8.07	8.45	4.47	15.11	11.8	12.38	11.98	11.94	13.84	10.93	0	0.33	0.16	0	0	0	0	0	5.98	5.58	2.55	1.36	0.65	2.84	0	0.96	2	0.02	0	0.07	0	0	0	0	0
APBA2	5.03	7.44	4.92	7.35	7.2	6.07	4.44	5.45	3.67	4.8	3.56	3.63	13.6	16.7	0.52	13.91	3.07	8.49	16.4	16.46	11.83	2.1	10.38	10.82	0	0	0.05	1.38	0.04	0	0	0	0.59	0.9	1.48	1.89	3.97	0.23	0	0.03	3.05	21.63	3.75	0.02	0	0	0	2.56	1.77
APBA3	1.47	0.58	0.64	0.57	1.17	1.77	0.75	0.85	0.83	1.42	1.68	0.83	0	0	0	0	0	0	1.63	0.03	0	0.03	1.03	1.35	1.33	0.41	3.79	0	0.92	0.68	3.06	3.04	0	0	0	0	0	4.2	2.96	0.03	1.89	0.05	2.65	0	8.48	9.68	0	5.25	10.37
APBB1	1.63	4.46	4.73	0.87	6.23	4.3	0.33	1.77	3.67	0.34	0.7	0.68	8.73	8.17	13.14	21.91	1.68	15.96	3.13	0.14	2.27	0	3.31	0	0	5.24	0	0.29	0	0	0	0	8.79	12.09	4.77	1.87	0	0	0	0	0	0.03	0	0	0.12	0	1.7	5.33	3.49
APBB1IP	0	0	0	0	0	0	0	0	0	0	0	0	0	0	0	0	0	0	0	0	0	0	0	0	0	0	0	0	4.52	0.65	0.06	2.33	0	0	0.27	0	0	0	0	0	0	2.76	0	0	0	0	36.69	2.7	0
APBB2	13	14.54	17.23	17.77	17.49	21.53	11.6	10.58	10.84	9.53	11.97	11.06	24.05	25.27	25.08	20.07	8.59	11.97	13.33	17.17	21.18	20.52	19.49	19.9	2.91	24.31	17.76	10.47	8.08	16.84	2.91	18.28	0.54	20.88	6.82	10.35	13.58	12.19	18.85	17.07	2.63	7.07	12.92	19.31	37.68	7.58	26.42	25.35	15.4
APBB3	0	0.05	0.36	0.19	0.89	0.3	0.07	0.04	0.34	0	0.04	0.09	0	0	0	0	0	0	3.04	0.03	0	4.89	0	0	9.94	0.35	0.35	0	0.13	0	0	0.49	0	0	0	0	0	0	0.07	0	0.12	0	0	0	0	0	0	0.19	0
APC	31.44	46.46	53.54	45.17	37.88	57.1	36	42.33	42.92	37.09	30.74	27.07	63.57	78.72	27.62	45.41	10.34	8.54	12.44	10.87	23.33	27.32	29.58	20.49	41.52	12.36	21.9	16.32	11.74	24	8.47	24.33	31.39	44.58	24.55	20.05	8.16	6	5.48	3.39	9.02	2.3	3.54	2.38	20.93	15.2	30.52	16.54	11.66
APC2	0.1	0.08	0.14	0.07	0.1	0.1	0.09	0.02	0.14	0.21	0.24	0.12	0.02	0.06	0.28	0.14	0.41	0.76	0.24	0.74	0.15	0.51	0.27	0.47	0	0.08	0	0.01	0	0	2.05	0.03	0.89	0.03	0.15	0.09	0.01	0.01	0.47	0.06	0.1	0.06	0	0	0	0.03	0	0.14	0.03
APCDD1	0	0.2	0	0	0.06	0	0.09	0	0	0	0	0	0	0	0	0	0	0	0	0	0	0	0	0	0	0	0	0	0	0	0	0	0	0	0	0	0	0	0	0	0	0	0	0	0	0	0	0	0
APCDD1L	0	0	0	0	0	0	0	0	0	1.12	0	0	0	0	0	0	0	0	0	0	0	0	0.94	0	0	0	0	0	0	0	0	0	0	0	0	0	0	0	0	0	0	0	0	0	0	0	0	0	0
APCDD1L-AS1	1.95	1.24	1.87	2.69	2.18	2.01	0.85	1.28	2.09	1.73	1.25	0.73	16.03	0.27	0.1	0.15	0.86	0.04	0.46	0	0.84	0.65	5.02	2.01	0.82	0.85	0	0	0	0	0	0	0.42	0	0	0.66	0	0	0	0.87	0	0	0	0	0	0	0	0	0
APCS	0	0	0	0	0	0	0	0	0	0	0	0	0	0	0	0	0	0	0	0	0	0	0	0	0	0	0	0	0	0	0	0	0	0	0	0	0	0	0	0	0	0	0	0	0	0	0	0	0
APEH	0.55	0.37	1.86	2.76	2.03	2.42	0.72	1.15	0.96	1.15	0.61	1.15	0	0.61	4.41	0.04	0.05	3.45	2.41	6.88	0.81	2.82	0.35	1.9	0.21	2.06	0	12.69	0.36	3.08	6.1	8.28	0	4.6	4.86	0.55	3.99	3.3	3.66	0.28	6.58	0.02	0	13.62	55.65	28.5	0.52	15.23	31.09
APELA	0.03	0	0.14	0	0	0	0.15	0	0.47	0	0	0	0	0	0.24	0	0	0	0	0	0	0	0	0	0	0	0	0	0	0	0	0	0.62	2.71	0.62	0.29	0	0	0	0	0	0	0	0	0	0	0	0	0
APEX1	226.11	161.13	135.18	115.43	113.18	123.36	95.88	96.01	79.17	80	68.42	81.56	157.19	252.05	160.27	113.27	189.64	190.54	169.46	173.61	250.89	263.88	226.21	227.53	179.92	257.79	239.17	467.39	452.13	391.68	250.91	302.81	151.95	151.01	96.96	82.01	192.31	241.01	273.22	272.27	233.03	244.62	397.51	315.1	440.39	534.33	5.43	176.1	338.26
APEX2	78.93	82.18	82.84	55.1	36.15	76.79	30.4	24.7	35.74	38.6	23.51	25.42	61.51	26.05	150.28	91.78	49.72	39.42	73.97	47.68	77.94	75.93	69.23	92.07	91.89	55.07	108.89	70.89	160.53	125.77	142.04	184.39	10.99	6.35	83.8	50.52	87.21	45.51	5.06	34.77	60	12.01	54.54	75	42.8	57.71	0.75	105.57	55.03
APH1A	267.3	302.9	307.96	77.4	82.29	106.88	222.23	176.52	154.66	125.88	145.89	123.53	302.45	239.5	320.24	246.34	180.73	164.45	195.42	182.58	217.16	238.17	256.63	201.54	9.14	16.41	11.84	12.03	13.21	10.13	20.35	6.97	257.95	176.38	172.36	214.49	21.06	58.44	27.4	25.94	36.47	60.43	25	25.71	30.6	18.34	0.63	37.66	10.97
APH1B	2.1	1.99	2.32	3.08	1.39	2.46	1.23	1.12	1.58	1.67	1.86	0.64	0.93	2.09	0.31	0.38	0.78	0.64	1.85	0.72	0.9	0.86	0.49	1.42	19.99	2.28	5.47	0.74	3.96	9.07	0.91	5.98	1.78	6.13	0.56	0.11	0.34	0	0.68	0.19	0	0	0	0	0	0	0	1.07	1.83
API5	34.74	57.11	46.55	56.77	61.77	60.95	38.93	41.81	53.56	32.12	50.89	43.09	53.13	92.4	30.78	40	50.63	100.14	61.86	58.27	41.16	39.05	38.38	43.41	214.58	153.76	154.27	53.03	60.32	91.49	115.04	183.98	63.35	120.82	73.49	31.75	73.88	55.13	129.8	114.57	86.69	118.93	136.14	102.99	37.26	42.61	9.91	20.45	46.68
APIP	57.98	116.46	99.9	64.13	36.21	48.41	21.6	18.77	17.79	14.89	41.31	35.77	79.27	24.87	6.72	36.32	61.37	4.73	12.06	7.31	54.27	7.19	38.1	31.24	0.12	17.57	1.21	6.05	0	0	0	1.14	27.51	3.35	0.59	0	0.05	1.32	0	0.04	36.65	0.36	12.57	36.83	57.31	16.83	2.32	5.35	34.91
APITD1	389.64	355.04	482.17	746.19	590.27	878.09	593.01	681.65	480.1	574.3	616.93	677.4	448.14	635.83	522.29	520.07	546.46	737.4	583.43	579.16	515.13	562.61	516.56	545.68	29.29	31.46	67.74	39.51	65.16	47.59	53.82	47.87	170.08	228.67	78.01	155.52	148.4	54.64	48.26	102.08	86.88	106.6	67.73	80.4	97.47	69.17	149.11	110.41	83.4
APITD1-CORT	6.93	3.32	5.98	2.93	1.61	3.39	2.86	2.84	4.69	4.26	0.39	0.57	0.86	2.89	0.06	0.71	0.11	0	4.37	0.21	5.14	0.44	1.93	0.83	1.11	4.44	1.06	0.58	9.88	4.06	0	2.25	3.07	0.34	0.42	15.26	21.21	1.54	9.71	2.66	0.32	0	0.17	2.73	16.41	3.77	0	10.94	0.87
APLF	3.47	3.9	2.63	1.82	0.72	1.56	1.58	1.53	0.75	0.53	1.65	0.75	0	0	0	0	0.68	0	0.98	5.03	1.11	8.57	0.32	0.66	0.07	0.08	5.35	0	9.29	5.81	4.57	4.29	0	0.99	0	0.27	0	0.25	4.37	0.01	0	0.1	0.06	1.99	0	0.04	8.95	0	0
APLN	0.39	0	0.39	0	0	0.04	0.19	0.02	0	0	0	0	0	0	0	0	0.41	0	0	0	0	0	0.15	0	0	0	0	0	0	0	0	0	0	0	0	0	0	0	0	0	0	0	0	0	0	0	0	0	0
APLNR	0	0	0	0	0	0	0	0	0	0	0	0	0	0	0	0	0	0	0	0	0	0	0	0	0	0	0	0	0	0	0	0	0	0	0	0	0	0	0	0	0	0	0	0	0	0	0	0	0
APLP1	0.18	1.1	0.82	0.39	0.32	0.26	0.35	0.03	0	0.23	0.35	0.26	0.67	0	0.04	0	0	0	6.15	1.75	0	0.03	0.59	0.63	0	0	0.08	0	0	0	7.55	0.81	0	0	0	0	0	0	0	0	0	0	0	0	24.79	0.37	0.15	3.29	0.54
APLP2	33.76	67.4	67.53	80.92	100.58	85.42	46.09	49.97	79.69	103.55	62.09	60.62	81.92	76.55	119.99	70.56	34.36	58.39	42.51	57.42	72.91	40.22	63.44	62.54	149.37	65.48	32.25	106.35	47.48	55.61	38.71	39.52	65.6	56.39	36.44	60.7	152.17	73.27	79.42	135.35	133.47	178.2	90.97	133.62	101.38	143.84	50.28	66.81	167.44
APMAP	7.27	11.06	9.7	15.83	19.74	14.72	6.97	7.41	11.55	10.71	11.11	9.39	22.7	25.86	14.76	0.05	11.35	7.96	22.21	5.45	1.47	17.2	12.58	20.24	39.5	15.25	8.79	27.55	13.8	17.88	5.87	29.44	14.15	5.76	0.57	6.36	11.05	0.06	11.36	0.05	6.64	14.07	0.2	25.65	103.6	31.43	0.48	38.9	40.25
APOA1	0	0	0	0	0	0	0	0	0	0	0	0	0	0	0	0	0	0	0	0	0	0	0.58	0	0	0	0	0	0	0	0	0	0	0	0	0	0	0	0	0	0	0	0	0	0	0	0	0	0
APOA1-AS	0	0	0	0	0	0	0	0	0	0	0	0	0	0	0	0	0	0	0	0	0	0	0	0	0	0	0	0	0	0	0	0	0	0	0	0	0	0	0	0	0	0	0	0	0	0	0	0	0
APOA1BP	7.38	7.88	4.36	12.97	10.43	9.27	5.79	5.41	3.91	7.96	5.91	4.9	39.75	38.04	1	10.08	4.63	27.58	15.47	4.91	22.57	12.32	24.77	12	0	4.4	1.39	0	0	0	9.26	0	19.62	0	2.02	8.47	0	0.18	6.58	0	0	0	0.42	0	18.12	0.29	0	7.26	18.98
APOA2	0	0.8	1.93	0.7	0.8	0	0.79	0.19	0.23	0.21	1.97	3.59	0	0	0	0	25.96	9.34	0	30.91	6.87	0.18	13.04	0	0	1.13	0	0	12.61	0.63	4.41	8.36	8.06	24.88	1.38	0	16.78	10.96	14.24	22.5	9.25	6.2	5.56	11.78	1.7	0	3.66	21.65	10.74
APOA4	0	0	0	0	0	0	0	0	0	0	0	0	0	0	0	0	0	0	0	0	0.05	0	0	0	0	0	0.26	0	0	0	0	0	0	0	0	0	0	0	0	0	0	0	0	0	0	0	0	0	0
APOA5	0	0	0	0	0	0	0	0	0	0	0	0	0	0	0	0	0	0	0	0	0	0	0	0	0	0	0	0	0	0	0	0	0	0	0	0	0	0	0	0	0	0	0	0	21.59	0	0	0	0
APOB	0.02	0.04	0.02	0	0.01	0	0	0	0	0	0	0	0	0	0	0	0.01	0	0	0	0	0	0	0	0	0	0	0	0	0	0	0	0	0	0	0	0	0	0	0	0	0	0	0	0	0	0	0	0
APOBEC1	0	0	0	0	0	0	0	0	0	0	0	0	0	0	0	0	0	0	0	0	0	0	0	0	0	0	0	0	0	0	0	0	0	0	0	0	0	0	0	0	0	0	0	0	0	0	0	0	0
APOBEC2	0.23	0	0	0	0.68	0.16	0.05	0.05	0.39	0.15	0.62	0.36	0	0	0.13	0	0.21	0	0	0	0.77	0	0	0.16	0.27	1.37	0	0	0	0	0	0	0	0	0	0	0	0.73	6.39	0	0	0	0.05	0	0.55	5.35	0.22	0	0
APOBEC3A	1.56	1.56	1.37	5.75	6.27	8.38	5.62	6.48	6.71	6.62	5.25	5.47	5.48	3.73	4.88	3.61	6.37	5.35	5.63	5.39	3.86	4.65	5.51	2.96	11.28	12.76	7.64	4.72	10.97	6.54	7.91	8.84	15.08	10.84	18.89	20.79	13.25	16.71	15.55	8.41	9.39	8.9	7.52	7.69	13.91	2.65	57.03	4.75	5.74
APOBEC3A	APOBEC3A	B	0	0	0	0	0	0	0	0	0	0	0	0	0	0	0	0	0	0	0	0	0	0	0	0	0	0	0	0	0	0	0	0	0	1.33	0	0	0	0	0	0	0	0	0	0	0	0	0
APOBEC3B	0	0	0	0.1	0	0	0	0	0	0	0	0	0	0	0	0	0	0	0	0	0.05	0	0.19	0	0	0	0	0	0	0	0	0	0	0	0	0	0	0	0	0	0	0	0	0	0	0	0	0	0
APOBEC3B-AS1	0	0	0	0	0	0.2	0.12	0	0	0	0	0.39	0	0	0	0	0	0	0.38	0	0.46	0	0	0	0.68	0	1.18	0	0	0	0	0	0.35	1.53	0.29	3.72	0.55	0	0	0	0	0	0	0	1.12	0	1.53	0	0
APOBEC3C	0	0	0	0	0	0	0	0	0	0	0	0	0	0	0	0	0.32	0.07	0	0	0	0	0	5.61	0	2.65	0	0	0	0	0	0	0	0	0	0	0	0	0	0	0	0	0	0	0	0	0	0	0
APOBEC3D	0.7	0.75	1.36	2.59	2.25	0.72	2.2	2.18	2.44	2.3	1.79	2.02	1.22	1.04	2.09	0.73	1.52	1.27	1.88	0.72	1.32	1.48	1.46	0.74	5.56	2.89	2.09	1.55	3.35	1.75	2.79	1.81	3.63	2.96	6.84	7.65	4.37	5.74	2.36	2.43	4.25	3.64	2.22	4.2	2.51	1.45	8.88	1.83	1.48
APOBEC3F	0.08	0.23	0.19	0.35	0.16	0.16	0.11	0.18	0.25	0.06	0.2	0.11	0.3	0.04	0.02	0.1	0.05	0.05	1.09	0.03	0.73	0.1	0.03	0.04	0.13	0.49	0.4	0.19	0.1	0.19	0.08	3.03	0.51	3.81	0.48	6.03	0.11	3.03	0.68	0.06	0.13	0.26	0.44	2.39	0.57	1.73	0.22	0.83	0.25
APOBEC3G	0	0	0	0	0	0	0.09	0	0	0	0	0.07	1.83	0	0	0	14.22	0.08	5.81	0.07	7.38	0.12	6.68	2.75	0	7.19	0	0	0	0	7.27	0	1.76	1.68	0.1	0	0.06	0	0	0	0	0	0	0	0	0	0	0	0
APOBEC3H	0	0	0	0	0	0	0	0	0	0	0.08	0	4.89	0	0	0	0	0	0	0	0	4.08	0	0	0	0.3	0	0	0	0	0	0	8.01	0	0	0	0	0	0	0	0	0	0	0	0	0	0	0	0
APOBEC4	0	0	0	0	0	0	0	0	0	0	0	0	0	0	0	0	0	0	0	0	0	0	0	0	0	0	0	0	0	0	0	0	0	0	0	0	0	0	0	0	0	0	0	0	0	0	0	0	0
APOBR	0	0	0	0	0	0	0	0	0	0	0.04	0	0	0	0	0	5.14	0.02	0.58	0	0	0	0	0	5.36	1.45	6.35	2.41	10.78	0.48	1.71	2.03	0	0	0	0	7.44	0.02	4.54	8.75	1.24	0.16	0.08	0.26	15.42	6.27	0.28	5.09	7.31
APOC1	21.06	19.76	11.3	9.42	3.73	9.06	14.89	9.44	13.39	16.94	7.52	14.17	86.77	0	10.98	40.44	11.82	1.21	9.91	39.87	28	0.19	10.42	7.83	1.13	12.03	25.98	25.1	8.94	0.65	0	1.54	7.18	0	8.08	0	26.08	1.03	19.93	9.88	0	0.15	0	15.91	75.74	39.66	4.73	87.66	101.47
APOC1P1	0.07	0	0.18	0.5	0	0.68	0.17	0.18	0	0	0.12	0	0.37	0	0.24	0	0.15	0.23	1.07	0	0.15	0.09	0	0.09	7.88	24.26	4	10.08	1.34	2.22	18.81	2.58	0.91	0.39	1.73	1.91	0.67	0.82	7.86	2.34	3.8	2.46	0.54	0	25.43	38.35	1.45	29.57	48.04
APOC2	0	0.79	1.89	0.61	0.93	1.35	0.82	0.35	1.99	0.97	0.23	0.19	0	0	0	0	0	0	0	0	0	0	0	0	0	0	0	0	0	0	0	0	0	0	0	0	0	0	0	2.17	7.46	0	0	0	0	0	0	0	0
APOC3	0	0	0	0	0	0	0	0	0	0	0	0	0	0	0	0	0	0	0	0	0	0	0	0	0	0	0	0	0	0	0	0	0	0	0	0	0	0	0	0	0	0	0	0	0	0	0	0	0
APOC4	0.67	3.47	5.39	1.55	1.49	0	0.57	1.41	0.72	0	0.29	0.71	0	0	0	0	0	0	0	0	0	0	0	0	0	0	0	9.74	0.52	0.45	0	1.08	1.21	0	0	0	0.11	0.6	0	11.21	0	0	0.69	0	0	0	0	1.6	0
APOC4-APOC2	0	0	0.21	0.22	0.26	0	0	0	0.44	0	0	0	0	0	0	0	0	0	0	0	0	0	0	0	0	0	0	0	0	0	0	0	0	0	0	0	0	0	0	0	0	0	0	0	0	0	0	0.08	0
APOD	0.5	0	0	0.64	0.44	1.18	0.5	0.42	0.33	0.45	0	0.18	0	0	0.1	0	1.12	0	0	0	3.1	0	0.09	4.3	11.12	0	7.06	0	0	0.68	0	0	4.23	0.33	1.17	0	0.81	0	0	4.9	18.05	0.15	0.97	0	0	0	0	0.47	0.45
APOE	0.25	0	0	0.35	0.43	0	0	0	0	0	0	0	0	0	0	0	0	0.35	0	0	0	0	0	0	0	0	0	0	0	0	0	0.11	0	0	0	0	0	0.99	0	0	0	0	0	0	0	0	0	0	0
APOF	0	0	0.3	0	0	0	0	0	0	0	0	0	0	0	0	0	0	0	2.88	0	0	0	0	0	0.09	0.06	0	0.13	0.08	0.07	0.09	0.14	1.18	0.24	0	0	0	0	0	0	0.08	0	0	0	0	0.11	0	2.97	0
APOH	0	0	0	0.48	0.27	0.33	0.34	0	0.31	0.07	0	0.5	0	0	2.96	0	0	0	0	0	0	0	0	0	0	0	0	0	0	0	0	0	1.04	0	0	0	0	0	0	0	0	0	0	0	0	0	0	0	0
APOL1	0.41	0.51	0.71	0.46	0.26	0.6	1.35	0.66	0.95	1.06	0.59	1.12	1.16	0.5	0.97	1.09	0.94	0.94	1.73	0.73	0.86	1.55	1.17	0.95	4.47	4.09	4.68	3.32	5.23	5.48	7.33	3.23	5.67	3.55	5.42	5.36	4.94	6.37	3.16	2.4	4.26	3.57	5.17	5.26	2.97	0.5	17.51	1.97	1.25
APOL2	0.07	0.08	0.05	0.41	0.35	0.46	0.31	0.1	0.36	0.1	0.52	0.47	0.21	0.13	0.18	0	0.28	0.17	0.17	0.98	0.2	0.12	0.1	0.08	0.31	0.09	0.41	0.48	0.14	0.06	0.03	0.16	0.17	0.22	0.8	0.14	0.44	0.07	0.74	0.11	0.19	0.23	0.08	0.05	0.23	0.41	0.52	0.11	0.01
APOL3	0	0	0	0	0	0	0	0	0	0	0	0	0	0	0	0	0	0	0	0	0	0	0	0	0	0	0	0	0	0	0	0	0	0	0	0	0	0	0	0.06	0	0	0	0	0	0	0	0	0
APOL4	0.09	0.17	0.39	0.59	0.94	0.43	2.83	2.88	1.48	1.63	0.24	0.32	0.06	0.43	0.05	0	3.22	0.13	1.57	0.8	1.44	1.05	1.56	0.26	7.54	3.6	5.98	3.75	1.96	2.61	1.58	7.35	13.42	6.4	8.75	8.48	2.67	1.02	3.3	2.9	4.16	1.08	6.47	2.67	10.54	4.31	6.03	1.54	1.32
APOL5	0	0	0	0	0	0	0	0	0.06	0	0	0	0	0	0	0	0	0	0	0	0	0	0	0	0	0.11	0.66	0	0	0	0	1.25	0.08	0	0	0	0	0	0	1.85	0	0.04	0	0	8.46	0.77	0	1.3	5.06
APOL6	0.34	0.19	0.45	0.68	0.59	0.31	0.37	0.46	0.44	0.55	0.51	0.27	0.28	0.13	0.12	0.21	0.65	0.13	0.24	0.37	0.22	0.27	1.08	0.1	0.56	0.4	0.51	0.4	0.42	0.27	0.24	0.44	1.04	0.78	0.79	0.88	0.52	0.92	0.49	0.23	0.23	0.46	0.38	0.22	0.39	0.41	1.36	0.16	0.21
APOLD1	0.05	0.03	0.03	0.12	0.04	0.04	0.06	0.02	0.02	0.07	0.02	0.03	0	0	0	0	0.12	0.08	0.06	0	0	0.04	0	0.05	0.35	0.24	0.19	0.17	0.07	0.34	0	0.19	0.75	0.26	0.47	0.46	0.24	0.04	0.13	0.34	0.06	0.1	0.02	0.01	0.1	0	0.25	0.15	0.06
APOM	0.52	0.67	0	0	0	0	0.14	0.13	0.87	0	0	0	0	0.12	0	0	0	0	0	0	0	0	0	4	0	0	0	0	0	0	0	0	0	0	0	0	0	0	0	0	0	0	0	0	0	0	0	0	0
APOO	41.9	59.34	40.95	137.42	130.94	99.92	115.2	116.29	153.22	144.26	118	97.71	69.94	58.15	152.62	137.74	110.11	68.64	118.01	146.46	113.75	84.65	118.89	91.84	70.8	79.65	66.02	107.78	155.68	78.32	62.1	51.56	181.41	210.34	87.5	100.32	58.65	61.2	0.56	39.7	0.14	31.35	8.74	21.15	263.91	118	3.66	101.93	65.04
APOOL	0.36	0.19	0.38	0.35	0.13	0.11	0.13	0.3	0.27	0.58	0.15	0.06	0	0.01	0	0.05	0.04	0.62	0.07	0.01	0.05	0.01	0.03	0.65	0.15	0.14	0.31	0	0.12	1.99	0.98	1.01	0.04	2	0.91	0.25	0.25	0.17	0.09	0.06	0.06	0.17	0.11	0.56	0	0.3	0.77	0.13	0.01
APOOP5	0	0	0	0	0	0	0	0	0	0	0	0	0	0	0.11	0	0	0	0	0	0	1.14	0	0	0	0	0	0	0	0	0	0	0	0	0	12.33	0	0	0	0	0	0	0	0	0.12	0	0	0	0
APOPT1	74.03	62.61	81.18	46.72	48.78	57.08	37.74	42.45	29.65	33.84	18.39	32.56	19.7	77.95	38.39	27.67	25.11	54.46	21.59	28.02	42.88	44.16	58.46	76.91	22.24	10.54	6.82	6.6	7.83	15.96	33.76	2.28	50.55	13.86	11.88	66.46	35.2	49.18	7.5	18.39	44.08	31	28.1	46.3	13.86	76.48	87.68	26.78	55.92
APP	2	4.87	5.04	3.77	8.04	8.72	3.18	2.84	5.31	3.04	4.5	3.02	2.44	9.08	4.21	7.24	1.16	7.42	3.58	2.14	6.7	4.34	3.39	7.16	15.1	2	6.95	11.41	10.36	3.58	4.7	7.61	2.22	2.99	2.09	8.34	8.02	6.37	0.21	3.58	12.27	1.39	4.99	0.85	0.55	0.09	39.46	6.39	5.63
APPBP2	2.33	2.77	3.15	3.61	2.63	3.78	1.79	2.56	1.44	1.69	1.5	2.33	0.47	2.78	0.45	9.79	1.1	3.88	3.71	2.3	2.77	1.65	5.74	1.97	4.12	9.9	6.91	13.35	3.29	2.54	7.79	8.59	1.48	0.39	5.26	12.11	11.59	10.48	12.26	6.69	9.38	9.71	8.45	11.82	11.08	4.95	0.05	7.46	0
APPL1	18.43	25.43	19.28	29.02	18.3	25.76	12.88	9.66	13.69	13.16	9.68	8.83	19.62	9.85	28.1	17.19	23.42	14.37	10.84	27.42	17.34	18.24	12.86	19.22	0.46	5.23	7.4	6.53	4.04	7.63	1.04	1.58	9.85	15.35	2.87	5.34	10.13	7.02	8.38	8.96	11.77	7.84	9.4	7.34	32.8	17.87	109.5	12.3	6.54
APPL2	45.89	54.82	71.72	41.32	52.7	46.36	21.83	21.19	32.84	26.49	23.64	22.05	50.64	54.55	34.99	46.38	35.9	42.1	54.98	48.67	60.96	69.11	69.01	35.94	1.26	2.56	0.11	0.77	2.54	0.07	0.19	2.8	11.59	21.91	7.15	23.21	2.47	0	4.3	0.39	1.82	0.13	0	0	0	0	0	0.06	0.07
APRT	3.56	0.84	5.1	2.29	1.91	3.95	8.49	3.94	8.22	2.28	2	2.74	20.42	0	14.4	0	0	0	3.13	0	9.03	19.56	1.04	0.21	27.56	0.2	2.16	19.08	4.57	0	0.26	0	0	0.2	7.06	0	16.03	1.12	0.49	6.6	30.71	17.72	0.12	5.27	0.3	20.14	0	16.75	32.64
APTR	4.81	20.89	17.66	2.06	2.2	1.99	3.82	3.14	1.73	2.38	1.77	0.97	8.2	0	0.64	0.68	0	0	4.94	2.35	0	0.26	4.39	2.17	5.49	10.12	1.08	1.43	2.15	8.03	6.19	8.78	16.23	1.79	4.36	2.65	19.48	29.22	49.15	30.64	24.74	10.93	22.57	47.41	15.8	1.45	33.04	5.17	7.65
APTX	6.96	10.86	8.58	19.31	17.97	11.97	9.42	10.47	5.89	5.39	9.38	10.87	10.04	0	12.71	0.43	6.27	16.83	2.72	11.97	9.12	0.25	10.77	12.08	54.39	60.23	55.42	77.73	92.39	85.09	64.69	48.58	2.51	9.43	5.72	21.55	76.56	60.73	35.69	29.08	59.31	34.81	37.29	52.07	53.7	91.23	1.53	45.82	85.49
AQP1	0	0	0	0	0	0	0	0	0	0	0	0.1	0	0	0	0	0	0	0	0	0.03	0	0	0	0	0	0	0	0	0	0	0	0	0	0	0	0	0	0	0	0	0	0	0	0	0	0	0	0
AQP10	0	0	0	0	0	0	0	0	0	0	0	0	0	0	0.06	0	0	0	0	0	0	0	0	0	0	0	0	0	0	0	0	0	0	0	0	0	0	0	0	0	0	0	0	0	0	0	0	0	0
AQP11	0.17	0.24	0	0.32	0	0.71	0	0	0	0	0	0	0	0	0	0	0.16	0	0	0.03	0	0	0	0	3.79	1.16	4.41	0.77	1.64	1.25	2.78	0.05	0.56	1.58	9.57	6.5	6.55	1.82	0.03	1.77	1.96	0.69	2.55	0.03	2.52	17.2	0	5.63	3.58
AQP12A	0	0	0	0	0	0	0	0	0	0	0	0	0	0	0	0	0	0	0	0	0	0	0	0	0	0	0	0	0	0	0	0	0	0	0	0	0	0	0	0	0	0	0	0	0	0	0	0	0
AQP12B	0	0	0	0	0	0	0	0	0	0	0	0	0	0	0	0	0	0	0	0	0	0	0.18	0	0	0	0	0	0	0	0	0	0	0	0	0	0	0	0	0	0	0	0	0	0	0	0	0	0
AQP2	0	0	0	0	0	0	0	0	0	0	0	0	0	0	0	0	0	0	0	0	0	0	0	0	0	0	0	0	0	0	0	0.03	0	0	0	0	0	0	0	0	0	0	0	0	0	0	0	0	0
AQP3	0	0	0.14	0	0	0	0	0	0.19	0	0	0	0	0	0	0	0	0	2.28	0	0	0	0	0	0	0	4.71	9.7	1.07	19.16	0.08	0	0	0	0	0	0.41	0	2.29	0	0.45	0	0.04	3.57	0.12	8.52	0.19	3.37	27.79
AQP4	0	0	0	0.13	0.15	0.27	0	0.06	0.14	0	0	0.02	0	0	0	0	0	0	0	0	0	0.43	0.02	0	0	0	0	0	0	0	0	0	0	0	0	0	0	0	0	0	0	0	0	0	0	0	0	0	0
AQP4-AS1	0.12	0.05	0.06	0.32	0.06	0.26	0.13	0.06	0.36	0.14	0.35	0.36	0.15	0.16	0.15	0.27	0.16	0.09	0.12	0.5	0	0.51	0.25	0.06	0.95	2.2	1.25	0.08	0.9	1.31	1.4	0.3	1.38	1.4	1.4	2.39	2.41	5.07	0.9	0.64	1.03	0.57	1.2	1.26	0.44	0	1.26	0.34	0.11
AQP5	0	0	0	0	0	0	0	0	0	0	0	0	0	0	0	0	0	0	0	0	0	0	0	0	0	0	0	0	1.17	0	0	0.13	0	0	0	0	0	0	0	0	0	0	0	0	0	0	0	0	0
AQP6	0.78	0.75	0.84	1.99	1.41	1.89	3.11	2.57	3	3.17	2.83	2.32	1.09	0.52	0.33	0.98	0.79	0.67	1	0.59	0.59	0.51	0.73	0.49	2.51	2.94	4	1.8	2.18	2.23	2.54	2.79	5.79	4.49	5.84	3.46	4.29	8.73	8.85	4.97	6.54	5.22	5.42	8.32	0.92	1.22	3.87	3.03	2.04
AQP7	0	0	0	0	0	0	0	0	0	0	0	0	0	0	0	0	0.06	0	0	0	0	0	0	0	0	0.12	0	0	0	0	0	0	0	0	0	0	0	0.11	0	0	0	0	0	0	0	0	0	0	0.3
AQP7P1	0	0	0	0.17	0	0	0	0	0.06	0.07	0	0.06	0	0	0	0	0	0	0	0	0	0	0	0	0	0	0.58	0	0	0	0.24	0.04	0	0	0	0	0	0	0	0	0	0	0	0	0	0	0	0	0
AQP7P3	0	0	0.28	0	0.35	0	0.69	0	0	0	0	0	0	0	0	0	1.04	0	0	0	0	0	0	0	0	1.63	3.71	0	0	0	0	2.08	0	0	0	0	0	0	0	0	0	0	0	1.97	0	0	0	0	0
AQP8	0	0	0	0	0.12	0	0	0	0	0	0	0	0	0	0	0	0	0	0	0	0	0	0	0	0	0	0	0	0	0	0	0	0	0	0.14	0	0	0	0	0	0	0	0	0.93	0	0	0	0	0
AQP9	0.12	0.07	0.04	0.04	0.05	0	0.03	0	0	0	0.05	0	0	0	0.21	0	0	0	0.21	0	0	0	1.83	0	0	0	0	0	0	0	0	0	0	0	0	0	0	0	0	0	0	0	0	0	0	0	0	0	0
AQR	61.73	61.04	46.24	37.39	31.29	37.67	18.63	19.57	16.17	18.15	18.38	16.52	29.42	25.97	7.33	43.52	18.5	21.24	16.32	12.16	24.47	28.09	26.58	24.15	56.32	30.44	18.25	14.89	6.29	9.22	10.65	48.29	4.32	17.17	11.91	6.75	15.21	30.87	29.77	37.38	29.51	16.63	24.87	29.48	3.61	21.87	23.03	8.36	17.86
AR	0	0	0	0	0	0	0	0	0	0	0	0	0	0	0	0	0	0	0	0	0	0	0	0	0	0.04	0	0	0	0	0	0	0.03	0	0	0	0	0	0	0	0	0	0	0	0.24	0	0	0.05	0
ARAF	0.18	1.26	1.19	4.06	3.51	5.11	3.41	2.82	5.54	5.12	2.39	3.59	10.71	24.02	9.16	12.31	6.45	12.06	6.2	9.24	9.3	16.96	9.95	11.81	0	5.63	0.15	1.53	5.18	9.28	0	0.35	0.09	4.96	2.23	27.01	0	0	0	0.81	0	0	0	0	0	0.06	0	0	0
ARAP1	0	0.17	0.03	0.43	0.81	0.29	0.69	0.84	0.85	0.93	1.3	0.68	0.29	0	0	0.02	0.05	2.3	1.84	0.12	1.7	1.28	1.89	0.37	0	0.03	0	0	1.75	0	0	0.46	0.02	1.4	1.04	0	0.05	0.36	0.02	1.31	2.71	0.16	0.17	0.71	0	5.03	0	1.33	3.47
ARAP2	11.82	17.56	20.02	16.72	10.75	15.44	8.24	7.81	11.11	9.19	9.09	7.92	10.09	14.94	13.68	6.75	4.87	5.44	5.15	3.81	4.83	3.84	5.31	4.13	0.21	6.62	4.62	11.24	0.37	2.31	0	0.34	9.93	17.27	15.46	22.04	5.18	6.7	9.76	7.15	3.4	3.6	0.3	5.75	0.03	0.89	16.45	0.81	1.57
ARAP3	0	0.04	0	0	0.09	0.02	0.01	0.01	0	0	0.01	0.01	0	0	0	0	0	0.03	0	0	0	0	0	0	0	0	0	0	0	0	0	0	0	0	0	0	0	0	0	0	0	0	0	0	0	0	0	0	0
ARC	1.22	0	0	0	0	0	0	0	0	0	0	0.13	0	0	0	0.21	0	4.37	3.81	0	2.37	1.84	0.19	0.56	0	0	0	0	0	0	0	0	0	0	0	0	0	0	0	0	0	0	0	0	0	0	0	0	1.21
ARCN1	51.16	74.52	93.65	63.06	60.57	68.63	40.9	54.47	56.95	49.44	46.21	45.05	31.63	90.37	16.79	40.88	28.11	94.94	48.66	63.65	50.67	34.48	45.21	71.31	29.94	33.13	39.56	26.83	27.16	48.79	11.9	16.24	17.15	18.22	34.66	13.95	26.92	31.05	34.69	13.88	19.37	40.05	12.17	10.6	7.51	58.79	6.89	12.14	53.31
AREG	2.58	3.72	3.78	1.11	0	1.03	1.76	0.49	0	0.2	0.63	0.21	0	0	0	0	4.29	2.48	0	4.42	0.71	0.12	1.33	0	0	0	0	0	0.23	11.24	0	15	40.26	0	0.44	27.8	0	0	0	0	9.4	0.04	0	0	0.81	0	70.1	2.62	0.1
AREL1	5.86	15.05	13.6	14.07	14.97	11.86	3.63	3.42	6.83	4.06	9.51	6.33	17.62	19.48	8.74	4.73	3.32	4.62	1.56	9.93	6.29	5.32	5.17	8.81	29.57	22.92	17.64	22.56	12.62	13.27	11.55	37.24	5.56	1.51	8.36	21.48	10.4	19.57	13.64	18.44	50.5	20.99	11.58	34.64	0.34	7.65	16.14	2.63	7.88
ARF1	625.66	799.78	859.9	507.57	602.44	422.61	453.11	492.23	639.46	561.71	530.82	535.73	446.47	395.57	443.31	296.12	469.11	569.93	484.72	609.77	489.49	487.2	581.15	452.51	972.51	877.62	772.78	921.19	815.19	622.85	842.75	837.9	431.01	414	391.09	512.61	667.2	691.58	872.27	639.71	835.55	803.52	832.72	961.44	503.15	303.77	3.83	578.93	213.76
ARF3	22.17	30.32	26.3	108	128.44	138.93	106.42	130.63	130.29	137.65	120.8	114.13	67.88	34.9	22.58	62.02	70.28	105.21	89.14	85.17	106.15	108.59	100.42	103.9	52.69	77.04	51.49	50.19	46.67	80.69	62.52	78.54	125.48	80.81	135.5	67.69	44.38	23.12	35.28	34.8	45.1	39.54	28.77	8.2	42.76	28.74	1	43.51	48.62
ARF4	161.12	147.91	118.62	139.8	116.19	89.81	65.5	65.19	51.25	50.46	64.21	62.01	9.66	99.53	22.93	57.39	88.63	33.07	41.8	129.29	45.43	55.84	66.08	40.59	191.64	326.97	270.93	203.46	103.44	324.29	197.04	169.7	146.29	102.96	93.63	128.8	166.54	231.48	131.53	142.16	266.95	226.8	227.76	269.28	496.6	231.09	11.27	201.21	217.37
ARF5	110.96	213.6	218.14	81.6	92.75	108.93	71.87	59.92	64.19	56.79	77.51	66.96	119.39	25.41	5.32	138.62	58.83	120.4	94.98	124.53	95.04	105.28	62.96	123.17	33.4	24.26	14.25	24.9	14.07	8.69	13.86	9.08	23.24	26.87	47.55	14.13	4.29	7.48	38.67	17.36	55.49	6.98	8.42	25.33	82.89	10	0.34	43.42	50.32
ARF6	5.42	10.64	7.34	25.84	27.92	21.71	13.04	18.99	19.18	16.97	16.25	14.12	16.86	9.51	2.95	13.87	3.73	7.66	2.43	4.51	4.34	3.44	6.14	3.88	54.82	57.84	59.19	72.66	27.31	53	74.44	62.52	16.48	33.2	27.62	29.71	51.29	28.95	44.05	71.6	71.25	81.38	86.06	78.63	23.1	25.35	35.04	15.75	37.37
ARFGAP1	0.06	0	0.04	1.53	1.02	3.78	1.44	1.04	2.35	1.21	1.38	1.01	0	0.15	0.3	0.26	5.33	0.27	3.56	5.78	4.11	1.35	1.48	4.89	19.84	7.12	20.5	14.83	19.8	7.04	9.59	3.16	0.27	0	0.22	3.13	14.47	1.26	31.8	3.16	6.96	11.13	3.43	2.83	2.69	11.43	0	3.49	5.11
ARFGAP2	3.5	6.29	4.7	18.49	20.14	28.72	11.31	12.54	12.03	12.84	8.67	9.32	30.54	26.97	26.66	5.23	18.01	32.18	30.29	23.66	25.03	28.04	31.55	42.21	73.09	89.26	41.15	46.14	115.94	75.85	124.7	148.29	0.15	20.06	21.71	3.41	56.07	11.69	35.36	76.95	36.15	56.48	74.03	31.99	86.87	30.05	0.24	34.78	24.95
ARFGAP3	52.78	67.66	84.24	55.64	41.19	62.66	26.6	39.51	41.7	40.03	31	28.13	79.33	43.87	39.73	49.23	30.88	39.52	46.04	36.26	58	64.32	75.12	61.63	45.53	30.53	9.87	41.39	23.18	48.02	63.88	24.07	39.8	13.82	20.84	25.45	18.25	8.86	28.88	6.68	27.54	0.89	15.85	7.1	37.26	34.64	0.53	69.6	13.81
ARFGEF1	11.94	26.3	21.49	19.03	18.88	20.87	8.8	8.75	14.35	11.56	11.32	11.12	16.57	23.68	26.23	15.44	4.61	11.34	14.55	10.3	14.99	20.75	11.98	14.08	6.55	19.52	16.3	23.84	8.3	7.3	7.67	19.06	14.79	22.48	19.58	15.78	8.19	7.47	17.2	15.38	6.23	1.57	3.49	11.22	27.61	34.61	12.97	13.79	18.58
ARFGEF2	12.4	16.04	19.12	21.64	21.68	27.76	10.79	14	13.98	14.39	12.75	11.27	22.06	31.37	7.71	14.2	15.33	11.55	13.39	19.88	15.6	23.42	21.02	25	24.51	33.65	16.57	11.43	14.16	9.63	14.1	14.41	19.7	30.12	10.01	8.13	9.31	7.34	5.48	8.11	17.99	6.77	7.89	4.66	2.82	7.51	1.23	12.43	8.55
ARFGEF3	1.77	3.01	2.83	2.56	2.51	2.84	1.32	1.54	2.2	2.46	1.41	1.81	7.11	6.99	2.22	1.16	2.55	3.04	5.14	4.57	3	2.38	6.42	2.96	0.78	0	0.02	0.05	0.02	0.03	0.01	0.1	0.18	1.36	0.64	1.69	0.15	0.26	0.04	0.26	0.27	0.03	0.55	0.01	0.01	0.44	0	0.01	0.02
ARFIP1	100.96	100.68	92.45	102.83	66.9	90.47	68.34	81.74	63.4	68.92	57.15	54.05	63.67	60.43	123.2	55.67	27.91	37.73	52.98	61.75	73.42	84.55	70.4	55.76	21	11.52	62.47	22.52	32.54	25.77	33.08	40.01	0.71	14.47	20.37	5.41	10.52	24.38	22.43	9.69	9.82	10.31	2.11	14.01	13.5	14.65	8.79	29.1	7.82
ARFIP2	4.57	5.28	2.83	5.5	2.07	6.03	2.88	3.66	4.82	2.77	3.65	4.35	0.04	0.02	0.35	0.1	0.18	12.37	1.26	6.84	3.99	3.46	5.12	7.98	11.08	5.67	4.75	11.66	3.98	14.84	12.97	12.03	5.54	10.44	6.33	2.62	1.44	4.47	19.42	3.42	7.66	25.07	30.93	8.3	2.2	3.12	0.28	5.6	4.33
ARFRP1	3.31	3.76	4.55	5.46	2.87	3.26	3.28	2.16	1.7	2.28	1.35	3.48	0	7.01	0.5	3.99	5.8	3.97	0.72	0.05	2.86	1.21	3.36	2.51	1.22	2.35	6.77	2.91	1.77	0.4	3.85	4.08	8.25	5.42	7.32	4.67	3.56	0.05	9.28	4.95	8.21	0.09	0.06	1.37	0.45	2.3	0	5.6	2.34
ARG1	0	0	0	0	0.22	0.09	0.11	0	0	0	0.05	0.27	0	0	0	0	0	0	0	0	0	0	0	0	0	0	0	0	1.16	0	0	0	0	0	0	0	0	0	0	0	0	0	0	0	0	0	0	0	0
ARG2	371.71	197.25	214.95	334.88	480.3	373.26	520.54	402.61	544.43	486.81	468.69	471.45	639.71	604.93	631.04	682.41	373.09	516.21	425.3	496.61	533.5	452.75	609.49	535.21	18.21	66.72	85.32	20.27	5.52	26.83	33.24	68.87	686.15	536.38	563.63	543.69	100.29	122.01	42.66	87.23	125.67	20.22	68.63	30.22	24.93	53.8	3.82	56.84	56.61
ARGFX	0.2	0.14	0.2	0.26	0.49	0.23	0.35	0.46	0.52	0.37	0.23	0.24	0.3	0.04	0.13	0.21	2.56	0.03	0.25	0.14	0.21	0.18	0.15	0.03	388.28	310.75	173.14	301.38	237.03	217.76	249.64	208.08	4.58	4.86	4.03	0.88	311.67	296.86	226.96	233.63	209.91	256.33	300.37	242.46	370.31	209.02	3.99	216.44	300.08
ARGFXP2	0	0	0.02	0	0.14	0.33	0.4	0.33	0	0.42	0.08	0.06	0	0	0	0	0	0	0	0	0	0	0	0	0	0.13	0	0.09	0	0	0	0	0	11.87	0	0	0	0	5.72	0	0	0.35	0	0	0	0.15	0	0.17	0
ARGLU1	2.36	1.81	3.93	2.86	3.45	3.31	2.46	1.59	1.29	0.79	0.94	1.59	2.07	0	0.25	0	0	5.2	2.08	8.22	0.46	0.12	1.67	2.31	186.73	116.3	139.18	85.42	96.96	97.88	164.73	190.08	13.71	25.92	25.89	21.68	111.87	90.05	166	122.64	114.14	98.23	60.26	111.65	151.19	150.05	10.36	89.55	49.83
ARHGAP1	14.85	22.17	26.33	14.74	16.9	15.72	16.91	15.82	21.54	20.49	16.41	14.97	20.02	15.87	24.78	20.97	16.08	11.75	10.15	20.64	11.85	11.99	15.29	15.01	18.18	18.5	27.01	15.86	4.31	4.54	28.19	14.75	9.66	6.79	9.16	10.82	24.54	10.95	16.64	11.07	18.44	16.83	12.86	7.03	11.55	12.98	20.61	8.43	9.15
ARHGAP10	68.01	47.59	51.54	107.51	124.76	149.45	69.28	79.11	92.05	121.16	81.99	88.64	98.26	181.61	78.61	64.01	61.42	105.62	104.7	105.33	112.56	152.82	114.76	85.83	7.29	36.58	6.31	6.38	7.67	25.86	13.66	13.91	88.6	40.15	30.85	26.91	44.38	82.8	25.65	39.23	31.38	42.58	40.95	25.48	24.3	27.22	462.25	33.36	22.87
ARHGAP11A	21.14	29.2	25.05	38.87	30.56	36.48	21.06	21.74	24.16	17.76	20.82	14.37	61.84	60.36	45.25	30.85	34.13	54.18	28.74	32.26	38.86	47.74	36.91	40.55	122.33	76.6	81.37	110.15	80.69	181.66	116	232.28	64.75	93.44	44.32	90.89	30.07	35.93	45.61	59.57	36.09	34.02	88.82	42.66	63.15	71.49	3.95	60.82	33.17
ARHGAP11B	4.61	3.74	3.12	3.11	1.43	7.28	1.22	4.11	0.6	3.01	0.9	1.64	10.36	0	2.04	1.95	5.15	0	4.92	7.28	14.94	2.39	5.2	19.09	25.97	33.41	5	37.06	50.19	34.23	34.4	28.31	9.07	4.07	12.15	30.63	4.13	0	19.06	46.23	50.9	96.74	26.76	35.71	5.21	1.21	0	8.69	0
ARHGAP12	18.48	31.89	29.65	26.53	21.54	27.91	20.93	26.48	27.42	22.39	21.49	26.37	31.62	9.48	15.66	21.13	7.2	3.62	9.02	2.73	5.89	6.8	9.03	7.13	4.75	13.66	6.99	5.15	4.68	7.61	5.81	6.54	18.56	48.5	40.45	11.86	7.75	21.26	6.7	7.6	14.86	0.27	2.49	2.77	0.86	9.84	82.84	5.48	5.07
ARHGAP15	10.5	18.09	16.97	16.05	13.57	18.96	13.81	14.64	8.05	9.15	7.72	10.24	36.09	22.53	41.84	50.83	29.03	19.92	24.06	20.98	32.27	50.44	23.07	19.86	1.64	0	1.39	0	0.89	0.14	0	0.61	15.09	13.91	11.32	11.94	4.82	0.22	0	5.29	5.7	9.09	0.91	0.54	0	0	3.3	0	0.62
ARHGAP17	62.1	71.05	74.61	54.24	65.52	62.43	41.21	39.18	43.67	42.02	33.34	43.23	64.7	31.34	19.6	77.45	80.26	99.46	72.37	93.79	87.39	99.63	118.5	85.38	16.39	11.03	7.16	6.33	7.88	0.66	13.02	5.24	33.08	51.14	13.58	35.27	11.46	6.46	3.97	11.98	16.66	9.07	17.48	6.92	7.1	1.2	0	7.2	1.92
ARHGAP18	455.72	536.86	614.7	461.86	355.98	483.85	591.59	615.33	587.8	571.97	305.56	275.9	283.71	209.94	190.75	222.02	100.97	170.07	131.9	152.49	154.5	202.18	157.43	159.31	20.2	37.85	47.32	11.37	10.12	4.27	11.49	32.25	86.26	112.41	136.81	109.73	77.1	96.22	43.96	44.63	74.77	92.46	57.39	26.88	12.42	3.84	145.72	6.61	3.17
ARHGAP19	79	77.61	68.51	50.46	46.85	41.91	24.53	24.96	18.8	23.28	25.54	30.07	12.29	7.99	21.12	24.76	17.23	22.03	13.7	32.15	28.7	10.72	17.52	21.77	22.22	33.99	12.51	19.29	18.94	10.22	18.63	17.79	1.92	5.82	4.65	7.38	17.04	41.15	5.12	2.48	22.14	37.54	2.21	20.71	0.06	16.62	0.53	24.44	7.19
ARHGAP19-SLIT1	28.24	17.99	41.76	28.92	7.25	70.34	36.46	43.36	46.65	45.77	28.11	36.57	76.78	141.48	71.23	17.95	28.31	60.1	54.86	22.49	104.44	103.6	59.75	67.11	6.72	43.06	5.76	12.27	27.18	10.79	3.27	23.31	18.89	19.35	31.13	33.48	3.07	0	2.02	0	27.16	3.31	6.08	0.13	0.17	0	15.57	3.51	4.76
ARHGAP20	2.83	4.54	2.82	3.8	4.53	5.64	2.04	2.34	3	3.16	2.49	3.4	3.57	0.63	2.99	9.58	3.17	0.82	2.91	0.62	0.85	2.68	2.71	1.97	1.98	0.15	0	0	0.05	0	0	1.21	7.74	0.2	1.83	0.05	1.91	0.01	0	0	0	2.59	0	2.24	0	0	0	0	0
ARHGAP21	15.88	21.5	19.73	24.94	12.22	15.77	17.47	16.22	15.78	19.32	9.46	11.56	7.15	6.52	0.49	18.52	14.67	13.88	27.04	25.84	22.28	48.54	28.63	32.12	4.58	11.3	15.9	17.32	4.12	4.79	3.7	12.6	17.07	23.79	27.7	24.66	5.14	0.69	11.57	8.52	7.4	4.43	2.8	1.75	6.9	15.18	82.55	10.36	27.39
ARHGAP22	0.86	0.66	1.6	3.15	3.33	3.13	0.82	0.55	1.21	1.67	1.64	1	6.42	0	6.43	0	6.98	4.37	9.15	2.2	5.43	8.88	0.69	2.33	0	1.87	0	0	0	0	0	3.13	0	0	0.23	0	0	0	0.03	0.14	0	0	0	0	0	0	0	0	0
ARHGAP23	0.01	0.02	0	0	0	0	0.08	0	0	0.04	0	0.01	0	0	0.02	0	0.01	0	0	0	0	0.01	0	0	0	0	0.49	0.05	0	0	0	0.02	0.07	0	0.06	0.03	0.49	0.01	0.01	1.53	0	4.42	3.35	0	5.2	0.03	0.18	1.71	0.02
ARHGAP24	1.45	1.86	1.98	1.27	0.79	0.29	1.01	0.38	0.13	0.69	1.09	1.2	1.48	0.57	16.51	0	0.38	7.32	1.82	4.18	2.9	0.82	2.42	1.06	0	0.22	0	0	0	0	0	0	2.52	0	0.08	0.06	0	0	0	0	0.39	0.82	0	0	0	0	0	0	0
ARHGAP25	0	0	0.26	0.05	0	0	0	0	0	0.17	0.21	0	0	0	0	0	0	0	0	0	0.43	0	0	0	0	0	0	0	0	0	0	0	1.72	0	0	0.05	0	0	0	0	0	0	0	0	0	0	0	0	0
ARHGAP26	18.92	20.33	23.17	32.5	28.24	31.1	17.1	18.73	16.92	19.66	16.21	17.18	43.07	26.08	57.53	30.29	37.63	32.72	30.72	29.34	28.53	33.99	28.66	33.53	3.34	1.86	3.48	6.76	1.17	1.1	1.72	4.91	21.01	7.64	11.55	11.62	6.06	6.09	3.32	4.96	5.25	8.44	1.82	9.14	0.34	0.61	17.34	5.3	1.51
ARHGAP26-AS1	1.78	0.34	0.96	0.45	0.85	1.52	0.34	0.99	0.58	0.44	1.34	0.9	0	0	4.65	2.99	0.07	0.5	12.44	7.53	0.4	4.57	3.77	0.63	0	1.76	0	0	0	0	0	0.76	0	13.66	0	0.67	0.25	0	0	0	0	0	0	0	0	0	0	0	0
ARHGAP26-IT1	0	0	0	0	0	0	0	0	0	0	0	0	0	0	0	9.43	0	0	0	0	0	0	0	0	0	0	0	0	0	0	0	0	0	0	0	0	0	0	0	0	2.78	0	0	0	0	0	0	0	0
ARHGAP27	0.24	0.64	0.14	0.89	0.59	0.51	0.98	0.25	1.1	1.53	1.02	1.1	0	0	5.77	0	0	0	2.69	0.02	2.56	0.04	3.03	0.52	0	0	0	0	0	0	0	0	0.08	0	0	0	0.63	0.11	0	0	0	0	0	0	0.08	0	0	0.68	0.1
ARHGAP28	0	0	0	0	0	0.16	0.11	0.07	0	0	0	0	0	0	0	0	0	0	0	0	0	0	0	0	0	0	0	0	0	0	0	0	0	0	4.48	0	0	0	0	0	0	0	0	0	0	0	0	0	0
ARHGAP29	9.82	16.74	15.42	22.39	15.95	27.76	11.91	17.19	15	11.05	8.85	12.38	18.43	20.18	10.59	22.46	9.9	10.29	8.18	2.63	4.07	8.8	11.91	8.34	5.86	6.61	11.32	2.73	3.71	0.12	2.77	9.82	20.86	15.9	17.35	19.87	2.77	4.86	0.79	9.27	7.23	2.3	1.28	1.04	10.76	4.32	23.85	5.57	6.43
ARHGAP30	0.94	0.26	0	2.84	3.36	3.49	2.77	2.59	3.01	2.79	3.55	2.14	0	0.29	0.03	0	4.4	6.47	2.19	0.23	2.73	1.92	3.15	3.04	1.58	5	0	0	3.63	0.03	0	0	1.18	0.21	1.86	0.04	0	0	0	0	0	0	0	0	0	0	0	0.03	0.16
ARHGAP31	0	0.02	0	0.03	0	0	0	0.02	0	0.1	0	0	0	0.05	0	0	0.01	0	0.01	0.01	0.04	0	0	0.02	0	0	0	0	0	0	0	0	0.01	0	0.2	0.24	0.01	0	0	0	0.01	0	0.61	0.02	0.07	0.7	0	0	0
ARHGAP31-AS1	0	0	0	0	0	0	0	0	0	0	0	0	0	0	0	0	0.85	0	11.05	0.12	0	0	0	0	6.24	0	0	0	0	6.91	0	0	28.5	11.1	14.77	84.89	0	0	0	0	0	0	13.25	0	1.61	0	251.61	0	0
ARHGAP32	32.22	34.97	33.36	31.27	26.42	32.81	18.29	18.77	21.27	21.32	19.46	17.47	50.15	48.36	23.59	23.74	18.64	28.05	21.35	31.38	27.46	37.41	23.29	32.16	3.51	6.37	9.18	0.94	1.53	0.84	2.07	1.08	21.19	35.3	19.64	19.97	7.29	3.08	8.21	8.62	8.96	8.33	5.58	5.14	0	0.55	0.14	0.75	0.61
ARHGAP33	3.63	2.63	3.12	3.33	4.88	1.15	5.02	5.39	5.4	5.87	5.02	5.25	3.12	2.82	0.59	2.94	2.14	4.94	8.92	6.72	6	1.5	1.56	2.89	0.03	2.21	0.19	0	0.28	0	4.48	5.96	0	0.21	0	0.73	0	0	0	1.13	0	0	1.13	2.15	0	0	0	0.13	0
ARHGAP35	1.95	1.8	2.11	4.17	4.7	6.22	3.15	3.11	4.89	5.16	3.47	3.86	4.62	4.5	3.05	7.59	4.81	5.61	5.48	11.16	6.74	6.21	9.99	6.57	1.29	4.05	2.44	3.98	1.21	1	0.75	2.44	9.19	3.46	10.58	10.59	3.54	2.16	0.85	0.56	1.27	0.1	0.03	0.55	3.35	0.93	0.04	6.8	2.13
ARHGAP36	0	0	0.04	0	0	0	0	0	0	0	0	0	0	0	0	0	0	0	0	0	0	0	0	0	0	0	0	0	0	0	0	0	1.28	0	0	0	0	0	0	0	0	0	0	0	0	0	0	0	0
ARHGAP39	21.46	28.31	28.77	18.3	16.09	23.2	12.86	15.2	11.66	11.77	13.29	13.12	5.51	10.87	15.83	13.95	15.95	15.67	13.3	8.75	19.59	15.49	23.47	11.72	2.03	0.54	1.55	1.67	0.09	1.72	0	0.12	0.96	0.27	2.11	0.84	0.02	1.31	0	0.16	0	0.08	0	0	0	0.58	0	0.8	2.61
ARHGAP4	0	0	0	0.04	0	0	0.07	0	0.19	0.12	0	0	0	0	0	0	0	0	0	0	0.18	0	0	0	0	0	0	0	0	0	0	0	0	0	0.44	0	0	0	0.02	0.25	0	0.12	0	0	0	0	0	0	0
ARHGAP40	0.57	1.31	2.07	1.82	2.52	1.77	3.81	3.11	4.35	4.96	0.91	0.54	0.19	14.05	0.22	16.6	0.28	0	2.71	0.27	0.05	8.45	3.46	0	0	0	0	0	8.67	0	0	0	0.08	10.56	9.95	0	0.08	0	0	0.52	0	0	0	1.09	0	0	0	0	0
ARHGAP42	0.69	0.58	2.64	0.56	0.9	0.26	1.19	1.19	0.6	0.13	0.25	0.28	0	0	0	0	0.1	2.96	3.87	0.74	2.48	4.65	2.41	2.38	0	0	0.27	0	0	0	0	0	0.6	0	2.15	0	0.48	0.72	0	1.01	4.12	0.07	0.15	0	0	0.22	0	0.6	1.21
ARHGAP44	2.27	3.09	3.19	5.08	6.32	6.69	4.08	4.29	5.53	5.93	4.98	4.69	3.39	10.92	0.29	10.67	7.53	3.93	5.6	5.9	6.62	4.67	8.68	6.23	0	0.27	2.18	0	0	0	0.07	0.24	0.08	6.85	0.95	6.78	0.32	0	0	3.99	0	0	0	0	1.43	0	0	0	0
ARHGAP5	5.38	6.9	6.92	12.36	9.86	10.93	6.3	8.85	7.89	7.75	6.69	5.75	42.15	30.66	10.83	31.42	13.26	6.01	6.53	9.14	4.88	9.53	4.51	7.75	36.47	28.3	16.01	73.02	17.18	23.6	17.04	67.05	22.64	16.77	18.89	20.69	21.4	20.34	17.08	23.5	25.69	17.48	13	13.91	48.08	47.93	106	35.97	28.21
ARHGAP5-AS1	2.35	0.59	1.02	1.11	0.76	0.72	0.75	0.25	1.01	0.97	0.37	0.72	0	0	0	0	10.11	0.06	0.06	0	8.11	0.06	0	0	0	0	1.65	0	0.23	4.06	0	0.76	5.63	0	0	22.84	0.42	0	0	0	2.3	0.04	16.5	0	93.83	12.4	0.58	19.17	2.23
ARHGAP6	3.46	3.1	3.15	3.9	5.78	4.92	1.8	2.16	1.29	2.22	2.27	1.73	9.83	1.84	3.32	0	16.68	13.57	9.49	8.16	5.17	3.87	2.63	4.34	0	0.08	3.57	1.84	0.19	0.07	0.51	0.19	11.31	3.33	4.05	6.03	2.27	0.02	0	4.99	2.03	0.04	9.99	0.02	0	0	0	0.14	0.06
ARHGAP8	7.66	7.32	7.54	9.8	13.75	8.97	10.02	9.42	12.22	10.41	8.6	7.02	50.6	29.8	67.79	31.72	26.1	17.02	27.53	38.63	23.96	5.6	31.27	17.36	0.96	16.83	5.13	3.14	34.84	5.9	4.55	0	20.2	9.73	26.59	40.27	4.74	4.35	13.31	7.42	4.72	1.25	0.6	14.16	18.83	20.85	5.75	10.47	7.34
ARHGAP9	0	0	0	0	0	0	0.04	0	0	0	0.11	0	0	0	0	0	6.09	0	0	0	0.52	0	0	0	0	0	0	0	0	0	0	0	0	0	0.07	0	0	0	0	0.61	0	0.03	0	0	0	1.77	0	4.11	0.14
ARHGDIA	11.91	9.41	10.71	58.68	55.48	43.34	60.56	54.57	63.28	58.09	50.58	45.62	66.63	60.47	78.55	63.88	59.84	37.83	73.38	46.26	87.77	75.82	116.81	94.56	19.23	13.01	22.72	30.34	51.43	0.17	10.48	18.18	30.75	30	82.78	59.87	30.04	10.61	52.21	35.16	25.9	24.02	10.46	15.95	41.46	13.91	19.25	23.72	5.89
ARHGDIB	0	0	0	0	0	0	0	0	0	0	0	0	0	0	0	0	0	0	0	0	0	0	0	0.22	0	0	0	0	0	0	0	0	0	0	0	0.39	0	0	0	0	0	0	0	0	0	0	0	0	0
ARHGDIG	0	0.47	0	1.09	0.53	0.86	0.09	0.78	0.1	0.18	1.57	0.29	0	0	0	0	0	0	1.63	0	0	0	0	1.61	0	0	0	0	0	0	0	0	0.86	0	0	2.26	0	0	0	0	4.62	0	0	0	0	0	0	0	0
ARHGEF1	0	0	0	0.3	0.5	1.09	0.33	0.46	0.4	0.64	0.05	0.14	0.97	7.62	0.17	0	4.32	0.17	0.94	0	0	0.7	0.03	0	1.09	0.19	0.06	0.03	0.04	0	0.1	0.48	0.21	0	0.06	0.05	1.07	0	0.35	0.21	2.83	0	0	0	0.63	0.39	0	1.95	0.5
ARHGEF10	0.89	1.2	1.81	1.44	1.17	0.88	0.58	0.95	0.87	1.03	0.64	0.35	0	3.73	8.83	0	0	0.01	1.87	0	1.49	0	0.5	0.17	0	0	0	0	0	0	0	0	2.03	0.35	0	0	0.01	0	0	0.01	0	0.01	0	0	1.34	2.53	0	0.36	1
ARHGEF10L	0.23	0.12	0	0.09	0.18	0.12	0.37	0.21	0.16	0.4	0.02	0.19	0	0	0	0	0	0	0.15	1.28	0	0	0	0	0	0	0	0	0	0	0	0	0	0	0	12.1	0	0	0	0	0	0	0	0	0	0	0	0	0
ARHGEF11	0.33	0.83	1.06	3.23	2.23	3.06	1.61	1.48	0.94	1.98	2.31	2.7	2.79	3.54	0.17	1.88	1.5	0.68	3.1	0.77	7.48	4.49	4.96	8.2	2.72	1.22	0.53	0.05	0.02	1	0.99	3.72	6.12	0.87	0.59	0	0.1	0.12	0	0.21	0.96	0.01	0.01	3.8	0	0	0	1.91	0.74
ARHGEF12	23.67	24	24.76	35.27	31.6	42.19	20.42	25.4	24.21	22.62	21.04	19.76	30.51	15.65	23.48	18.46	13.82	30.2	23.79	13.69	24.94	39.31	36.47	35.62	2.64	6.91	5.61	10.59	0.36	2.33	4.7	7.85	17.43	20.41	20.81	22.95	9.2	6.09	3.65	4.67	6.88	3.88	4	1.94	0.13	0.55	12.04	1.02	3.42
ARHGEF15	0	0	0	0	0	0	0	0	0	0	0	0	0	0	0	0	0	0	0.34	0	0	0	0	0	0	0.03	0	0	0	0	0.04	0	0	0	2.06	0	0	0.02	0	0	0	0	0	0	0	0	0	0	0
ARHGEF16	32.77	41.37	42.28	25.13	13.49	17.89	12.77	15.7	18.64	15.95	19.07	19.5	13.47	0.27	15.49	16.39	22.46	21.12	28.84	64.39	21.01	24.1	26.29	34.8	0	0.3	4.75	0	4.86	1.09	0	0	14.19	12.11	3.44	8.74	0	0	0	0.17	0.07	0.02	0	0	0.49	0	0	0	0.61
ARHGEF17	0.02	0.08	0.05	0.22	0.31	0.54	0.44	0.26	0.94	0.3	0.44	0.53	0	0	0	0	0.36	0.01	1.07	0.02	0.23	0	0.41	0	0	0	0	0	0	0	0	0	0	0	0.07	0.02	0	0	0	0.01	0	0	0	0	0	0	0	0	0
ARHGEF18	0.9	1.36	1.18	1.64	1.35	2.44	1.03	1.12	1.55	2.17	0.81	1.62	2.56	0.01	0	0	0.44	0.95	0.76	0.16	1.81	4.14	3.81	4.87	18.53	8.49	8.74	15.65	20.9	11.25	4.61	8.49	0	2.3	1.35	6.91	16.02	6.37	8.9	10.83	11.37	13.91	30.27	19.27	9.41	18.89	0.33	10.7	12.15
ARHGEF19	0	0	0	0.04	0	0	0	0	0.15	0	0	0	0	0	0	0	0	0	0	0	0	0	0	0	0.09	0.48	6.97	0	0	0	0	0.04	0	0.08	0	0	0.02	0	0	0	0	0	0	0	2.85	0.05	0	0.82	0
ARHGEF2	0	0	0	0.23	0	0.09	0.07	0.05	0	0	0	0	0	0	0.03	0	0	0	0	0	0	0	0	0.28	0	0	0	0	0	0	0	0.11	0	0	0	0.15	0	0.02	0	0	0	0	0	0	0.69	0	0	1.72	0
ARHGEF25	0	0	0	0	0	0	0	0	0	0	0	0.03	0	0	0	0	0	0	0	0	0	0	0	0	0	0	0	0	0	0	0.91	0	0	0	0.08	0.07	0	0	0	0	0	0	0.03	0	0	0	0	0.09	0
ARHGEF26	54.92	57.64	66.24	36.36	38.02	38.6	21.23	23.69	27.35	20.15	18.73	22.57	26.3	44.82	25.69	25.14	13.06	11.43	15.02	30.41	22.45	38.25	20.69	29.14	4.24	10.64	11.07	16.61	17.07	4.82	8.66	2.91	21.63	8.9	33.37	17.26	9.88	3.45	26.42	13.65	8.48	21.24	6.93	10.81	12.23	3.16	6.42	6.44	13.04
ARHGEF26-AS1	9.97	9.01	11.32	6.96	7.42	8.22	4.07	5.69	4.46	4.1	1.73	3.18	2.06	0.85	1.48	5.14	4.49	9.8	3.78	5.59	4.82	2.01	2.11	1.91	4.45	6.43	4.81	5.25	5.82	4.02	5.09	5.47	7.02	5.72	5.49	6.83	4.76	4.95	2.57	4.51	3.63	3.64	4.53	5.02	19.86	3.19	46.96	3.22	2.85
ARHGEF28	8.77	11.6	12.91	17.44	12.21	19.44	6.48	8.06	7.8	6.99	5.04	5.14	30.34	23.81	2.94	24.13	5.75	25.52	11.7	5.46	16.15	22.5	13.53	20.6	0	0.05	1.56	3.53	0.03	0	0	0	3.77	9.19	8	1.64	0.7	2.42	0.01	0.09	1.72	0.27	0.22	3.83	2.62	0	36.97	1.28	1.41
ARHGEF3	51.08	42.33	78.33	40.52	27.95	39.84	32.01	33.46	26.16	27.14	19.68	17.7	28.2	29.78	6.72	58.47	8.19	52.32	22.05	9.34	51.06	37.53	33.05	48.47	4.73	8.04	5.33	0.79	0.7	7.71	6.43	7.18	35.11	31.21	36.09	26.32	10.67	0.13	15.21	9.12	11.11	0.24	13.23	3.02	24.9	6.95	1.76	11.26	7.42
ARHGEF3-AS1	0	0	0	0	0	0	0	0	0	0	0	0	0	0	0	0	0	0	0	0	0	0	0	0	0	0	0	0	0	0	0	0	0	0	0	0	0	0	0	0	0	0	0	0	0	0	0	0	0
ARHGEF33	3.78	3.96	3.7	9.16	6.74	6.15	4.34	3.12	4.25	2.86	3.34	4.28	0.35	2.95	0.03	1.61	6.54	3.81	2.34	3.97	2.08	0.83	3.37	0.72	0	2.68	2.06	4.83	0.1	0	0.36	0.13	3.06	1.86	2.87	0.21	2.98	0.02	0.03	0.41	2.07	0.04	0.5	1.75	0.03	0.04	0	0.09	0.03
ARHGEF34P	0	0.02	0	0	0	0	0	0.09	0	0.04	0	0.03	0	0	0	0	0	0	0	0.04	0	0	0	0	0	0	0	0	0	0	0	0	0.02	3.08	0.08	0	0	0	0	0	0	0	0	0	0	0	0	0.53	0
ARHGEF35	0	0	0	0	0	0.05	0	0	0	0	0	0	0	0	0	0	0	0	0	0	0	0	0	0	0	0	0	0	0	0	0	0	0	0	0.94	0	0	1.18	0	0	0	0	0	0	4.15	0	4.47	0	0
ARHGEF37	0	0	0	0	0	0	0	0	0	0.02	0	0	0	0	0.36	0.13	0	0	0	0	0	0	0	0	0	0	0	0	0	0	0	0	0	0	0	0	0	0	0	0	0	0	0	0	0	0	0.07	0	0.89
ARHGEF38	0	0.04	0.02	0.05	0.03	0.16	0.03	0.04	0	0	0.1	0.02	0	0	0.91	0	0.01	0.03	0	0	0.48	0	0	0	0	0	0	0.1	0	0	0	0	0	0	0	0.08	0	0	0	0	0	0	0	0	0	0	0	0	0
ARHGEF38-IT1	0	0	0	0	0	0	0	0	0	0	0	0	0	0	0	0	1.98	0.21	0	0	0	0	0	0	0	0	0	0	0	0	0	0	0	0	0	0	1.1	0	14.84	0	0	0	0	0	0	0	0	0	0
ARHGEF39	43.06	52.05	45.48	26.9	19	31.62	12.16	15.79	10.47	10.9	18.48	19.78	34.43	40.42	7.5	10.1	23.73	15.98	17.48	17.14	24.52	39.89	30.11	40.8	1.45	0.37	0.11	6.37	1.04	19.45	3.82	1.62	0.33	3.03	0.71	0.49	0.42	11.65	0.35	1.61	0.62	9.24	3.06	0.14	6.86	4.84	1.73	3.6	4.99
ARHGEF4	0.05	0	0	0	0	0	0.02	0.1	0.05	0	0.08	0	0	0	0	0	3.7	0	0	0	0	0	0.23	0	0	0	0	0.03	0	0	0	0	0	0	0	0	0	0	0	0	0	0	0	0	0	0	0	0	0
ARHGEF40	0	0	0	0.07	0	0	0	0	0	0	0	0	0	0	0	0	0	0	0	0	0	0	0	0	0	0	0.1	0	0	0	0	0	0	0.25	0.03	0.03	0	0	0	0	0	0	0	0	0.79	0	0.06	0.63	0
ARHGEF5	0	0	0.16	0.07	0	0.05	0	0	0.25	0.46	0.23	0.12	0	0	1.59	0	0	0	0	0	0	0	0	0	0	0	0	0	0	0	0	0	0.48	0.65	0	0	0	0	0	0	0	0	0	0	0.96	0	0.13	0.58	0
ARHGEF6	0.09	0.22	0	0.25	0.12	0.03	0.05	0.2	0.01	0.24	0.09	0.03	0.03	0.01	0	0.07	2.19	0.03	0.03	0	0.03	0	0.02	0.01	0.06	0.12	0.05	0	0.06	0.05	1.63	0.52	0.11	0.02	0.11	0.03	0.07	0.01	0.03	0.05	0.09	0.04	0.06	0.02	0.02	0.02	0	1.19	0.89
ARHGEF7	53.07	51.96	56.77	59.98	53.94	60.5	35.37	39.07	40.3	57.01	30.53	36.1	38.31	47.83	23.84	64.49	60.68	68.57	47.2	39.2	69.41	62.26	61.74	71.35	31.78	29.34	15.44	14.98	21.73	13.5	34.04	16.4	19.26	12.32	25.7	13.89	14.68	9.22	15.24	9.18	23.86	16.27	13.09	17.53	24.98	14.48	0.42	18.23	8.66
ARHGEF7-AS1	0	0	0	0	0	0	0.23	0	0	0	0	0	0	0	0	0	0	0	0	0	0	0	0	0	0	0	0	0	0	0	0	0	0	0	0	0	0	0	0	0	0	0	0	0	0	0	0	0	0
ARHGEF7-AS2	0	0	0	0	0	0	0.26	0	0	0	0	0	0	0	0	0	0.5	0	0	0	0	0	0	0	0	0	0	0	0	0	0	0	0	0	0	0	0	0	0	0	0	0	0	0	0	0	0	0	0
ARHGEF9	8.63	7.48	7.47	8.65	8.99	8.69	7.69	7.35	8.81	9.01	6.67	6.87	2.43	7.46	8.5	0.32	4.98	12.5	11.05	15.02	12.54	15.78	14.6	13.79	0	0	0.15	0	0.41	0.77	0.32	1.37	5.34	4.98	5.51	7.6	0.02	0	0.87	0.01	0	4.06	1.64	0	0.16	0	0.07	0.02	0.09
ARHGEF9-IT1	0	0	0	0	0.51	0	0.75	0	0	0	0	0	0	0	0	0	0	0	0	0	0	0	0	0.21	0	0	0	0	0	0	0	0	0	0	0	0	0	0	0	0	0	0	0	0	0	0	0	0	0
ARID1A	98.73	107.67	97.86	92.61	66.96	85.43	61.29	70.22	47.52	54.42	53.79	51.82	25.32	30.77	43.95	28.75	41.64	36.37	23.02	28.21	41.15	34.75	38.4	27.5	40.23	35.46	20.21	34.66	26.91	17.64	18.9	29.25	21.03	16.54	28.57	14.81	18.68	9.57	27.17	13.24	16.48	8.36	15.97	20.95	40.77	27.6	0.17	28.71	16.56
ARID1B	2.2	4.68	4.22	4.79	4.24	4.03	2.9	3.35	4.19	3.65	3.58	3.74	7.39	3.72	2.35	3.7	4.44	2.69	5.01	5.68	8.32	5.36	3.7	4.27	0.29	0.8	0.54	0	1.78	0	1	1.16	5.91	5.01	2.6	3.83	1.66	0.47	0.61	0.97	0.23	0.99	0.23	0.37	0.02	0.26	15.14	2.04	0.31
ARID2	64.68	62.48	56.75	55.02	41.24	44.24	31.57	34.2	39.7	38.28	44.11	42.3	65.47	74.46	28.02	64.28	24.28	43.49	52.34	36.67	43.88	63.52	56.72	49.05	10.03	8.68	14.07	3.39	9.49	12.86	5.62	3.79	42.77	38.64	59.19	35.68	14.64	4.57	0.47	10.58	6.56	6.1	0.75	1.63	5.04	12.13	14.77	10.65	3.4
ARID3A	0.83	0.37	0.71	0.15	0.33	0.81	0.16	0.16	0.5	0.37	0.35	0.61	0	0	0	0	0.02	0	0.31	0.09	0.23	0	0	0	20.29	9.55	5.37	9.58	28.18	4.84	5.43	11.34	0	0	0	0	4.26	6.72	7.86	0.14	1.92	20.06	0.9	8.57	29.83	11.95	0.13	18.5	13.68
ARID3B	44.61	50.75	41.67	59.93	89.28	79.71	51.02	50.13	48.86	51.5	51.4	48.06	51.06	93.24	75.89	72.81	66.51	48.21	50.62	62.83	70.1	78.45	83.1	79.83	49.57	39.21	54.01	63.08	86.9	51.12	94.54	51.05	23.71	34.4	29.18	12.74	34.83	23.03	34.75	33.94	51.39	54.51	16.18	44.12	11.14	14.09	0.16	19.48	29.25
ARID3C	0	0	0	0	0	0	0	0	0	0	0	0	0	0	0	0	0	0	0	0	0	0	0	0	0.12	3.21	0	0	0	0	0	0	0	0	0	0	0	0	0	0	0	0	0	3.72	0	0	0	0	0
ARID4A	149.33	163.69	115.44	199.72	136.97	179.93	71.82	83.74	97.61	87.41	108.88	101.24	93.61	94.72	172.57	125.34	16.88	10.52	20.04	4.33	51.05	76.7	70.47	56.06	68.36	95.25	48.35	25.97	47.44	40.93	17.82	39.79	89.64	72.06	115.87	90.97	17.03	27.28	33.97	18.85	55.13	57.87	24.78	27.87	16.81	15.72	85.45	24.46	19.26
ARID4B	49.87	65.12	61.51	77.18	55.32	79.5	17.66	21.64	32.28	39.95	15.96	18.31	5.79	19.68	36.97	15.81	9.16	2.84	8.34	6.26	7.2	7.89	7.14	18.8	33.59	21.65	34.08	38.15	11.19	17.36	16.65	32.76	27.09	71.4	67.14	40.03	17.41	12.47	13.58	15.78	22.9	30.44	14.87	14.02	31.39	17.84	0.94	29.19	18.79
ARID5A	0.16	0.52	0.69	5.17	6.06	5.48	5.55	3.9	5.74	6.77	1.82	1.77	29.58	1.16	11.04	0.67	9.01	3.56	9.53	16.7	14.81	6.17	9.48	5.94	0.26	10.01	0.84	0.25	13.51	0.44	0.36	0.37	18.15	0.37	9.66	1.25	0	0	0	0	2.79	0.05	0	0	0.95	22.89	0.32	15.52	3.05
ARID5B	0.81	0.06	0.6	0.49	0.11	0.28	0	0.14	0.16	0.65	0.47	0.14	0	0	1.52	0	3.31	1.35	2.81	0.62	0.92	0.01	0	0.71	0	0	0.64	0	0	0	0	0	0.16	4.9	4.66	4.29	0	0	0.01	1.38	0	0	0	0	0.02	0	19.21	0.46	0
ARIH1	69.61	78.78	96.49	142.72	153.5	167.62	136.19	130.72	139.9	141.19	137.48	122.74	121.44	139.11	83.95	90.7	94.24	122.32	89.33	115.47	114.02	105.45	122.75	108.06	88.47	27.88	58.66	51.94	50.04	49.28	34.52	55.82	71.45	78.15	27.39	42.49	38.62	40.97	34.52	91.62	56.16	49.65	66.25	52.13	13.07	10.16	51.91	10.63	15.44
ARIH2	68.44	68.83	64.76	47.9	50.31	33.83	31.04	30.26	26.85	29.79	23.65	25.27	43.92	68.21	21.99	66.45	24.85	55.51	40.59	39.27	31.51	47.24	38.69	18.58	128.83	178.75	116.49	189.4	166.05	134.65	112.76	148.17	7.16	26.19	25.65	4.92	86.54	100.35	63.29	48.68	58.27	83.32	57.24	108.09	161.94	75.54	42.25	97.36	134.25
ARIH2OS	3.32	1.97	1.88	4.34	3.93	4.38	2.5	3.24	2.29	3.84	2.6	1.63	1.31	2.22	3.73	0.64	1.71	0.59	1.99	0.56	2.04	2.06	1.32	5.74	1.26	1.27	2.65	2.44	3.46	1.77	1.67	2.39	5.75	6.44	9.11	14.68	6.69	13.3	7.92	7.16	6.22	5.57	9.37	30.63	0.99	1.26	5.14	1.37	5.5
ARL1	55.16	72.31	63.84	43.32	50.4	38.83	22.57	24.16	20.4	25.84	23.98	25.49	23.55	63.7	10.26	35.28	27.78	44.31	27.57	25.77	27.38	34.89	25.55	14.99	20.81	7.3	2.43	11.54	6.33	14.02	10.56	19.88	25.47	20.05	22.83	0.93	5.72	14.52	6.4	12.12	4.21	0.74	8.47	8.41	39.04	23.98	0.34	21.36	18.16
ARL10	0.19	0	0.42	0.06	0.07	0	0	0.16	0	0	0.22	0.05	3.57	0	0	0	0	0	0	0	1.54	0	0	0	0	3.66	0	0	0	0	0	0	0	0	0	1.02	0	0	0	0	0	0	0	0	0	0	0	0	0
ARL11	0	0.05	0	0.1	0.05	0.11	0.09	0.11	0.32	0.01	0	0.28	0.05	0.08	0	0	0.02	0.02	0.22	0.01	0.02	0.06	0.08	0.03	4.46	3.64	0.02	0.06	0.01	0	0.13	0.11	0.03	1.81	3.56	0.32	0.07	0	0.07	0.03	0.14	0.1	0.05	0.05	4.1	0.25	0	6.7	0.03
ARL13A	0	0	0	0	0	0	0	0	0	0	0	0	0	0	0	0	0.95	0	0	0	0	0	0	0	0	2.67	1.72	0	0	0.23	0	0	0	0	7.52	0	0	0	0	0	0.21	0	0	0	0	0	0	0	0
ARL13B	116.41	153.82	154.06	136.78	100.24	175.45	92.77	111.65	107.83	100.53	114.9	122.72	99.75	91.06	94.68	136.47	70.11	100.08	70.11	87.45	96.16	103.97	65.02	83.83	3.93	8.49	15.59	17.6	13.25	4.28	8.92	9.34	60.44	53.41	62.02	37.36	7.99	12.87	9.89	13.4	6	14.26	7.59	0.03	4.74	5.66	2.78	8.79	1.63
ARL14	0	0	0	0	0.25	0	0	0	0	0	0	0	1.28	0	0	0	0	0	0	0	0	0	0	0	0	0	0	0	0	0	0	0	0	4.81	0.15	0	0	0	0	14.43	0.05	0	0	0	0	0	0	0	0
ARL14EP	87.41	107.08	93.34	154.69	108.83	119.96	73.98	74.35	69.4	72.87	55.84	52.86	65.87	20.13	26.99	54.98	15.53	47.05	27.88	39.72	38.02	58.64	60.59	36.72	23.48	20.49	33.19	25.19	19.84	12.64	19.71	37.07	16.19	33.16	24.06	23.9	22.12	27.05	0.55	7.57	11.72	16.83	26.94	25.64	20.99	12.09	6.61	17.1	19.95
ARL14EPL	0	0	0.22	0	0	0	0	0	0	0.14	0	0	0	0	0	0	0	0	0	0	0	0	0	0	0	0	0	0	0	0	0	0	0	0	0	0	0	0	0	0	0	0	0	0	0	0	0	0	0
ARL15	1.71	2.5	1.51	3.68	4.03	3.77	2.7	1.43	1.64	2.41	2.38	1.33	0	0	9.19	0	0	14.83	0.8	8	6.69	4.11	1.08	2.79	2.06	12.79	5.8	20.41	8.2	3.19	8.94	5.95	0.17	1.97	0.22	2.09	3	0.86	0.12	4.61	17.41	0.24	4.96	1.23	33.61	2.52	0.14	13.57	9.48
ARL16	4.76	5.72	4.68	6.28	2.88	4.51	2.59	1.8	5.75	2.48	2.2	2.06	0.07	0.06	0	0.09	0.5	1.09	1.21	2.76	6.01	5.65	4.08	8.82	137.12	108.4	74.75	27.01	60.97	31.29	50.31	61.68	30.69	25.21	7.17	1.21	81.92	39.64	96.03	6.35	75.21	123.03	3.91	130.68	197.63	81.85	16.47	93.62	110.56
ARL17A	0.95	0.38	1.25	2.36	2.68	2.44	0.57	0.5	0.62	1.25	1.87	2.68	0.37	3.34	3.84	0.39	5.93	0.17	8.92	0.56	2	11.41	0.48	1.21	136.68	157.61	169.93	91.67	56.95	77.93	66.13	102.45	1.22	11.95	4.52	13.2	81.27	58.53	45.67	48.81	85.35	40.89	18.98	61.58	96.07	10.1	24.07	58.34	20.13
ARL17B	7.89	6.9	6.92	4.43	5.16	8.72	2.89	4.81	2.89	2.52	7.79	7.71	15.33	1.93	38.5	21.1	16.06	4.7	13.25	25.41	7	41.58	30.88	28.09	118.92	125.49	94.39	97.31	33.07	156.06	176.75	48.58	0	33.02	17	2.07	0	17.2	45.94	28.63	14.68	0	18.09	41.49	103.74	38.42	0	85.06	22.6
ARL2	3.16	0	0.39	7.3	7.92	12.82	3.79	3.55	6.47	15.66	5.85	5.19	9.88	16.25	1.11	0	15.16	30.07	19.36	7.43	8.88	6.72	9.1	11.26	3.1	0.18	0	17.12	0.16	6	0	0.28	8.18	10.88	1.29	26.3	13.88	0.07	3.5	9.02	0.42	0.12	21.24	25.52	0.66	6.82	1.24	2.94	0.83
ARL2-SNX15	0	0.38	4.23	0	0	0	0	0	0	0	0	0	1.52	0	16.42	0.78	0	0	0	0	0	0	0	0	0	0	0	0	0.17	0	0	0	0	0.32	0	0	0	0	0	0	2.49	0	0	0	0	0	0.07	9.37	2.02
ARL2BP	65.83	93.13	82.72	73.13	58.6	75.11	46.4	35.86	38.33	30.18	27.43	21.5	5.77	10.22	89.76	30.55	4.79	27.85	12.41	3.15	35.24	28.68	30.73	10.63	19.58	134.11	17.66	77.49	4.18	22.82	9.01	0.06	38.9	27.34	25.68	11.74	66	14.81	32.69	37.69	60.93	18.42	14.3	42.95	56.6	30.62	25.67	54.75	42.86
ARL3	13.05	18.78	19.8	6.05	6.28	5.57	3.21	4.38	2.82	3.17	4.22	6.56	5.31	10.5	2.95	7.47	11.38	4.42	4.07	7.51	11.61	10.19	7.85	7.82	13.34	8.64	5.64	4.47	11.3	6.39	1.31	1.92	4.82	11.76	4.71	6.18	11.81	23.84	0.32	2.17	9.17	0.15	0.13	5.75	0.06	17.55	34.38	27.64	20.59
ARL4A	35.41	33.15	45.27	34.99	41.75	51.19	30.19	34.81	21	22.83	20.98	20.13	15.57	41.55	30.79	30.27	47.02	29.03	38.6	12.52	27.78	36.27	18.46	30.94	3.93	15.52	24.62	14.18	34.74	14.66	19.43	13.55	20.95	22.06	37.33	16.42	0.23	4.72	30.86	15.47	7.82	0.38	2.51	10.81	61.68	24.27	165.64	97.41	34.99
ARL4C	106.86	133.43	178.94	102.37	159.65	221.29	80.67	80.79	109.95	137.57	98.46	93.49	27.1	54.03	61.66	71.09	76.02	56.53	56.57	59.9	96.95	113.61	90.72	95.51	1.53	8.39	13.67	5.05	7.39	7.43	1.54	4.63	80.23	66.91	72.39	55.6	6.89	11.81	21.52	10.34	14.03	10.44	11.85	5.03	16.42	4.65	2.28	3.95	2.56
ARL4D	108.01	118.04	130.5	134.15	198.72	148.8	138.97	99.03	63.87	81.44	67.73	70.45	171.95	131.11	209.73	195.82	88.84	71.72	110.91	46.45	174.3	143.99	173.88	143.85	1876.96	2162.36	2602.45	1535.23	2613.73	1347.11	2637.78	1541.16	649.2	363.04	268.97	414.14	1204.73	1381.11	940.43	1552.35	1382.67	1651.85	1761.31	1258.13	1632.77	900.62	2759.41	1443.3	893.16
ARL5A	66.11	71.83	63.16	56.8	42.84	50.4	29.05	26.75	18.02	19.17	19.09	21.44	72.22	46.86	53.45	4.74	39.31	43.67	31.31	32.88	37.14	29.52	24.46	24.22	6.31	17.57	20.24	14.64	10.65	1.92	22.43	23.19	17.09	33.35	28.65	13.68	17.72	6.68	14.43	2.66	11.65	27.53	16.01	7.97	10.61	13.61	77.08	29.43	48.42
ARL5B	8.05	13.74	11.63	41.82	29.99	33.32	17.26	17.17	22.3	15.55	25.99	20.91	33.9	17.06	8.1	1.01	5.68	17.39	11.78	22.04	13.42	9.33	15.22	8.03	14.59	8.42	8.34	25.28	5.22	0	9.04	15.88	9.02	14.36	25.2	17.46	36.55	25.37	15.57	43.11	20.99	34.23	41.23	12.55	10.62	11.68	0.2	4.81	17.6
ARL5C	0	0	0	0	0	0.14	0	0	0	0	0	0	0	0	0	0	0	0	0	0	0	0	0	0	0	0	0	0	0	0	0	0	0.12	0	0	0	0	0	0	0	0	0	0	0	0	0	0	0	0
ARL6	21.51	52.2	42.97	9.53	15.34	10.2	9.98	9.08	5.05	6.09	4.29	5.33	7.28	41.63	0.71	13.97	20.88	15.32	10.38	9.77	11.21	3.99	11.51	6.94	0	0	5.24	0	0	0	0.42	0.86	0	3.13	0	4.06	0.13	3.6	0.05	9.11	0.56	0.29	0.7	0	0	0.41	77.35	0.13	0
ARL6IP1	198.68	166	170.48	270.19	252.7	260.46	221.63	244.47	173.41	223.6	233.03	232.29	337.56	235.61	271.87	277.52	237.17	291.63	246.11	225.38	278.56	374.88	268.82	252	879.71	443.14	943.57	708.94	575.57	685.37	988.51	1099.13	251.72	472.01	243.34	425.75	578.76	580.23	532.78	803.83	650.17	733.46	753.22	518.62	586.99	366.25	44.12	641.96	327.88
ARL6IP4	3.85	3.16	4.81	4.87	3.32	7.11	4.59	1.67	2.56	2.98	1.9	1.84	9.18	5.73	3.06	0.09	9.48	1.93	5.87	2.32	2.28	1.68	2.36	5.23	14.35	6.12	6.07	0.46	0	0.41	11.89	1.48	0.18	3.37	0	0.13	10.51	0	0	0	0	0	0	0	0	3.5	0	4.51	9.13
ARL6IP5	7.27	5.88	5.46	3.49	1.11	3.41	3.61	4.48	3.15	1.7	2.98	2.5	0	16.7	0.7	0	10.49	1.47	4.71	13.66	1.4	8.29	0.36	5.44	24.96	52.34	13.91	9.66	13.77	22.45	21.32	28.03	13.68	26.63	13.34	21.56	0	0.06	0	0	12.52	5.64	0	0	141.05	108.45	1.35	157.08	195.44
ARL6IP6	6.52	13.98	9.5	12.81	13.47	12.02	4.36	5.15	5.1	5.32	4.17	5.47	3.12	22.58	11.48	3.22	0.28	2.72	4.99	17.19	8.56	0.9	4.99	5.95	25.96	17.81	18.34	49.42	35.13	10.9	21.14	30.14	13.57	5.22	8.54	0.11	69.82	43.26	72.91	10.63	76.68	19.37	17.74	15.41	39.08	29.38	0.2	13.86	30.59
ARL8A	0	0	0	0.16	0	0	0	0	0	0.05	0	0.04	0	0	0	0	0.24	0.58	0	0.11	0	0	0	0	0	0.09	0.22	0.51	0	0.07	0	0	0	0	0	0	0.99	0.66	0	0	0	0	0	0	0.31	0.99	0	0.95	1.22
ARL8B	18.12	28.02	27.62	36.11	32.31	55.24	27.02	31.02	25.37	26.35	40.04	30.05	30.21	13.99	10.32	25	37.78	30.62	13.82	23.05	33.51	18.94	19.3	9.89	420.35	766.22	368.67	395.93	721.17	430.59	703.55	516.64	41.12	70.16	15.78	21.82	251.59	232.95	275.41	238.54	263.52	247.36	271.34	343.72	655.47	441.33	7.24	378.98	476
ARL9	0	0	0	0	0	0	0	0	0	0	0	0	0	0	0	0	0	0	0.31	0	0	0	0	0	5.92	0	15.66	0	0	0	0	0.76	17.06	62.82	16.84	24.88	6.18	0.17	0	14.14	0	0.57	3.5	0.69	0.14	3.78	0	0	0.47
ARMC1	560.44	523.58	502.11	690.54	657.95	536.6	670.45	632.4	437.63	468.18	401.18	409.7	270.68	230.59	299.28	243.62	223.71	243.48	240.6	249.95	191.15	323.38	221.06	222.41	217.3	222	218.84	265.55	176.61	235.89	309.44	278.17	213.11	233.52	159.34	99.67	170.22	258.74	257.48	119.46	314.05	311.21	236.3	255.28	158.86	99.88	133.45	111.15	141.15
ARMC10	64.43	70.42	73.87	58.62	48.04	53.28	28.29	34.36	33.18	36.19	30.77	30.19	35.06	20.5	26.29	18.77	18.11	30.12	11.36	18.36	30.59	31.72	60.46	29.65	6.2	3.99	4.97	5.57	1.8	1.83	7.32	2.56	9.44	15.88	5.95	10.37	10.61	23.1	5.06	7.19	9.86	10.7	7.54	2.93	35.84	5.51	13.23	3.05	15.26
ARMC12	0.17	0.57	0.58	0	0.15	0.23	0.5	0	0.65	0	0.15	0.3	0	0	0	0	0	0	0	0	0	0	2.43	0	0	0	0	0	0	0	0	0	0	14.06	0	0	0.69	0	0	6.45	0	0.05	0	0	0	0	0	0	0
ARMC2	271.14	265.76	177.88	319.41	433.46	326.89	504.15	505.61	375.35	455.57	476.33	514.53	302.2	287.54	234.69	298.71	241.95	332.32	247.31	322.23	221.87	248.89	187.54	176.58	18.04	56.32	32.14	9.94	13.54	31.35	28.97	28.63	245.7	249.43	174.12	220.85	74.66	66.38	31.71	78.52	47.62	45.54	46.45	36.25	27.83	2.92	0	12.12	0.13
ARMC2-AS1	0	0	0	0	0	0	0	0	0	0	0	0	0	0	0	0	0	0	0	0	0	0	0	0	0	0	0	0	0	0	0	0	0	0	0	0	0	0	0	0	0	0	0	0	0	0	0	0	0
ARMC3	0.58	0.58	1.3	0	0.37	0	0.15	0	0	0.41	0.21	0	0	0	0	0	0	0	1.45	0	0	0	1.31	0.02	0	0	0	0	0	0	0	0	0	0	0	0	0	0.1	0	0	0	0	0	0	0	0	0	0	0
ARMC4	0	0.03	0	0.3	0	0.05	0	0	0	0.03	0	0	0	0	0	0	0	0	0.64	0.02	0	0	0	0	0	0	0	0.03	0	0.61	0	0	0.15	0.29	0	1.58	0.11	0.03	0	0	0	0.17	0.56	0.09	0	0.08	9.58	0.66	0
ARMC5	0	0	0.05	0.02	0	0.07	0.03	0.02	0.04	0.05	0.08	0.14	0.13	1.02	0.42	0	0.17	0	0.51	0.02	0.78	0.11	0.14	0.24	0.56	16.59	6.12	2.59	0.08	5.56	2.03	3.46	10.63	3.76	0.05	8.15	8.15	1.92	11.18	2.49	2.98	0.16	12.44	7.31	0.02	0	0	1.59	1.19
ARMC6	4.68	4.43	3.96	16.86	19.15	22.81	11.32	11.07	14.76	13.9	7.37	6.52	11.95	52.04	7.02	51.62	25.19	12.65	9.91	23.75	24.66	26.1	29.5	24.79	43.94	56.06	45.62	62.24	60.58	122.34	63.16	79.08	6.38	0.84	3.18	2.64	23.56	3.92	40.63	11.91	46.05	28.67	1.29	22.64	49.1	42.95	0.57	41.62	41.78
ARMC7	2.4	2.62	2.56	21.66	15.58	21.29	10.49	11.43	9.56	9.16	6.84	7.84	16.47	53.47	3.31	60.08	6.26	26.23	4.36	10.49	29.62	29.8	18.81	21.55	51	23.31	69.7	128.92	72.22	73.21	84.04	35.53	5.49	22.76	8.11	23.2	80.99	10.89	7.79	49.73	72.05	36.64	39.68	57.65	76.39	49.89	29.26	98.06	71.44
ARMC8	258.1	291.57	258.18	163.54	171.84	157.29	111.49	104.19	102.12	92.88	109.64	99.45	107.31	247.43	129.35	158.99	159.64	211.25	130.6	181.03	183.79	202.04	185.38	190.56	33.97	36.49	24.8	33.12	30.1	52.43	40.75	32.73	65.21	96.64	66.65	90.36	27.5	21.94	19.08	35.07	63.38	34.74	12.87	31.76	16.34	47.78	0.69	42.13	28.79
ARMC9	52.01	70.71	69.15	48.55	27.78	41.14	24.39	23.75	27.04	24.4	23.71	26.32	34.3	33.22	60.58	12.65	44.33	35.9	47.22	51.9	23.36	33.15	48.09	29.63	1.71	6.92	3.23	0.34	0.41	9.71	4.84	2.11	33.76	51.39	42.12	31.7	7.45	7.12	2.65	5.19	1.94	0.5	0.68	0.92	1.27	0.75	51.91	3.57	3.23
ARMCX1	0.04	0.05	0	0	0	0	0	0	0	0	0	0	0	0	0	0	0	0	0	4.27	0	0	0	0	0	0	0	0	0	0	26.66	0	0	4.46	0.59	8.8	0	0	0	0	0	0	0	0	0	0	0	0.33	0
ARMCX2	0.03	0	0	0	0	0	0	0	0	0	0	0	0	0	0.04	0	0	0	4.74	0.05	0	0	0	0	0	0.42	0	0	0	0.22	0	0	0	0	0	0.05	0	0	0	2.59	0	0	0	0	2.93	0	0	0	0
ARMCX3	0	0.03	0	0.12	0.19	0	0	0	0	0	0	0	0	0	0	0	9.09	0.05	0	0.02	0	0	0.26	0	6.36	0	0	4.26	0	0	0	0	0	0	0	0.05	0	0	0	0	0	0	0	0	0	5.06	0.21	0.12	0.43
ARMCX4	0	0	0	0.03	0	0.02	0	0	0.04	0	0	0	0	0	0	0	0	0	0	0	0	0	0	0	0	0	0	0	0	0	0	0	0	0	0	0	0	0	0	0	2.19	0	0.03	0	0	0	0	0.39	0
ARMCX5	0	0	0	0	0	0	0.39	0.4	0.07	0	0	0	0	0	0	0	5.41	0.03	0	0	0	0	0	0	7.53	0.11	6.34	0	0	8.32	0.76	0	0	0	0	2.57	0	0	0	0	0	0	0	0	0	0	0	0	0
ARMCX5-GPRASP2	0	0	0	0	0	0	0	0	0.11	0	0	0	0	0	0	0	0	0	0	0	0	0	0	0	0	0	0	0	0	0	0	0	0	0	0	0.27	0	0	0	0	0	0	0	0	0	0	0	0	0
ARMCX6	0.21	0	0	0	0	0	0	0	0	0	0	0	0	0	0	0	0	0	0	0	0	0	0	0.44	0	0	0	0	0	0	0	10.16	0	0	1.65	0	0	0	0	0	0	0	0	0	0	0	0	0	0
ARMS2	0	0	0	0.37	0.21	0.34	0.31	0	0	1.19	0.21	0	0	0	0	0	0	0	0.22	0	0	0	0	0	0	0	0	0	0	0	0	0	0	0	0	0	0	0	0	0	0	0	0	0	0	0	0	0	0
ARMT1	0.33	2.82	1.91	3.41	3.54	2.63	0.96	0.35	0.54	0.22	1.6	0.64	0	5.62	0.13	20.52	13.76	6.26	6.72	0.54	12.38	6.96	10.6	4.06	75.16	54.59	35.11	179.61	59.17	87.54	62.86	62.04	15.86	8.42	17.76	41.16	40.79	26.67	41.06	60.98	75.61	70.1	40.89	115.12	99.65	88.63	1.43	41.9	71.76
ARNT	0.71	1.74	2.2	11.71	6.07	11.29	3.6	4.14	4.1	5.28	4.36	5.09	1.19	15.76	0.62	5.07	15.05	8.77	15.81	17.73	6.71	11.11	9.36	10.34	8.86	1.28	5.84	6.5	0.26	1.53	9.59	10.25	12.88	7.12	2.84	12.23	5.91	2.29	10.36	0.99	3.32	0.01	10.28	0.62	17.66	4.27	0.14	6.52	6.66
ARNT2	4.62	5.79	6.52	2.15	1.86	3.78	1.35	1.47	1.16	1.64	1.28	0.71	0	0.1	0	0.64	2.09	6.64	3.23	3.21	3.38	9.86	3.61	4.55	0	0	0	0	0	0	0	0	0	0.66	0.08	0	1.41	0	0	0	0	0.02	0	0	0	0	0	0	0
ARNTL	6.56	5.38	8.5	11.19	10.09	12.48	7	6.49	6.63	7.76	4.9	4.93	4.71	10	2.01	10.7	15.93	15.37	13.14	29.01	33.7	36.6	27.68	25.03	0.41	2.77	8.17	4.09	0.2	2.78	0	8.21	0.97	1.87	2.56	6.81	16.49	17.29	0.05	9.58	1.04	4.64	0	0	25.08	0.82	11.13	4.87	5.5
ARNTL2	0.77	0.95	1.08	1.58	1.91	2.11	0.85	0.91	1.22	1.42	1.74	1.36	3.54	0.12	0.24	0.31	0.23	0.12	2.11	0.37	1	1.67	1.32	4.02	0.53	1.3	1.12	0.11	0.34	3.21	0.4	0.22	0.55	2.11	4.3	0.29	0.63	0.96	0.55	0.32	0.28	0.74	0.48	0.29	0.39	0.54	0.99	1.74	0.12
ARNTL2-AS1	0	0	0	0	0	0	0	0	0	0	0.1	0	0	0	0	0	0	0	0	1.11	0	0	0	0	1.53	0	0	0	0	0.16	0	0	0	0	0	0	0	0	0	6.78	0	0	0	0	0	0	0	0	0
ARPC1A	42.49	15.1	27.3	25.85	30.66	28.36	18.88	12.07	14.45	13.89	13.88	15.36	115.68	55.21	81.36	93.07	36.4	25.51	31.1	24.35	38.33	46.41	60.68	49.69	79.2	44.77	26.26	41.26	62.63	35.64	41.53	68.32	47.28	68.62	24.7	58.11	66.01	39.1	19.43	35.25	88.18	5	11.22	8.32	139.59	72.52	52.74	58.13	44.23
ARPC1B	81.25	63.95	81.11	68.78	40.26	41.91	23.62	25.46	20.94	17.86	15.8	17.23	22.53	48.25	9.19	21.73	33.65	6.36	28.05	43.42	28.89	29.17	32.62	35.07	22.64	43.88	17.51	6.66	17.34	6.02	3.57	9.75	21.84	29.44	28.42	11.99	0.47	14.42	29.04	22.82	8.86	1.92	0.3	0	63.51	103.05	62.88	50.44	38.79
ARPC2	778.31	814.98	832.38	598.51	462.83	551.27	459.85	440.57	354.98	480.19	299.01	313.05	294.54	384.88	423.94	277.72	164.63	196.12	141.42	170.05	226.47	307.57	214.02	160.94	422	442.17	393.86	423.17	583.22	310.27	473.54	405.51	270.27	131.18	180.1	238	265.64	248.29	313.13	177.98	288.01	200.89	288.94	350.61	387.33	569.92	35.25	368.84	476.17
ARPC3	86.5	64.73	62.15	20.28	29.88	37.69	16.88	22.66	8.57	20.12	13.71	12.02	44.82	0	0.24	4.04	34.94	35.99	11.18	5.16	34.81	18.65	30.82	30.46	57.37	22.73	44.69	105.86	95.88	68.67	40.27	89.21	17.28	12.08	10.9	10.31	18.48	70.57	94.71	82.56	58.55	69.58	100.18	96.19	81.65	231.51	125.86	62.21	292.22
ARPC4	11.41	14.33	18.4	15.71	17	19.99	16.38	15.3	14.95	13.82	13	14.96	17.57	2.64	1.05	38.28	6.95	16.55	17.22	35.64	9.25	14.87	12.45	7.07	22.98	45.94	17.9	32.58	36.31	47.43	26.31	40.66	18.72	5.77	16.23	14.86	12.06	12.38	20.62	10.87	29.84	10.47	17.84	27.73	29.02	29.96	0.5	20.07	27.8
ARPC4-TTLL3	0	0	0.11	0	0.14	0.19	0.01	0	0.15	0	0.02	0	0	0	0	0	0	0	0	0	0	0	0	0	0	1.78	0	0	0	0	1.57	1.54	0	0	0	0	0	1.22	0	0	0	0	0.39	6.49	0	0	0	0	0.79
ARPC5	11.62	12.32	18.14	35.83	24.06	28.13	23.3	22.03	25.86	23.05	22.02	14.18	42.98	0.96	25	37.96	23.42	16.98	15.33	19.06	16.58	27.88	19.73	8.1	20.91	42.02	51.43	81.25	50.28	41.5	30.14	62.71	1.05	0	1.05	0.3	12.08	2.1	12.55	25.44	16.57	2.19	15.27	14.45	149.11	65.42	3.29	82.29	88.11
ARPC5L	40.92	78.05	57.71	51.87	58.19	35.29	38.65	38.19	28.12	39.52	26.89	40.25	0.21	14.56	0.11	61.86	37.47	19.43	32.08	31.32	15.53	43.37	40.65	30.21	222.68	246.32	296.4	205.19	237.61	153.47	214.69	318.62	39.17	36.56	53.8	54.82	203.81	303.59	386.1	163.03	282.96	164.45	171.15	257.36	257.45	270.34	5.91	131.82	198.1
ARPIN	0.75	0.77	0.45	0.69	0.82	1	0.51	0.56	0.91	0.56	0.87	0.63	0.2	0.05	0.06	0.02	0.36	1.12	0.1	3.16	0.09	0.04	2.19	0.75	0.07	0.2	0.27	0.09	0.18	0.19	0.11	0.06	0.1	0.18	0.63	0.74	0.14	0.16	0.34	1.1	0.13	0.13	0.04	2.94	0.09	0.12	0.18	0.07	0.2
ARPP19	16.33	23.72	22.72	31.31	25.08	26.65	17.18	18.27	17.15	15.86	19.17	16.39	15.99	10.21	13.17	4.02	19.9	19.83	17.59	41.59	17.84	17.72	21.73	24.91	82.53	106.02	97.6	93.72	94.71	118.74	121.22	102.09	21.17	56.8	21.57	39.21	40.29	58.15	42.72	64.15	44.33	86.9	28.81	44.31	89.62	83.81	62.01	48.15	73.94
ARPP21	2.72	4.09	4.3	4.51	0.69	0.18	1.08	1.62	0.57	2.59	0.81	0.91	0	4.27	0.85	0	0	0	1.99	0.82	0	0	0.3	0	0	0	0.1	0	0	0	0.35	0	0	1.51	0.45	3.22	0	0	0	0	0	0	0	0	1.86	0	0.33	0	0
ARR3	0	0	0	0	0	0	0	0	0	0	0	0	0	0	0	0	0	0	0	0	0	0	0	0	0	0	0	0	0	0	0	0	0	0	0	0	0.18	0	2.32	0	0	0	0	0	23.44	0	0	5.58	1.33
ARRB1	0	0	0	0.02	0	0.1	0	0	0.02	0	0.02	0	0	0	0	0	0	0	0.86	0.19	0	0	0.06	0	3.32	12.97	4	11.96	7.14	8.39	9.47	7	0	0.15	0	0	3.31	0.65	8.55	4.09	4.88	2.37	4.1	7.05	2.4	6.44	0	4.81	8.21
ARRB2	2	2.91	0.54	5.32	5.16	3.56	3.42	2.5	3.12	8.46	2.57	4.74	7.24	8.24	7.76	3.47	0.11	2.79	3.01	2.57	3.01	4.03	2.62	6.51	0	0	0	0.43	0	0	0	0	4.61	4.86	4.66	1.08	0	0	3.78	0.15	0	0	4.24	0	0.56	0.17	0.41	13.67	2.45
ARRDC1	4.17	5.84	5.94	9.54	9.01	9.24	3.7	5.83	4.2	6.25	4.13	3.75	0	0	0	0.67	3.54	6.12	4.43	3.96	12.88	2.54	2.76	8.55	4.01	0.84	0	5.38	4.05	0	3.31	0	3.88	0	0	0	0.3	0.46	0	1.51	1.2	0	0	6.67	0.21	0	0	8.36	1.76
ARRDC1-AS1	5.61	7.27	7.46	1.34	6.39	3.6	3.15	3.77	3.78	2.84	4.09	2.32	3.64	0	1.13	28.41	0.06	0.89	7.41	0	9.38	5.04	4.94	13.34	0.51	5.72	14.12	3.39	4.87	35.45	16.39	44.61	0	0.1	0	3.12	25.86	5.12	22.89	7.16	12.71	39.41	36.36	0.1	18.38	8.27	110.99	18.91	7.97
ARRDC2	0.29	0.29	0.15	0.22	0	0.51	0.46	0.09	0.21	0.06	0.43	0.61	0	0	0.08	0	0.35	0	0	0	0.09	0.03	3.57	2.23	41.9	48.15	29.62	40.23	23.46	57.53	46.3	20.55	2.64	0	15.5	0.06	16.97	66.93	99.99	21.17	88.26	129.56	68.98	74.61	28.84	32.26	0.29	31.29	36.68
ARRDC3	0	0.02	0.09	0.36	0.07	0.39	0.15	0.22	0.34	0.43	0.09	0.33	8.15	0	0.13	5.05	1.38	0	2.35	0.02	0.02	0	0	0.53	0.07	0.66	0.92	0	0.07	1.7	1.48	0.85	5.04	20.78	6.5	12.54	0	1.38	0	1.19	0.78	0	1.5	0.07	0.21	5.31	0	1.35	3.5
ARRDC3-AS1	0.14	0.15	0.35	0.24	0.35	0.26	0.25	0.36	0.44	0.47	0.33	0.18	0.95	0	0.01	0.08	0.15	0.52	1.36	0.21	0.11	0.48	0.45	0.39	0.36	0.13	0.7	0.46	0.39	0.14	0.42	0.58	0.93	1.44	2.03	2.62	0.8	0.33	1.42	0.41	0.82	0.14	1.02	1.09	4.78	0.1	5.75	0.07	0.44
ARRDC4	0.57	1.33	0.88	0.83	0.08	0.31	0.24	0.57	0.32	0.02	0.09	0	0	0.02	0	0	3.93	0.02	0.17	0	0	0	0.23	1.4	3.89	0.71	2.77	0.05	57.21	0	0	5.72	0	0	0	0	1.85	0.03	0.02	5.12	1.39	0.03	0.16	0	1.49	0	0.09	0.02	0
ARRDC5	0	0	0	0	0	0	0	0	0	0	0	0	0	0	0	0	0	0	0	0	0	0	0	0	0	0	0	0	0	0	0	0	0	0	0	0	0	0	0	0	0	0	0	0	0	0	0	0	0
ARSA	1.34	1.57	1.94	2.45	2.59	2.51	1.69	1.36	1.95	2.29	2.44	1.85	0.98	0.92	1.9	1.59	1.07	0.93	2.98	0.89	1.1	2.49	2.1	1.27	2.51	2.36	2.99	1.08	1.74	1.3	2.66	1.42	2.18	1.66	2.9	2.9	2.7	2.67	2.42	1.85	1.97	1.71	2.94	3.33	1.14	0.57	4.05	1.43	0.93
ARSB	0.85	0.24	0.38	0.66	0.36	0.12	0.39	0.06	0.49	0.27	0.14	0.35	0.01	6.9	0.26	0	0.01	3.7	0.01	0.01	0	0.07	3.06	0.05	0.2	0.07	0.12	0.03	0.33	0.04	0.03	0	0.03	0	0.17	4.46	0.05	0.1	0.13	0.04	0.14	0.02	0	0.02	0.1	0	26.59	0.02	0.02
ARSD	2	6.69	3.41	0	0	0.84	1.25	1.9	0	0.03	0.39	0.01	0	0	0	2.35	0.35	0	1.67	2.94	0	0	0	0	0.03	0	0.88	0	6.05	0.02	0.03	0	1.15	0.18	0.51	6.04	0.29	0.42	0.01	1.08	0.32	0.09	0.1	0.01	0.48	4.56	0	3.13	0
ARSE	0	0	0	0	0	0	0	0	0	0	0	0	1.07	0	0	0	0	0	0	0	0	0	0	0	0	0	0	0	0	0	0	0	0	0	0	0	0	0	0	0	0	0	0	0	0	0	0	0	0
ARSF	0.13	0.05	0	0.06	0	0.06	0.34	0	0.04	0.04	0.13	0.18	0.06	0	0	0.05	0.03	0	0.04	0	0.17	0	0	0.03	0	0	0	0	0	0.06	0	0	0	0	0.08	0.07	0	0	0	0	0	0.03	0.03	0.03	0	0	0	0	0
ARSG	3.33	4.81	5.3	2.52	1.44	3.21	1.63	1.83	1.67	1.38	1.33	1.22	0.99	0	0	1.25	3.55	0.12	1.86	1.32	1.36	0.63	3.17	3.53	0.33	0.11	0.85	0.17	0	0.14	0.54	0.09	0.71	0	0	0	0	0	4.21	2.4	2.4	0.13	0	3.57	0.51	0.35	0	2.97	0
ARSH	0	0	0	0.33	0	0	0	0.18	0	0	0	0.08	0	0	0	0	0.04	1.7	0	0	0	0	0	0	0	0	0	0	0	0	0	0	0	0	0	0	0.03	7.23	0	0	0	0.03	0	0	0	0	0	0	0
ARSI	0	0	0	0.34	0.15	0.08	0.22	0.74	0.94	0.28	0.1	0.02	0.23	4.81	0.07	0	0	0	0.17	0	1.99	0	0	0	0	0.28	0	0	0	0	0	0	0.24	0.8	2.75	0	0	0	0	0	0	0	0	0	0.9	12.09	0.56	1.07	4.53
ARSJ	0.47	2.74	0.6	0.37	0.72	0	0.53	0.54	1.13	0.62	0.24	0.6	0.01	0	0	0	0.2	0	0	0	0	0	0.58	0.13	0	0	0	0	0	0	0	0	0.18	0	0.08	6.16	0	0	0	0	0	0	0	0	0	0	0	0	0
ARSK	8.08	15.08	11.8	8.13	4.43	12.23	4.71	3.17	2.54	5.54	1.52	0.8	0	3.99	7.52	0.82	0.09	0.16	0.11	0	1.3	0.02	1.65	0.63	0.61	3.28	1.7	2.06	0.07	0.21	0.42	6.01	5.1	0.66	5.41	4.08	4.46	1.51	2.44	1.76	12.08	1.4	1.15	0.36	3.46	0.04	8.4	3.8	3.29
ART1	0	0	0	0	0	0	0	0	0	0	0	0.2	0	0	0	0	0	0	0	0	0	0	0	0	0	0	0	0	0	0	0	0	0	0	0	0	0	0	0	0	0	0	0	0	0	0	0	0	0
ART3	0	0	0	0	0	0.17	0	0	0	0	0	0	0	0	0	0	0.89	0	0.36	0	0	0	0	0.3	0	0.97	1.48	0	0	0.33	0.94	0.31	0	0	14.51	0	12.92	0.94	0.15	0.74	0	1.45	13.27	0.04	62.3	0	0.24	34.78	0
ART4	0	0	0	0	0	0	0	0	0	0	0	0	0	0	0	0	0	0	0	0	0	0	0	0	0	0	0	0	0	0	0	0	0	0.26	0	0	0	0	0	0	0	0.21	0	0	0	0	0	0	0
ART5	9.08	7.55	6.63	8.91	4.91	5.8	4.02	4.56	4.23	5.63	4.94	5.68	18.7	25.51	0.79	0	0.67	0	8.15	0.12	4.77	14.39	0.21	7.59	6.36	0	0.96	4.68	1.57	1.36	8.21	3.23	4.48	0	8.33	0.57	8.17	0	10.58	10.34	15.97	9.53	0.9	0	0	0.57	0.66	0	0
ARTN	0	0	0	0.15	0	0	0	0.09	0	0	0.04	0	0	0	0	0	0.04	0	0	0	0	0	0	0	0	0	0	0	0	0	0	0	0	0	0	0	0	0	0	0	0	0	0	0	0	0	0	0	0
ARV1	70.73	82.07	83.35	40.85	36.36	32.31	25.06	24.76	26.81	16.7	22.11	17.62	48.32	1.41	3.33	20.34	34.8	11.04	33.48	29.78	10.12	24.88	49.44	29.21	8.21	0.31	0	0	0	0	0	1.91	2.39	0.08	16.27	9.7	8.55	0.65	2.24	0	0	0	0	0	4.48	9.58	0	25.5	0.6
ARVCF	0.02	0	0.03	0	0	0	0.02	0	0.13	0.14	0	0	0	0	0	0	0	0	0	0	0	0	0.12	0	0	0	0	0	0	0	0.92	0	0	0	0	0	0	0	0	0	0	0	0	0	0	0	0	0	0
ARX	4.38	3.58	5.34	1.99	1.51	1.66	2.05	2.33	2.3	1.69	0.53	0.24	0	0	8.34	0	0.51	0.32	3.39	2.45	0.43	0	0	0	1.33	1.32	1.86	3.85	1.56	0	0.97	0.08	6.89	3.6	3.36	5.13	2.58	0.31	0.08	0.06	0.04	0	3.26	0.04	10.72	0	0	0	0.08
AS3MT	1.12	1.3	1.06	2.34	1.62	1.57	3.7	3.67	3.85	3.51	2.23	3.06	2.21	2.98	1.74	2.87	3.86	1.39	3.35	0.92	1.93	1.56	1.99	1.71	4.22	5.78	3.65	4.87	4.48	2.68	1.96	2.99	5.35	0.41	10.03	6.21	6.83	6.74	3.96	3.24	3.21	5.66	4.66	2.84	4.82	2.21	16.6	1.43	1.22
ASAH1	46.43	68.74	50.92	44.99	46.73	50.34	31.65	32.79	37.93	25.85	29.97	31.14	39.66	29.59	37.41	49.29	22.3	33.04	33.69	47.84	21.14	21.51	24.16	35.69	21.82	5.75	6.77	1.24	4.07	3.72	8.65	0.27	35.19	19.98	18.96	16.03	3.75	0.25	0.06	12.62	8.61	0.69	0.18	7.13	12.47	0.18	0	4.44	4.24
ASAH2	5.21	3.8	2.05	7.58	9.36	6.3	3.79	3.61	5.91	6.1	3.56	4.98	26.49	14.08	1.66	18.69	11.08	7.19	8.28	5.47	8.51	3.93	8.96	11.05	2.59	4.77	0	0.47	3.05	0.07	0	2.47	17.98	24	17.7	11.96	4.62	0.04	0	0	0.3	0	0.06	0.06	0	3.92	0.41	5.13	0.62
ASAH2B	0	1.68	0.74	0.75	0	2.24	1.28	1.61	0.67	0	1.36	0	0	0	0	0	0	1.1	1.53	0	5.13	1.24	11.89	5.36	0	6.69	0	0	0	0.56	0	14.54	0	0	0	0	0	0.52	0	0.19	4.51	0.1	0	3.12	0	17.96	4.54	14.67	4.36
ASAP1	53.33	60.02	49.23	39.78	35.88	46.53	26.22	31.81	28.33	33.4	25.62	22.93	61.27	60.3	33.02	46.35	30.18	26.81	23.49	34.85	39.27	39.52	43.02	42.29	16.91	14.4	14.8	28.51	16.01	2.5	3.4	20.63	16.61	7.15	22.12	28.29	15.57	10.28	14.12	11.5	19.87	28.23	13.16	13.77	2.1	6.2	7.08	4.97	8.3
ASAP1-IT1	0	0.09	0.33	0	0	0.11	0	0	0	0	0	0.34	0	0	0	0	0	0	6.72	0	0	0	0	0	0	0	0	0	0	0	0	0	0	0	0	0	0	4.2	0	0	0	0	0	0	0	0	0	0	0
ASAP1-IT2	0.16	0.47	0.41	0.74	0.96	0.44	0.34	0.19	0.46	0.68	0.52	0.46	0.53	0.35	0.38	0.63	1.65	0.95	0.16	0.36	0.35	0.04	0.11	0.33	1.01	0.16	0.73	0.39	0.34	0.5	2.79	0.12	0.88	0.7	0.98	0.79	2.73	0.51	0.23	0.23	1.14	0.18	0.29	0.15	0.19	0.14	0	0.3	0.27
ASAP2	15.64	16.89	15.81	42.11	48.88	46.93	27.19	32.25	36.25	31.73	24.37	26.28	36.53	40.11	29.92	49.67	25.35	44.14	37.85	47.71	37.15	36.91	48.28	37.2	0.17	1.36	4.89	3.8	0.42	1.24	0.03	3.22	11.01	19.02	6.86	17.62	4.25	1.46	0.03	1.36	1.52	0.69	2.7	0.01	0	0.86	1.12	1.2	0.52
ASAP3	0.5	0.05	0.21	1.63	1.53	1.49	0.81	1.93	2.22	1.75	2.4	0.91	0.48	1.39	3.97	0	10.68	2.8	6.64	6.04	2.4	8.54	7.06	2.22	1.26	0.07	0.93	2.22	2.02	0.38	1.05	2.29	7.09	7.21	0.34	1.17	2.49	0.02	0.02	8.61	0.02	0.03	8.7	3.04	1.06	0.99	0.09	6.6	2.01
ASB1	0.45	0.01	0.07	1.13	0.83	1.19	0.73	0.78	0.44	0.78	0.5	0.89	0.64	0	0	0	0.21	0	1.33	4.61	1.7	0.08	1.2	0.3	0.59	8.31	2.98	1.88	5.25	0.26	4.28	0.28	1.67	0	0.23	0.72	2.33	1.2	0.67	0.05	2.19	9.29	5.19	0.01	0.09	7.49	0	2.06	3.48
ASB10	0	0	0	0	0	0	0.09	0	0	0	0	0	0	0	0	0	0	0	0	0	0	0	0	0	0	0	0	0	0	0	0	0	0	0	0	0	0	0	0	0	0	0	0	0	0	0	0	0	0
ASB11	0.74	0.74	0.36	1.28	1.21	0.57	1.01	0.65	0.86	1.06	0.64	1.02	0.1	0.12	0.2	0.24	0.32	0.24	0.52	0.26	2.18	0.11	0.33	0.14	0.67	0.61	0.43	0.21	0.1	0.3	0.12	0.2	4.91	6.04	0.23	0.19	0.91	0.21	0.76	0.47	1	0.63	0.48	0.27	0.55	0.02	0.16	0.07	0.13
ASB12	0	0	0	0	0	0	0	0	0	0	0	0	0	0	0	0	0	0	0	0	0	0	0	0	0	0	0	0	0	0	0	0	0	0	0	0	0	0	0	0	0	0	0	0	0	0	0	0	0
ASB13	0	0	0	0	0	0	0	0	0	0	0	0	0	0.6	0	0	0	0	0	0	0	0	0	0	0	0	0	0	0	0	0	0	0	0	0	0	0	0	0	0	0	0	0	0	0	0	0	0	0
ASB14	0.12	0.19	0.34	0.81	0.29	0.23	0.39	0.21	0.28	0.91	0.04	0.03	0.66	0	0	0	0	0	0	0	0	1.2	0	0	0	0	0	0	0	0	0	0.36	0	0	0	0.29	0.79	0.04	0	0	0.26	0	0	0	0	0	0	0	0.07
ASB15	0	0	0	0	0	0	0	0	0	0	0	0	0	0	0	0	0	0	0	0	0	0	0	0	0	0	0	0	0	0	0	0	0	0.59	0	1.28	0	0	0	0	0	0	3.16	0	0	0	0	0	0.56
ASB16	0	0.06	0.07	0	0.08	0.06	0.04	0	0.04	0.26	0.11	0	0.06	0.37	0	0	0	0	0	0	0.04	0.13	0	0	0.13	0.33	0.09	0.05	0.13	0	0	0.05	0	0	0	0	0.03	0.03	0.3	0.13	0.23	0	0.11	0.19	0	0.07	0	0	0
ASB16-AS1	1.69	2.78	4.4	7.13	5.26	3.75	2.21	2.71	1.76	4.55	1.81	2.06	0	11.97	0.12	0	0	0	0	0	3.69	0	3.59	0	11.69	0.17	12.97	0	0	0	0.18	0	0	0	0	0	0.89	6.96	5.89	0.06	0.15	0.02	4.63	5.27	0.39	0	0	1.64	0.14
ASB17	0	0	0	0	0	0	0	0	0	0	0	0	0	0	0	0	0	0	0	0	0	0	0	0	0	0	0	0	0	0	0	0	0	0	0	0	0	0	0	0	0	0	0	0	0	0	0	0	0
ASB18	0	0	0.18	0	0.58	0	0	0	0	0	0.06	0	0	0	0	0	0	0	0	0	0	0	0	0.19	0	0	0	0	0	0	0	0	0	0	0	0	0	0	0	0	0	0	0	0	0	0	0	0	0
ASB2	1.21	1.5	0.59	2.03	2.03	3.02	4.18	4.33	3.88	2.89	2.47	1.61	3.81	11.93	4.99	12.63	7.62	2.52	3.67	0.07	0.18	4.97	2.22	6.66	0.36	0	0	0	2.21	1.76	0	0	2.54	0	0.71	2.32	3.37	11.72	0.13	0.67	0.02	0	0	0.02	0	0	0	0	0
ASB3	65.46	57.44	46.92	37.38	21.86	23.85	30.39	34.18	15.5	16.83	15.44	13.26	0	3.29	11.52	6.43	5.86	9.15	7.26	0.39	3.08	4.47	7.28	3.9	61.58	48.15	45.02	34.86	41.64	42.17	32.4	48.01	2.24	7.91	10.85	0	23.05	26.65	10.8	8.52	17.61	6.36	12.03	3.12	14.43	13.88	0	5.8	15.26
ASB4	0	0.03	0	0.07	0	0.03	0	0	0	0	0	0	0.02	0.33	0	0	0	0.02	0	0	0.04	0.02	0.02	0.08	0.07	0.08	0	0.06	0	0	0	0.33	0.6	0	0.05	0.2	0.03	0.03	0	0.01	0.02	0	0	0.32	0.03	0.09	0	0	0.03
ASB5	0	0.92	0.41	0.13	0	0	0.13	0.02	0.15	0.13	0	0	0	0	0	0	0	0	0	0	0	0	0.44	0	0	0	0	0	0	0	0	0	0	0	0.06	0	0.55	0	0	0	0	0	0	0	0	0	0	0	0
ASB6	5.27	3.65	5.09	16.85	19.29	19.36	14.43	13.26	14.87	15.92	11.82	12.55	29.73	27.76	23.61	14.72	21.41	17.17	16.32	14.58	21.76	12.09	22.02	23.29	25.09	20.63	8.39	23.73	35.36	4.31	16.83	21.01	5.88	19.74	17.24	8.03	10.01	8.94	10.96	15.46	18.33	43.36	6.51	7.31	7.47	13.69	7	5.37	6.44
ASB7	1.03	2.27	1.98	2.41	0.86	2.13	1.02	0.78	0.42	0.51	1.14	0.3	2.36	0	0.21	0.02	0.04	10.53	0.46	0.21	0	0	0.08	0	51.73	37.63	29.33	20.05	36.94	22.3	16.45	48.71	3.58	0.71	22.1	59.29	49.77	23.05	30.45	4.65	23.75	81.44	12.06	26.84	6.4	7.13	32.08	2.68	15.16
ASB8	247.67	303.71	274.31	249.43	180.35	169.66	144.27	156.07	128.75	153.63	101.26	110.72	151.63	124.9	147.27	127.25	174.57	222.53	113.04	125.94	151.56	170.88	163.46	157.29	26.46	71.71	22.12	28.87	42.48	27.62	28.66	34.18	66.23	80.16	122.63	110.78	8.73	7.45	27.54	13.7	26.03	2.14	12.78	9.83	86.02	19.32	36.2	26.82	29.66
ASB9	0	0	0	0.16	0.28	0.08	0	0.05	0	0.19	0.18	0.11	0	0	0	0	1.91	0	0	0	0	0	0	0	0	0	0	0	0	0	0	0	0	0.21	0	0	0	1.41	0	0	0	0.03	6.54	0	0	0	0	0	0
ASB9P1	0	0	0	0	0	0	0	0	0	0	0	0	0	0	0	0	0	0	0	0	0	0	0	0	0	0	0.23	0	0	0	0	0	0	0	0.45	0	0	0	0	0	0	0	0	0	0	0	0	0	0
ASCC1	2.03	0.54	1.85	1.47	1.46	2.95	0.92	1.08	1.27	1.94	0.9	2.06	0.05	12.63	0.16	5.52	0.02	1.12	1.22	0.02	4.95	10.9	3.76	5.11	47.57	38.85	63.71	66.24	68.18	71.44	16.37	98.18	13.25	3.41	6.23	7.92	37.92	45.41	2.34	27.23	18.15	3.77	7.1	46.97	0.08	82.46	1.96	68.85	61.85
ASCC2	4.81	8.25	5.21	47.39	50.11	44.11	30.65	28.05	36.63	41.91	31.94	30.38	81.02	99.76	63.13	79.76	83.76	66.19	88.66	91.26	96.46	94.62	105.21	121.73	52.12	41.78	22.88	37.67	53.31	35.35	16.73	36.49	28	45.55	25.43	35.88	22.16	23.9	42.55	17.45	37.7	68.7	15.69	28.3	61.01	48.6	1.65	30.23	27.61
ASCC3	18.79	23.41	27.79	26.77	23.77	26.68	17.79	18.5	28.65	22.38	16.63	12.04	34.12	52.72	27.41	21.57	11.39	13.14	7.44	8.5	13.18	17.44	18.39	8.58	9.31	13.61	20.27	8.02	12.58	7.97	11.18	18.16	3.57	14.71	11.18	18.24	13.09	27.55	11.36	18.02	11.04	45.7	14.39	5.24	2.06	16.24	4.73	16.51	13.74
ASCL1	0.51	0.21	0	0.28	0.19	0.87	0.4	0	0.04	0	0	0	0	0	0	0.04	0	0	2.11	0	0.12	0	0	0	0	0	0	0	0	0	0	0	0	25.9	12.87	0	0	0	0	0	0	0.11	0	0	0	0	0	0	0
ASCL2	0	0	0	0	0	0	0	0	0	0.09	0	0	0	0	0	0	0	0	0	0	0	0	0	0	0	0	0	0	0.31	0	0	0	0	0	0	0	0	0	0	0	0	0	0	0	3.27	0	0	0	0
ASCL3	0	0	0	0	0	0	0	0	0	0	0	0	0	0	0	0	0	0	0	0	0	0	0	0	0	0	0	0	0	0	0	0	0	0	0	0	0	0	15.64	0	0	0	0	0	0	0	0	0	0
ASCL4	0	0	0	0	0	0	0	0	0	0	0	0	0	0	0	0	0	0	0	0	0	0	0	0	0	0	0	0	0	0	0	0	0	0	0	0	0	0	0	0	0	0	0	0	0	0	0	0	0
ASCL5	0	0	0	0	0	0	0	0	0	0	0	0	0	0	0	0	0	0	0.58	0	0	0	0	0	0	0	0	0	0	0	0	0	12.19	0.42	0	0	0	0	0	0	0	0	0	0	0	0	0	0	0
ASF1A	501	545.28	389.99	708.93	775.32	549.47	658.7	576.21	510.5	507.63	492.01	481.53	310.45	424.84	314.37	421.86	342.63	327.69	261.46	384.87	340.23	414.81	262.88	326.3	34.9	17.57	29.19	45.32	40.56	8.8	27.18	44.4	23.12	48.26	16.89	49.18	22.29	9.13	9.11	15.25	29.82	28.27	22.18	6.29	69.95	41.38	1.14	27.06	68.06
ASF1B	151.01	223.13	196.28	62.56	56.57	72.51	40.11	38.13	52.27	56.1	36.52	47.56	42.53	48.23	33.56	15.42	43.46	80.52	55.32	56.47	104.64	92.15	67.46	68.68	1.25	35.08	9.14	66.89	23.23	5.6	14.91	18.97	31.58	14.56	13.52	23.83	61.41	36.86	35.57	22.77	24.74	1.84	28.65	10.53	45.85	26.95	0.42	36.81	5.21
ASGR1	6	6.1	5.05	7.24	3.38	3.87	3.39	4.3	3.24	5.6	0.69	1.8	7.73	13.42	0.24	0	4.12	0	4.45	8.32	7.61	5.29	10.94	15.85	0	0	0	0	0	3.73	0	0.96	0	2.35	5.89	6.04	0	0	0	0.04	0	1.31	0	0	0	0	0	0.15	0
ASGR2	0.39	0.36	1.35	1.22	1.52	0.33	0.5	0.23	0	2.09	0.17	0.57	0	0	0	0	1.45	3.57	0	0	2.65	0.11	0	4.47	0	0	0	0	0	0	0	0	11.49	0.2	0	28.34	0	0	0	0	1.96	0.05	0.13	4.82	3.55	0	0	3.75	9.26
ASH1L	8.41	11.93	8.51	9.61	6.7	11.19	6.43	5.96	6.51	6.55	4.06	4.66	5.68	6.02	8.86	8.51	5.52	8.58	5.04	3.07	6.82	9.7	7.08	6.42	22.72	28.63	27.31	13.71	7.45	15.22	10.09	11.06	13.29	15.8	9.79	12.84	24.68	34.17	7.81	9.48	16.79	11.14	8.88	11.31	31.36	15.31	13.49	18.23	13.2
ASH1L-AS1	0	0	0.26	0.07	0.08	0	0.04	0.28	0.09	0.26	0.16	0.38	0	0.4	0.05	0	0.1	0	3.11	0	0	0	2.42	0.03	3.67	4.61	10.4	7.29	14.39	1.73	16.84	11.19	5.83	15.51	14.84	10.81	2.59	15.74	1.69	2.07	2.87	0.06	0.12	4.63	56.5	1.73	0.55	34.61	8.24
ASH2L	6.72	8.29	8.78	17.82	20.71	17.92	11.08	10.98	8.05	11.43	6.53	8.68	25.23	35.72	19.62	21.6	2.61	16.59	12.38	21.89	28.78	25.91	17.75	32.22	5.83	2.17	4.56	12.49	10.45	6.96	2.66	13.63	27.62	38.82	35.58	22	9.22	3.78	2.69	6.67	3.96	5.57	1.18	4.19	0	32.72	0	0.5	38.52
ASIC1	0.51	1.12	0.68	5.86	3.27	3.97	3.03	2.15	6.36	4.55	5.49	5.08	0.16	0	0.06	0	12.34	0.12	4.57	0.1	3.1	2.6	1.91	3.29	1	0	1.59	1.97	0	0	0.08	0	2.45	0.6	3.53	2.93	0	0	0.02	0.04	0.02	6.71	0.95	0	0.77	0	0	0	0
ASIC2	0.44	0.46	0.7	0.15	0.17	0.56	0.2	0.34	0.2	0	0	0	2.18	0	0.04	0	0.02	0	0.12	2.08	3.78	2.36	0.99	2.05	3.27	0	0.07	0	0	0	0	0	0.64	0	0	4.14	0	0	0	0	0	0.06	2.93	0	0	0	0	0	0
ASIC3	0.12	0.41	0	0.06	0	0.06	0.22	0.04	0	0.15	0	0.17	0	0	0	0	0	0	0.11	0	0	0	0	0	0	0	0	0	0	0	0	0	0	0	0	0.34	0	0	0	0	0	0.17	0	0	0.67	0	0	0	0.36
ASIC4	0.06	0.07	0	0.19	0	0.09	0	0.11	0.03	0.03	0.03	0.18	0	0	0	0	0	0	0.17	0	0	0	0	0.02	0	0	0	0	0	0	0	0	0	0	0	0	0	0	0	0	0	0	0	0	0	0	0	0	0
ASIC5	0	0	0	0	0	0	0	0	0	0	0	0	0	0	0	0	8.34	0	0	0	0	0	0	0	0	0	0	0	0	0	0	0	0	0	0	0	0.07	0	0	0	0	0	0	0	0	0	0	0	0
ASIP	0	0	0	0	0	0	0	0	0	0	0	0	0	0	0	0	0	0	0	0	0	0	0	0	0	0	0	0	0	0	0	0	0	3.47	0	0	0	0	0	0	0	0	0	0	0	0	0	0	0
ASL	0	0	0	0	0.08	0	0.12	0	0	0	0	0	0	0	0	0	0.14	0	0.04	0	0	0	0	0	13.21	12.41	23.43	21.87	0.15	4.84	9.44	0.18	0.95	0	0	0	12.31	39.24	5.19	2.96	5.38	0.37	0	7.87	6.57	26.65	1.44	24.9	24.05
ASMT	4.26	2.56	2.11	1.55	0.36	2.09	0.24	0.55	0.91	0.5	2.34	1.2	0	5.09	0.55	0	0	14.8	0	0	0.07	0	0.4	8.07	0	3.62	0	0.67	0	0	0.32	0	0	0	0	0	0	27.57	0.08	0	0	0	0	0	0	0	5.88	5.48	0
ASMTL	20.42	14.21	14.6	6.46	8.31	12.71	8.12	6.12	7.19	7.68	7.88	5.51	24.15	46.41	27.29	17.78	20.81	5.19	14.85	13.82	16.46	7.92	19.8	29.73	55.66	105.44	71.82	69.6	168.6	90.14	112.4	49.43	28.2	16.01	27.19	63.53	7.21	15.29	4.23	13.04	10.45	8.11	0.26	18.3	44.06	9	0.61	26.18	5.6
ASMTL-AS1	0.17	0.26	0.54	0.32	0.58	0.36	0.38	0.24	0.36	0.38	0.42	0.6	0.24	0.21	0.26	0.2	0.3	0.19	0.05	0	0.42	0.21	0.29	0.03	0.32	1.89	0.35	1.43	0.44	4.22	0.3	0.47	0.48	0.57	0.64	1.41	0.41	0.31	0.76	0.09	0.4	0.17	0.23	0.31	0.34	0.07	0.47	1.28	0.23
ASNA1	4.99	5.22	7.64	2.78	6.61	4.42	2.76	2.9	2.09	3.7	3.31	2.02	0.05	0.4	0.35	3.34	2.71	11.16	4.07	20.99	10.41	14.53	9.35	4.59	271.11	204.1	137.7	312.93	250.3	364.41	276.56	426.87	4.84	10.06	36.2	20.5	82.07	72.18	123.93	160.01	210.52	133.33	144.65	147.26	283.69	154.89	2.32	276.87	101.09
ASNS	0.76	0.4	1.95	11.26	11.22	14.99	6.85	7.08	2.58	3.15	3.57	4.26	26.38	39.76	58.27	45.39	8.06	5.36	14.59	24.86	9.96	32.02	23.06	35.21	0	2.63	0	2.09	0.17	0.07	0	12.25	27.07	20.33	2.18	21.72	0.77	3.76	0.04	7.31	0	6.01	0	0	23.1	3.29	1.92	22.41	0.14
ASNSD1	53.63	54.63	41.11	44.87	40.07	47.89	33.78	31.33	26.45	21.13	29.11	32.19	16.54	89.74	36.42	62.96	4.04	38.91	24.15	45.49	17.66	19.46	35.9	23.56	5.52	12.81	35.26	7.07	8.53	11.5	10.19	28.03	35.66	19.57	15.12	2.04	25.29	25.7	17.67	18.17	35.99	13.28	17.66	11.58	4.28	54.26	15.73	21.34	92.5
ASPA	0	0.16	0	0.31	0	0	0	0	0	0	0	0	0	0	0	0	0	0.47	0.12	0	0	0	0	0	0	0	0	0	0	0	0	0	0	0	0	0	0	0	0	0	4.59	0	0	0	0	0	0	0	0
ASPDH	0	0	0	0	0	0	0	0.15	0	0	0	0	0	0	0	0	0	0	0	0	0	0	0	0	0	0	0	0	0	0	0	0	0	0	0.23	0	0	0	0	0	0	0	0	0	0	0	0	0.13	0
ASPG	0	0	0	0	0	0	0	0	0	0	0	0	0	0	0	0	0	0	0	0	0	0	0	0	0	0	0	0.11	0	0	0	0	0	0	0	0	0	0	0	0	0	0	0	0	0	0	0	0	0
ASPH	14.79	19.6	19.15	17.04	13.54	16.82	6.85	6.79	8.91	8.19	7.86	8.69	14.44	5.43	3.38	7.89	7.52	5.8	6.06	17.49	5.17	9.32	16.35	9.24	8.81	7.12	14.06	7.09	12.94	7.95	5.99	14.04	2.6	13.2	8.88	5.84	3.17	0.67	1.6	10.9	6.69	0.31	7.4	5.6	4.29	5.1	1.46	8.45	7.82
ASPHD1	0	0	0	0.1	0.11	0	0.05	0	0	0	0.16	0.04	0	0	0	0	0	0.74	0	0	0	0	0	0	0	0.2	0	3.11	0.1	0	2.07	0	0	0	0	0	0	0	0	0	0	0	0	2.79	0	0	0	0	0.08
ASPHD2	18.81	21.41	22.92	25.2	15.04	24.08	12.78	11.87	11.05	17.5	8.78	9.15	27.16	9	15.52	20.22	12.71	24.41	7.11	4.23	12.43	15.04	16.7	5.39	0.76	2.84	5.08	0.62	2.02	5.1	2.62	1.63	8.47	0.87	4.08	0.78	0	0.02	5.34	0	3.17	4.45	2.59	1.23	12.48	5.34	18.64	12.42	0.07
ASPM	105.59	138.76	125.31	114.26	93.19	109.41	94.27	110.97	118.56	88.01	71.97	58.22	68.95	64.86	53.96	52.41	5.5	21.8	10.18	7.17	20.23	29.24	14.82	17.5	40.92	26.67	36.14	41.82	14.32	29.97	25.97	54.63	35.77	27.33	21.01	17.59	8.9	3.87	5.37	17.68	15.72	11.15	3.91	7.69	33.42	30.71	39.1	24.39	28.41
ASPN	0	0.05	0.1	0.06	0.06	0	0.03	0.23	0	0	0	0	0	0	0	0	0	0	0.1	0	0	1.77	0	0	0	0	0.16	0	4.99	0	0	2.24	0	0	0.24	0.06	0.08	0	0	0	0	0	0	0	0	0	0	0	0
ASPRV1	0	0	0	0	0.22	0	0	0	0	0	0	0	0	0	0	0	0	2.42	0	5.28	2.24	0	0	0	0	0	0	0	0	0	0	0	0	0	0	0	4.53	0.03	0	0.71	3.84	0.1	0	0	0	0	0	4.88	0
ASPSCR1	4.38	4.28	5.71	11.16	12.14	12.82	5.17	6.29	7.67	7.44	8.93	5.58	15.32	41.8	6.1	0.18	14.05	13.7	11.62	14.86	8.05	7.46	21.75	15.48	3.15	3.67	5.47	0	1.28	0.07	1.69	2.85	6.91	2.92	0.89	6	1.71	2.43	20.14	4.43	10.35	0.36	4.8	1.04	0.55	0	0	0.8	0.27
ASRGL1	17.89	18.24	28.64	8.6	11.03	13.8	1.96	2.87	3.26	5.1	3.52	6.12	13.86	5.68	35.33	0	19.2	0.06	10.88	12.11	19.06	26.41	17.02	14.15	7.06	18.56	26.46	11.56	1.44	5.16	20.16	21.03	5.1	12.75	0	17.59	6.94	8.34	7.88	5.44	3.99	0.09	13.46	28.22	67.12	61.93	0.92	43.88	23.25
ASS1	12.6	14.09	17.55	25.21	23	24.94	13.68	13.25	14.33	18.01	10.05	8.33	43.74	56.26	26.84	34.71	12.99	40.63	25.35	30.15	37.78	38.38	30.01	45.66	9.87	7.67	5.28	1.93	5.44	4.3	0.53	2.12	5.61	15.38	14.31	9.14	7.34	2.49	7.05	8.39	6.96	5.6	2.68	7.4	0	0	0	0	0
ASTE1	6.96	6.49	8.52	5.83	2.88	4.45	2.51	2.15	2.99	2.5	2.22	1.16	0.17	0.11	4.1	16.43	1.55	0.21	0	7.28	3.18	14.67	2.24	3.43	5.05	0.34	0.84	35.19	14.82	8.12	10.1	27.61	10.47	0	16.09	0	0.03	0	0.28	0	0.02	0	21.84	0.02	33.03	17.66	0.14	14.95	11.55
ASTL	10.79	19.1	13.98	48.68	58.82	80.18	12.54	15.38	34.7	41.15	23.45	27.06	46.44	95.47	57.93	38.4	89.2	113.98	103.36	84.2	91.35	69.72	93.05	77.78	8.67	11.75	33.97	8.66	27.5	23.67	22.21	36.96	51.14	25.66	67.41	53.45	27.39	2.96	29.28	53.11	25.2	34.23	7.01	15.15	55.79	2.33	2.57	3.71	3.45
ASTN1	0	0	0	0	0	0	0	0	0	0	0	0	0	0	0	0	0	0	0	0	0	0	0	0	0	0	0	0	0	0	0	0	0	0	0	0	0	0	0	0	0	0	0	0	0	0	0	0	0
ASTN2	12.22	11.6	14.18	78.29	83.22	99.59	52.11	55.58	50.67	63.97	39.11	37.69	116.17	56.56	124.16	144.4	85.5	38.84	106.37	46.47	86.09	79.31	90.82	60.76	25.86	14.96	21.24	8.2	4.97	14.23	6.4	9.55	75.66	52.53	42.4	61.49	11	15.3	3.71	11.22	3.73	10.34	19.94	4.76	47.14	5.66	294.17	24.35	20.79
ASTN2-AS1	0	0.24	0	0.08	0	0	0	0.09	0	0	0.04	0	0	0	0	0	0	0	0	0	0	0	0.33	0	0	0	0	0	0	0	0	0	0	0	0	0	0	0	0	0	0	0	0	0	0	0	0	0	0
ASUN	19.47	23.92	27.95	19.07	19.73	23.61	13.04	11.99	8.97	11.52	8.32	5.63	30.48	6.05	1.03	16.58	6.8	4.74	8.5	6.02	10.58	15.74	8.67	9.79	2.23	1.71	2.9	9.54	10.37	18.36	2.3	12.28	0.33	0.39	3.78	4.85	11.75	2.42	0.02	4.01	5.76	0.24	0	4.16	9.27	15.49	0.24	7.64	17.72
ASXL1	44.21	46.08	45.85	57.6	53.89	48.49	23.57	35.08	39.2	38.94	42.29	39.98	57.82	51.58	23.86	21.43	60.5	38.97	53.33	36.62	40.08	75	51.06	54.81	15.05	7.01	8.24	8.33	19.5	2.06	1.36	9.84	27.36	21.53	26.95	16.27	5.04	0.38	12.1	5.54	1.99	0.49	4.64	6.82	14.31	5.93	0	13.38	15.64
ASXL2	10.7	11.86	10.43	9.52	6.47	11.08	6.92	9.05	8.44	8.98	9.57	8.59	7.98	13.19	13.31	4.36	14.61	3.77	13.42	12.27	12.56	21.85	17.13	10.24	11.52	23.12	16.79	18.36	16.18	13.26	6.88	24.57	12.32	8.08	15.65	12.27	22	20.46	10.71	6.99	13.07	6.62	5.09	10.61	16.67	13.1	16.89	10.35	9.59
ASXL3	6.21	6.17	6.94	11.5	15.93	17.61	6.96	8.54	10.62	12.42	7.87	8.21	9.01	5.55	10.02	27.2	8.58	2.64	6.96	6.18	9.83	13.21	14.06	8.9	1.83	1.19	0.21	0	0	3.8	0.2	0.03	2.45	1.09	1.42	1.28	0.38	0.01	0.21	0.76	1.43	0.03	1.64	0	0.31	0.84	15.12	0.22	1.4
ASZ1	2.11	6.9	2.57	1.41	1.99	1.05	0.85	1.1	1.13	0.74	0.38	0.9	0	0.12	2.76	1.95	0.04	0	3.37	0	0.63	1.85	0	0	0.94	0.09	0.21	0.51	0	0	0	0.07	0	0	2.88	2.48	0	0	0	0	2.94	0.03	0.04	0	28.83	0	0.62	6.77	0
ATAD1	38	76.21	52.95	125.08	110.14	106.89	97.4	93.17	94.22	71.86	82.53	67.77	137.7	107.67	40.07	42.11	37.36	45.05	72.69	53.57	96.14	74.79	79.99	71.64	24.6	32.11	38.66	26.52	42.17	30.68	47.44	64.54	26.73	41.45	16.57	54.37	9.79	4.21	8.77	20.35	24.9	11.56	21.75	20.01	0.36	40.26	78.86	38.58	47.49
ATAD2	24.87	29.59	31.06	37.08	28.33	35.33	25.49	28.45	37.17	29.35	19.86	20.17	43.51	31.41	14.75	24.24	2.49	3.77	3.33	5.64	2.75	0.61	3.91	3.95	131.79	81.96	104.43	76.04	35.56	56.64	46.4	92.2	5.42	59.21	10.51	21.15	32.55	45.48	28.42	51.45	61.13	28.21	34.36	56	33.1	54.11	72.74	12.44	26.26
ATAD2B	7.59	11.13	11.98	12.81	11.29	13.19	5.86	7.87	9.48	10.61	8.07	7.08	5.26	16.74	12.61	17.45	5.16	5.67	7.99	5.78	3.86	5.39	2.38	6.45	11.79	13	5.7	7.46	17.15	13.02	3.99	12.04	8.18	8.96	9.69	4.64	14.06	7.84	5.66	14.51	10.93	6.02	5.3	11.39	3.46	6.81	19.21	2.05	2.34
ATAD3A	0.39	1.02	0.89	6.66	7.07	8.09	4.63	5.24	6.31	9.36	3.77	5.16	19.23	18.34	11.12	13.26	13.08	14.19	22.81	13.88	10.54	11.12	16	5.81	2.86	3.98	0	4.95	2.79	4.86	6.84	4.62	14.29	14.87	7.02	1.47	0.38	0.09	0.04	0.48	0.47	3.66	0.7	3.15	19.36	5.88	0	11.86	0
ATAD3B	0.12	0.19	0.12	0.74	0.82	0.89	0.53	0.39	0.42	0.69	0.43	0.33	4.15	2.19	1.98	1.44	2.08	0.56	2.51	0.97	1.26	0.96	0.56	0.41	15.46	26.85	27.1	54.09	37.7	41.1	25.65	70.21	5.86	1.2	3.75	0	21.69	4	29.41	9.51	16.02	22.33	26.07	25.48	75.77	36.41	0.85	97.74	36.35
ATAD3C	25.06	43.56	54.9	32.16	38.08	27.94	21.6	20.66	29.81	39.94	7.18	6.43	21.41	41.55	16.23	30.46	16.73	7.34	15.27	11.32	18.21	4.99	20.93	20.98	15.16	26.2	44.39	12.05	26.49	14.9	24.71	22.27	41.14	27.19	39.66	18.33	12.81	13.32	10.58	5.86	13.71	19.63	5.49	8.26	35.39	6.13	21.88	15.89	8.31
ATAD5	14.66	22.65	21.5	29.31	22.33	31.21	14.26	18.37	20.39	17.12	11.56	11.92	8.56	10.9	13.22	8.26	1.44	9.41	3.39	0.37	3.35	5.91	3.38	3.35	5.08	6.66	7.38	15.43	7.38	4.13	4.53	15.38	7.97	3.28	6.53	4.51	1.94	2.91	11.4	1.26	6.63	4.19	4.71	2.84	23.65	20.93	32.9	12.78	5.4
ATAT1	0.98	0.94	0.5	2.37	2.17	1.93	0.64	0.54	2.81	2.65	1.08	1.58	3	0	0	0	0.43	7.03	0	1.2	2.39	4.74	2.19	2.23	14.74	4.54	0.61	6.51	3.66	2.67	9.01	2.91	7.06	0	2.44	0	0.24	0.18	1.21	0.16	5.23	0	10.52	0.48	3.14	0	0.17	2.18	4.06
ATCAY	0.89	0.85	0.58	1.22	1.3	1.49	1.76	1.93	2.65	2.33	1.1	1.59	1.47	1.34	1.32	1.37	1.38	1.15	1.59	1.56	1.49	0.89	1.46	0.97	2.49	2.08	2.23	1.07	1.35	0.88	0.72	0.75	4.11	1.97	2.43	3.19	2.09	2.19	1.88	1.23	2.39	1.76	1.34	1.54	1.79	0.58	3.38	6.19	0.58
ATE1	14.47	13.89	14.93	20.1	17.1	19.69	7.78	8.41	7.44	6.75	13.54	10.86	11.19	21.36	13.44	12.35	8.13	30.55	17.87	28.46	14.31	11.5	14.14	12.78	1.51	2.21	6.58	4.08	0.17	0	0.44	0.39	3.34	4.57	8.92	2.67	13.11	10.18	5.01	3.25	16.62	5.84	15.89	8.2	11.13	2.65	45.51	11.39	13.1
ATE1-AS1	0	0.12	0	0.19	0	0	0	0	1.1	0	0	0	0	22.1	0.6	0	0	0	0	0	0.08	0	0	0	0	0	0	0	0	0	0	0	0	0	5.67	0.17	0	0	0	0	0	0	0	0	0	0	0.8	0	0
ATF1	4.94	9.8	7.71	9.49	10.42	6.82	5.26	4.54	6.62	4.72	2.82	3.68	18.68	0	0.38	7.35	6.91	8.54	5.65	5.06	5.66	8.32	6.08	3.18	57.24	71.5	96.97	113	47.51	29.64	37.39	63.5	16.33	41.1	19.57	11.04	148.42	136.76	87.61	178.16	201.71	128.38	90.39	93.13	6.55	21.63	0	12.75	46.14
ATF2	32.59	46.28	49.68	57.73	50.33	84.16	50.9	44.52	44.93	49.31	55.6	63.34	84.78	134.02	79.83	111.91	47.68	91.33	110.08	74.58	117.45	82.41	131.87	118.85	18.23	11.39	29.79	22.65	13.51	31.53	12.31	47.99	35.65	34.88	37.99	39.01	17.84	38.1	33.52	38.91	15.87	4.02	33.58	44.52	7.74	3.17	138.98	6.06	12.26
ATF3	0	0	0	0	0	0	0	0	0	0	0	0	1.04	0.04	0	0	10.04	0	10.73	0.07	0	0	4.39	5.17	142.19	36.21	270.56	13.39	19.84	68.66	31.39	75.03	90.79	116.35	106.81	74.16	37.26	46.46	76.24	23.38	55.21	2.4	117.6	39.15	186.73	76.29	2.44	153.3	136.91
ATF4	88.22	48.25	65.06	149.56	163.04	145.44	145.5	139.65	154.94	202.72	196.27	180.92	340.31	286.68	303.9	408.97	341.5	373.2	378.49	312.21	269.67	261.14	283.04	223.42	977.68	1054.39	823.94	913.32	1255.09	908.51	1061.96	1127.96	195.11	148.54	249.47	374.1	534.1	616.54	1073.69	1055.14	840.49	745.26	1064.12	1063.67	2204.82	1021.73	2465.6	2823.35	1214.5
ATF5	5.51	6.56	8.37	23.11	19.36	9.86	16.01	17.53	21.03	27.32	21.84	23.23	20.7	26.34	6.92	8.53	20.65	17.19	12.17	21.61	8.74	10.92	5.22	12.82	1.38	4	3.51	5.83	0.14	1.64	0	1.78	0.72	3.64	6.66	3.65	0.11	0.9	4.95	4.94	0.13	17.98	0.04	1.95	2.61	5.12	5.29	5.82	3.44
ATF6	34.84	33.02	36.18	38.3	31.69	34.15	21.43	22.44	20.19	21.93	12.27	15.84	20.19	25.28	23.42	21.04	15.39	18.68	4.78	8.74	15.27	30.61	13.57	9.58	2.66	0.44	1.14	3	8.94	5.53	0.1	0.17	1.02	9.3	5.69	11.26	0.85	2.68	0.19	0.24	6.34	0.38	1.46	0.46	1.09	0.06	2.54	8.58	4.87
ATF6B	2.31	2.97	2.59	4.64	4.95	5.41	5.38	5.18	3.42	4.24	2.96	3.01	10.53	10.87	27.15	9.23	9.98	0.09	14.05	0.2	2.02	5.59	6.69	8.45	2.6	0.73	6.35	0.38	1.24	5.68	2.64	0.18	11.98	4.51	12.61	2.62	0	0	0	0	1.06	0.76	0.06	0	0.13	0.06	0	6.9	1.42
ATF7	17.04	20.84	26.98	18.68	15.06	21.62	15.78	16.01	15.17	13.92	12.98	15.33	21.15	22.42	7.67	37.62	44.1	23.91	22.17	13.11	28.45	46.46	37.5	47.56	21.06	18.18	12.48	7.92	0.99	12.81	7.01	21.12	3.65	14.35	4.39	15.74	3.44	19.88	2.06	13.05	3.24	0.54	10.57	6.42	2.89	17.53	0.51	9.4	27.04
ATF7IP	13.52	19.09	25.82	39.52	30.35	34.46	17.68	19.3	24.58	25.49	20.02	22.35	22.93	24.87	23.39	30.83	9.58	15.91	16.8	18.36	30.05	31.42	22.52	22.3	88.98	66.64	47.98	39.97	57.86	61.03	54.63	61.17	35.71	30.07	14.37	22.82	18.75	23.18	31.58	40.12	39.29	55.5	51.63	51.38	12.85	41.44	30	25.63	15.1
ATF7IP2	2.6	1.52	4.51	16.24	21.17	20.06	11.03	11.06	12.51	8.46	10.92	12.27	19.04	24.47	14.63	50.36	8.68	28.58	16.97	18.18	18.32	23.48	21.75	18.21	0	0	4.5	0.48	11.52	0	0.09	7.51	9.65	0.17	0.57	0.06	1.67	0.06	4.08	4.2	0.41	0.08	0.02	0.97	2.37	0.12	59.65	0.12	3.39
ATG10	36.48	27.3	29.34	14.36	16.68	20.86	10.44	6.26	7.93	9.04	6.64	4.78	28.67	4.01	51.77	1.66	8.16	7.84	4.45	5.3	2.15	8.32	7.57	6.54	0.99	0.49	6.14	0.3	13.15	24.72	48.98	13.14	2.71	2.19	1.17	6.45	6.89	1.65	1.26	7.69	5.2	0.29	5.33	6.28	13.46	19.54	6.36	30.76	28.91
ATG101	7.58	8.09	9.08	5.68	11.71	8.04	3.98	5.97	4.89	2.95	3.09	4.36	16.19	0	2.53	2.68	43.75	0.11	13.55	11.75	1.9	15.28	5.99	8.08	666.36	515.79	350.99	408.58	792.88	868.5	591.49	647.29	63.07	74.63	17.73	31.06	296.86	284.47	247.72	294.91	423.83	340.3	168.07	273.52	115.09	138.81	327.25	113.15	93.99
ATG12	5.03	4.23	6.05	3.93	2.74	3.89	2.3	1.72	1.11	1.37	1.62	1.51	0.02	0.19	4.29	0.02	0.41	0.78	1.54	0.18	2.18	1.58	0.54	3.38	209.12	152.67	248.55	174.95	130.44	161.19	159.53	239.24	11.43	18.53	28.73	22.86	174.83	224.13	191.52	243.7	223.1	237.82	247.11	137.46	222.89	107.43	43.44	165.44	90.11
ATG13	3.24	1.76	2.15	9.56	13.04	12.36	6.67	6.88	10.22	8.26	5.17	6.64	5.12	15.62	4.07	2.61	9.32	17.7	4.32	24.66	11.27	8.82	3.89	10.86	70.1	92.31	87.39	114.31	91.3	66.36	95.27	101.22	15.13	7.04	8.36	7.64	62.6	79.24	86.42	60.15	83.28	67.54	59.01	62.61	29.8	41.67	0.76	22.93	61.8
ATG14	36.71	29.53	37.38	63.99	62.44	71.34	52.38	62.58	64.4	53.37	46.43	41.59	46.56	48.8	46.24	42.58	19.97	35.64	13.7	36.3	34.81	26.19	32.29	43.39	270.43	221.94	209.4	160.78	159.76	171.14	189.22	183.17	51.5	45.4	17.27	30.21	77.32	111.94	69.63	179.6	97.58	86.33	151.55	236.02	58.93	70.38	51.53	27.81	65.24
ATG16L1	9.7	8.65	10.21	9.08	6.4	10.05	3.62	6.81	6.95	5.01	9.18	9.67	0.38	24.51	0.22	0.65	16.88	26.43	10.92	7.02	15.8	10.21	16.31	8.76	138.98	53.83	108.45	124.36	93.58	133.24	103.12	114.72	7.89	3.62	3.86	29.72	80.98	72.62	82.82	89.21	30.86	82.52	104.27	70.46	16.65	63.39	0.36	46.21	41.16
ATG16L2	0	0	0	0.19	0	0.06	0.04	0	0	0	0.47	0.21	0	0	0	0	0	0	0	0	0	0	1.62	0	0	0	0	0	0.2	0	0	0	0	0	0	5.45	0	0.91	0	0	0	0	0	0	0	0	0	0	0
ATG2A	0.17	0.06	0	0.92	0.41	1.22	0.52	0.63	0.49	0.33	0.32	0.29	0.19	4.11	0.26	5.54	0.02	0.01	0.37	0.19	1.3	0.91	1.94	1.76	77.74	71.16	24.26	80.88	75.36	73.04	75.11	50.85	3.03	0.05	8.44	8.26	15.51	23.61	34.08	20.02	34.4	25.37	23.54	58.32	28.99	66.53	23.74	30.18	35.74
ATG2B	2.78	4.9	4.65	8.26	9.31	12.57	6.35	6.36	10.1	6.71	6.51	6.16	3.27	6.55	8.71	1.92	10.07	9.47	6.19	6.18	7.66	4.83	11.95	8.69	0.52	4.46	5.31	0.24	0.86	0.26	1.68	0.54	8.84	18.49	9.86	3.95	3.38	0.24	3.7	1.86	3.49	2.37	5.47	4.96	0	0.15	29.36	0.22	0.55
ATG3	22.78	28.92	26.34	56.63	62.61	57.96	23.78	24.76	26.2	23.6	22.57	26.56	86.28	14.99	15.02	42.25	18.52	57.76	32.46	37.56	20.33	25.14	35.87	31.25	437.25	360.77	607.12	1000.34	1253.55	512.1	790.11	555.73	66	106.26	32.82	62.41	429.27	539.29	587.3	517.7	589.01	766.91	413.25	722.27	1039.97	715.71	68.86	964.32	775.16
ATG4A	15.7	19.98	16.09	21.33	35.31	29.79	20.01	16.66	15.68	16.87	15.54	11.18	30.74	42.7	37.1	13.5	32.98	10.43	20.03	26.69	26.44	45.4	20.99	32.19	53.31	7.62	59.08	57.85	34.91	74.91	67.67	70.89	5.11	31.74	6.29	25.52	1.07	41.91	24.4	4.18	29.03	0.45	36.24	0.11	3.18	11.56	5.4	21.12	8.4
ATG4B	2.06	3.44	2.25	15.12	15.61	14.74	8.02	6.16	9.99	9.31	4.77	4.62	7.62	19.15	12.63	8.91	7.04	10.12	16.36	4.74	11.33	12.7	12.83	8.72	9.24	9.81	5.88	13.54	15.84	9.4	23.14	5.31	29.44	11.66	6.46	12.26	5.36	3.13	1.66	3.47	3.49	1.44	13.01	5.8	0	5.96	0.25	0.59	4.55
ATG4C	45.26	48.67	54.63	23.22	30.23	32.03	14.71	21.84	15.92	12.85	13.88	11.69	14.29	3.64	13.5	2.16	0.69	4.75	2.07	18.59	6.86	7.2	10.62	6.79	2.81	0	1.93	0	0.21	3.59	10.65	0	0	3.87	2.21	3.52	1.29	1.88	1.41	0.31	8.04	23.2	0.27	0	25.57	14.22	1.86	20.15	14.86
ATG4D	0.67	3.2	2.71	4.78	5.7	7.04	6.16	5.06	4.61	3.5	2.81	4.77	7.55	2.22	0.83	0	4.79	11.35	5.01	0.07	10.4	10.19	3.34	3.61	6.01	21.24	4.85	10.8	17.42	0.69	25.54	13.24	3.78	6.3	0.11	0	1.9	5.81	37.18	2.15	5.24	11.17	9.76	7.26	58.62	17.09	0.21	24.43	27.95
ATG5	37.5	38.26	42.53	58.78	61.78	56.83	54.13	50.66	35.68	25.91	29.9	22.8	27.23	64.78	31.17	28.25	23.21	28.28	49.11	43.46	31.66	51.8	47.48	21.28	395.51	291.34	228.27	249.29	238.69	344	361.56	372.62	9.17	17.83	11.26	34.5	229.85	232.64	348.15	278.67	328.31	355.06	303.36	305.45	222.48	225.35	23.46	149.08	188.91
ATG7	7.64	4.96	7	13.84	21.48	22.76	14.87	13.06	11.49	13.51	11.59	11.29	27.78	13.45	13.76	15.46	19.2	8.02	15.27	21.66	30.48	22.64	25.11	20.84	8.89	12.81	7.03	10.59	20.27	25.47	9.1	9.49	17.32	2.54	8.94	4.03	5.24	2.69	2.57	6.2	8.8	29.19	7.11	8.46	7.96	3.14	0.07	15.37	11.27
ATG9A	0.14	0.16	0.16	1.29	4.05	2.55	1.66	1.01	2.06	2.63	2.23	1.2	6.91	0	0.06	0	0	3.12	1.73	5.95	4.81	0.2	3.84	5.89	85.56	116.57	86.1	134.71	159.71	98.04	102.82	108.02	31.79	0.83	0.47	6.2	41.65	21.18	79.2	37.38	89.3	59.54	21.83	84.61	36.73	43.64	0.28	53.02	101.02
ATG9B	0	0.19	0	0	0.04	0.03	0.3	0.04	0	0.04	0	0	0	0	0	0	0	0.04	0	0	0	0	0	0	21.18	43.48	39	43.21	40.15	16.39	38.8	27.41	0	0	0	0	12.22	3.14	35.73	8.75	11.51	6.87	25.02	38.21	49.56	23.57	0.09	24.63	22.19
ATHL1	0	0	0	0	0	0	0	0	0	0	0	0	0	0	0	0	0	0	0	0	0	0	0	0	0	0	0	0	0	0	0	0	0	0	0	0.05	0	0	0	0	0	0	0	0	0	0	0	0.67	0
ATIC	35.6	29.41	29.47	53.69	43.72	61.09	49.9	56.06	39.46	35.38	33.41	34.58	41.17	46.62	90.07	41.39	41.85	53.51	45.87	69.34	49.7	63.45	66.23	69.45	53.09	28.77	60.38	46.39	57.17	37.81	77.4	53.2	43.25	25.19	16.94	32.54	6.8	5.57	16.14	14.58	25.07	3.11	14.16	22.92	96.03	67.28	128.85	45.52	84.56
ATL1	0.27	0.51	0.43	0.83	0.3	0.48	0.32	0.52	1.38	0.49	0.38	0.17	0	2.84	0.16	0	0	0	1.3	0.02	0	0	0	0.02	0	0	0	0	0.11	0	0	0.09	0	7.31	0	0	0	0	0	0	0	0	0	0	0	0	0	0	0
ATL2	42.14	60.29	51.86	48.68	67	66.3	62.11	63.74	71.49	45.75	71.11	64.04	133.39	161.13	77.95	222.53	108.37	135.14	116.11	142.41	93.55	91.43	107.62	110.21	59.18	18.25	10.43	50.89	27.04	46.01	37.26	29.99	16.32	58.53	25.34	13.04	27.18	11.7	30.46	10.96	30.48	17.87	23.78	33.73	10.63	20.23	0.77	18.41	21.16
ATL3	7.28	14.8	9.97	38.61	29.51	31.11	17.4	18.55	23.84	24.58	14.46	14.78	42.62	47.63	35.78	34.09	29.35	35.38	25.5	23.55	27.64	29.22	29.86	38.83	1.61	2.64	9.58	2.58	8.36	5.34	3.41	0.45	20.09	25.08	10.65	8.19	2.54	5.31	4.69	3.25	3.14	6.96	2.36	4.23	1.42	14.3	9.26	7.75	13.9
ATM	5.45	6.79	5.06	6.93	5.68	5.62	3.13	4.12	2.81	5.09	2.74	2.95	3.17	5.82	3.14	2.54	1.87	0.45	0.99	1.72	1.39	0.2	0.4	1.2	4.04	3.17	2.62	4.68	1.69	6.04	7.65	1.8	7.14	1.53	5.94	3.18	1.89	0.34	0.68	4.16	1.68	0.57	1.71	4	0.59	0.64	1.49	2.82	0.76
ATMIN	40.3	45.28	50.16	58.43	60.17	66.05	33.79	33.59	39.44	34.81	36.83	31.2	45.89	79.39	72.35	67.75	61.64	78.64	55.31	69.54	62.78	75.32	57.02	50.27	88.42	99.99	72.17	73.1	67.7	4.4	42.03	27.5	9.78	70.43	29.35	33.32	112.46	159.89	106.64	61.23	149.86	157.02	64.17	115.29	68.52	51.45	0.58	82.35	35.78
ATN1	0.35	0.49	0.6	2.1	3.15	3.01	2.7	2.74	2.67	3.94	2.34	2.98	0.31	5.25	0.31	4.38	1.1	4.22	0.94	0.63	1.06	3.75	0.56	0.19	0.03	0.1	0.38	0.1	0	0.5	0.04	0.55	3.38	4.81	1.1	2.46	0.18	0.13	1.5	1.25	0.32	0.2	0	1.3	0	0.41	0	0.09	0.03
ATOH1	0	0	0	0	0	0	0	0	0	0	0	0	0	0	0	0	0	0	0	0	0	0	0	0	0	0	0	0	0	0	0	0	0	0	0	0	0	0	0	0	0	0	0	0	0	0	0	0	0
ATOH7	0	0.14	0	0	0	0	0	0	0	0	0	0	0	0	0	0	1.13	0	1.13	0.04	0	0	0	0	0	0	0	0	0	0	0	0	0	0	0	0	0	0	0	0	0	0	0	0	0	0	0	2.65	0
ATOH8	0	0	0	0	0	0	0.01	0	0	0	0.09	0.1	0	0	0	0	0	0	0	0	0	0	0	0	0	0	1.14	0.38	0	0	0	0	0	0	0	0	0	0	0	0	0	0	0	0	0.02	0	0	0.02	0.1
ATOX1	68.88	48.4	40.71	23.21	19.62	34.56	21.78	24.8	25.95	16.32	12.65	22.7	1.79	6.94	14.89	58.25	32.43	33.04	51.28	11.6	43.08	22.68	62.51	48	16.09	38.92	27.76	60.12	13.82	14.1	17.32	36.92	30.11	7.19	27.38	24.8	90.01	62.41	57.67	31.15	39.76	12.02	21.87	31.28	41.76	30.05	6.14	58.33	76.79
ATP10A	0.02	0.02	0	0	0	0	0	0.01	0	0.01	0	0.04	0	0	0	0	0	0	0.77	0	0.14	0	0	0	0.43	0.36	4.08	0.2	2.6	0.21	2.37	2.76	0	0	0	1.63	11.18	4.97	8.46	3.45	4.55	9.82	6.75	1.6	0	1.77	0	1.3	2.68
ATP10B	0.86	0.89	1.02	1.92	1.91	1.68	1.2	0.83	0.6	0.46	0.8	0.75	0.4	0	0	0	5.38	4.18	0.34	3.71	3.28	2.31	1.65	4.61	0	0.26	0.38	0	0.34	0	0	0.1	0	0.02	0.02	0.69	0.18	0	0.3	0	0.59	0	0	0.01	0	0	0	0	0
ATP10D	11.24	15.36	20.96	6.23	10.19	5.63	5.8	7.02	10.18	9.04	1.67	1.48	25.3	0.43	0.82	0.74	3.16	4.02	1.39	9.57	2.88	0.2	1.56	5.56	2.24	0.44	0	0.03	0	0	0	0	17.33	21.55	17.78	27.2	4.67	0.89	1.51	0.33	7.44	1.06	0.47	3.44	3.07	0	1.59	0	0
ATP11A	4.4	6.42	6.64	6.97	6.58	8.54	3.76	4.57	5.29	4.6	4.77	4.24	9.79	4.85	0.75	3.58	1.69	9.5	4.34	0.68	7.36	3.44	11.05	12.22	0.3	0.05	0.04	0.35	0	0	0	0	5.63	1.16	0.86	1.13	1.25	0.06	0.6	0.27	0.89	0.75	0.36	1.72	2.9	3.84	1.07	6.27	3.1
ATP11A-AS1	0	0	0	0	0	0	0.03	0.03	0	0.04	0	0	0	0	0	0	0.36	0	0	0	0	0.03	0	0	0	0	0	0	0	0	0	0	0	0	0	0	0	0	0	0	0	0	0	0	0	0	0.69	0	0
ATP11AUN	0	0	0	0	0	0	0	0.03	0.12	0	0	0	4.62	0	0	0	0	0	0	0	0.49	0	0	0	0	0	0	0	0	0	0	0	4.32	1.88	0.81	3.36	0	0	0	0	0	0	5.32	0	0	0	0	1.71	0
ATP11B	8.47	11.83	12.57	13.11	13.2	19.62	8.22	9.2	11.24	8.81	11.61	8.18	13.72	14.71	3.14	16.12	12.52	11.29	12.27	18.5	17.49	11.08	12.85	14.1	27.96	10.36	25.08	28.22	12.92	5.95	12.17	29.41	9.66	13.15	13.19	10.66	4.76	12.54	16.37	2.37	8.32	7.9	2.34	6.93	19.1	16.22	11.24	20.94	20.19
ATP11C	2.6	2.29	4.36	6.56	2.37	1.86	1.36	1.19	1.77	2.12	2.19	1.51	3.4	11.64	0.09	3.21	0.04	2.44	1.51	0.01	2.41	3.59	3.46	2.29	17.69	19.07	2.95	10.62	5.63	0.2	12.5	7.97	3.94	0.17	1.98	11.55	2.63	7.83	0.89	5.1	2.04	0.17	5.34	2.12	22.32	18.36	3.3	14.19	9.34
ATP12A	0	0	0	0	0	0	0	0.02	0	0	0	0.08	0	0	0	0	0	0	0	0	0	0	0	0	0	0	0	0	0	0	0	0	0	0	0	0	0	0	0	0	0	0	0	0	0	0	0	0	0
ATP13A1	2.97	7.29	7.64	3.35	4.63	8.62	4.62	5.57	5.54	3.79	4.11	3.98	10.09	14.83	0.62	3.44	4.5	4.33	7.93	2.65	10.06	8.48	8.14	8.18	6.85	9.41	7.22	10.1	6.17	18.82	7.3	10.36	3.06	2.11	4.44	7.76	2.44	1.35	11.28	8	4.91	21.8	10.71	0.96	11.58	6.62	0	10.32	5.64
ATP13A2	1.13	1.87	2.45	1.37	1.68	2.07	1.24	1.3	2.23	1.97	0.71	0.81	1.91	0	0	1.6	2.04	0.78	1.48	1.98	2.87	0.62	2.9	0.61	1.01	0.35	4.19	4.68	0.24	0	0.21	0	0	3.14	5.55	0	1.25	0.89	0.18	3.46	0.28	0.21	0	0.39	0.38	1.9	0	0.61	1.14
ATP13A3	17.02	31.96	29.86	40.58	29.45	40.68	24.59	26.65	32.72	26.5	29.23	26.63	70.11	25.88	22.65	51.03	20.61	31.66	28.25	38.03	30.15	19.06	28.22	29.33	24.19	18.19	14.52	40.92	11.07	20.72	8.64	28.93	19.91	31.17	12.55	33.41	9.84	18.42	16.6	17.82	22.32	10.48	5.69	19.04	35.47	19.33	5.31	51.58	30.56
ATP13A4	0.42	0.39	0.45	0.23	0.32	0.6	0.21	0.13	0.65	0.18	0.11	0.34	0.51	2.78	0.08	0.11	1.24	0.01	0	0.01	0	2.07	1.04	0.12	0.06	0.08	0.02	0.05	0.02	0.01	0.14	0.01	0.1	2.69	2.03	0.09	0.03	0.01	0.01	0.01	0.02	0.01	0	0.03	0	1.25	0.1	0	0.02
ATP13A4-AS1	0	0	0	0	0	0	0	0	0	0	0	0	0	13.54	0.26	0	0	0	0.48	0	0	0	0	0	0	0	0	0	0	0	0	0	0	0.09	7.49	0	0	0	0	0	0	0	0	0	0	0	0	0	0
ATP13A5	1.12	2.96	3.08	1.07	2.87	3.82	0.71	0.39	0.57	0.75	0.37	0.46	9.48	1.81	21.39	0	3.34	1.23	2.13	3.01	5.06	1.84	2.82	0.07	2.26	0	0	0.1	0	0	0	0	0.29	0.63	0.44	0.21	0	0	0.1	0	0	0	2.16	0	0	0	0	0	0
ATP13A5-AS1	0	0	0	0	0	0	0	0	0	0	0	0	0	0	0	0	0	0	0	0	0	0	0	0	0	0	0	0.09	0	0	0	0	0	0	0	0	0	0	0	0	0	0	0	0	0	0	0	0	0
ATP1A1	181.15	271.34	225.81	147.8	120.81	166.3	202.91	232.02	226.28	165.89	170.13	178.84	275.09	270.31	199.96	321.46	205.85	246.97	206.53	252.88	280.84	302.09	285.31	258.79	36.06	83.8	58.87	28.46	25.59	44.41	33.67	60.08	119.5	102.34	132.77	122.7	37.19	32.24	35.67	36.36	41.06	57.7	24.21	29.79	105.91	37.42	2.17	56.62	96.84
ATP1A1-AS1	0.41	0	1.07	2.1	1.82	1.34	0.57	0.45	0.64	0.16	0.42	0.86	16.11	0.04	24.87	0	0	1.6	0.14	0	1.15	0	0.55	0.13	0	0	0	0	0	0	0	0	1.09	0.39	0	0	0	0	0	0	0	0	0.3	0	0.27	0	0	0	0
ATP1A2	0	0	0.02	0	0	0.05	0.01	0.03	0	0.04	0.03	0.03	0.35	8.35	1.29	0.02	0.23	0.06	0	0	1.2	0.06	0.02	1.28	0	0.03	0.04	0.03	0	0.05	0	0	0.14	0.03	0.03	0	0.05	0.05	0	0	0.01	0.05	0.03	0.04	0.05	0	0.12	0.02	0
ATP1A3	0	0	0	0	0	0	0	0.02	0	0.05	0	0	0	0	0.12	0	0	0	0	0	0	0	0	0	0	0	0	0	0	0	0	0	0	0	0.2	0	0	0	0	0	0	0	0	0	0	0	0	0	0
ATP1A4	0	0	0	0	0	0	0	0	0	0	0	0	0	0	0	0	0.02	0	0	0.11	1.65	0.02	0	0	0	0	0	0	0	0	0	0	0	0	0	2.42	0.07	0	0	0	0	0	0	0	0	0	0	0	0
ATP1B1	405.32	371.8	390.25	434.46	354.42	352.72	234.71	342.9	292.26	348.39	344.83	430.72	257.79	353.11	338.16	260.87	310.7	299.43	241.12	225.89	341.09	293.65	233.53	271.03	9.95	60.54	97.52	55.59	18.88	24.19	24.71	47.31	59.55	127.08	92.99	108.52	64.93	54.63	56.19	76.69	71.18	62.12	34.47	41.26	104.85	78.43	79.36	58.57	40.7
ATP1B2	0.17	0.14	0.08	0.65	0.77	0.78	0.33	0.51	0.79	0.81	0.75	0.8	0.5	1.58	2.32	0.34	3.22	0.19	2.56	0.29	0.51	0.3	0.71	0.82	40.07	81.71	28.46	26.41	14.92	1.22	5.71	4.03	3.52	5.32	5.31	1.22	43.71	59.45	3.63	17.48	6.59	10.56	4.51	18.69	45.87	35.49	1.63	45.68	82.6
ATP1B3	43.31	47.79	42	28.21	31.84	37.2	32.56	26.35	28.05	29.88	21.84	20.25	31.95	10.16	3.61	21.43	13.52	15.24	19.42	11.62	9.67	24.06	21.47	39.67	117.74	135.84	264.82	167.06	152.25	133.04	154.3	119.39	125.61	157.75	65.28	64.86	336.89	472.85	328.68	280.89	351.19	349.19	333.6	285.22	298.62	292.35	74.76	216.56	372.37
ATP1B4	0.1	0.13	0.12	0.33	0.23	0.18	0.21	0.29	0.2	0.16	0.17	0.21	0.24	0.22	0.05	0.09	0.2	0.35	1.24	0.37	0.06	0.1	0.2	0.09	0.52	0.1	0.16	0.08	0.45	0.22	0.3	0.91	7.69	0.45	0.19	0.14	0.39	0.4	0.18	0.38	0.51	0.77	0.41	0.26	0.35	0.13	0.61	0.32	0.1
ATP2A1	0.03	0	0	0.93	0.93	1.95	1.13	0.61	1.39	1.57	0.59	0.42	0	10.02	0.21	0	0.35	3.64	0	0	0.2	0	0	0	0	0	0	0	0	0	0	0	2.73	0.33	0.22	0.05	3.42	0	0	0.37	0.14	0	0	0.5	0	0	0	0	0
ATP2A1-AS1	0	0	0	2.13	1.04	1.13	0.69	2.67	1.39	2.66	1.7	0.57	0	0	0	0	0	2.04	0	0	0	0	0	0	0.32	0	19.44	0	0	0	0.35	0	28.1	0	0	0	0	0.14	0	0	12.74	0.24	0	0	19.77	1.71	0	8.58	0
ATP2A2	15.2	20.03	21.97	58.2	54.39	99.23	39.48	42.92	33.35	28.14	34.78	31.29	65.37	38.9	43.86	44.54	32.23	60.96	33.44	50.11	74.42	77.67	83.11	67.55	35.08	20.78	25.39	23.93	20.66	12.96	16.42	24.77	30.7	47.33	29.6	49.41	19.81	12.72	8.18	17.78	28.11	33.61	6.66	27.01	3.67	10.12	0.25	8.32	8.48
ATP2A3	1.49	2.12	2.96	5.71	5.05	7.22	2.48	2.33	1.87	2.7	5.87	4.79	7.22	11.47	5.9	0	3.11	0.9	5.87	0.39	8.79	5.01	3.38	9.1	0	0.7	1.46	0	0	0	1.82	0	0.94	2.82	0	0	1.9	11.18	1.15	2.29	0.97	0.12	0.14	0	1.33	0.25	0	4.38	2.53
ATP2B1	216.08	208.53	198.49	233.2	166.65	260.42	189.09	226.59	183.49	193.47	146.73	150.58	133.1	98.04	97.81	76.19	49.01	40.34	39.53	31.6	50.1	73.95	36.51	32.42	43.66	51.09	61.86	42.38	34.98	26.6	27.48	25.75	64.72	104.18	72.69	89.13	37.2	20.88	17.19	22.79	18.9	15.22	13.34	8.88	24.18	20.78	129.18	23.14	46.13
ATP2B2	0.06	0.08	0.33	0.17	0.05	0.25	0.08	0.03	0.09	0.16	0.04	0.04	0	1.62	0.06	0	0.03	0	0.42	0	0	0.49	0.74	1.27	0	0	0	0	0	0	0	0	0	0	0	0	0	0	0	0	0.31	0	0	0	0	0	0	0	0
ATP2B2-IT2	0	0.48	0	0	0	0	0	0	0	0	0	0	0	0	0	0	0	0	0	0	0	0	0	0	0	0	0	0	0	0	0	0	0	0	0	0	0	0	0	0	0	0	0	0	0	0	0	0	0
ATP2B3	0	0	0	0	0	0	0	0	0	0	0	0	0	0	0	0	0	1.85	0	0.17	0	0	0	0	0	0	0	0	0	0	0	0	0	0	0	0	0	0	0	0	0	0	0	0	0	0	0	0	0
ATP2B4	66.77	77.08	69.35	78.59	50.02	63.2	50.58	61.34	76.02	73.74	69.62	68.18	48.25	74.36	85.65	66.38	39.15	64.17	47.14	42.01	65.19	83.43	77.75	57.43	2.42	5.21	1.87	1.71	5.18	0	2.78	1.63	22.46	28.08	31.25	21.41	4.06	8.88	5.41	4.68	9.45	2.95	2.4	2.11	0	0.58	4.6	0.83	1.59
ATP2C1	12.7	29.14	20.57	52.57	58.94	51.59	31.53	28.36	39.44	25.88	33.42	33.97	71.64	64.05	36.44	49.3	49.08	13.4	31.41	69.15	46.01	28.27	46.74	39.32	34.49	8.2	27.67	49.71	15.03	37.16	16.26	36.65	16.9	46.76	20.82	27.97	18.73	7.03	44.9	15.84	39.2	9.33	26.93	30.53	4.25	35.55	0.31	16.88	20.82
ATP2C2	31.63	41.04	36.9	41.3	33.54	49.42	31.05	36.91	35.87	39.73	29.16	30.21	23.72	42.52	20.83	35.42	10.2	43.77	23	16.57	37.74	25.72	32.75	33.91	5.76	5.64	0.56	0.07	2.5	0.08	1.32	7.98	15.57	19.12	4.27	5.85	0	2.53	13.24	2.15	15.33	0.28	0.1	0.08	0	0	17.17	1.92	2.68
ATP4A	0	0	0.07	0	0.09	0.04	0.19	0.08	0.02	0.27	0	0.12	0	0	0	0	0	0	0	0	0.98	0	0	0	0	0	0	0	0	0	0	0	0	0	0	0	0	0.59	0	0	0	0	0	0	0	0	0	0	0
ATP4B	0	0	0	0	0	0	0	0	0	0	0	0	0	0	0	0	0	0	0	0	0	0	0	0	0	0	0	0	0	0	0	0	0	0	0	0	0	0	0	0	0	0	0	0	0	0	0	0	0
ATP5A1	394.46	538.43	500.07	328.01	301.09	258.64	257.06	349.89	442.21	345.57	337.51	338.71	319.4	359.85	242.75	371.42	577.35	579.58	470.86	475.96	368.95	290.87	396.44	428.1	293.94	178.69	206.99	145.28	207.97	182.48	156.37	162.08	482.34	567.42	345.03	444.31	54.35	30.85	88.15	84.47	100.35	8.13	25.73	51.46	311.55	326.54	163.21	232.6	246.45
ATP5B	197.9	229.33	209.97	319.53	303.28	207.88	243.59	311.94	405.29	342.87	454.8	429.03	422.62	359.94	295.32	591.95	360.52	406.71	263.82	330.52	336.36	374.99	398.2	352.96	341.39	546.7	261.34	177.69	242.8	276.95	349.63	154.68	437.09	413.47	312.65	368.05	69.93	24.73	84.05	110.2	96.77	89.82	122.15	118.49	9.28	77.67	5.3	16.81	130.41
ATP5C1	382.2	369.94	347.21	142.75	164.16	130.77	267.24	244.16	167.94	197.59	261.35	288.71	405.71	467.15	294.42	388.28	389.13	227.56	316.78	216.48	275.89	342.18	324.39	255.71	161.04	137.14	60.88	98.17	42.14	82.97	69.03	114.5	430.47	408.28	149.02	279.45	141.87	209.3	199.9	186.31	260.54	128.33	103.19	190.61	61.75	55.75	155.96	49.82	104.71
ATP5D	4.69	3.47	5.14	3.49	1.75	2.63	3.81	2.42	2.02	2.16	0.98	2.03	3.48	16.56	19.17	2.18	0.85	17.9	28.2	0.1	8.44	7.74	8.57	1.44	0	0.7	19.79	0.52	0.45	0	2.05	0	4.15	11.38	0.29	10	0.09	26.04	2.57	2.63	0	0	0.72	0	3.84	3.95	0	4.41	7.55
ATP5E	347.51	48.79	70.39	90.26	51.62	48.92	36.49	23.52	21.25	18.49	19.48	17.24	40.6	0	54.26	0	4.04	0	23.35	0.36	8.9	0.23	16.34	4.38	35.29	30.16	149.79	91.62	31.96	33.45	66.47	44.74	1.01	16.26	37.27	19.82	102.26	38.62	75.11	108.74	60.8	11.78	70.4	94.09	97.82	67.77	25.15	227.65	140.72
ATP5EP2	4.2	0	0.45	0.49	0.56	0	0.27	0	0	0	0.27	0	0	0	1.14	0	0.72	0	0	0	0	0.25	0.33	2.29	0.51	0	1.32	0	0	0.44	1.12	0.42	0.77	2.51	1.92	0	1.03	0	0	0.98	1.15	0	0.81	0.36	1.08	0.56	0	2.75	1.28
ATP5F1	31.46	29.41	25.78	33.71	38.06	30.97	21.65	22.38	17.8	20.82	16.63	22.03	43.74	0.3	16.88	14.29	33.74	25.79	18.57	24.03	17.72	15.2	20.29	27.43	122.83	117.29	209.81	119.53	102.69	64.32	115.22	109.09	73.98	107.43	38.54	95.66	67.69	59.76	93.78	95.83	100.44	99.82	92.11	86.43	215.83	149.33	4.89	264	234.36
ATP5G1	64.14	51.61	53.79	22.78	26.46	28.89	11.74	17.27	14.49	15.56	11.11	8.75	0.93	45.32	16.76	7.41	32.14	12.52	31.5	2.82	40.14	35.66	21.31	20.01	4.58	1.18	17.86	23.99	3.11	19.13	6.29	17.56	14.16	1.88	1.08	4.56	32.25	7.87	2.2	6.73	4.27	0	14.09	4.38	83.66	6.45	0.72	69.03	21.41
ATP5G2	279.95	283.02	294.42	215.83	150.98	178.57	242.46	197.53	170.16	215.26	262.71	240.93	133.98	159.45	77.67	286.7	235.23	247.71	192.37	247.6	171.9	265.02	228.59	204.07	16.17	43.57	47.94	16.68	19.87	33.53	41.47	54.78	347.36	202.91	277.02	370.19	134.93	114.91	82.14	138.68	79.45	39.9	47.94	41.46	12.94	48.89	0	76.52	73.42
ATP5G3	273.37	303.28	262.34	122.74	137.81	100.84	112.08	109.32	118.59	109.08	119.92	124.37	90.7	117.71	106.78	110.32	115.31	111.43	132.68	103.8	92.34	121.29	97.86	112.38	55.3	50.75	35.66	74.45	36.04	16.89	41.55	64.26	105.26	121.86	86.28	90.69	46.36	68.58	31.79	24.26	50.04	77.76	45.69	42.66	86.76	78.48	17.39	78.14	77.46
ATP5H	35.8	18.92	12.19	50.42	45.34	55.96	71.22	97.86	63.83	68.19	59.27	47.65	94.85	147.54	51.26	3.09	73.16	103.03	59.41	154.78	85.78	71.76	113.83	35.33	19.56	25.76	11.2	80.48	21.4	54.7	32.43	12.85	50.46	113.17	60.62	75.13	69.32	49.99	52.66	100.64	120.51	1.31	10.18	60.08	90	40.34	4.55	119.67	148.78
ATP5I	109.15	16.26	20.6	133.74	97.08	63.97	166.34	153.8	124.27	149.3	135.6	139	82.75	52.25	234.38	76.39	33.61	8.77	189.94	48.32	77.51	18.79	83.52	111.51	49.97	95.21	99.54	37.16	16.82	43.86	33.69	42.01	187.34	185.01	538.06	408.52	260.07	102.6	42.03	65.23	18.81	2.57	168.68	55.71	29.01	40.13	116.61	118.85	52.06
ATP5J	165.21	169.76	152.41	64.04	77.74	121.64	61.15	95.33	85.05	67.5	80.11	64.93	77.38	170.07	59.87	104.22	223.39	239.75	160.28	256.13	104.55	148.48	96.81	167.82	64.46	82.2	94	107.04	67.78	76.49	118.03	91.44	122.79	110.24	150.64	177.02	125.15	312.04	96.19	148.96	192.6	110.54	37.57	121.47	113.33	117.17	159.89	194.59	159.19
ATP5J2	204.93	81.54	72.22	122.96	120.52	118.07	69.21	80.45	79.42	65.37	66.07	82.28	68.23	54.05	57.43	99.22	78.86	33.7	126.77	23.65	103.1	52.24	95.75	105.75	41.12	75.47	81.73	65.48	54.62	22.81	45.6	13.82	137.86	116.14	171.07	197.12	82.72	69.48	24.54	37.13	36.37	48.63	39.65	26.95	95.19	111.98	160.06	161.07	65.53
ATP5J2-PTCD1	0	0.94	1.22	2.65	2.96	0	0	2.62	0	0	2.57	2.28	3.13	15.59	1.45	0.37	8.24	1.71	1.89	1.87	6.96	4.99	7.01	8.59	18.86	14.02	6.91	0	6.52	11.42	0.11	0	5.44	3.85	4.43	0.81	7.29	1.87	0	9.52	5.6	0	2.99	5.01	9.71	24.21	1.34	4.67	7.64
ATP5L	198.1	121.48	108.05	141.77	122.27	106.47	98.12	100.08	78.67	102.94	84.9	66.73	52.03	159.98	192.71	124.76	108.62	86.07	93.33	64.21	136.98	116.82	116.32	102.79	38	53.04	59.53	73.24	29.07	37.31	39.93	38.24	178.17	156.16	169.33	170.06	80.3	62.38	110.35	89.24	61.41	55.35	103.22	64.12	53.8	43.54	58.23	76.98	111.75
ATP5L2	7.42	2.49	2.85	4.2	3.65	3.44	3.66	3.63	1.95	2.58	2.26	3.15	1.36	1.53	3.19	1.88	2.74	0.94	1.53	2.1	2.98	1.93	1.05	2.39	0.72	2.02	0.25	2.45	0.98	1.46	1.51	1.12	2.94	2.46	3.7	1.7	1.98	0.89	2.73	2.12	1.21	2.04	1.57	0.25	0.93	2.33	0.54	2.64	5.19
ATP5O	250.13	206.26	193.7	98.36	109.54	128.34	71.31	64.52	75.46	72.81	104.07	90.99	52.97	92.05	202.16	85.43	207.93	200.56	182.52	184.5	177.92	122.36	167.14	210.96	74.69	65.43	96.17	88.88	77.07	48.51	73.9	61.77	190.34	160.78	255	225.72	179.36	100.52	58.98	70.77	37.5	38.78	65.62	27.25	253.35	58.46	122	134.05	121.6
ATP5S	26.58	36.54	30.06	24.76	15.5	21.3	7.61	10.25	9.33	10.52	9.12	6.29	0.2	41.94	1.03	7.12	16.03	30.54	8.22	6.34	19.78	36.54	26.04	22.04	4.5	7.48	5.98	1.89	3.7	0.67	27.37	8.62	0.49	0.3	9.28	11.24	11.61	0.54	16.59	6.96	16.06	2.68	25.23	15.68	2.8	21.21	0.65	11.99	16.52
ATP5SL	21.4	25.17	23.79	39.99	51.35	40.43	26.21	28.94	35.13	43.28	31.87	36.77	86.34	73.86	59.2	53.55	27.26	41.75	38.44	25.52	60.08	60.76	59.1	66.59	18.31	33.56	37.15	56.46	48.98	74.49	13.04	22.94	27.4	27.42	51.19	59.14	17.05	31.43	17.18	25.38	40.99	15.29	24.15	28.64	45.38	74.16	0.99	59.09	42.5
ATP6AP1	5.55	5.32	4.09	7.08	5.7	7.71	4.18	4.33	5.49	4.45	3.42	3.57	7.25	8.63	0.56	6.31	8.27	0.4	12.21	9.54	14.13	20.11	7.82	6.65	68.83	71.77	34.07	23.82	7.08	23.06	11.78	5.81	0	1.57	2.93	1.1	14.36	0.43	1.75	10.89	8.96	1.08	0.04	7.4	15.82	24.25	0.51	9.93	28.06
ATP6AP1L	49.05	54.63	39.54	69.09	27.04	12.51	39.37	53.75	39.65	49.06	17.61	16.71	1.01	0.05	1.15	10.54	8.81	14.1	14.98	22.7	7.06	20.23	10.63	10.01	2.66	2.93	1.43	0.97	0.52	0.59	0.86	5.77	5.53	0.4	2.47	6.49	1.06	1.16	1.97	2.13	0.51	0.54	0.31	0.72	0.12	0.29	1.67	0.32	0.34
ATP6AP2	4.79	11.55	11.19	9.42	8.37	6.21	2.56	3.01	4.09	2.77	2.89	2.56	13.06	0.03	0.05	0	0.89	9.33	3.98	7.08	2.22	2.57	1.38	7.79	45.73	58.02	27.68	59.39	60.26	69.16	71.65	60.92	18.94	10.01	11.75	25.84	30.3	20.28	4.7	7.69	31.69	0.84	15.03	28.36	54.15	37.31	0.35	67.81	89.5
ATP6V0A1	1.32	1.98	1.44	1.96	3.43	2.99	3.06	3.01	5.24	3.68	2.5	1.52	10.15	0.03	0.46	0	1.29	0.38	2.66	0.41	1.4	2.13	3.36	3.61	3.09	7.48	0.04	3.24	0	0.03	8.7	1	9.69	16.86	7.16	2.45	0.03	0	0.02	1.74	0.09	0.03	0.02	0.07	21.72	0.04	20	1	6.96
ATP6V0A2	2.34	3.29	3.95	3.95	1.85	3.57	2.32	1.77	2.71	2.52	1.63	1.64	5.37	1.02	0.9	0.74	8.26	0.73	3.35	1.58	1.62	1.41	1.53	0.26	2.16	2.37	5.28	10.89	3.98	1.57	1.46	2.73	4.36	4.6	4.35	5.06	4.78	6.99	2.76	2.02	7.43	1.97	5.37	1.73	5.7	8.4	7.86	5.88	4.09
ATP6V0A4	0.98	2.07	3.57	3.49	2.15	2.11	2.55	1.49	0.73	1.88	2.41	3.08	7.26	0	0.03	0	17.84	4.47	2.99	6.88	8.74	10.02	6.78	4.98	6.98	1.15	0.06	0	0	0	0	2.55	22.81	3.13	5.58	0.1	0.04	1.76	0	5.94	0.06	10.12	0	0	0	0	0	0.07	0
ATP6V0B	245.4	364.18	420.13	102.17	128.34	131.07	102.67	118.21	160.7	134.93	185.15	157.94	75.11	191.75	122.62	80.99	241.6	189.45	267.21	331.44	234.59	310.09	250.86	213.29	114.4	76.21	140.56	91.8	109.73	70.47	116.9	57.49	131.09	60.66	116.75	48.01	69.23	94	102.44	44.17	202.37	70.11	46.84	72.78	251.49	116.95	0.89	225.91	96.4
ATP6V0C	5.45	4.74	3.39	26.47	25.23	26.48	19.44	18.31	21.34	24.06	20.93	23.4	15.67	14.18	8.85	8.22	5.97	14.38	9.12	21.04	21.78	14.17	19.47	35.62	13.91	13.57	16.37	35.67	13.32	7.49	9.93	8.85	11.5	18.24	26.36	34.37	41.9	29.58	23.88	21.06	29.97	31.34	32.75	24.95	14.12	10.49	0.74	26.77	10.21
ATP6V0CP3	0	0	0	0	0	0	0	0	0	0	0	0	0	0	0	0	0	0	0	0	0	0	0	0	0	0	0	0	0	0	0	0	0	0	0	0	0	0	0	0	0	0	0	0	0	0	0	0	0
ATP6V0D1	22.3	32.09	32.11	150.79	161.12	187.93	151.89	119.1	120.72	112.35	118.14	117.18	318.77	483.22	236.04	293.41	385.65	209.86	251.35	292.86	213.12	306.81	363	278.77	170.11	184.42	39.44	112.96	89.15	3.35	23.8	50.64	173.65	133.38	61.9	80.35	226.64	102.13	111.6	73.53	164.41	99.5	86.52	74.28	117.55	57.38	97.41	78.69	102.09
ATP6V0D2	0	0.09	0.05	0	0	0.05	0.16	0.01	0.08	0.03	0.14	0.11	0.12	0	0	0.43	0.08	0.43	0	0.08	0.03	0.06	0	0.05	0.25	0	0.11	0.05	0.5	0.26	0.16	0.07	0.18	0.2	0	0.08	0.35	0.2	0.03	0.17	0.14	0.07	0.29	0.29	0.15	0.13	0	0.17	0.05
ATP6V0E1	93	56.75	44.57	163.73	268.37	213.31	173.84	153.69	185.62	183.81	113.92	143.42	115.33	229.29	156.25	90.82	194.61	77.29	197.88	145.97	193.84	276.95	219.8	209.38	258.11	177.96	277.96	241.57	468.57	229.63	237.58	260.79	157.27	191.42	127.24	88.99	227.96	193.35	354.28	152.34	341.88	303.35	139.48	248.21	846.17	753.76	284.15	677.87	503.56
ATP6V0E2	6.63	6.61	6.06	6.46	6.5	9.12	4.65	3.89	4.83	5.11	5.49	3.49	4.41	1.8	25.17	8.87	3.85	6.34	2.71	4.33	7.64	6.55	5.71	8.62	0.98	1.86	0.21	2.5	7.29	6.38	0.18	1.28	7.59	0.18	0.68	6	0	0.28	0	0	3.21	0.06	0	0.24	17.63	0.06	0	1.45	0
ATP6V0E2-AS1	0	0	0	0.27	0.1	0	0.18	0.1	0	0.08	0.07	0.02	0	0	0	0	0	2.77	0	0	0	0	0	0.23	0	0	0	0	0	0	0	0	0	0	0.35	0	0	0	0	0	0	0	0	0	0	0	0.12	0	0
ATP6V1A	1.45	2.76	1.27	2.83	1.17	1.63	0.89	0.98	0.46	0.82	0.95	1.14	0.29	0.17	0.23	0.36	0.52	0.32	0.59	0.16	1.33	1.12	3.7	0.94	1.64	15.8	8.22	26.87	6.41	1.97	10.62	16.93	1.29	0.03	9.67	0.28	2.32	1.64	11.94	0.46	6.1	14.27	3.37	5.93	18.33	7.01	10.2	18.15	10.43
ATP6V1B1	0	0	0	0	0	0	0	0	0	0	0.2	0	0	0	0	0	0	0	0	0	0	0	0	0	0	0	0	0	0	0	0	0	0	0	0	0	0	0	0	0	0	0	0	0	0	0	0	0	0
ATP6V1B1-AS1	0	0	0	0	0	0	0	0	0	1.3	0.31	0	0	0	0	0	0	0	0	0	0	0	0.65	0	0	0.2	6.78	0	0	0	0	0	0	0	13.06	0	0	0	0	0	0	0	0	0	0	0	0	0	0
ATP6V1B2	194.53	218.21	225.82	188.39	203.98	199.82	262.22	217.47	190.02	176.33	153.06	148.94	109.85	118.21	112.08	138.35	83.18	114.56	69.3	87.58	127.41	121.47	138.45	144.77	32.31	69.45	42.75	27.64	24.98	46.05	35.8	55.07	33.56	142.04	98.85	115.61	48.7	55.62	14.93	28.36	26.2	52.53	11.57	39.11	8.19	10.06	1.63	22.92	19.02
ATP6V1C1	14.22	19.34	13.58	28.01	21.62	27.29	17.73	15.36	13.75	14.67	12.2	15.03	38.9	42.27	9.63	19.18	8.88	20.45	20.72	16.83	20	33.5	22.62	23.99	8.79	4.02	7.32	22.79	7.25	13.41	8.17	5.58	14.97	5.28	22.71	10.66	12.72	20.86	19.24	19.19	43.74	14	11.72	28.79	4.91	10.33	3.6	21.22	17.33
ATP6V1C2	118.6	97.43	102.1	68.69	69.67	63.62	48.12	54.44	45.51	53.09	45.84	47.92	25.11	54.89	49.46	84.8	82.76	108.71	63	93.27	84.47	96.59	78.4	84.14	4.85	6.98	5.57	16.2	1.97	0.25	1.67	4.67	47.55	49.79	59.03	38.97	7.26	6.39	0.21	10.44	14.24	0.25	3.38	0.37	0.16	0.17	8.24	0.22	0.45
ATP6V1D	454.36	419.66	452.24	431.4	370.01	443.28	397.29	508.6	464.59	501.89	308.06	342.04	185.27	201.41	273.46	162.72	195.83	229.85	135.71	161.04	280.31	224.9	222.34	216.1	267.07	190.83	172.04	242.91	217.78	154.27	238.35	297.08	111.53	187.57	134.86	92.87	182.57	337.71	277.69	263.28	485.27	315.27	502.49	320.18	153.64	177.68	286.41	84.68	164.04
ATP6V1E1	21.18	15.63	14.82	48.07	62.42	66.52	49.72	36.55	43.6	46.57	23.75	28.9	61.88	121.22	34.36	64.29	31.12	51.15	83.27	56.04	59.1	45.09	83.45	55.3	303.07	277.07	180.54	184.68	332.13	240.24	140.5	146.71	87.85	98.03	51.36	19.67	187.08	218.85	159.57	178.26	169.87	233.06	146.65	361.8	867.08	732.8	14.16	402.84	577.28
ATP6V1E2	0.09	0	0.19	0.35	0	0	0.16	0	0.05	0.29	0.2	0	0	0	0	0	0.03	1.51	2.88	0	0.04	0	0	0.03	0	0	0	0	0	0	0	0	0	0	0	0	0	0	0	0	0	0	0	0	0	0	70.84	0	0
ATP6V1F	164.99	201.97	166.49	95.69	86.99	87.36	119.94	96.55	135.94	155.83	80.83	82.56	21.09	166.51	135.38	53.53	50.18	96.71	149.03	187.45	192.37	176.37	158.5	108.42	37.96	57.54	19.32	39.97	35.54	11.08	24.86	32.74	39.5	21.93	66.49	24.29	89.39	33.8	57.04	67.47	113.78	79.54	119.09	25.22	76.92	15.02	11.12	152.07	57.47
ATP6V1G1	648.8	637.32	603.62	478.95	337.99	243.87	298.51	342.75	198.74	268.89	200.52	219.81	254.02	198.53	253.61	317.15	141.12	172.09	177.96	169.14	206.59	290.55	198.29	193.1	133.6	94.13	114.02	81.41	106.91	149.3	107.87	166.58	111.14	269.75	200.03	101.15	188.54	224.8	93.33	87.08	183.7	180.19	194.68	172.14	341.29	187.11	11.1	110.65	189.44
ATP6V1G2	0	0	1.78	0.87	0	0.18	1.19	0	0.83	2.07	1.15	0.54	5.63	0	0	0	0	7.88	2.05	0	0	0	0	0	0	0.1	6.18	0	5.5	4.79	0	9.77	0	0.5	0.13	0	0	0.64	0.28	0	0	0.12	0	0	0	0	0	0	0
ATP6V1G2-DDX39B	0	0	0.85	0	0	0	0	0	2.55	2.15	1.51	0	0	0	0	0	0.44	9.04	9.27	0	0	0	0	0	0	0	0	0	0	11.15	0	12.93	0	0	0	0	0	0	0	0	0	0	0	0	0	0	0	0	0
ATP6V1G3	0	0	0	0	0	0	0	0	0	0	0	0	0	0	0	0	0	0	0	0	0	0	0	0	0	0	0	0	0	0	0	8.38	0	0	0	0	0	0	0	0	0	0	0	0	0	0	0	0	0
ATP6V1H	80.26	81.7	66.82	52.79	45.63	41.39	33	30.82	26.6	29.8	18.94	25.08	65.45	69.69	22.85	106.22	16.84	41.69	22.99	25.08	28.11	42.2	37.57	53.57	0.48	16.28	48.4	9.63	27.25	12.1	8.64	23.53	54.21	49.03	67.72	11.96	26.8	28.36	21.37	18.12	31.16	0.67	12.74	0.26	29.55	0.37	1.38	0	4.4
ATP7A	2.7	4.26	3.14	6.62	5.08	7.69	3.5	3.42	2.18	3.08	1.79	1.85	11.32	7.12	1.78	8.73	8.64	3.37	3.51	7.6	3.35	4.69	4.51	5.31	5.02	0.34	0.17	2.29	2.67	1.92	4.09	3.03	0.44	2.12	5.01	0.29	0	0	0.05	0.16	1.38	8.58	0.09	0.05	8.04	1.86	5.7	0.5	0.01
ATP7B	16.63	17.94	20.37	9.46	8.94	11.23	4.93	7.11	9.26	6.56	6.07	5.52	0.1	1.37	8.58	1.3	4.68	0.02	2.75	6.88	8.25	7.45	7	5.96	0.18	0	0	0	0.02	0	0	3.69	0.1	0.45	1.14	0.1	0	0	0	0	0	0	0.02	0.01	0.05	2.35	0	0.03	3.3
ATP8A1	3.32	5.74	5.2	9.28	5.82	8.47	4.61	5.2	6.13	4.21	4.31	3.97	8.72	29.59	7.72	10.36	14.2	15	5.74	15.48	7.06	13.09	11.64	9.47	0.24	1.63	0.63	0	0	3.19	0.68	0.99	10.61	5.26	3.93	4.78	3.78	1.19	0.99	1.91	2.79	0.24	3.21	1.54	0.42	0	9.02	0.65	2.98
ATP8A2	0	0	0	0	0	0	0	0	0	0	0.02	0	0	0	0	0	2.64	0.06	1	0	0.17	0	0	0	0.58	0.83	0.25	0.17	0	0	0	0.87	0.28	0	0.7	0.33	0.14	0	2.27	0	0	0	0.39	0	0.11	0.03	0.14	7.49	0.02
ATP8B1	3.79	0.56	2.97	1.89	1.28	7.34	1.84	3.04	2.92	3.05	6.5	6.97	3.07	0.1	0.28	0.16	1.5	6.49	4.85	0.09	8.19	9.34	10.53	6.36	36.54	37.2	24.82	47.38	26.03	21.82	27.05	39.86	3.11	7.16	9.04	4.45	61.26	49.76	39.08	40.77	40.57	23.07	20.96	39.57	75.05	30.05	0.94	49.82	54.43
ATP8B2	0	0.05	0.08	0.21	0.44	0.56	0.25	0.36	0.38	0.12	0.16	0.1	0.02	0.11	0.15	0.1	0.11	3	0.23	0.1	1.07	0.11	0.15	1.02	0.13	0.39	0.13	0.15	0.03	0.18	0.13	0.18	0.54	4.64	0.41	1.76	0.94	0.7	1.37	0.17	0.49	0.13	0.13	0.13	0.14	0.14	0.29	0.29	0.23
ATP8B3	0	0	0.07	0.05	0.03	0	0.02	0	0.02	0	0.02	0	0	0	0	0	0.46	0	0.06	0	1.31	0.03	0	0	8.82	13.11	1.45	0.06	0.17	0	0	5.38	0	0	0.04	0	0	0	0	0	0	0	0.47	2.92	23.41	2.69	0.21	3.87	4.05
ATP8B4	0.6	0.4	0.71	1.29	0.58	1.21	0.16	0.39	0.47	0.62	0.44	0.08	0.08	0.02	0	7.57	3.71	0.91	0.27	0.18	4.53	0.87	1.29	0	0.05	0.21	0	0	0	0.04	2.75	0	0	0	1.21	0.73	0	0	0	0.2	0	0	1.09	1.2	0	0	0.06	0	0
ATP8B5P	0.34	0.16	0.09	1.19	0.29	0.88	0.13	0.13	0	0.12	0.37	0.96	0.05	0.06	0.08	0	0	0	6.07	0.05	0	0	4.63	0.07	0	0	0.07	2.27	0	0	0	0.78	4.75	0	0.07	23.16	0	0	2.92	0	0	0.09	0	0	0	0	0	0	0
ATP9A	4.57	1.65	3.18	16.16	15.41	19.24	8.61	8.58	10.78	14.76	10.23	9.96	12.07	16.26	41.91	13.23	3.94	17.52	8.69	10.92	20.39	32.87	32.8	22.01	2.3	2.86	1.18	0.04	1.18	0	0.46	0.28	23.87	23.17	29.62	20.61	6.13	0.5	5.54	2.64	5.21	0.15	2.17	3.13	0	3.53	0.09	2.28	0
ATP9B	1.9	1.81	1.52	1.69	2.07	4.19	1.06	1.29	1.92	1.39	1.07	1.13	0.01	0	0	0.99	0.51	3.99	0	3.27	5.35	2.62	2.27	1.18	13.42	7.22	4.29	6.96	6.89	9.83	8.43	8.13	1.27	1.91	0.67	0.87	7.29	16.06	10.06	4.7	10.08	4.88	5.97	2.64	10.64	3.1	0.32	9.76	6.29
ATPAF1	2.34	0.87	3.03	10.97	8.97	12.1	2.65	5.14	4.06	5.47	4.57	3.9	0.16	7.62	9.23	0	4.15	37.77	2.35	5.35	8.56	7.32	7.93	6.27	11.11	7	6.99	6	31.93	8.83	3.87	15.94	1.05	10.09	0	1.66	1.36	0.3	13.13	3.72	12.18	0.8	2.67	15.09	35.66	8.47	9.9	22.54	15.87
ATPAF2	7.4	7.25	13.5	46.25	48.56	44.57	34.72	35.31	40.36	46.16	22.16	20.82	14.22	0	22.46	29.55	47.81	28.12	32.22	53.78	54.08	66.3	34.97	40.42	0	0	3.67	0.14	2.23	10.23	0.21	0.31	13.66	32.48	42.72	42.53	2.56	19.97	5.45	0	0	0.29	0	7.47	0.07	0	0	0.07	7.35
ATPIF1	107.05	78.68	63.69	50.9	42.27	37.19	44.55	52.9	26.07	40.94	22.83	35.8	14.33	39.21	42.65	34.27	34.68	99	71.16	34.88	32.07	44.58	31.55	43.82	584.8	729.01	813.59	702.26	547.43	575.26	734.81	653.15	361.92	316.2	327.84	260.25	521.22	589.18	546.75	609.07	654.9	314.75	505.38	515.43	2262.69	422.37	62.43	1425.46	392.34
ATR	5.36	7.25	8.52	7.65	7.63	6.6	5.33	4.96	6.19	5.38	3.37	3.09	0.38	7.25	10.1	2.18	0.01	1.2	2.42	3.89	1.22	1.29	3.44	4.9	0.22	0.24	0	0.54	0	0.06	0.33	0	0.33	8.17	0.23	7.58	4.68	0.06	0	0.22	1.64	0.39	0.02	2.09	5.67	0.18	0.08	2.07	1.92
ATRAID	43.84	40.23	35.23	122.08	149.79	105.34	78.71	77.37	68.7	104.85	55.62	57.77	33.41	55.05	47.03	39.61	109.51	33.16	79.28	48.79	34.61	53.46	105.53	72.41	4.23	4.53	16.08	42.74	21.7	6.14	26.84	13.92	39.63	7.08	17.79	12.07	30.4	18.66	33	12.42	26.6	64.35	16.75	22.96	32.54	62.2	0	47.75	72.5
ATRIP	0.49	0	0.28	1.92	2.34	3.95	1.55	1.93	1.51	1.31	1.27	0.97	0.03	0	8.41	0	0	0.82	5.07	1.06	0.92	8.29	1.69	6.71	22.3	2.13	18.18	15.93	0.59	7.46	7.82	15.72	6.61	11.48	1.95	11.41	0.36	15.86	0.07	0.14	9.63	0.09	20.61	12.51	30.31	10.03	0.15	14.9	3.48
ATRN	0.54	1.46	2.13	1.96	2.14	2.77	0.93	0.92	2.5	2.59	1.76	1.16	3.26	1.39	4.65	0.2	1.86	5.45	2.01	2.74	1.51	1.48	3.14	2.03	3.88	0.31	3.5	2.68	0.16	0.1	0	1.64	10.53	3.6	4.29	1.68	0.21	1.13	2.8	2.6	0.05	6	0.25	4.1	1.61	2.27	2.06	0.3	0.7
ATRNL1	4.72	5.85	7.82	4.76	5.93	4.81	1.62	2.25	3.46	5.01	2.44	2.75	9.49	7.22	1.56	0.89	0.83	0.18	3.51	11.11	2.84	0.85	3.88	12.41	0.43	0.42	0.02	7.54	0.12	3.82	0.92	0.08	0.18	1.83	3.11	10.26	0.33	2.21	1.35	1.18	0.02	0.01	0.04	0	0.07	0	3.2	5.72	0.01
ATRX	47.07	69.36	58.84	74.69	53.06	75.09	44.92	47.75	52.13	58.82	29.55	29.32	34.06	37.73	20.11	34.19	5.72	7.83	7.87	3.63	11.94	27.19	11.57	13.96	19.65	35.47	43.96	24.74	10.98	7.55	19.37	10.04	12.3	38.64	21.64	15.28	10.21	9.51	8.5	6.92	6.04	2.29	5.17	7.22	3.7	14.02	12.41	16.39	5.92
ATXN1	6.18	2.92	5.99	7.65	4.08	3.54	3.68	3.53	3.5	4.24	2.43	2.09	0.05	0.74	2.6	5.24	0.8	2.48	0.46	1.41	2.39	1.49	4.05	2.38	0.04	0.05	0.05	0	0	1.26	0.5	0	1.3	1.03	1.02	0.28	0.99	0	0.06	0.01	0.06	1.67	0.52	0.01	0	0	0.13	0	0
ATXN10	5.05	4.37	6.74	14.3	12.92	15.31	6.66	8.02	9.28	10.38	5.31	4.31	18.97	23.1	10.77	19.7	15.35	6.81	5.43	11.59	15.27	17.28	7.54	24.17	5.7	34	27.05	17.97	20.63	15.87	18.87	29.13	0.29	5.27	33.68	12.18	11.1	29.92	21	5.56	4.61	16.83	0.02	13.8	41.52	29.77	40.67	35.64	36.49
ATXN1L	13.73	22.43	19.33	34	39.88	40.29	23.71	25.44	37.34	33.72	38.63	31.65	24.16	32.54	31.32	30.12	22.44	27.24	29.65	45.01	38.31	39.23	36.85	25.32	11.18	34.23	3.67	18.02	6.85	4.2	1.87	9.6	34.79	26.16	29.77	20.76	26.57	8.46	16.44	20.53	36	22.8	16.07	27.33	16.29	18.96	2.15	12.31	7.2
ATXN2	467.71	438.69	355.52	226.36	204.38	236.16	167.72	163.74	126.04	140.47	120.76	113.74	130.87	94.19	140.63	183.58	38.53	101.15	46.97	66.86	72.19	100.36	94.33	80.47	54.1	56.21	44.78	33.96	17.99	13.41	19.39	15.03	58.28	88.94	72.01	53.89	29.71	33.29	41.18	31.2	14.36	17.32	24.19	3.58	11.39	43.81	48.39	26.76	38.9
ATXN2L	35.67	59.96	68.29	71.88	65.6	81.75	77.56	85.17	83.71	82.77	85.95	79.98	25.79	68.65	53.64	60.61	72.97	71.23	88.25	69.53	109.8	102.38	89.39	82.08	3.74	1.17	2.96	5.62	0.55	0.32	1.13	2.3	29.74	34.6	22.89	36.96	8.84	4.17	15	9.14	13.71	7.88	8.77	11.36	0.76	1.84	0	3.46	3.01
ATXN3	8.9	8.48	10.12	13.43	9.87	15.12	7.21	8.79	7.04	9.43	7.51	7.26	14.79	22.2	22.28	12.89	6.3	20.29	8.19	6.27	10.11	17.65	10.26	3.95	6.47	6	5.94	16.72	3.21	8.7	2.31	1.69	2.32	1.26	6.47	4.77	8.18	3.05	11.49	1.31	10.61	0.53	14.94	10.06	7.65	4.61	23.55	3.93	5.97
ATXN3L	0	0	0	0	0	0	0	0	0	0	0	0	0	0	0	0	0	0	0	0	0	0	0	0	0	0	0	0	0	0	0	0	0	0	0	0	0	0	0	0	0	0	0	0	0	0	0	0	0
ATXN7	11.09	10.27	9.6	27.16	18.24	28.14	8.29	11.15	11.57	13.1	20.41	21.38	35.43	57.94	42.34	31.39	13.12	29.06	19.39	30.98	16.57	13.16	17.53	19.91	6.75	7.14	7.15	2.39	2.42	1.36	9.62	13.04	2.77	0.18	16.78	3.59	0.99	6.16	0.42	2.89	1.2	0.26	5.69	0.04	4.72	5.07	1.09	10.35	5.04
ATXN7L1	5.12	6.49	4.57	4.9	4.16	7.48	3.12	3.77	4.49	4.28	4.27	4.02	0	0	0.15	4	8.34	6.89	9.51	6.79	6.67	6.18	6.69	3.85	2.03	2.29	1.71	1.88	2.37	0.08	4.44	9.73	3.81	4.07	0	3.49	0	4.71	0	3.55	0.56	1.32	8.52	4.03	4.07	3.86	0.22	18.43	5.37
ATXN7L2	0.61	0.26	0.69	9.31	11.11	13.78	9.14	8.13	9.14	7.19	7.55	6.67	11.11	6.44	28.99	28.81	13.44	1.98	16.59	11.31	22.86	20.25	34.15	25.45	5.56	5.42	1.56	10.78	0.06	1.44	0.07	6.46	3.82	0	0.45	4.57	0	6.51	0.03	1.91	0	0.02	0.31	0	0	0.06	0	2.91	0
ATXN7L3	0.05	0.03	0.48	0.26	0.04	0.59	0.02	0.19	0.12	0.02	0.25	0.1	5.72	0	0.09	0	0.02	1.38	0	0	0	0	0	0.14	10.59	7.77	6.61	7.59	12.05	3.89	2.45	4.96	8.93	4.78	6.71	2.61	15.88	4.06	17.82	8.81	15.52	10.91	21.82	8.27	2.21	10.7	5.59	5.96	2.2
ATXN7L3B	68.04	66.5	77.95	45.5	37.13	69.55	45.22	56.29	58.08	66.13	43.77	44.99	36.52	24.58	25.71	39.88	32.37	38.47	39.25	63.99	54.92	40.13	60.72	29.74	0.19	9.15	11.5	0.03	0.11	9.12	3.44	9.23	21.49	45.18	17.52	20.37	11.87	16.77	19.9	6.77	8.4	0.63	14.85	3.14	23.81	19.23	9.27	11.2	21.15
ATXN8OS	0	0	0	0	0	0	0	0	0	0	0	0	0	0	0	0	0	0	0	0	0	0	0	0	0	0	0	0	0	0	0	0	0	0	0	0	0	0	0	0	0	0	0	0	0	0	0	0	0
AUH	26.4	31.28	29.69	9.52	14.82	14.78	4.67	5.57	5.43	8.14	7.13	8.54	14.39	0	19.04	18.66	18.24	22.01	16.52	12.33	2.8	10.29	13.06	7.11	6.47	4.25	1.07	6.05	13.14	5.5	6.25	10.29	25.38	20.25	8.45	21.83	5.42	21.07	41.95	4.1	17.89	1.06	1.45	0.04	0.07	15.65	0	11.07	8.71
AUNIP	60.29	66.54	93.07	83.91	126.93	104.15	72.78	68.87	67.37	72.85	54.8	58.88	71.93	122.74	142.64	100.7	88.65	80.4	55.97	96.47	73.69	66.58	84.85	97.7	75.37	94.77	179.04	98.85	138.56	112.39	118.45	73.01	11.51	88.19	58.85	100.28	86.54	79.84	50.06	50	50.25	2.13	23.61	93.25	44.55	76.49	0.79	96.02	47.66
AUP1	15.69	19.19	19.18	18.31	18.23	19.31	10.92	8.47	11.1	12.97	9.09	12.04	40.26	1.26	29.03	38.6	47.68	22.22	15.47	7.36	39.39	21.4	28.79	27.37	0	5.16	8.91	19.75	28.48	17.4	11.98	22.44	0.27	11.62	2.59	16.24	14.28	3.18	7.77	0.06	13.3	9.67	0	8.72	29.25	27.75	20.05	27.73	18.6
AURKA	3865.69	3939.62	4471.7	2847.99	3839.5	2757.02	3615.53	3527.58	2933.03	2657.96	2941.9	2799.74	1675.73	1321.68	1253.31	1138.04	1370.24	1730.16	1691.49	1971.69	2086.85	2069	1953.78	1958.94	180.06	379.96	241.59	235.02	222.33	309.61	279.33	334.45	221.91	246.71	283.01	173.91	132.11	158.11	122.03	109.61	137.27	44.37	187.97	53.96	190	221.92	616.82	264.05	216.57
AURKAIP1	28.45	14.64	16.2	16.56	15.58	14.82	14.83	14.08	12.05	10.76	10.95	9.62	20.35	41.79	19.57	14.31	12.19	18.39	15.04	15.36	4.68	3.91	16.13	15.79	36.55	47.14	42.57	68.77	51.84	40.22	46.54	49.66	10.9	2.52	7.74	51.43	71.47	71.18	88.86	87.84	41.13	66.92	54.09	69.74	87.48	56.11	2.88	84.79	58.6
AURKAPS1	4.44	4.03	4.59	2.08	2.59	1.56	1.42	1.75	0.73	0.71	0.26	0.26	0.44	0.29	2.69	1.49	0.09	0.16	0.23	0.31	0.25	0.63	0.13	0.4	20.23	0.49	8.24	0.07	18.86	9.78	27.41	1.32	19.6	52.05	29.56	23.37	0.24	0.15	0.4	3.09	0.19	6.93	15.98	0.36	41.51	0.72	0.24	0.33	7.25
AURKB	320.44	254.76	230.45	127.93	147.07	92.14	100.63	97.19	102.54	118.41	111.43	108.29	159.32	247.72	196.27	171.58	154.79	155.43	149.43	127.9	112.86	182.88	160.71	156.5	136.55	286.51	209.31	183.86	351.47	309.55	320.11	293.62	1.66	92.05	100.27	28.96	116.12	154.04	138.88	112.92	136.8	248.69	78.48	196.76	870.31	266.68	12.17	570.3	429.64
AURKC	282.52	384.27	413.22	206.35	100.92	119.92	133.24	151.73	157.79	113.33	81.25	87.6	295.75	377.93	428.38	330.28	350.06	393.53	269.2	267.29	249.26	255.71	337.56	266.77	147.03	194.11	157.18	144.16	123.55	246.29	218.31	160.5	109.67	31.19	55.65	82.74	106.85	108.88	137.88	157.06	146.75	91.24	190.83	127.69	175.49	36.57	124.05	127.7	55.24
AUTS2	26.68	23.9	28.37	31.93	33.26	35.29	14.95	18.2	17.79	18.88	15.27	15.29	4.52	25.83	32.72	8.52	3.37	4.59	14.52	11.74	8.16	12.7	18.43	17.37	6	4.36	7.11	2.34	2.04	1.35	1.55	0.99	8.4	4.94	2.66	7.33	0.57	0.15	5.08	5.2	0.93	0.41	7.64	1.2	2.82	4.5	10.89	7.92	5.76
AVEN	33.18	26.39	37.83	49.03	52.31	62.02	34.87	51.28	33.29	42.23	39.1	44.64	62.02	107.9	95.57	100.4	49.44	82.25	117.5	90	59.97	82.58	81.51	59.34	5.34	4.03	29.01	6.36	0	0.82	0	0.16	7.11	25.99	21.43	30.13	30.08	20.91	0.1	26.83	2.46	1.51	9.37	0.08	0	3.28	0	2.83	0
AVIL	0.27	0.79	0.29	0.41	0.52	0.63	0.31	0.13	0.41	0.16	0.28	0.23	2.32	0.02	0.04	0	0	0.98	0.5	0.47	1.01	0.63	2.16	0.21	2.22	2.82	0.12	5.1	0.09	3.2	0.83	0.85	5.11	0.08	0	2.92	0.65	0.39	0.02	0	0.47	0.07	4.34	1.37	0.04	0	0.47	0	0.16
AVL9	3.7	3.98	3.33	8.98	7.19	9.99	5.22	4.2	6.4	6.15	4.61	4.67	14.39	13.33	18.06	2.1	8.37	14.18	6.13	6.85	10.58	3.95	12.97	5.31	22.79	11.25	11.28	3.48	8.69	0.44	5.11	19.73	10.98	10.71	3.05	3.19	11.31	19.68	14.58	10.55	10.15	1.37	6.86	2.28	2.09	0.28	2.11	4.86	1.04
AVP	0	0	0	0	0	0	0	0	0	0	0	0	0	0	0	0	0	0	0	0	0	0	0	0	0	0	0	0	0	0	0	0	0	0	0	0.28	0	0.12	0.14	0	0	0	0	0	0	0	0	0	0
AVPI1	1.34	2.69	4.47	16.75	9.52	11.56	4.58	5.52	7.97	7.12	6.44	3.4	13.29	3.98	0.39	0	63.7	6.14	36.27	11.5	23.32	21.38	23.49	14.82	15.31	34.91	24.58	23.17	20.87	6.25	60.05	8.64	44.45	53.15	80.28	32.23	29.92	2.16	9.22	52.18	30.98	2.08	75.21	30.55	0.41	37.64	256.83	56.38	22.91
AVPR1A	0.18	0.1	0.16	0.29	0.58	0.38	0.24	0.26	0.25	0.45	0.19	0.13	0.02	0	0.13	0.14	0.02	0.05	0.06	0	0.11	0.06	0.63	0.02	0.22	0.02	0.06	0.14	0.03	0.11	0.2	0.05	0.18	0.63	0.24	0.09	0.08	0.1	0.14	0.04	0.07	0.11	0.05	0.02	0.06	0.03	0.21	0	0.03
AVPR1B	0	0	0	0	0	0	0	0	0	0	0	0	0	0	0	0	0	0	0	0	0	0	0	0	0	0	0	0	0	0	0	0	0	0	0	0	0	0	0	0	0	0	0	0	0	0	0	0	0
AVPR2	0	0	0	0	0	0	0	0	0	0	0	0	0	0	0	0	0	0	0	0	0	0	0	0	0	0	0	0	0	0	0	0	0	0	0	0	0	0	0	0	0	0	0	0	0	0	0	0	0
AWAT1	0	0	0	0	0	0	0	0.62	0	0	0	0	0	0	0	0	0	0	0	0	0	0	0	0	0	0	0	0	0	0	0	0	0	0	0	0	0	0	0	0	0	0	0	0	0	0	0	0	0
AWAT2	0	0	0	0	0	0	0	0	0	0	0	0	0	0	0	0	0	0	0	0	0	0	0	0	0	0	0	0	10.26	0	0	0	0	0	0.09	0	0	0	0	0	0	0	0	0	1.05	0	0	0	0
AXDND1	0.13	0.21	0.15	0.67	0.09	1.71	0.38	0.35	0	0.65	0.85	0.37	0	0	0	0.06	2.16	0.02	2.67	1.61	2.47	0.02	0.08	4.3	3.89	7.56	3.63	5.79	0.21	0	0.64	6.19	1.38	0	0.97	11.71	1.02	3.04	0	6.41	0.02	3.98	0.02	3.77	1.08	0	13.34	0.12	5.4
AXIN1	5.94	6.08	8.29	5.22	5.46	7.64	2.12	2.51	5.55	5.31	4.03	4.33	0.44	0	0	7.17	3.57	6.99	3.93	3.35	6.16	8.04	8.32	8.14	0.2	8.31	9.18	5.28	4.62	5.63	3.22	10.92	3.51	15.4	0.1	4.85	9.37	5.41	11.01	4.24	17.3	0.65	5.53	3.42	8.83	5.73	0	4.66	2.79
AXIN2	1.05	1.2	0.96	6.29	4.03	5.03	3.35	3.47	2.82	2.8	5.06	4.51	3.88	11.43	0.52	8.31	8.24	1.6	6.41	5.61	3.46	2.97	3.63	5.52	0.07	4.05	1.29	3.9	2.35	0.54	0.07	1.95	1.01	12.4	8.81	12.22	0.05	0.5	8.85	5.14	8.15	0.1	3.73	3.5	12.81	1.38	22.53	3.41	0
AXL	0.3	0.72	0.68	1.09	0.69	0.43	0.49	0.42	0.89	0.9	0.46	0.88	0.39	0.32	0.37	0.94	0.78	0.34	0.89	0.38	0.54	0.85	0.48	0.24	1.65	2.74	1.63	0.63	1	0.66	1.35	0.77	2.66	1.03	2.48	1.99	4.53	2.54	2.39	2.14	1.66	0.72	2.2	1.47	0.89	0.41	6.27	1.26	0.44
AZGP1	0	0	0	0	0	0	0	0	0	0	0	0	0	0	0	0	0	1.37	0.85	0	0	0	2.21	0	0	0	0	0	0	0	0	0	0	0	0	0	0	0	0	0	0.11	17.86	0.06	0	0	0	0	0	0
AZGP1P1	0	0	0	0	0	0	0	0	0	0	0	0	0	0	0	0	0	0	0	0	0	0	0	0	0	0	0	0	0	0	0	0	0	0	0	0	0	0	0	0	0	0	0	10.55	0	0	0	0	1.27
AZI2	77.5	56.25	61.1	111.72	108.53	57.52	66.48	61.33	53.5	83.82	60.46	67.03	101.2	86.96	106.11	142.09	43.51	81.16	83.98	63.16	59.91	84.58	37.63	69.32	57.56	111.35	146.29	112.45	82.08	46.65	125.25	193.51	101.73	84.35	91.75	82.87	55.18	96.05	39.23	67.42	120.26	70.61	125.82	28.88	53.53	68.51	0.93	57.81	26.72
AZIN1	22.52	26.62	19.87	55.08	50.62	52.57	37.99	36.48	53.03	47.74	43.13	37.78	75.03	100.71	62.75	55.85	36.83	51.55	37.81	56.12	52.02	74.99	53.98	63.71	315.59	258.36	209.33	570.57	250.09	375.81	263.38	363.92	123.53	54.19	102.38	112.99	85.95	111.42	81.18	117.74	99.18	81.83	109.94	69.54	75.51	202.17	20.41	135.9	118.91
AZIN1-AS1	0.12	0	0.17	0	0.64	0	0	0	0	0	0	0.47	0	0	0	0	0	0	1.29	0.17	0	0	0	0	0.19	0	0	0	0	2.48	0	0	0	0	0	0	0	0	0	0	0	0	0	0	16.45	0	0	0	0
AZIN2	29.76	37.5	40.48	11.4	13.14	13.55	6.62	8.27	9.39	7.66	8.26	7.87	25.99	7.25	18.55	27.48	0.85	20.97	23.65	22.85	12.03	14.89	18.09	14.94	4.51	34.04	23.84	6.95	3.05	5.7	10.01	9.18	26.74	8.31	22.61	3.2	4.79	2.61	0.2	11.96	4.24	1.15	3.45	0.07	7.96	0	0	3.82	0
AZU1	0	0	0	0	0	0	0	0	0	0	0	0	0	0	0	0.62	0	0.63	0	0.6	0.51	0	0	0	0	0	0	0	0	0	0	0	0	0	0	0	0	0	0	0	0	0	0	0	0	0	0	0	0
B2M	0	0	0	0	1.18	0	0	0.25	0	0.95	0	0	0	0	0	0	0.58	0	0.77	0	0	0	0	0	0.31	23.12	39.98	0.94	20.66	14.11	32.13	43.78	1.64	24.24	1.36	1.65	135.3	108.16	4.18	39.76	148.05	8.97	25.12	21.06	91.63	16.84	713.53	35.61	47.96
B3GALNT1	22.92	25.08	21.69	52.34	34.08	28.91	26.09	21.65	22.76	18.49	25	17.97	6.11	16.81	14.07	6.28	10.63	15.06	3.06	31.74	13.63	24.7	10.79	6.66	0.17	0.45	3.47	4.56	0.26	0	0	0	12.31	5.94	1.57	12.17	2.46	4.48	2.13	0	2.87	0.02	0.02	0.04	0	0	0.11	0.06	0
B3GALNT2	67.78	61.7	72.85	42.15	28.89	32.74	12.47	19.67	18.35	28.45	16.45	20.34	6.67	16.71	28.37	1.01	8.19	13.25	9.59	10.55	26.9	26.96	10.97	15.11	10.99	2.08	12.24	9.96	1.57	3.95	7.83	6.5	11.04	14.57	17.64	13.05	3.07	15.87	13.12	3.94	8.48	4.18	8.4	5.55	3.72	3.38	0.44	9.06	21.38
B3GALT1	0	0.19	0	0.16	0.99	0	0	0.53	0	0.26	0	0	0	0	0	0	0	0	0	0.03	0	0	0	0.41	0	0	0.43	0	0	0	0	0	0.1	0.14	0	0.22	0	0	0	0	0	0	0	0	0	0	1.32	0.16	0
B3GALT2	0	0	0	0	0	0	0	0	0	0	0	0	0	0	0	0	0	0	0	0	0	0	0	0	0	0	0	0	0	0.24	0	0	0	0	0	0	0	0	0	0	0	0	0	0	0	0	0	0	0
B3GALT4	0.71	2.19	0.76	1.41	0.28	1.15	0.56	0.64	0.43	1.31	1.9	0.12	2.16	0.13	0	0	0	0	3.27	0.04	0	2.27	3.13	3.46	0	0	0	0	0	0	0	0.21	0	0	16.19	0	0	0	0	0	0	0.3	1.94	0	0	0	0	0	0
B3GALT5	0	0	0.05	0.31	0	0	0.06	0	0	0.03	0	0	0	0	0	0	0	0	0.03	0	0.63	0.03	0.87	0	0	0	0	0	0	0	0	0	0	0	0	0	0	0	0	0	0	0	0	0	0	0	0	0	0
B3GALT5-AS1	1.46	0.64	4.14	0	0.36	0	0.58	0.29	0.34	0.86	0	0.29	0.1	0	0.08	0	0	0	0	4.99	0	0	0	6.7	0	0	0	0	0	0	0	0	0	0	0.14	0	0	0	0	0	0	0	0	0	0	0	0	0	0
B3GALT6	0	0.52	0.04	1.56	1.56	2.62	0.8	1.08	0.79	0.88	0.14	0.75	0	0	0	0	0	0.05	0	0	1.32	1.87	2.05	0.05	1.32	0	0.13	0	0	0.04	0	0.12	0	0.21	2.75	0	0	0	0	0.29	0	0.04	0	5.44	4.68	0	0	4.15	2.39
B3GAT1	0	0.29	0.07	0.31	0.22	0.07	0.13	0.64	0.05	0.35	0.22	0.04	0	0	0	0.06	2.48	0.66	0.09	0.55	0.79	0.2	0.83	0	0	0	0	0	0	0	0.13	1.04	0	0	0	0.04	0	0	0.18	0	0	0	0	0.35	0	0	0	0	0
B3GAT2	1.84	1.93	0.86	4.21	1.84	2.72	1.4	2.06	2.72	0.58	2.45	1.72	10.11	18.63	0.59	5.07	0	7.98	5.04	1.18	1.14	11.29	5.47	2.33	0.15	0	0.71	0	0	0.07	0	0	4.24	7.53	4.79	0	0	3.9	0.04	0	0.54	0	0	0	0	0	0	0	0.32
B3GAT3	0.52	0.43	0.4	0.38	0.45	0.87	0.7	0.89	0.84	0.83	0.15	0.4	0.15	0	0.05	0	0.25	0.04	2.13	0.2	0.04	0.21	2.82	0.15	0.47	0.15	0	0.32	0.83	0.26	0.03	0.44	0.49	0.99	2.23	2.9	0.27	8.2	0.26	0.07	0.2	0.27	0.21	1.51	1.68	6.18	3.68	0.38	2.89
B3GLCT	0.74	1.28	1.02	0.22	1.02	1.24	0.7	0.71	1.28	0.76	0.9	0.56	1.33	0	0	0	0.16	0.02	0	0	0	0	0	0	0	0	0	0.74	0	0	0	0	0	0	0	0.14	0	0	0.02	0	0	0	0	0.1	0	0	0	0.7	0
B3GNT2	208.76	361.99	314.01	587.56	554.17	530.27	688.68	587.13	777.83	391.61	677.07	530.94	630.93	474.6	443.1	485.09	513.59	666.96	526.38	653.13	550.59	606.26	716.2	633.18	83.86	59.18	80.41	176.89	64.06	37.69	37.47	197.63	519.12	849.4	467.59	609.62	129.05	125.86	92.83	130.52	173.25	58.24	65.91	136.1	4.91	6.25	4.78	12.37	8.36
B3GNT3	0	0	0.37	1.2	0.69	1.72	2.23	1	1.56	2.78	0.98	1.26	0.05	0	0	0.77	0.1	1.67	1.52	1.77	0	1.64	0.04	2.52	0	0	0	1.84	0	0	0	0	0	0	5.99	12.27	0	0	0	0	0	0	0.47	1.34	0	0.11	0	0	0
B3GNT4	37.34	67.44	60.57	45.21	38.36	30.52	30.38	43.72	65.13	55.16	44.73	33.8	76.11	45.66	18.94	80.97	46.98	41.74	77.63	62.24	37.19	79.61	38.52	40.74	0	7.61	0.88	0	0	1.75	4.06	2.86	17.97	3.19	19.14	1.15	11.99	13.71	11.43	17.04	8.89	5.93	4.8	2.94	8.29	0	0	8.51	0.16
B3GNT5	1.85	0.74	1.14	5.25	4.59	2.96	1.78	1.79	3.6	3.26	1.81	2.19	0.91	11.87	0.3	0.2	6.91	0.05	3.25	2.36	2.81	1.54	0.71	3.91	0.37	0.24	0.44	0	0	0	1.79	3.92	10.59	10.7	1.29	16.49	3.5	0.02	0	3.62	5.99	1.17	0.02	0.2	1.47	0.04	0	0.53	0
B3GNT6	0.44	0.34	0.25	0.78	0.91	0.73	0.88	1.12	0.8	0.76	0.75	0.75	1.01	1.15	0.56	1.06	0.51	0.47	1.16	0.56	0.51	0.78	0.57	0.46	0.93	1.09	1.25	0.79	0.83	0.72	0.91	0.57	2.45	1.2	1.56	3.03	1.5	1.94	1.53	0.74	1.55	1.81	1.3	1.46	0.46	0.14	3	0.15	0.16
B3GNT7	0.87	0.85	1.2	0.71	1.42	1.18	1.22	1.07	0.85	1.16	0.53	0.72	0.47	0.4	0.64	0.49	2.78	0.23	0.89	0.47	0.08	1.43	0.08	1.24	0.97	4.07	3.19	5.3	1.31	3.09	5.04	1.12	2.88	5.57	2.74	2.55	4.88	0.96	2.68	3.45	4.25	9.74	1.25	1.68	1.74	1.87	0.68	6.24	3.15
B3GNT8	0	0	0	0	0	0	0	0	0	0	0	0	0	0	0	0	0	0	0	0	0	0	0	0	0	0	0	0	0	0	0	0	0	0	0	0	0	0	0	0	0	0	0	0	0	0	0	0	0
B3GNT9	1.9	1.08	1.04	5.6	8.89	7.25	4.3	2.91	3.15	3.6	2.25	1.11	4.2	19.17	3.38	0	6.74	0.03	4.73	5.66	7.89	5.7	3.32	7.45	0.41	0.66	0.09	0.31	0.61	0.05	6.03	0.09	0	14.61	0.21	0.91	0.54	3.65	0.62	0.27	0.81	12.65	0.15	0.33	0.59	2.45	0.28	2.15	4.35
B3GNTL1	1.96	2.17	3.75	1.74	2.1	3.97	1.38	1.36	0.8	1.55	0.34	0.86	0.35	0	0	0	0.2	4.6	0.24	0	1.95	7.9	2.58	4.8	0	0	0	0	0	0	0.23	0	0	0	3.09	0.11	0	0	0	0	0	0	0	0	0.58	0	0	0.83	0
B4GALNT1	0	0.16	0	0	0	0	0	0	0	0	0	0	0	0	0	0	0	0	0	0	0	0	0	0	0.22	0.44	0	0.13	0	0	0	0	0	0.19	8.61	0	0	9.31	0.04	0.54	6.58	0.03	0.04	0	0.05	0.06	0	2.86	2.81
B4GALNT2	0	0	0	0	0	0	0	0	0	0	0	0	0	0	0	0	0	0	0	0	0	0	0	0	0.48	0.99	1.25	0.37	2.06	0.21	0	0	0	2.3	2.32	0	4.31	21.19	0	0	0	0.25	1.55	0	0	0	0.6	0.9	0.94
B4GALNT3	0.1	0	0	0.08	0.31	0.95	0.42	0.2	0.13	0.37	0.02	0.79	0.02	7.16	0.31	0	0	0	0	0	0	0	2.12	0.44	0	3.41	0	0	0	2.45	0	0	0	0	0	0	0	0.04	0	0.03	0	0	0	0.12	0	0.04	0	0	0
B4GALNT4	0	0	0	0.12	0.04	0.07	0	0	0	0	0	0.11	0	0	0	0	0	0	0.23	0	0	0	0	0	0	0	1.53	0	0	0	0	0	0	0	0	0	0	2.26	0	0	0	0	0	0	0	0	0	0	0
B4GALT1	63.73	74.61	80.4	68.32	63.83	66.56	44	45.89	39.46	43.65	52.11	53.39	33.83	25.91	40.23	35.86	53.9	63.58	29.49	52.1	70.6	86.29	94.71	72.11	26.9	26.83	24.6	30.41	10.5	23.48	24.73	11.26	27.43	92.64	42.19	39.11	15.96	20.13	27.14	20.6	30.81	7.47	22.74	25.72	8.65	9.23	1.17	5.55	18.31
B4GALT1-AS1	0	0	0	0.36	0	0	0.07	0	0	0.14	0.5	0	0.82	0	0	0	0	0	0	0.15	0	0	7.27	0.4	0	0	0	0	0	0	0	6.71	0	0	1.11	0	0	0	0	0	0	0	0	0	0	0	0	0	0
B4GALT2	1.27	0.47	0.82	9.02	5.12	7.78	5.44	4.89	3.53	5.2	2.44	5.71	5.92	0.04	0.05	0	3.82	9.18	8.34	1.8	4.74	13.01	10.44	4.69	0.57	1.85	0	0	0	0	0	0	0.05	1.47	1	0.46	0.09	0	0	0	0	0	0.15	0.03	0	0	0	1.87	0.06
B4GALT3	58.04	88.24	91.25	35.89	49.54	54.48	22.09	27.36	35.29	32.73	42.29	37.53	7.54	9.45	33.02	26.02	80.56	51.11	28.25	38.08	40.34	51.71	43.8	45.53	92.05	96.73	92.38	74.87	111.99	90.56	64.73	87.54	36.66	8.65	32.09	5.23	19.16	14.2	9.15	27.47	21.4	55.47	56.36	39.75	156.06	43.88	1.07	96.31	42.86
B4GALT4	17.21	44.37	50.13	16.45	31.56	23.04	10.07	8.69	18.59	13.23	11.2	13.24	21.9	0.03	20.99	65.09	5.02	19.99	15.97	38.77	18.19	21.5	40.2	12.46	11.3	11.36	21.46	4.31	13.48	0.32	16.71	11.38	17.06	23.43	36.5	10.82	12.26	4.76	10.34	18.23	4.06	18.89	2.55	2.17	35.76	29.02	0.63	25.15	26.71
B4GALT4-AS1	0	0	0	0	0	0	0	0	0.17	0	0	0	0	0	0	0	0	0	0	0	0.47	0	0	0	0	0	4.94	0	0	0	0	0	0	0.77	0	4.47	0	0	0	0	0	0	0	0	0	0	0	0	0
B4GALT5	72.9	60.19	76.37	53.12	66.96	57.21	29.5	26.28	26.25	26.9	20.86	26.17	14.29	6.35	6.17	17.49	11.65	13.44	17.65	9.02	18.02	27.66	12.78	19.79	25.63	56.35	21.79	40.21	25.34	6.68	20.77	24.83	27.02	15.04	15.17	14.47	60.76	74.13	56.19	14.38	54.69	60.98	32.66	54.2	71.77	62.69	1.63	50.93	48.75
B4GALT6	5.52	11.18	10.29	22.02	16.53	16.26	8.22	9.97	12.32	10.53	13.11	10.46	11.85	1.18	7.9	13.22	0.8	3.41	3.03	1.66	3.37	10.3	6.58	13.35	0.78	0.24	0.68	0.04	0	0.32	0	0	4.36	8.56	2.41	7.85	6.44	5.29	0.76	1.25	0.7	0.02	0.62	0.41	2.36	0	0.36	0.12	1.17
B4GALT7	1.12	1.04	0.52	2.58	1.94	3.28	1.09	1.43	1.2	2.03	1.22	1.54	0	0	0	0	0.04	1.25	0	0	0.3	0.04	4.52	5.56	0	1.3	0	0	0	0	0	0.07	0	7.85	0.11	0.18	3.58	6.76	0	0.61	1.56	0.03	0	6.35	9.56	11.08	3.15	6.99	2.75
B4GAT1	0.18	0	0.31	0.13	0.08	0.25	0.15	0.22	0.43	0	0.67	0.43	5.66	0	0.1	0	0	0	1.16	0	0	0	0	0	11.5	0	0.81	0.05	0	0.48	0	0.28	12.71	11.03	2.27	17.5	11.45	11	0	0.03	0.94	10.6	0.18	0.03	16.22	0	0	0.93	3.2
B9D1	42.75	33.64	35.71	6.17	12.4	9.28	13.34	15.81	8.56	9.25	8.61	4.74	23.47	48.2	2.71	58.25	12.99	20.32	21.31	30.63	23.8	19.81	14.38	22.3	5.1	0	16.49	0.51	0	0.14	7.34	11.86	68.62	19.19	5.47	18.23	17.09	0.07	0.08	20.25	5.89	0.13	0.26	17.65	0	0	0	3.26	0
B9D2	1.58	1.6	3.1	2.82	2.25	5.46	2.14	2.42	2.1	1.07	0.32	1.05	11.29	5.01	18.16	0	1.3	6.41	5.41	0.13	4.32	3.72	9.88	6.28	58.86	46.47	52.19	33.72	124.34	20.59	94.25	92.54	0	0	1.66	0.16	36.31	54.8	26.02	50.87	141.6	7.3	127.78	62.73	35.2	43.4	1.1	43.56	15.52
BAALC	16.24	11.97	12.48	13.65	18.13	21.21	8.07	8.47	9.75	11.53	6.08	7	7.56	3.57	4.71	10.88	29	17.51	14.47	8.39	11.45	9.46	17.14	11.38	5.31	1.94	1.87	0.57	0.25	0.47	0.05	0.73	8.69	2.65	9.03	21.89	4.12	9.54	1.81	2.91	7.1	0.19	1.93	2.65	0	0	2.12	1.61	0
BAALC-AS1	0	0	0	0	0	0	0	0	0	0	0	0	0	0	0	0	0	0	0	0	0	0	0	0	0	0	0	0	0	0	0	0	0	0	0	0	0	0	0	0	0	0	0	0	0	0	0	0	0
BAALC-AS2	0	0	0	0	0	0	0.37	0.92	0	0	0	0	0	0	0	0	0	0	0	0	0	0	0	0	0	0	0	0	0	0	0	0	0	0	0	0	0	0	0	0	0	0	0	0	0	0	0	0	0
BAAT	0	0	0.04	0	0	0.07	0	0	0.03	0	0	0.02	0	0	0	0	0	0	0	0	0	0	0	0	0.37	4.72	3.2	0.35	0.95	0.07	0.64	8.39	0	0.9	0.58	2.61	0	0	0	0	3.35	0.05	3.85	2.29	0	0	0	0	0
BABAM1	11.51	12.05	11.61	25.18	34.31	24.55	16.59	18.21	19.77	14.66	15.64	15.74	22.54	48.01	101.62	63.4	56.01	20.35	29.62	18.88	30.19	36.49	25.02	45.56	69.76	121.81	90.07	67.38	38.55	125.61	132.32	168.75	7.47	20.15	19	64.92	104.32	57.66	41.31	94.72	53.92	134.23	91.98	45.18	160.35	44.69	4.82	91.33	42.01
BACE1	1.86	2.02	1.58	4.14	4.08	3.04	1.93	1.76	2.9	2.73	3.26	1.77	0.24	3.54	2.51	0	6.14	0.3	2.76	2.91	2.24	6.86	2.08	4.06	6.21	2.26	2.01	0.04	6.7	0	0	0.49	1.83	2.65	0.41	3.09	0.24	0	0.28	1.03	0	0	0	3.15	0.02	1.12	0	3.62	5.47
BACE1-AS	0	0.84	0.17	2.66	3.01	0.57	1.02	0.62	0.24	1	2.59	0.73	0.18	0.13	0.28	12.19	0	0.1	3.53	0.29	1.34	0.34	1.01	1.79	0.9	0.72	1.51	0.5	0	0.27	0.64	0.94	0	0.08	0.3	0.04	0	0.23	0.89	0.25	0.17	1.24	0.49	0	0.24	0.21	0	0	0
BACE2	0.28	1.06	1.25	1.13	0.48	0.87	0.68	1	1.28	1.01	0.29	0.18	0.17	0.05	0.22	0.1	0.14	0.75	0.14	0.07	0.11	0.05	0.2	0.1	0.48	0.35	0.18	0.06	0.13	0.25	0.27	0.29	0.43	0.18	0.26	0.22	0.44	0.49	1.49	0.17	0.3	0.41	1.99	0.19	0.12	0.02	0.65	0.9	0.14
BACH1	85.42	141.5	100.41	169.47	139.73	160.84	105.01	97.15	107.11	81.83	111.01	101.57	92.36	122.68	80.15	90.27	44.14	108.15	53.08	48.76	80.67	117.75	76.01	84.81	6.07	2.04	19.66	14.31	55.51	0.29	4.93	1.13	25.9	46.02	41.81	19.75	11.11	4.73	4.23	5.4	4.38	0.77	8.75	8.24	7.69	6.95	494.97	18.6	8.97
BACH1-IT2	0	0	0	0	0	0	0	0	0	0	0	0	0	0	0	0	0	0	0	0	0	0	0	0	0	0	0	0	0	0	0	0	0	0	0	0	0	0	0	0	0	0	0	0	0	0	0	0	0
BACH2	18.8	21.27	21.06	21.01	16.04	20.77	10.65	11.7	8.37	10.46	8.05	6.58	7.02	3.35	12.35	5.07	3	9.09	4.31	12.47	15.66	19.63	22.26	13.24	0	2.51	4.26	0	0.73	0	0.02	0.06	2.19	4.82	9.36	4.47	1.89	0.03	1.46	1.75	4.89	6.33	1.82	0	0	0	0	0.02	1.36
BAD	1	2.4	2.49	5.42	7.88	4.32	5.79	4.18	3.03	6.52	3.64	4.56	0	8.71	2.46	0	14.38	1.76	15.96	7.94	4.13	27.82	20.95	19.74	18.02	0.65	0.2	6.61	0	3.09	1.03	3.46	0	8.11	2.37	0.34	38.5	2.5	0	8.88	0.28	0	0.25	16.09	0.12	8.75	157.6	6.53	1.45
BAG1	1.52	0.69	1.75	4.21	5.29	4.32	2.09	3.9	2.26	4.13	2.27	3.31	6.99	0	1.51	1.34	6.88	2.53	5.53	6.5	5.87	13.25	9.61	9.82	19.39	7.64	26.64	21.49	29.8	13.75	15.09	14.34	17.35	10.82	3.01	13.66	6.73	0.31	11.06	4.24	7.85	0.41	0.36	4.07	0.86	0.58	0	3.09	1.28
BAG2	1.33	3.97	3.27	8.67	3.92	4.85	3.71	4.4	1.22	2.67	0.83	3.25	6.3	4.2	0.1	0	0.03	3.13	7.24	8.05	2.81	12.65	1.27	4.7	0	0	13.46	0	0	0	0	0.46	13.2	44.66	24.55	8.34	0.06	2.7	6.25	0.84	0	0.03	12.71	0	0.05	0	79.59	10.67	12.64
BAG3	0.88	0.04	0.44	0.11	1.88	1.03	0.09	0.59	0	0	0	0	15.63	0.52	3.55	3.11	1.11	0	0.03	1.19	0.96	8.24	0.11	6.09	3.7	6.83	0.07	18.54	5.74	3.37	2.37	1.54	5.18	4.95	3	16.94	13.98	3.45	13.96	30.28	6.03	8.63	11.01	18.42	0.09	4.51	2.91	20.34	1.53
BAG4	8.67	13.87	12.16	16.58	9.33	17.64	6.51	10.65	11.23	12.63	10.88	12.71	9.67	30.16	5.4	26.23	3.63	4.97	13.01	14.09	5.07	19.4	9.89	6.65	123.69	97.31	120.77	140.01	171.55	144.51	141.05	165.96	6.13	57.72	32.51	20.69	71.84	40.13	77.99	73.6	37.66	64.49	52.41	33.63	83.06	153.47	16.02	102.51	113.1
BAG5	30.38	34	36.41	35.02	37.57	44.68	25.91	21.38	19.78	23.99	14.27	17.42	43.76	26.77	1.37	16.26	24.64	27.35	24.08	45.44	20.95	42.02	21.09	27.24	39.76	52.79	89.69	45.56	63.36	32.44	42.19	89	23.76	29.93	34.51	25.46	45.1	71.11	76.69	47.34	84.67	66.74	19.63	49.45	73.39	61.9	21.04	33.19	38.13
BAG6	21.48	21.57	25.39	30.56	30.61	31.22	19.94	27.06	34.37	38	25.92	27.31	44.14	41.66	51.22	36.23	46.03	36.07	46.92	47.8	43.49	62.83	56.14	38.75	5.91	5.94	0.85	4.11	9.1	0.08	0.1	1.4	2.53	30.55	16.54	13.71	0.43	1.26	8.42	11.42	3.75	9.59	0.5	8.31	0.87	8.9	1.45	2.2	2.63
BAGE	0.41	0.59	0.28	0.36	0.88	0.57	0.43	0.68	0.6	0.27	0.52	0.43	0	0	0	0	0.15	0	0	2.37	1.22	0	1.73	0.07	3.23	19.26	17.22	4.44	15.79	22.13	31.73	15.48	0	1.68	3.43	0	6.84	16.37	4.09	0	13.06	18.27	1.87	14.81	21.78	19.88	0.4	21.79	13.6
BAGE2	0	0	0	0	0	0	0	0	0	0	0	0	0	0	0	0	0	0	0	0	0	0	0	0	7.08	0	0.73	4.29	0	0.2	1.45	2.8	0	0	0	0	0	0.01	0.85	2	1.9	0.56	5.68	13.42	1.06	0.16	0	8.83	4.55
BAGE3	0	0	0	0	0	0	0	0	0	0	0	0	0	0	0	0	0	0	0	0	0	0	0	0	7.08	0	0.73	4.29	0	0.2	1.45	2.8	0	0	0	0	0	0.01	0.85	2	1.9	0.56	5.68	13.42	1.06	0.16	0	8.83	4.55
BAGE4	0	0	0	0	0.01	0	0	0	0	0	0	0	0.03	0	0	0	0	0	0	0	0	0	0	0	0	0.55	7.92	16.11	23.64	0.59	3.16	0.93	0.02	0	0.06	0	14.93	6.12	0.16	0.06	6.5	0.36	0	4.01	71.62	3.22	0.01	27.73	1.23
BAGE5	0	0.07	0	0	0.09	0	0	0	0	0.05	0	0.04	0.78	0	0	0	0	0	0.06	0.04	0	0	0	0	3.2	0.57	1.68	0	2.58	0.53	4.57	1.1	0.43	0.24	1.67	0	5.28	0	0.78	3.4	6.82	0	0	7.63	0	2.72	0.24	5.03	3.18
BAHCC1	0.19	0.26	0.24	0.39	0.41	0.39	0.15	0.11	0.25	0.46	0.12	0.25	1.16	0	0.6	0.19	0.08	0	0.55	0.01	0.23	0.23	0	0.39	0	0	0	0	0	0	0	0	0	0	0	0	0.01	0	0	0	0	0	0	0	0	0	0	0	0.02
BAHD1	0	0	0.14	0.15	0	0.05	0.06	0.05	0	0	0	0.03	0	0	0	0	0	0	0	0	0	0	0	0	0.05	3.08	5.43	13.21	5.55	0.09	1.87	0	4.91	0.17	4.95	0	0	0	9.58	1.35	3.2	18.87	0.66	9.87	0.16	2.77	0.13	2.22	7.45
BAIAP2	537.47	388.17	471.98	344.65	256.65	232.83	301.45	313.8	344.18	388.87	262.21	275.27	179.89	229.6	140.78	162.68	193.91	179.91	173.74	137.01	237.79	222.67	252.65	220.77	61.17	47.16	29.97	52.15	14.39	35.63	39.87	60.08	57.77	39.78	84.08	45.44	22.55	6.3	28.97	49.12	20.72	51.74	26.25	19.19	25.22	13.23	52.15	25.4	12.02
BAIAP2-AS1	0.35	0.49	0.42	0.7	0.24	0.22	0.54	0.71	0.48	0.3	0.67	0.7	0.14	0.32	0.04	0.24	0.27	0.1	0.02	0.13	0.08	0.27	0.16	0.13	3.41	6.85	1.86	1.39	2	0.89	1.11	1.62	0.89	0.59	1.45	1.11	0.42	0.42	0.6	0.28	1.3	0.67	0.48	9.66	20.71	3.31	1.38	9.82	5.02
BAIAP2L1	76.14	44.48	57.82	147.23	167.05	142.81	131.61	132.41	143.15	142.07	158.22	176.4	188.92	204.61	168.96	199.82	94.06	171.96	164.62	244.61	175.57	159.51	213.26	171.75	23.85	47.94	65.19	26.11	24.41	42.7	65.87	41.41	145.14	112.9	96.45	149.7	90.55	86.49	36.91	54.83	51.75	83.12	41.28	58.43	90.05	59.41	2.68	53.37	28.13
BAIAP2L2	1.31	2.53	4.71	5.58	3.16	7.3	4.56	4.48	7.07	3.68	2.88	4.3	4.21	0.13	0.55	0	0	3.6	5.49	8.05	3.16	4.53	3.51	0.12	4.07	7.01	13.97	31.54	34.3	9.04	15.78	12.89	0	6.19	2.61	0	7.01	2.82	18.88	7.25	31.55	28.18	11.29	4.92	97.41	38.05	1.34	53.83	44.78
BAIAP3	0.05	0.07	0.25	1.75	1.06	1.92	0.64	1.49	2.36	1.82	1.03	0.91	1.79	1.85	2.15	0.53	2.46	0.32	2.5	0.08	1.21	0.25	0.26	0.83	0	1.95	0.1	0	0	0	5.28	1.59	0	0	0.32	0.03	0.41	0.17	0	6.08	0.41	0.01	0.47	3.35	0.02	0.03	0	0.04	0.46
BAK1	0	0	0.29	4.51	1.86	3.66	1.02	0.9	0.65	1.61	1.58	2.45	0	0	0	0	0.27	4.17	6.24	0.09	5.11	0.1	4.09	7.83	122.35	119.43	104.72	282.28	170	433.04	227.44	187.38	0.2	0.75	0	0.56	33.08	11.4	35.85	30.96	24.51	48.18	39.53	29.28	137.58	200.99	2.78	215.67	211.8
BAMBI	0.8	0.31	0.74	1.62	1.29	2.02	2	1.16	1.41	1.37	1.81	1.62	0.27	5.21	0.44	0.06	3.11	0	1.08	3.43	0	9.43	5.04	0.11	148.5	281.55	393.79	277.6	99.06	124.08	197.14	104.73	34.47	21.53	48.6	74.07	185.63	181.98	122.38	91.62	177.66	185.25	171.61	167.12	203.46	170.4	4.85	77.27	256.03
BANCR	0	0	0	0	0	0	0	0	0	0	0	0	0	0	0	2.1	0	0	0	0	0	0	0	0	0	0.49	7.4	0	0	0	0	1.16	0	0	0	0	4.73	0	0	0	0	0	0	0	0	0	0	0	0
BANF1	119.77	98.46	136.62	295.74	279.09	270.55	207.32	227.77	247.7	287.79	225.5	219.96	162.78	202.81	301.98	145.85	351.48	255.52	276.34	221.65	258.01	290.08	327.22	225.58	210.08	367.82	155.79	448.64	361.98	284.89	256.48	224.01	114.42	121.33	112.12	122.11	171.46	163.28	202.26	215.3	227.59	374.27	336.58	352.66	410.85	344.63	455.25	347.63	453.85
BANF2	0	0	0	0	0	0	0	0	0	0	0	0	0	0	0	0	0	0	0	0	0	0	0	0	0	0	0	0	0	0	0	0	0	0	0	0	0	0	0	0	0	0	0	0	0	0	0	0	0
BANK1	6.49	6.45	5.72	5.57	5.4	7.61	1.76	2.71	3.28	3.92	3.35	2.88	16.38	2.74	7.04	0	6.01	6.25	7.14	7.39	7.36	20.35	7.15	14.03	0	0	0	5.38	0	5.45	2.12	1.21	11.46	15.58	6.14	8.22	10.64	0.13	0	0	2.66	16.84	0.02	4.22	0	0.05	52.55	3.08	0.04
BANP	260.84	263.36	269	139.03	153.03	161.03	97.77	83.62	79.22	99.45	71.09	71.06	103.59	119.61	72.5	109.86	74.14	62.29	65.51	59.21	82.29	99.04	90.38	86.97	18.24	9.7	11.64	2.08	42.27	15.48	4.6	14.39	10.72	0.8	4.88	13.23	14.3	6.54	30.02	19.12	40.97	34.61	0.31	4.22	36.15	41.99	0.16	35.92	32.8
BAP1	0.89	1.13	1.84	7.54	8.21	5.77	6.37	5.76	6.93	8.46	6.34	4.65	17.6	26.73	7.11	16.36	1.69	6.39	16.12	10.16	20.31	10.79	15.31	12.2	17.4	27.34	28.79	18.82	22.33	26.5	14.05	25.47	13.73	9.24	7.95	1.1	8.6	10.84	20.38	29.56	8.69	38.87	19.8	24.24	12.37	21.29	0.19	25.68	11.86
BARD1	311.89	269.74	218.03	288.29	183.71	287.99	116.51	124.58	132.53	133.64	142.26	134.24	109.24	166.58	74.94	102.4	74.98	118.12	82.37	75.84	112	140.19	94.02	92.54	5.63	9.6	5.14	13.77	9.66	5.01	5.72	24.58	42.54	41.65	75.3	69.69	31.18	39.9	19.14	27.79	26.94	19.07	26.19	5.07	29.21	25.79	313.24	27.57	49.07
BARHL1	0	0	0	0	0	0	0	0	0	0	0	0	0	0	0	0	0	0	0	0	0	0	0	0	0	0	0	0	0	0	0	0	0	0.06	0	0	0	0	0	0	0	0	0	0	0	0	0	0	0
BARHL2	4.72	7.05	7.15	3.38	6.56	5.04	2.96	2.34	1.65	5.22	1.63	2.93	0	0	0	8.39	0.05	0.94	0.93	4.47	6.51	4.63	6.98	13.72	0	0	0	1.05	0	0.75	0	0	5.8	1.04	2.35	31.2	0	0	0	0	1.5	0	0	0	0.68	1.57	0	0	0
BARX1	0	0	0	0	0	0	0	0	0	0	0	0	0	0	0	0.15	0	0	5.8	0.09	0	6.01	0.07	0	10.66	1.12	6.29	2.5	12.68	0.08	2.17	0.32	15.25	0	0	32.26	0	0	0	10.39	0.04	0.08	17.48	0.16	2.22	5.51	0.25	6.41	4.23
BARX2	31.61	21.4	31.47	86.87	100.09	69.78	78.8	68.15	31.18	37.86	33.13	31.95	94.59	43.7	72.88	91.59	139.53	98.09	114.84	116.23	145.2	147.79	109.99	139.47	0.49	0.17	6.92	2.2	0.4	0	2.16	4.56	2.49	18.75	39.9	11.44	9.5	14.98	0.13	3.75	0	0	0	0.03	0	0.53	2.26	0	4.06
BASP1	20.2	13.92	16.18	5.53	51.44	21	3.71	5.55	20.09	23.82	5.39	8.37	0	9.82	0.32	11.27	5.74	0.14	16.94	4.89	4.56	21.39	11.69	8.86	690.67	558.75	441.79	456.89	316.19	331.89	412.04	312.18	60.59	60.78	16.67	36.01	259.18	231.88	1332.32	525.83	484.19	608.56	187.8	839.98	317.92	495.26	4.45	302.03	267.66
BASP1P1	0	0	0	0	0	0	0	0	0	0	0	0	0	0	0	0	0	0	0	0	0	0	0	0.06	0	0	0	0.1	0.13	0.22	0.29	0	0	0	13.75	0	0.11	0	0.27	0.05	0	0	0.07	0.27	0	0	0	0.09	0.11
BATF	0	0	0	0	0	0	0	0	0.1	0	0	0	0	0	0	0	0	0	0	0	0	0	0	0	0	0	0	0	0	0	0	0	0	0	0	0	0	0	0	0	0	0	0	0	0	0	0	0	0
BATF2	11.92	7.62	20.65	24.23	15.95	15.2	8.34	13.36	16.13	22.41	14.78	13.32	1.71	1.68	13.15	27.95	0.21	6.8	7.87	19.64	12.44	3.45	16.29	19.98	46.16	60.92	13.6	22.09	11.94	0.44	0.08	0	59.7	1.21	30.32	57.73	30.49	22.79	11.65	9.85	7.2	0.6	23.37	26.46	70.69	1.82	0	9.79	16.78
BATF3	0.88	2.48	1.5	4.31	12.93	7.16	3.1	6.93	1.74	6.78	1.25	1.8	0	0	0	0	0	0	0	12.42	18.43	6.1	0.83	6.71	1.39	27.58	14.29	5.58	7.65	19.78	0	7.98	12.61	23.51	0.39	0	25.08	7.75	47.12	17.54	8.27	0.18	0	7.43	95.25	13.79	17.08	144.85	42.95
BAX	11.23	6.43	7.3	6.33	4.22	11.44	5.75	7.59	4.42	2.83	3.74	1.63	0	0.1	15.53	0	12.49	4.41	2.91	0.48	4.57	5.55	13.88	0	3.46	9.4	16.04	0	0	0	0.29	0	0	0	0.34	0.44	0	0	0.14	4.29	0	0	0.12	0	10.71	47.81	1.34	24.34	11.37
BAZ1A	625.78	509.45	415.72	371.82	519.86	561.1	235.34	257.2	245.44	266.04	169.69	187.6	92.19	95.82	110.68	122.78	34.22	22.7	35.97	12.24	51.31	68.81	60.31	50.48	232.39	258.01	182.77	305.29	144.36	123.67	170.73	247.04	77.63	118.17	113.16	100.16	197.08	255.12	162.52	165.06	190.27	129.68	167.59	136.14	125.08	108.72	99.6	34.55	125.76
BAZ1B	201.47	239.76	281.5	166.02	162.33	219.23	116.5	152.87	158.41	178.23	110.08	126.3	130.4	137.45	117.41	149.36	91.52	92.24	67.96	62.19	108.96	103.61	97.04	80.05	76.49	107.44	67.3	49.71	54.07	94.51	56.6	76.21	60.36	65.82	125.69	121.26	73.92	64.97	46.1	49.7	59.44	57.78	37.06	65.76	89.4	77.35	50.2	90.21	26.28
BAZ2A	128.43	120.13	120.88	108.29	105	143.32	94.58	106.08	95.85	120.81	92.87	112.19	90.59	81.54	112.62	78.22	79.56	92.75	66.56	88.38	115.47	143.42	115.88	110.47	36.69	35.19	29.59	24.6	31.48	12.19	23.21	24.43	53.16	45.9	44.65	47.8	16.81	18.67	21.4	25.79	17.34	40.8	24.03	41.43	16.45	25.25	26.97	15.86	17.71
BAZ2B	1.83	2.91	4.18	1.59	0.45	0.73	0.85	1.76	0.12	0.53	0.38	0.76	0.01	0.18	0.5	0	0.05	0.33	0.1	0.08	0.81	4.57	0.43	0.61	4.69	9.25	10.58	5.11	6.23	0.63	1.35	3.09	0.03	2.15	2.64	1.62	1.33	0.05	2.14	2.86	4.31	5.04	1.85	0	0.15	4.44	1.65	4.66	3
BBC3	0	0	0	0.31	0	0	0	0.06	0	0.12	0	0	0	0	0	0	0.82	0	0	0	0	0	0	0	0	1.46	1.11	1.68	3.45	0.09	0	0	3.74	1.79	21.79	0.12	0.04	3.83	0	0	0	0	0.29	6.96	1.44	0.12	0	3.32	0
BBIP1	31.32	40.28	39.28	25.16	21.96	18.68	16.89	17.26	12.2	13.24	17.89	16.51	9.82	36.39	1.51	18.41	15.7	12.82	18.96	8.51	30.47	16.36	24.07	8.92	44.59	61.24	46.22	44.7	31.09	10.17	36.29	46.71	14.39	23.53	30.34	14.22	40.74	19.15	31.13	43.15	54.49	13.07	51.37	43.02	0.06	11.69	3.76	54.72	48.07
BBOX1	0	0.06	0.07	0	0	0	0	0	0.19	0	0	0	0	0	0	0	0	0	0	0	0	0	0	0	0	0	0	0	0	0	0	0	0	0	0	0	0	0	0	0	0	0	0	0	0	0	0	0	0
BBOX1-AS1	65.22	59.93	83.39	38.51	63.61	58.12	67.64	69.47	40.91	56.1	17.55	15.55	11.4	5.91	3.63	13.7	7.33	6.47	9	15.32	8.87	5.27	7.71	3.71	11.78	8.65	16.08	4.22	15.5	10.03	5.96	5.27	84.6	28.94	23.1	32.69	12.74	16.83	5.52	13.65	24.62	12.83	7.79	2.62	85.02	2.15	240.57	25.85	13.09
BBS1	0	0.15	0.15	3.65	2.39	3.01	0.97	0.56	0.99	1.17	1.37	1.18	0.02	0	11.82	0	0.21	0.04	3.92	1.22	0.42	0	2.05	2.32	23.54	9.59	5.16	2.98	0.12	6.87	3.86	7.76	0.03	9.19	0.37	2.47	0.24	0.08	0.15	2.04	2.1	0.05	1.64	0.03	3.98	3.18	0	2.62	3.83
BBS10	2.07	4.08	2.21	8.89	7.37	9.14	4.8	3.05	3.96	2.6	3.72	2.11	4.57	8.91	0.32	0	1.41	13.22	6.62	3.6	3.67	8.27	10.83	8.67	0	0	1.12	0	0	0	0	0	9.13	0.87	0.3	6.11	0	0.55	0	0.17	0	0	0	0	0	2.9	17.1	0	0
BBS12	0.72	1.93	1.88	1.17	0.62	1.62	1.39	0.53	0.19	0.27	0.66	1.48	4.07	0	11.45	0	0.1	8.13	2.72	0.02	1.81	1.26	1	1.67	1.17	0	3.05	4.46	0.3	0.07	1.53	1.24	0	2.92	1.24	7.89	4.67	2.33	0	0	0	0.1	0	0	7.77	0.61	0	0.8	0
BBS2	1.5	0.95	2.44	1.69	1.82	1.83	0.9	1.07	1.6	0.76	0.87	0.88	0.02	0	0	0	0	1.42	0	3.09	1.28	4.49	0.98	1.02	4.42	6.74	0.13	0	12.82	0	0	0	0	0	0.13	1.3	0	0.05	0.65	4.88	0.02	0	0	0	20.43	1.78	0.25	4.87	0
BBS4	80.2	82.41	99.38	76.16	58.14	71.73	51.8	47.11	48.12	62.87	47.72	52.98	18.71	42.56	30.53	41.2	53.15	27.74	27.29	54.76	32.34	41.9	31.25	53.81	30.21	56.46	10.27	30.02	16.07	4.25	12.32	32.56	36.66	35.65	19.48	17.87	2.2	6.08	17.27	19.49	28.94	26.35	4.36	22.63	37.13	31.6	1.75	21.44	14.79
BBS5	5.87	4.31	7.02	12.1	8.78	8.51	7.16	8.58	7.84	7.52	4.23	5.03	6.12	18.58	2.9	4.49	5	2.55	4.17	13.94	10.7	5.87	6.6	9.46	115.67	103.71	125.02	68.01	64.39	66.48	82.62	81.42	49.52	52.23	51.62	47.93	79.67	62.59	95.45	108.56	68.71	64.26	96.4	87.31	260.8	150.58	34.83	285.62	182.72
BBS7	16.44	19.24	19.74	15.46	16.2	23.2	10.12	14.47	11.5	13.43	8.06	6.07	55.63	5.92	16.09	8.65	21.38	31.88	16.23	25.69	14.54	29.46	20.45	17.03	7.66	9.87	11.01	6.87	9.7	10.18	6.32	12.32	70.05	31.61	31.64	22.22	2.54	13.38	0.06	4.74	12.1	3.67	20.42	27.61	10	8.56	0.27	8.5	6.38
BBS9	97.24	87.39	115.4	37.89	56.31	62.71	28.68	31.49	33.92	39.45	34.87	33.38	52.72	65.82	16.73	36.06	73.77	60.1	52.39	45.77	59.78	51.04	61.25	66.51	11.5	11.14	26.26	12.55	9.02	5.02	9.72	19.88	43.07	30.48	44.58	46.02	14.67	26.04	3.45	9.75	23.92	1.8	33.53	24.44	4.57	11.57	37.74	7.94	2.6
BBX	0.92	3.18	2.85	1.15	1.21	4.29	0.33	0.21	0.06	0.17	0.24	0.07	4.75	0	6.39	0	0	2.5	0	0.09	0.3	0.01	0.78	0	8.68	25.57	6.88	15.84	33.19	17	12.67	14.39	14.31	4.55	1.78	4.65	13.51	13.87	0.05	10.8	2.56	0.28	9.21	0.18	23.95	12.07	10.27	51.99	22.33
BCAM	0.04	0	0	0	0	0	0	0	0	0.07	0	0	0	0	0	0	0.79	0	0	0	0	0	0	0.08	0	0	0	0	0	0	0	0	0	0	0	0	0	0	0	1.21	0	0	0	0	0	0	0	0	0
BCAN	0	0	0	0	0	0	0	0	0.03	0	0	0	6.43	0	0	0	0	0	1.16	0	1.01	0	0	0	0	0	0	0	0	0	0	0	0	0	0	0	0	0	0	0	0	0	0	0	23.29	0.11	0.12	3.54	0
BCAP29	2.17	2.81	3.21	4.56	4.64	2.96	2.12	3.14	4.55	3.18	2.08	2.65	2.05	9.9	0.17	0.02	0.06	0.95	0.89	1.97	0.01	0.28	2.41	0.21	1.25	8.89	10.08	0.48	1.12	5.32	9.06	0.85	4.79	3.66	0.17	1.06	5.87	1.19	5.82	6.19	2.3	1.02	3.01	2.89	9.92	8.13	0.06	13.37	13.12
BCAP31	74.99	79.55	63.72	57.86	60.69	55.42	43.44	44.67	47.46	43.21	34.14	44.99	36.21	105.02	22.64	21.86	60.78	22.85	84.79	100.21	76.57	119.06	75.83	51.46	252.9	141.54	127.24	136.98	162.49	182.76	179.94	183.97	23.33	40.14	23.58	19.36	61.84	28.39	32.14	46.44	36.6	47.35	87.99	76.78	64.62	31.01	1.38	86.19	56.62
BCAR1	20.22	16.64	32.02	6.96	5.1	6.49	5	4.73	6.6	8.04	4.74	6	8.36	4.72	0.29	0	11.26	22.14	26.53	10.78	17.2	7.08	14.26	16.61	6.47	5.67	0.13	5.17	0.1	3.73	0	0.04	0	0	2.32	0.36	5.88	0.42	0	0	0	0.05	5.61	0	20.29	6.85	9.56	4.01	5.28
BCAR3	3.51	2.74	3.16	8.46	9.74	12.15	6.39	5.88	4.08	7.49	4.46	3.6	11.21	1.81	11.81	15.47	2.67	3.88	1.75	23.53	16.48	18.62	15.07	21.04	0	4.07	0	0	3.66	0	0	0	0.13	5.13	0	0	1.25	0	3.9	0	0.92	3.06	0.02	0	0	1.99	0	2.39	0
BCAR4	3682.05	1838.67	2194.07	675.26	1139.34	717.95	2760.35	2844.84	2637.96	2828.7	2112.65	2338.97	1071.25	1082.47	786.93	1330.51	2148.55	2338.06	1768.8	1397.43	1627.53	2060.07	1958.13	1727.67	621.24	701.59	902.41	944	506.73	694.74	446.84	814.38	732.52	770.6	727.94	723.5	587.18	555.54	341.77	598.52	507.56	413.27	288.19	312.24	132.71	58.81	114.52	105.7	58.43
BCAS1	6.05	13.78	14.39	2.87	2.77	1.96	4.46	5.73	1.5	2.24	0.59	1.53	0.21	10.6	0.12	0	15.66	10.29	7.15	3.05	2.12	0.03	0.06	3.89	0.05	0.03	0.21	0.2	0.04	0	1.8	0.04	0.39	5.09	2.98	3.7	3.19	9.01	0.23	3.89	7.92	1.11	0.09	0.01	0.13	0	0.24	0.01	2.31
BCAS2	123.06	130.61	140.99	171.63	270.76	186.17	185.64	146.63	198.27	179.13	156.6	161.01	213.83	288.2	107.83	264.26	314.76	151.5	158.84	220.9	201.6	143.62	155.3	225.61	9.65	26.09	46.82	27.36	72.74	55.42	52.47	65.07	34.84	46.07	68.85	73.5	29.96	49.68	66.89	70.92	80.69	37.91	31.27	27.22	40.76	33.41	0.28	51.26	38.11
BCAS3	22.28	23.73	18.66	22.39	27.08	30.59	11.47	13.55	10.15	15.48	13.55	12.95	35.04	31.03	16.49	33.45	28.2	46.53	30.75	31.67	35.47	42.5	19.66	22.91	6.5	18.23	5.64	2.75	2.92	7.91	2.95	7.9	5.82	6.44	16.33	9.58	13.36	11.12	19.36	16.19	4.87	3.17	13.83	6	13.04	0.3	30.63	10.58	4.57
BCAS4	2.86	2.19	3.36	5.54	3.15	4.17	2.41	3.42	3.23	2.93	4.06	3.81	1.13	11.31	0.32	12.01	1.53	0.07	1.03	1.4	2.47	0.26	5.68	0	0	0.4	0	0	0	0	0	0	0	2.6	0	1.82	0.09	0	0.82	0	0	0	0	0	0.1	1.68	0	0	0
BCAT1	0.01	0.16	0.08	0	0.13	0	0	0	0	0	0	0	0	0.01	0.12	0.25	0.03	0.24	0.15	0.01	0	0	0.01	0	41.23	25.77	21.79	21.75	34.22	27.38	71.99	62.41	9.16	2.82	6.07	7.44	11.71	7.88	11.61	11.8	12.76	13.86	7.99	12.32	19.2	42.05	0.3	18	44.11
BCAT2	59.64	59.3	87.4	54.86	66.44	58.13	29.92	27.85	48.33	29.71	33.77	38.52	24.74	69.4	82.06	44.24	33.52	55.05	40.98	39.31	53.71	55.4	72.15	39.12	0.45	4.83	9.86	0	9.72	24.41	0.49	24.21	51.2	18.59	52.42	57.2	12.04	2.39	0.29	2.02	18.89	40.78	0.14	45.61	0	8.5	0	17.33	0.56
BCCIP	184.22	261.73	267.57	172.99	194.32	181.68	120.82	114.58	104	84.22	117.12	93.75	113.81	29.9	30.76	188.28	93.11	200.19	91.97	190.9	181.58	89.34	202.96	165.21	269.99	158.89	116.48	193.1	170.4	172.69	156.36	242.75	135.91	97.39	55.75	114.64	64.74	199.82	77.22	149.37	233.75	145.92	214.74	167.97	1.19	190.07	269.12	289.65	199.89
BCDIN3D	5.47	4.83	3.93	4.67	4.27	5.35	2.88	3.17	4.44	3.6	2.51	1.96	5.22	0.15	0.53	0.52	0.9	11.75	7.52	1.35	4.64	0.37	1.93	8.39	13.83	1.88	3.79	3.85	16.3	3.17	9.57	7.66	1.58	0.81	1.83	3.19	17.09	20.13	1.44	7.73	7.27	3.11	0.87	0.75	2.86	9.62	34.48	1.09	4.85
BCDIN3D-AS1	0.49	1.32	2.06	1.74	2.35	1.44	1.72	1.15	0.84	0.77	0.9	0.86	0.06	0.02	0	0	0.1	3.5	2.91	4.44	1.62	0.11	0.13	0.39	0.07	0.39	0.13	0.3	0.22	0.05	0	0.04	0.1	0.07	0.74	0.36	0.04	0.26	0.09	0.06	6.96	2.55	0.08	0	0.06	0	21.1	0	1.47
BCHE	0	0	0	0	0	0	0	0	0	0	0	0	0	0	0	0	0	0	0	0	0	0	0	0	0	0	0	0	0	0.75	0	0	0	0	0	0	0	0	0	0	0	0	0	0	0	0	0	0	0
BCKDHA	0.05	0.12	0.58	2.43	2.69	1.89	3.4	2.26	0.66	4.12	0.62	1.75	0.87	0	0.37	0	0.72	0	5.7	0.81	0.12	3.37	6.81	0.63	3.99	3.95	6.25	0.06	0.48	0.07	9.06	3.74	0.19	0	0.1	12.27	1.43	0	0	3.49	8.56	23.52	0	1.35	22.3	13.39	0.2	12.03	5
BCKDHB	18.26	41.27	30.94	20.75	14.42	17.45	11.47	11.74	12.33	7.03	8.99	9.56	9.84	1.49	4.56	15.11	62.98	22.99	19.8	23.74	23.61	19.19	17.95	33.28	3.48	2.81	0.21	0.24	0.11	0.04	0.08	0.09	35.81	0.85	16.88	27.42	0.57	1.37	0.34	4.42	0.19	0.36	8.5	0.42	0.03	0	0.12	0.22	0.08
BCKDK	5.79	6.23	10.21	3.58	4	4.25	3.17	1.87	3.9	2.12	1.38	3.04	19.03	0.03	6.89	2.29	1.86	8.29	13.13	2.86	5.58	18.29	14.29	15.74	6.5	0.35	9.23	0	21.42	0	0	13.95	12.5	0	16.25	13.63	6.36	6.19	0	0	4.69	0	3.55	0	2.38	0	0	39.69	7.17
BCL10	29.03	54.47	52.43	32.84	27.83	22.9	13.48	12.53	11.52	12.98	9.35	10.6	6.79	8.55	14.51	0	0.3	15.22	4.58	2.18	2.87	12.71	12.29	7.2	28.26	4.99	24.27	19.87	10.37	15.59	11.81	29.23	18.41	38.48	9.89	16.27	19.89	62.85	25.29	22.22	42.26	28.82	36.33	28.85	20.63	8.49	0.23	15.88	17.23
BCL11A	0.31	0.02	0.16	0	0	0.38	0.16	0	0.09	0	0	0	0	0.87	0.02	0	0.46	0	1.45	0.01	0.29	0	0.89	0.69	0.6	1.88	1.63	2.37	5.36	0.16	0.86	0.14	4.53	10.15	15.97	11.31	0.02	3.8	0.03	0	0	2.73	0.87	0	5.48	6.33	0	0.91	1.67
BCL11B	1.56	2.9	1.79	4.3	0.84	0.9	1.23	1.03	1.15	1.08	1.59	1.11	0	1.22	0.05	0	3.03	0.91	0.78	3.25	1.86	0.05	1.87	0.79	0	0	0	1.61	0.02	0	0	0	0.56	0	0	0	0.05	0	0	0.01	0	0	0	0	0.05	0	0	0	0
BCL2	0.01	0	0	0	0	0	0	0	0	0	0	0	0	0	0	0	3	0	0	0	0	0	0	0	0.25	0	0	0	0	0	0	0	0	0	0	0	0	0	0	0	0	0	0	0	0	0	0	0.78	0
BCL2A1	0	0	0	0	0	0	0	0	0	0	0	0	0	0	0	0	0	0	0	0	0	0	0	0	0	0	0	0	0	0	0	0	0	9.96	0	0	0	0	0	0	0	0	0	0	0	0	0	0	0
BCL2L1	5.9	6.19	6.54	17.43	28.51	26.5	16.67	14.68	17.74	17.36	9.9	11.13	20.78	21.69	38.34	16.4	23.38	19.73	19.11	31.4	45.82	41.67	34.15	24.21	26.95	31.53	14.73	26.3	39.44	14.66	37.57	19.14	22.38	29.23	16.76	36.5	12.73	7.01	5.25	14.26	11.88	0.45	10.97	0.1	25.45	1.59	0.3	22.74	3.07
BCL2L10	7235.76	9070.84	7939.52	2420.59	2951.13	3034.01	3463.39	2838.4	2808.55	2337.83	3053.64	2916.15	998.79	1112.4	1085.07	1096.65	1130.54	1309.72	1235.87	976.78	941.98	1046.84	1135.12	1248.68	6.2	60.29	57.58	25.49	12.74	37.05	58.28	14.45	442.25	420.17	298.99	409.51	91.82	71.69	35.9	88.89	119.19	44.76	55.29	31.41	0.19	0.64	0	7.59	2.71
BCL2L11	9.67	13.55	7.2	6.8	5.59	4.59	1.99	3.64	2.51	3.45	4.48	4.35	0.05	0.01	22.15	12.6	10.02	9.96	9.22	0.53	4.25	5.82	1.4	2.32	51.55	44.98	51.64	45.84	70.24	17.05	11.55	41.11	22.13	40.46	52.29	28.68	56.06	31.45	36.52	114.59	26.12	23.68	65.87	41.79	3.9	4.24	1.13	0.82	4.94
BCL2L12	67.83	74.04	71.9	32.32	33.36	24.74	18.25	16.35	15.01	16.43	13.57	13.54	14.89	12.77	54.65	36.14	21.27	12.71	21.05	20.82	17.56	28.9	17.85	33.06	6.25	9.24	6.11	6.14	3.6	2.67	0.78	7.91	10.48	8.08	7.97	5.27	30.6	30.55	15.24	11.53	20.77	3.5	5.8	16.41	7.26	11.83	0	12	8.16
BCL2L13	83.26	100.14	103.03	46.07	63.48	68.96	38.34	49.62	50.23	51.4	42.47	36.65	54.28	59.65	58.21	46.41	59.71	58.5	59.03	54.07	61.41	50.39	56.22	64.62	41.62	64.84	36.32	59.37	31.26	40.17	31.72	12.64	12.01	12.26	20.3	17.32	43.51	54.89	28.51	47.97	58.33	28.25	33.91	39.81	29.78	44.62	7.27	25.71	16.32
BCL2L14	0	0	0	0.29	0	0.07	0	0.12	0.1	0	0	0	0	0	0	0	0	0	3.77	0	0.93	0	0.26	0	0	0	0	0	0	0	0	0.06	0	0	0	0.25	0.19	0	0	0	0	0	0	0	0	0	0	0	12.54
BCL2L15	0.98	0.93	0.78	0.81	0.92	0.39	0.62	0.67	0.67	0.67	0.89	0.71	0.29	0.39	4.24	0.36	0.34	0.47	0.65	0.56	0.55	0.44	0.38	0.25	2.97	3.63	0.54	5.24	0.59	0.49	0.97	0.19	1.4	1.12	1.3	1.63	5.76	6.94	1.26	0.97	1.24	0.59	0.97	0.54	1.86	0.23	2.24	0.28	0.53
BCL2L2	0	0.03	0.03	0.23	0	0	0.13	0.06	0.07	0	0	0.18	0	0	0	0.03	0	0	0	2.72	0	0	0	2.6	0.47	0.08	0.21	0	0	0	0.43	0	0	0	0	0	0	0	0	0	0	0	0	0	0	0	0	0.03	0
BCL2L2-PABPN1	341.17	277.03	292.83	290.2	272.81	353.61	216.03	241.72	183.24	258	167.52	213.37	162.86	135.79	156.03	127.5	191.05	146.72	205.09	148.66	214.69	180.32	151.87	139.38	304.51	372.89	193.82	311.94	289.07	177.02	205.05	194.07	413.41	215.86	207.15	284.63	416.1	495.63	542.29	337.28	332.69	472.83	327.57	463.44	220.16	331.79	53.6	187.36	331.87
BCL3	0	0	0.41	0	0	0	0	0	0	0	0.42	0	0	0	0	0	0	0	0	0	0	0	0	0	0	0	0.7	0	0	0	0	0	0	0	0	0	0	0	0	0	0	0	0.08	0	2.34	0	0	3.55	0
BCL6	0	0.03	0.08	0.18	0.17	0.45	0.02	0.15	0	0	0.2	0.14	0	0	0	0	2.89	0	0.04	0.02	0	0	0	0.83	0	0	0	0	0	0	0	0	0	0	0	0	0	0	0	0	0	0	0	0	0.04	0	0	0	0
BCL6B	0.03	0.03	0.07	0.84	0.57	0.25	0.6	0.49	0.35	0.47	0.52	0.2	0.93	0	0.27	0	1.68	0.17	3.28	0	0.85	8.21	2.39	3.63	0	0	0	0	3.31	0	0	1.01	1.7	0.49	0.1	0	0.81	0.02	0	0.57	0	0	0	0	0.22	0.98	0	11.91	0
BCL7A	4.43	5.7	5.22	9.9	9.17	10.5	5.78	7	6.38	7.02	9.06	11.55	41.92	13.21	8.93	17.11	18.28	11.61	14.28	8.77	10.78	25.48	8.62	5.02	0	0.08	0.1	0.46	0	0	0	0	0	0.81	1.67	0.08	5.19	5.18	0.02	0.1	0	0.26	0.16	2.11	0	0.53	0	0	0
BCL7B	20.53	18.47	19.55	7.34	6.64	16.74	7.2	7.23	5.91	5.29	4.52	4.54	2.36	37.66	10.55	8.65	0.05	0.83	17.25	11.76	7.43	4.66	16.03	11.75	8.83	7.3	1.25	43.53	53.42	3.96	6.04	2.48	0.52	10.81	11.15	7.56	2.62	5.39	20.15	5.59	0.04	0.41	0.28	0.15	4.23	33.15	0.48	13.13	31.9
BCL7C	0	0	0	0	0	0	0	0	0	0	0	0	0	0	0.21	0	0.71	0	0.08	0	0	0	0	0	0	0.22	1.27	0	0	0	0	0	0	0	0	0	0	0	0	0	0.95	0	0	0	0.75	0	0	0.29	0
BCL9	10.59	8.47	9.19	18.4	14.88	20.66	13.97	16.13	15.48	15.39	11.7	13.9	21.72	8.54	8.76	14.68	16.6	22.05	11.25	7.65	22.42	20.74	25.02	21.25	8.4	6.4	5.1	16.6	1.86	5.86	8.14	0.77	1.16	5.08	11.89	16.46	4.34	6.42	0.02	4.89	8.8	2.12	2.6	3.79	0.76	0.36	0	2.31	0.34
BCL9L	0.47	0.43	0.58	2.97	1.55	1.85	2.94	2.78	2.78	3.25	2.07	1.61	0.2	5.9	3.81	6.67	1.82	4.07	3.39	0.67	3.79	2.7	1.93	6.54	0	0.87	0.28	0.36	0.05	0	0.02	0.06	3.32	0.19	0.36	0.81	0	0	0	0	0.72	0.04	0	0	0	0.81	0	0	0
BCLAF1	63.21	71.64	77.98	104.84	72.9	125.72	60.28	75.17	58.91	69	44.77	46.18	26.68	34.21	25.64	35.74	5.16	16.25	10.2	18.41	14.13	19.8	14.81	10.83	184.35	109.57	71.14	159.11	152.11	150.64	154.99	120.12	17.15	75.65	47.85	42.9	42.11	41.04	41.59	44.66	52.51	29.86	85.93	83.44	46.21	126.29	18.86	48.45	70.91
BCO1	1.86	2.26	2.95	2.2	1.61	2.35	0.95	1.13	1.21	2.21	1.01	1.16	0.22	0	0	0.39	6.09	0.03	1.61	0.03	0.63	5.76	0	1.43	0	1.45	0	0	0	0	0	0	1.03	5.35	0	0.63	0	0	0	0.86	0	0	1.23	0	0	0	0	0	0
BCO2	0	0	0	0	0	0	0	0	0	0	0	0	0	0	0	0	0.03	0	0	0	0	0	0	0	0	1.9	0.14	0	0	0.75	0	0.43	1.08	1.88	0.07	1.15	0	0	1.29	0.02	0.24	0	0.35	0.02	0	0	0	0	0
BCOR	0.01	0	0.02	0.02	0	0	0	0	0	0.07	0	0.05	0	0.1	0	1.06	10.91	0.02	1.72	3.57	0	0.01	0	0	80.65	19.78	12.26	128.92	105.74	82.22	23.97	70.9	46.5	78.45	7.68	47.75	12.73	43.85	5.68	19.38	16.43	19.09	15.77	43.05	28.92	7.61	0.5	13.03	3.45
BCORL1	12.53	9.86	9.97	14.43	12.73	12.55	10.13	12.4	14.01	12.17	8.76	9.32	5.75	6.09	15.43	22.29	9.51	4.84	10.58	7.88	8.8	8.73	6.37	12.9	1.28	5.43	4.9	8.64	0.41	1.58	1.04	0.32	0.2	4.45	5.07	7.51	3.34	1.9	0.02	3.62	0.4	0.02	1.81	0.01	6.33	1.17	0	6.04	2.19
BCORP1	0	0	0	0	0	0	0	0	0	0	0	0	0	0	0	0	0	0	0	0	0	0	0	0	0	0	0	0	0	0	0	0	0	0	0	0	0	0	0	0	0.04	0	0	0	0	0	1.12	0	0
BCR	1.77	2.09	2.97	12.62	14.21	18.65	7.28	7.49	10.9	10.34	10.36	10.19	30.82	21.61	17.33	25.82	5.59	12.56	14.15	16.53	18.66	18.77	22.58	23.79	10.84	7.48	8.71	6.94	28.48	5.9	6.62	6.12	9.39	1.64	6.42	9.12	0.71	0.25	7.68	8.42	2.6	2.55	7.22	7.21	25.95	7.71	2.91	14.41	9.1
BCRP2	0.17	0.09	0.38	0.85	0.3	0.3	0.77	0.7	0.35	0.54	0.45	0.69	2.73	0.05	0.19	0.65	0.03	0.75	0.31	0.3	2.21	0.06	0.24	0	0	0	0	0	0	0	0	0	0	0	0	0.07	0.16	0	0	0	0	0	0	0	0.66	0	0	0	0.22
BCRP3	0.1	0.14	0.13	0.54	0.67	0.09	0	0	0.08	0	0.16	0.01	0.23	0.18	0	0.19	0	1.61	0	0.51	0.52	0	0.63	0.06	0	0	0	0	0.14	0	0	0	0	0	0	1.39	0.04	0	0	0	0	0	0	0	0.18	0	0	0	0.79
BCS1L	2.15	2.27	1.78	17.24	10.54	16.77	6.82	7.33	5.59	11.42	5.76	6.27	21.99	0.1	9.18	32.81	23.77	18.76	7.83	0.09	12	1.16	10.26	19.33	70.64	8.51	36.95	58.45	41.62	92.65	80.05	56.27	0	1.9	8.65	8.34	2.26	0.87	20.28	11.81	21.72	27.09	69.67	60.06	5.78	52.15	116.27	69.97	60.69
BCYRN1	3.76	0	2.61	2.84	8.13	1.32	17.56	17.32	21.16	14.12	3.98	3.97	0	2.2	2.21	0	11.08	0	3.31	0	3.01	2.95	5.98	0.67	48.78	74.63	23.1	21.55	8.75	17.74	9.75	8.45	23.7	14.61	37.26	28.46	60.2	8.74	10.64	22.25	24.78	29.67	0.78	54.48	1.15	3.18	3.71	1.05	11.2
BDH1	0.7	1.91	1.83	3.63	2.99	4.1	3.14	3.24	3.8	2.99	1.83	1.68	1.47	5.54	0.38	3.63	4.79	2.23	4.64	0.04	3.52	1.29	1.05	3.61	0.23	2.13	1.09	0.29	0.17	0.05	0.28	0	9.46	9.88	3.82	0.11	0.14	0.03	5.43	0.75	0.36	3.75	0.02	0.07	0.25	0	0	1.25	0
BDH2	80.79	63.46	61.62	36.66	55.3	34.5	66.8	59.5	28.34	29.84	13.82	24.14	31.89	16.16	27.33	45.1	82.78	38.07	43.51	50.66	52.73	55.95	85.11	63.11	3.73	2.24	1.13	0.56	0	0.08	5.96	0	27.78	17.41	16.57	9.21	6.8	0	0	7.63	10.43	0.28	4.98	2.74	0.19	0	0	0.03	0.24
BDKRB1	0	0	0	0	0	0	0.37	0	0	0	0	0	0	0	0	0	0	0	0.57	0.05	0	0	0	0	0	0	0	0	0	0	0	0	0	0	13.05	0	0	0	0	0	0	0	0	0	0	0	0	0	0
BDKRB2	0	0	0	0	0	0	0	0	0	0	0.34	0	0	0	0	0	0.75	0	0.02	0	0	0	0	0	0	0	0	0	0	0	0	0	0	0	0	0	0	0	0	0	0	0	0	0	0	0	0	0	0
BDNF	9.43	9.89	10.46	9.49	10.43	5.63	5.82	5.46	7.18	6.73	3.86	3.42	0.76	5.19	17.02	7.28	1.97	6.45	5.26	6.85	10.23	3.97	6.66	12.29	0.14	0.14	0.77	4.61	0.04	2.04	0.1	0	13.54	2.89	4.47	3.44	0.22	0	0	3	0	4.96	0	0	0.98	0.04	71.56	0	0
BDNF-AS	7	9.25	10.35	5.65	6.59	9.98	5.46	6.92	3.06	3.14	3.31	4.62	3.87	3.59	14.89	8.87	6.22	0.11	17.04	9.41	19.32	8.35	3.99	21.93	0	0	0.77	0	0	0	0	0	41.3	4.06	3.82	8.46	8.43	0	0	1.06	0.1	8.19	0.06	2.22	0	0	0.75	0	0
BDP1	19.76	33.17	23.16	30.59	15.01	22.92	12.28	17.2	21.79	20.45	12.19	11.23	19.94	16.4	19.82	18.76	5.29	0.68	1.98	1.39	2.5	10.28	4.63	4.72	62.76	36.58	49.36	31.47	27.69	40.57	19.01	52.42	15.42	29.26	33.41	22.34	9.33	20.79	20.72	21.74	12.21	4.8	24.76	18.31	31.29	13.29	133.9	46.88	21.6
BEAN1	8.88	7.31	7.69	18.76	14.75	9.78	10.15	10.81	11.79	12.98	15.43	16.12	14.7	14.11	0.49	11.64	6.04	9.52	9.22	21.92	11.54	6.84	10.23	15.18	0	2.91	2.1	0	0	2.16	2.66	0	24.14	2.44	12.36	31.55	2.36	0	0	0	0.02	10.65	0	0	0	0	0	0	0
BEAN1-AS1	0	0.26	0	1.02	0	0	0	0.95	0	0	0.19	0.64	0	0	0	14.46	0.67	0	0.8	0	1.81	0	0	1.12	0	0	0	0	0	0	0	0	0	0	3.59	0	0	0	0	0	0	0	0	0	0	0	0	0	0
BECN1	72.95	115.83	112.9	77.51	90.52	104.39	39.55	42.02	42.91	38.71	37.52	41.87	15.97	45.38	3.54	0.15	16	32.49	27.09	27.7	38.53	54.56	48.45	56.37	126.71	61.68	92.32	106.11	51.33	82.62	97.61	172.25	7.15	21.86	46.32	40.23	61.01	80.85	3.27	42.75	81.29	117.45	92.36	64.11	159.39	62.03	39.82	101.84	59.17
BECN2	0	0	0	0	0	0	0	0	0	0	0	0	0	0	0	0	0	0	0	0	0	0	0	0	60.32	33.6	52.36	91.19	128.95	349.47	112.79	197.14	3.56	2.53	26.36	8.7	37.98	61.2	107.16	63.66	61.56	36.92	69.86	97.1	57.91	59.64	0	67.59	61.76
BEGAIN	0	0	0	0.1	0.06	0.33	0.03	0	0.07	0	0.06	0	0	0	0	0	2.11	0	0	0	0	0	0	0	0	0	0	0	0	0	0	0	0	0	0	0	0	0	0	0	0	0	0	0	0	0	0	0	0
BEND2	0.06	0.07	0.11	0.15	0.07	0.04	0.02	0.03	0	0.02	0.1	0	0	0.02	0.19	0.1	0.13	0.02	0.02	0.03	0.02	0.05	0.05	0.06	0.07	0.13	0	0.05	0.06	0.03	0.07	0.09	0.23	0	0.23	0.66	0.43	0.09	0.22	0.1	0.35	0.2	0.41	0.41	0.05	0.03	0.29	0.07	0
BEND3	1.98	2.08	3.17	3.86	4.85	5.61	1.93	3.17	2.6	1.63	2.68	2.17	8.28	4.7	4.32	5.27	2.44	5.27	1.48	1.06	5.39	4.61	4.35	7.31	4.49	4.27	4.06	7.52	8.02	11.35	4.85	13.42	1.33	3.69	5.1	0.04	9.1	1.51	3.88	1.92	6.65	0.38	1.31	6.29	0.32	18.5	0.16	7.44	5.69
BEND3P3	1.59	1.93	1.76	2.38	2.27	4.03	1.67	1.75	2.23	2.29	2.11	2.4	6.48	6.58	2.02	1.13	0.03	1.47	1.96	3.72	4.78	2.97	1.3	4.59	0.04	0.02	0	0	0	0	0.05	0	4.31	0	2.43	0.04	0.1	0.18	0	0	0	0.03	0.55	0.03	0.02	0	0	0	0
BEND4	0	0.03	0	0	0	0	0	0	0	0	0	0	0	0	0	0	0	0	0	0	0	0	0	0	0	0.03	0	0	0	0	0	0	0.11	0.31	0.28	0.36	0	0	0	0.5	0	0.01	0.13	0	0	1.54	0	0	0
BEND5	0	0	0	0	0	0	0	0	0	0	0	0	0	0	0	0	1.19	0	1.74	2.64	0	0.08	0	0	0	0	0	0	0	0	0.36	0	0	0	0	0	0	0	0	0	0	0	0	0	11.74	0	0	0	0
BEND6	0	0.38	0.28	0.4	0.12	0.09	0.28	0.17	0	0	0	0.19	0	0	0	0	3.71	0	0.09	0	0	0.21	0	0	0	0	0	0	0.1	0	0	3.01	0.36	0.04	0.13	1.13	0	3.9	0	0	1.5	0.02	0.08	0	0	0	7.11	0	0
BEND7	14.07	14.44	8.98	16.44	11.09	11.5	8.02	11.31	10.38	12.17	7.57	7.77	8.1	7.77	9.65	10.17	1	0.52	1.8	7.14	14.56	8.5	12.37	6.58	2.52	1.24	0	0	0	5.63	0	0	16.98	2.07	9.59	9.34	11.58	8.08	0	0.23	1.09	0.09	0	0	0	0	0	0	0
BEST1	0.35	0	0.05	0.06	0.79	0.15	0.06	0	0.22	0.22	0.32	0.49	0	0.06	0	0.09	0	0	0	0.11	0.06	0.09	0.12	2.59	0	0.06	0	0	0	0	0	0	0	0.1	0	0	0	0	0	0	0	0	0	0	0	0	0	0.08	0.2
BEST2	0	0	0	0	0	0	0	0	0	0.08	0	0	0	0	0	0	0	0	0	0	0	0	0	0	0	0	1.27	0	1.42	0	0	0	0	0	0	0	0	0	0	0	0	0	0	0	0.06	0	0	0.16	0
BEST3	0.18	0.07	0.33	0.94	1.32	0.99	0.45	0.2	0.46	0.42	0.2	0.54	1.07	1.05	0.28	0.96	0.65	0.49	0.88	0.79	0.85	0.41	0.31	0.63	0.46	0.67	0.24	1.28	0.09	1.11	0.2	1.29	1.83	0.83	0.7	0.6	0.04	0	0.52	0.64	0.38	0.18	0.82	0.04	0.64	0.4	2.55	0	0
BEST4	0	0	0	0	0	0	0	0.07	0	0	0	0	0	0	0	0	0	0	0	0	0	0	0	0	0	0	0	0	0	0	0	0	0	0	0	0	0	0	0	0	0	0	0	0	0	0	0	0	0
BET1	5.59	6.14	3.7	2.08	1.06	2.3	1.05	1.3	0.32	0.7	0.97	0.25	0	0	0	0	0	0.02	0	1.69	0	0	0	0	12.4	4.18	10.37	2.33	1.73	4.35	8.57	1.36	0.21	0.08	0.12	0.05	3.68	0.06	0.07	4.19	12.42	0.53	8.74	7.71	38.34	3.86	3.93	22.4	12.37
BET1L	3.43	2.46	3.39	3.62	1.55	5.19	1.74	3.38	5.42	3.02	2.58	3.06	0	0	0	0	6.49	7.11	7.51	10.01	3.15	7.31	14.34	2.01	50.51	44.33	34.13	22.76	27.48	42.43	34.53	52.47	0.11	4.17	5.07	34.7	8.32	54.02	60.64	19.16	33.7	39.03	11.51	53.41	52.45	24.34	0.5	20.91	7.48
BEX1	0	0	0	0	0	0.48	0	0	0	0	0	0	0	0	0	0	0	0	0	0	0	0	0	0	0	0	0	0.14	0	0	0	0	0.15	0.16	0	0.3	0	0	0	0	0	0	0	0	7.79	0	0	0	0
BEX2	0	0	0.33	0	0	0	0	0	0	0	0	0	0	0	0	0	0	0	0	0	0	0	0	0	2.06	18.43	5.25	35.67	45.98	13.02	13.61	35.61	51.16	41.17	33.04	75.53	0	0	0.1	19.53	0.08	50.81	0	0	67.3	0	0.94	21.47	13.49
BEX4	0	0	0	0	0	0	0	0	0	0	0	0	0	0	0	0	1.4	0	0	0	0	0	0	0	11.31	11.53	39.54	0.48	0.37	2.77	2.79	6.09	11.51	22.32	68.2	7.57	1.55	0	0	0	0	0	0	0	35.31	31.47	0.31	26.65	0.94
BEX5	0	0	0	0	0	0	0	0	0	0	0	0	0	0	0	0	0	0	2.33	0	0	0	0	0	0	0	0	0.15	0	0	0	0	0	0	20.83	0	0	0	0	0	0	0	0	0	0.15	0	0	5.62	0
BFAR	155.18	209.54	224.18	141.42	148.97	157.5	105.35	115.19	101.22	105.24	97.81	93.23	110.97	121.91	136.25	132.91	90.22	106.51	92.63	129.99	134.77	174.48	126.85	159.49	28.01	73.92	27.06	28.6	20.95	9.91	41.02	45.52	70.5	57.71	52.37	64.28	19.24	16.93	6.53	23.92	20.18	18.29	18.77	46.05	39.23	56.32	0.36	95.92	52.1
BFSP1	0	0.25	0.06	0	0.84	0	0.57	0.04	0.35	0.31	0.11	0.09	0	0	0	0	0	0	0	0.06	1.06	0	0	0	13.44	6.03	0	0	0	13.56	0	0	0	1.09	0	0	2.35	0.03	0	0.7	0	0	0.04	0	0	0	0	0	0
BFSP2	1.17	1.48	0.9	0.18	1.22	0.25	0.2	0.74	0.23	0.62	0.15	0.04	0	0	0	0	0	0	4.29	0.04	1.74	0	0	3.38	0	1.43	0	0	0	0	0	0.68	0	0	0	0	0	0	0	0	0	0	0	0	0	0	0	0	0
BGLAP	0	0	0	0	0	0	0	0	0	0	0	0	0	0	0	0	0	0	0	0	0.22	0	0	0	0	0	0	0	0	0	0	0	0	0	0	0	0	0	0	0	0	0	0	0	0	0	0	0	0
BGLT3	0	0	0	0	0	0	0	0	0	0	0	0	0	0	0	0	0	0	0	0	0	0	0	0	0	0	0	0	0	0	0	0	0	0	0	0	0	0	0	0	0	0	0	0	0	0	0	0	0
BGN	0	0	0	0	0	0	0	0	0	0	0	0	0	0	0	0	0	0	0	0	0	0	0	0	0	0	0	0	0	0	0	0	0	0	1.47	1.06	0	0	0	0	0	0	0	0	0	0	0	0	0
BHLHA15	0	0	0	0	0	0	0	0	0	0	0	0	0	0	0	0	0	0	0	0	0	0	0	0	0	0	0	0	0	0	0	0	0	0	0	0	0	0	0	0	0	0	0	0	0	0	0	0	0
BHLHA9	0	0	0	0	0	0	0	0	0	0	0	0	0	0	0	0	0	0	0	0	0	0	0	0	0	0	0	0	0	0	0	0	0	0	0	0	0	0	0	0	0	0	0	0	0	0	0	0	0
BHLHB9	1.31	3.39	4.07	35.55	27.96	30.21	23.88	28.81	31.64	29.57	9.6	12.05	31.29	18	17.88	10.37	8.75	9.01	22.78	20.01	12.7	31.65	20.1	20.22	6.21	0.15	5.97	0	0.07	0	0	0.28	11.61	13.49	8.35	6.31	0.38	0	0	0	0	0	0	0	0.47	0	0	1.86	0
BHLHE22	11.68	5.34	5.88	6.77	18.53	17.65	6.44	8.08	24.78	28	18.75	15.94	0	0.02	0	3.28	4.9	0.02	0.21	0	4.11	3.47	2.07	4.47	2.07	0	0.54	0.03	0	0.53	1.78	0	10.81	44.74	19.45	35.53	0	0	0	0.06	0.43	0	0	1.3	8.6	6.85	2.28	3.89	1.25
BHLHE23	0	0	0	0	0	0	0	0	0	0	0	0	0	0	0	0	0	0	0	0	0	0	0	0	0	0	0.74	0	0	0	0	0	0	0	0.9	0	1.22	0	0	2.69	2.9	6	0	0	0	0	0	0	0
BHLHE40	30.46	83.86	68.66	80.09	85.07	86.61	62.29	58.65	53.58	54.89	74.39	83.35	151.44	136.48	47.09	53.85	89.43	130.46	140.22	128.31	185.37	223.35	250.28	215.77	1.4	1.58	1.15	0.43	14.3	0	0.15	0.38	17.7	30.02	30.5	50.27	10.98	1.19	0.07	17.29	0.11	0.2	0.12	0	0.29	0	0	2.92	0
BHLHE40-AS1	0	0.1	0	0.21	0	0.81	0.19	0.21	0.6	0.05	0.14	0.31	0.1	0	0.15	0.09	0.09	0.11	0.11	0.07	0	0.12	0.06	0.06	0.25	0.07	0.18	0.06	0.04	0.17	0.07	0.06	0.16	0.97	0.62	1.04	0.14	0.59	0.11	0.07	0.17	0.68	0.17	0.06	0.22	0.1	0	0	0
BHLHE41	0	0	0	0	0	0	0	0	0	0	0	0	0	0	0	0	0	0	0	0	0	0	0	0	0	0	0	0	0	0	0	0	10.25	0.06	0.05	3.75	0	0	0	0	0	0	0	0	0	0	0	0	0
BHMG1	0.33	0.3	0	0	0	0.14	0.03	0.14	0	0.06	0.19	0.16	0	0	0	0	0.82	0	1.44	0	0	0	0	0	0.1	1.32	0	7.3	0.15	0	0.06	0.93	0	2.24	0.45	0.11	0.61	0	0	0	0	0.06	1.57	0.04	0	0.06	0	0.94	7.26
BHMT	0.04	0	0.05	0.5	0.38	1.38	0	0.12	0.14	0.25	0	0.03	6.37	0.11	0.21	0	0.11	0	0	0	1.96	2.32	0.04	4.96	6.82	43	15.68	6.24	15.4	15.07	11.68	8.8	0.3	0.28	2.86	0	0.05	0.21	0	0	4.07	0.02	0.09	1.86	0.22	20.09	0.14	12.25	8.8
BHMT2	15.95	14.23	14.79	13.3	12.61	16.06	8.07	9.14	9.14	7.67	4.92	4.92	1.18	1.93	2.32	14.16	2.44	0.81	1.42	0.79	1.36	2.12	2.66	1.6	0.9	2.07	0.5	2.76	2.17	1.3	1.51	0.62	3.56	4.23	4.95	4.39	3.69	5.2	2.95	0.89	2.02	17.04	2.01	6.17	0.58	0.86	7.24	0.5	0.18
BICC1	17.55	21.35	24.5	30.35	25.83	31.87	14.09	21.3	20.84	24.6	19.67	16.67	38.9	27.75	20.09	29.93	38.95	20.41	24.8	25.12	20.32	14.68	15.96	17.93	0	2.41	0.1	2.2	0.03	2.4	1.34	0	15.5	20.1	6.36	0.46	2.65	1.87	0.55	2.65	4.68	1.28	2.91	0	0.14	0	0.13	0	0
BICD1	0.57	0.72	0.83	0.45	0.33	0.88	0.44	0.39	0.67	0.24	0.19	0.21	0.06	1.25	0	0.03	2.67	0.16	0.6	0	1.18	0.96	0.17	2.17	0.13	3.83	3.62	0	0.04	4.26	1.89	0.28	5.68	0.28	0.11	10.74	4.35	0.02	0.02	0.24	0	0	0	0	0.03	6.01	0	5.71	0.22
BICD2	3.66	5.14	7.65	4.87	8.96	8.03	2.94	4.55	6.06	6.5	5.6	5.47	4.55	6.56	19.68	7.73	6.4	2.87	6.41	4.63	3.2	1.16	3.46	9.55	10.38	4.76	9.61	13.73	9.85	13.56	5.21	0.25	8.29	14.19	4.88	10.19	12.22	11.8	0.68	11.59	3.28	4.63	13.96	7.1	16.98	9.59	21.26	1.17	11.72
BID	2.33	4.75	1.65	2.52	0.66	1.47	1.02	1.24	1.17	2.57	0.2	1.78	0	0	0	0	0	0	0	7.86	1.83	0	0	0	0	0	0	0	0	0	0	0	0	0	0	0	0	0.03	27.25	0	8.28	0.03	0	4.28	0	2.02	0	0.16	0
BIK	0.61	1.05	0.99	0.77	1.05	0.28	2.16	1.11	1.4	0.72	0.26	0.21	0.07	5.55	1.19	0	0	1.96	2.5	0.07	0	0	0	0.65	1253.59	1033.39	625.72	761.38	654.73	845.34	870.84	761.97	100.88	126.28	64.59	57.21	757.12	632.24	986.17	673.93	1413.97	1847.02	1175.76	1625.33	2557.27	2584.59	27.26	2060.48	3581.86
BIN1	0.04	0.05	0	0	0	0	0	0	0	0	0.04	0	0	10.47	0.4	0.1	0	7.87	0	0	0	0	0	0	0	0	0	0	0	0	0	0	0	0	0.09	0.07	0	0	0	0	0	0	0	0	0	0	0	0	5.56
BIN2	0	0	0	0.06	0.29	0.41	0	0	0.12	0.48	0.39	0	3.17	0.03	0	0	0	0	2.26	0	0	0	0	0	0.07	0.14	3.1	0	0	0	0	0	44.29	12.68	27.21	47.39	8.55	1.54	0	1.46	1.8	0.03	0	0	14.2	0.41	0	0.59	0
BIN3	144.41	175.5	179.05	109.47	87.52	92.37	58.82	54.09	61.17	54.13	74.06	60.35	15.49	17.6	63.77	95.67	52.79	49.47	47.63	64.66	71.82	63.33	91.79	69.1	21.63	28.97	14.42	3.6	0	14.13	21.39	13.62	8.8	45.02	6.91	23.09	21.18	6.43	12.51	21.01	9.23	56.6	21.5	34.62	30.03	21.22	0.39	14.84	9.33
BIN3-IT1	0.2	0.06	0	0.15	0.35	0.07	0.04	0.07	0.05	0.09	0.04	0.14	16.04	0.04	0.4	0.06	0.15	0	0.04	0.07	0.08	0	0.05	0	1.49	11.23	0.1	0.72	0.08	0	0	0.06	0	0.06	0.3	18.14	7.35	0.12	8.46	0	0	0.06	0.04	2.21	2.37	0	0	0	1.79
BIRC2	163.34	210.15	171.34	126.55	153.18	121.27	101.57	87.78	99.4	96.36	64.03	66.31	60.26	29.58	24.36	65.63	51.84	82.1	39.89	42	30.55	38.01	24.99	31.58	125.49	86.82	95.45	83.73	67.55	98.02	68.88	95.93	35.06	79.57	26.51	42.19	85.21	117.3	49.02	83.35	81.89	92.71	148.59	42.96	52.32	39.05	20.75	37.33	25.37
BIRC3	0.66	1.36	1.93	0.69	0.77	1.27	0.49	0.31	0.19	0.8	0.62	0.68	3.21	1.04	0.12	1.07	3.62	1.35	3.75	1.5	0.67	0.01	0.03	0.43	0.04	0.83	0.96	0	0	0	0.31	1.79	0.02	2.72	3.01	3.58	0.55	0	0.51	1.13	0.01	0	0	0	0.23	0	0	0.54	0
BIRC5	13.75	8.01	10.68	34.79	23.57	24.4	19.24	17.2	19.87	19.37	12.48	12.96	10.11	4.27	6.16	35	12.6	19.51	18.94	13.79	16.03	10	28.45	19.92	80.36	83.07	107.1	102.99	73.52	145.7	70.11	82.83	8.7	27.41	18.25	9.3	88.23	80.59	182.45	78.85	136.53	117.2	120.17	168.32	104.64	65.38	39.86	84.87	46
BIRC6	29.85	35.09	31.04	21.12	17.43	21.04	15.8	22.15	16.6	14.56	15.65	16.74	32.85	16.25	12.32	28.58	14.48	18.67	18.33	13.23	17.03	17.78	18.27	17.43	14.97	7.74	11.98	14.86	8.53	7	13.46	10.95	36.91	18.01	26.29	29.59	13.08	5.39	5.54	7.62	21.68	12.68	4.46	13.53	19.63	10.79	61.49	11.27	3.63
BIRC6-AS2	0	0	0	0	0	0	0	0	0	0	0	0	0	0	0	0	0	0	0	0	0	0	0	0	0	0.29	0	6.64	0	5.98	0	0	0	0	0	0.9	0	0	0	0	0	0	0	0	0	0	0	0	0
BIRC7	0	0	0	0	0	0	0	0	0.07	0	0	0.05	0	0	0	0	0	0	0	0	0	0	0	0	0	0	0	0	0	0	0	0	0	0	0	0	0	0	0	0	0	0	0	0	0	0	0	0	0
BIRC8	0	0	0	0	0	0	0	0	0	0	0	0	0	0	0	0	0	0	0	0	0	0	0	0	0	0	0	0	0	0	0	0	0	0	0	0	0	0	0	0	0	0	0	0	0	0	0	0	0
BISPR	1.76	1.64	2.5	0.56	2.04	2.22	0.82	1.49	1.17	0.92	1.06	1.95	0.78	2.21	2.54	0.58	1.63	0.27	1.04	0.23	0.89	0.86	2.1	1.91	1.13	1.44	0.42	0.36	1.14	0.25	0.8	0.43	5.28	10.18	6.14	5.08	1.84	0.81	1.66	1.44	4.81	1.74	0.18	0.69	0.39	0.31	1.63	1.01	0.58
BIVM	1.38	1.5	1.31	1.86	0.84	1.23	0.98	0.43	1.38	0.45	0.53	0.7	0.13	0.11	0.14	0.14	0.28	0.06	0.13	0.04	1.51	0.09	0.1	2.79	0.31	0.86	0.14	0.25	0.12	0.51	0.3	0.07	1.44	0.91	1.91	0.7	0.33	0.14	0.27	0.48	0.51	0.07	0.51	0.45	0.61	0.14	1.16	1.79	0.34
BIVM-ERCC5	2.12	0	0.03	0	0.12	0.48	0	0	0	0	0	0	0	0	0.42	0	0	0	0	0	0	0	0	1.17	0	0	0	0	0	0	0	0	0	0	0.28	0	0	0	0	0	0.13	0	0	0	0	0	0	1.04	0
BLACAT1	0	0	0	0	0	0	0	0	0	0	0	0	0	0	0	0	0.03	0	0	0	0	0	0	0	0	0	0	0	0	0	0	0	0	0	0	0	0	0	0	0	0	0	0	0	0	0	0	0	0
BLACE	0	0	0.15	0	0.13	0	0	0	0	0	0	0	0	0	0	0	0	0.12	0	0.03	0	0.03	0	0.01	0.06	0.06	0.08	0.09	0	0.1	0	0.1	0.04	0	0	0	0.56	0	0.18	0.08	0	0	0.06	0.15	0.25	0.06	0	0.12	0
BLCAP	435.29	716.75	703.27	283.83	357.57	424.84	348.71	341.29	305.14	316.78	276.32	297.28	308.1	171.98	299.72	300.89	334.26	352.17	294.2	377.76	395.97	479.67	414.43	361.48	110.28	56.86	100.47	72.69	83.46	122.29	274.75	90.98	44.32	40.55	81.68	39.04	80.09	95.66	193.44	71.92	106.7	6.24	114.61	232.05	199.98	51.99	1.24	77.32	90.98
BLID	0	0	0	0.17	0	0	0	0	0	0	0	0	0	0	0	0	0	0	0	0	0	0	0	0	0	0	0	0	0	0	0	0	0	0	0	0	0	0	0	0	0	0	0	0	0	0	0	0	0
BLK	0.45	0.52	1.06	2.69	1.99	4.15	0.89	1.02	1.3	1.54	1.3	1.28	5.65	2.75	4.42	5.64	0.77	0.99	1.75	8.67	1.98	2.65	2.37	1.39	0	0.96	3.14	0	0	0.33	0	0	6.26	4.01	0.97	3.12	0	0.7	0	0.13	2.43	0.04	0.6	2.5	0	0	0	0	0
BLM	14.88	21.25	20.05	14.75	18.36	16.58	9.11	12.83	9.92	10.28	6.52	6.25	31.94	38.35	11.63	14.38	0.14	2.15	11.62	7.4	8.37	9.58	5.31	3.49	7.17	31.32	17.6	40.49	6.08	34.64	24.9	37.39	11.66	10.29	4.49	3	7.68	9.21	12.31	4.42	8.65	17.26	10.05	0.01	20.86	18.59	0.69	16.31	4.17
BLMH	26	20.31	19.5	68.69	56.84	82.03	43.03	47.41	36.25	37.02	28.99	31.67	52.5	28.65	69.03	75.68	5.77	36.93	24.34	25.45	41.27	49.35	52.15	49.72	33.59	9.35	38.75	11.95	14.34	25.26	6.72	25.85	20.63	21.94	15.14	13.55	5.61	0.03	11.79	15.78	3.27	12.48	2.97	8	6.12	20.62	0.7	18.63	13.33
BLNK	3.74	6	4.09	1.1	0.51	5.35	6.03	4.18	6.58	4.42	1.54	1.19	0	16.37	0.22	9.6	0.11	0.26	10.06	13.85	1.75	0	1.45	8.11	0.11	0.49	0	0	0	0	0	0.09	0	28.56	0.99	1.35	0	0	0	3.02	0	0.04	1.26	0	0	0	0	0.15	0
BLOC1S1	40.8	29.92	30.78	11.36	7.82	28.23	12.83	10.71	9.17	11.79	6.73	6.82	11.41	31.67	40.96	53.55	21.28	27.36	56.17	15.24	20.01	4.22	25.83	41.08	17.89	3.07	29.64	8.31	11.54	28.51	8.46	16.22	0	9.82	5.15	0.2	21.22	17.69	37.74	52.38	1.81	0	16.76	36.79	45.62	5.98	18.93	31.39	22.94
BLOC1S1-RDH5	0	0	0.14	0.49	0	0	0	0	0	0	0	0	0	0	0	0	0	0	0	14.28	0	0	1.12	0	1.31	0	0	0	0	9.07	0	0	0	0	0	0	0	2.6	0	0	0	0	0	0	0.97	0	0.77	0.42	0.68
BLOC1S2	25.7	32.56	24.35	19.13	13.61	20.58	13.69	11.86	6.84	6.22	6.38	5.87	0.43	9.64	0.21	12.05	7.91	0.45	9.6	2.77	2.84	7.65	11.36	6.41	6.23	29.87	6.25	9.11	0.99	10.11	18.71	14.29	1.42	49.61	31.13	10.89	7.51	4.42	32.09	6.7	13.37	7.96	1.5	5.41	0.1	6.49	72.36	35.78	19.11
BLOC1S3	32.9	39.12	51.93	40.12	49	56.86	37.64	43.3	55.88	51.67	49.15	46.01	57.85	35.62	8.02	14.58	11.87	25.86	16.8	26.66	36.19	63.45	51.86	35.58	8.13	23.19	13.75	16.98	47.99	34.6	31.43	31.97	9.03	11.19	34.38	13.61	10.98	29.66	1.46	16.08	27.07	17.46	24.97	28.68	18.69	4.17	0.14	25.73	8.24
BLOC1S4	2.64	2.41	1.33	2.27	2.8	1.01	0.31	0.2	0.88	0.95	0.92	0.21	1.18	0	0	0	0	3.07	2.9	0	0.1	0	0	4.43	6.89	22.26	4.54	3.33	13.05	18.29	22.42	0.85	0	2.63	6.43	0.3	13.21	13.27	0.78	17.93	9.78	20.48	19.43	9.8	24.06	8.41	0.24	10.66	1.9
BLOC1S5	1.18	0	2.48	2.58	0	0	0.2	4.51	0.68	0.99	0	0.15	0	0	9.79	0	2.68	0	0	0	0	0.03	0	0	0	0	0.15	0	0	0	0	0	1.4	0.05	0	0	0.59	0	0	0.04	0	0	6.07	0	0	0	0	0	0
BLOC1S5-TXNDC5	13.33	23.8	21.08	24.07	23.42	34.49	10.09	7.39	6.76	5.25	2.71	11.92	0	0	14.24	0.58	1.91	44.32	12.53	0	0	1.52	29.91	1.35	0	0	1.12	0	0	0	0	0	0	0	0.51	1.87	0	0	0	0.13	2.41	0	0	0	0	0	0	0	0
BLOC1S6	2.39	5.18	3	7.39	3.05	3.18	2.64	2.72	2.76	1.8	5.86	5.26	0.37	0.51	0.49	0.27	1.22	0.56	3.64	4.58	5.45	11.08	5.64	2.37	26.09	22.81	18.8	38.63	23.11	20.57	29.19	24.21	10.69	21.17	17.05	12.95	18.26	10.08	36.38	19.55	25.41	16.15	12.97	22.7	13.23	16.73	4.15	32.76	28.91
BLVRA	0.09	0	0	0	0	0	0	0	0	0	0	0	0	0	0	0.38	0	0	10.89	0	0	0	0	0	0	12.17	16.27	2.03	0	4.41	0	0.8	0.85	1.6	5.62	33.17	35.77	34.04	0.07	9.54	8.75	27.55	27.39	0.12	0	0	0.35	5.2	24.4
BLVRB	0	0.92	1.11	0	0	0.96	0	0	0	0	0	0	0	0	0	0	0	4.81	0	0	1.65	0	0.24	4.48	23.97	0.19	4.22	37.77	6.59	0.31	11.9	3.25	15.1	0	8.65	15.7	15.86	10.09	7.68	21.69	43.03	25.42	36	67.02	67.09	47.63	0.45	112.97	154.97
BLZF1	5.75	16.15	12.76	11.01	12.46	16.88	9.99	8.71	12.6	8.77	8.98	10.25	17.9	0.03	62.67	31.69	0.7	24.13	12.14	14.9	31.54	18.73	21.34	26.69	74.47	23.31	27.47	72.1	28.24	36.08	35.37	43.72	10.65	1.57	10.7	2.72	15.43	3.09	35.31	34.53	20.04	66.11	22.68	17.79	30.8	15.93	0.31	28.18	21.7
BMF	0.61	0.27	0.51	0.58	0.11	1.53	0.25	0.31	1.17	0.47	0.48	1.2	0	7.6	0.57	0	2.49	0.32	1.19	6.22	1.5	2.45	1.91	1.76	0	0	0	0	0	0	1.49	0	0	7.61	3.26	0.72	0	0	0	0.02	0	0	0.03	0.03	9.08	0.03	0	0	0
BMI1	0	0	0	0	0	0	0	0.17	0	0	0	0	0	0	0	0	0	0.5	0	0	0	0	0	0	0	0	0	12.51	0	2.67	4.13	0	0	0	0	0	0	0	0	0	3	1.71	0	0	1.25	0.45	0	0.94	25.85
BMP1	0	0.11	0	0.21	0	0.32	0.1	0.06	0.34	0.02	0.47	0.16	4.61	0	1.61	0	0	0	0.26	0	2.82	0	0.37	0	0	0	0	0	0	0	0	0	0	0	6.23	5.88	0	0	0	0	0	0	0	0	0	0	0	0	0
BMP10	0	0	0	0	0	0	0	0	0	0	0	0	0	0	0	0	0	0	0	0	1.31	0	0	0	0	0	0	0	0	0	0	0	0	0	0	0	0	0	0	0	0	0	0	0	0	0	0	0	0
BMP15	47.94	109.43	115.4	341.45	413.95	514.05	263.53	318.3	547.43	424.3	309.5	335.03	161.16	225.69	136.35	204.93	172.36	336.95	179.93	313.81	264.69	308.23	246.07	270.84	32.51	22.85	85.95	19.46	15.08	31.71	61.33	76.47	188	114.23	171.22	136.65	13.38	12.61	40.2	27.37	33.06	1.31	8.94	20.84	39.4	0.13	0	4.73	3.55
BMP2	0	0	0	0	0	0	0.07	0	0	0.08	0	0	0	0	0	0	0	0	0	0	0	0	0	0	0	0	0	0	0	0	0	0	0	0	0	0	0	0	0	0	0	0	0	0	0	0	0	0	0
BMP2K	22.68	38.4	30.19	20.02	17.64	20.62	6.92	9.47	10.82	7.84	9.11	6.32	11.68	11.93	3.5	30.6	9.56	30.19	4.66	11.5	10.07	19.9	13.48	8.71	2.87	3.07	20.59	12	0.84	0.18	16.59	4.37	27.11	25.67	32.41	0.37	5.78	10.6	0.07	4.39	9.79	2.58	0.06	0.02	11.92	5.98	3.09	7.11	1.36
BMP3	0.06	0.05	0.15	0.19	0.1	0.02	0.07	0.07	0.32	0.17	0.2	0.09	0.11	1.07	0.15	0.06	0.02	0.06	0.06	0.07	0.45	0.03	0.07	0.04	0.07	0.11	0.13	0.04	0.05	0.18	0.13	0.02	0.19	0.06	0.06	0.23	0.08	0.21	0.18	0.06	0.03	0.03	0.12	0.02	0.02	0	0.12	0.05	0
BMP4	12.9	12.49	27.5	5.14	3.95	8.12	0.36	0.62	1.41	2.16	1.8	0.11	19.25	2.74	19.99	1.98	33.5	0.04	71.42	2.89	7.81	7.55	9.7	22.43	55.2	66.87	23.58	30.22	105.71	11.62	57.57	112.68	258.05	333.82	342.24	424.64	18.52	8.56	28.85	48.8	35.25	35.43	70.49	32.15	50.63	0.72	146.76	44.3	91.96
BMP5	0	0	0	0	0	0	0	0	0	0	0	0	0	0	0	0	0	0	0	0	0	0	0	0	0	0	0	0	0	0	0	0	0	0	0	0	0	0	0	0	0	0	0	0	0	0	0	0	0
BMP6	545.35	582.24	567.63	404.85	515.85	518.47	574.99	504.14	424.97	424.2	344.94	349.8	488.69	497	570.91	520.21	407.73	427.96	404.5	498.52	536.16	577.39	484.44	598.55	6.84	7.13	24.13	9.03	8.43	21.34	12.22	17.01	194.78	126.03	104.09	134.65	30.59	17.37	0.93	35.83	14.48	21.8	18.44	1.83	0.04	7.9	0.47	4.39	0.86
BMP7	5.83	7.92	5.91	8.26	6.65	8.34	6.3	6.25	7	9.06	4.76	5.12	12.22	9.3	14.61	12.53	8.02	11.51	4.51	3.14	8.75	13.29	9.33	5.44	6.22	8.31	13.36	2.65	4.2	6.46	3.33	2.8	10.41	12.77	21.52	14.63	6.11	7.98	6.05	3.31	10.55	8.6	3.83	4	6.13	1.13	21.66	10.09	3.56
BMP7-AS1	0	0	0	0	0	0	0	0	0	0	0	0	0	0	0	0	0	0	0	0	0	0	0	0	0	0	0	0	0	0	0	0	0	0	0	0	0	0	0	0	0	0	0	0	0	0	0	0	0
BMP8A	0.13	0.07	0.09	0.25	0.18	0.07	0.15	0.08	0.18	0.11	0.16	0.1	0.07	0.06	0.06	0.06	0.06	0.34	0.03	0.02	0.03	0.05	0.08	1.08	0.85	0.2	0.24	0.44	0	0.05	1.17	0.03	0.18	0.33	0.26	0.25	0.45	0.43	0.14	0.16	0.23	0.46	0.2	0.19	1.48	0.05	0.59	0.13	0.35
BMP8B	0	0.02	0	0.11	0	0	0	0	0	0	0	0.1	0	0	0	0.25	0.01	0	0	0.02	0.05	0.31	0.08	0.12	0	0.04	0.04	0	0	0	0.04	0.03	0.23	0.12	0.05	0	0.09	0.05	0	0	0.02	0	0	0.03	0.03	0	0	0.02	0
BMPER	0.47	0.46	0.68	0.98	2.53	1.65	2.13	2.51	1.1	1.37	1.39	0.83	0	0	0.91	0	6.13	3.65	1.5	7.5	5.41	0.9	1.18	5.9	0	0.11	1.26	0	0	1.78	0.27	0	0.25	0.52	0.63	2.05	0	0	0	0.04	0	0	0	0	0.04	0	0	2.05	0
BMPR1A	13.66	26.95	25.43	40.34	43.16	53.07	25.5	22.23	28.71	22.26	24.98	27.51	76.72	61.49	44.98	54.48	19.82	45.86	47.8	37.88	41.03	41.7	36.41	31.59	19.45	13.2	10.15	41.95	28.24	11.05	9.48	22.02	20.12	11.64	23.24	24.09	11.1	11.54	13.51	18.66	14.82	16.56	1.47	27.46	0	5.63	0	16.29	15.02
BMPR1B	1.75	2.2	2.2	9.76	5.83	5.9	3.1	3.36	3.15	3.92	3.56	3.3	11.94	14.12	21.29	7.88	4.15	3.28	2.55	3.68	5.46	3.07	9.56	3.34	0.23	0.8	1.11	0.31	0.25	3.56	3.32	0.74	6.23	3.06	1.42	2.77	1.56	1.32	0.09	1.94	0.15	0.03	0.45	0.41	0.06	0.05	3.57	0.88	0.06
BMPR1B-AS1	5.26	3.65	3.1	0.96	1.1	1.12	0.54	0.27	0.47	0.99	0.68	0.34	1.28	1.37	0	0	2.58	0.67	0.98	0.56	0.89	3.13	2.03	1.02	0	0	0	0	0	0	0.28	0.21	0	0.41	6.02	0.27	2.55	0.46	0	0.29	0	0	1.05	0	0	0.27	0	0	0
BMPR2	13.15	15.36	19.46	18.08	13.67	17.85	8.67	9.73	10.07	10.85	7.66	9.37	13.96	10.43	13	15.5	0.22	4.21	4.8	6.17	5.82	11.32	9.38	6.74	0.15	0.76	3.76	7.11	3.99	0.95	1.17	2	13.29	2.68	3.01	4.01	2.96	12.46	0.18	1.89	0.64	1.56	2.45	0.03	5.93	3.09	0.12	2.54	4.42
BMS1	9.35	16.76	17.08	19.99	15.37	20.35	12.96	21.62	18.19	14.26	13.89	12.98	21.11	13.47	7.3	6.91	3.71	7.33	7.5	6.56	8.29	8.7	18.59	10.78	32.23	10.26	18.63	21.68	33.08	21.15	16.41	25.68	3.1	13.04	11.53	14	5.15	7.05	24.55	9.6	5	8.62	16.39	14.94	43.55	24.12	28.05	23.12	30.67
BMS1P17	0.13	0.16	0.29	0.21	0.48	0.1	0.13	0.12	0.27	0.12	0.06	0.05	0	0.53	0	0	0.05	0.12	0.32	0	0.17	0.05	0.98	0.32	0.22	1.12	0.14	0.75	0.11	0.56	0.96	7.14	5.48	1.25	1.24	0.69	0.63	0.15	0.06	2.77	2.84	0.22	0.06	0.14	0	0.12	0	0.39	1.29
BMS1P18	0.13	0.16	0.29	0.21	0.48	0.1	0.13	0.12	0.27	0.12	0.06	0.05	0	0.53	0	0	0.05	0.12	0.32	0	0.17	0.05	0.98	0.32	0.22	1.12	0.14	0.75	0.11	0.56	0.96	7.14	5.48	1.25	1.24	0.69	0.63	0.15	0.06	2.77	2.84	0.22	0.06	0.14	0	0.12	0	0.39	1.29
BMS1P20	3.6	4.17	3.82	11.05	6.5	8.73	4.98	7.47	6.11	5.92	5.78	5.08	17.16	4.5	4.05	3.28	9.93	2.2	8.34	5.97	4.55	9.39	9.68	5.22	1.07	4.35	18.87	3.63	5.53	6.5	6.05	5.08	0.76	5.93	10.89	3.34	5.34	2.81	11.85	4.43	7.7	3.98	0.56	9.46	65.33	11.95	43.46	41.12	32.65
BMS1P21	0	0	0	0	0	0	0	0	0	0	0	0	0	0	0	0	0	0	0	0	0	0	0	0	0	0	3.95	0	0	0	0	0.62	0	0	0	0	0	0	0.1	0	0	0	0	0	0	0	0	0	0
BMS1P4	0.13	0.07	0.23	0.31	0	0.91	0.18	0.08	0.27	0.34	0.14	0.42	0.08	0.08	0.3	0	0.06	0.12	0.05	0.03	0.04	0	0.02	0.04	1.72	0.52	2.34	0	0	7.73	1.17	1.39	0.2	0	0.45	0.26	0.16	0.23	0.05	0	2.69	0.43	0.04	0.25	0	0	5.93	0.17	0.14
BMS1P5	0.53	0.55	0.57	1.04	1.26	1.01	1.45	1.29	1.49	1.36	0.98	1.2	4.75	0.78	0.78	0.97	1.14	0.32	0.83	1.24	0.45	0.47	0.6	0.47	3.95	3.37	1.68	1.67	3.6	3.59	3.36	8.15	2.29	1.31	2.97	3.05	2.46	1.81	21.84	0.77	6.32	2.29	2.65	3.61	0.97	0.7	33.58	0.53	0.98
BMS1P6	0.13	0.09	0.25	0.29	0	0.48	0.24	0.19	0.11	0.13	0.15	0.19	0.29	0.23	0.29	0.16	0.07	0.05	0.12	2.56	0.66	0.05	0.07	0.03	6.4	2.74	0.33	0.75	4.71	1.14	0.75	1.8	0.13	0.11	0.21	0.14	0.13	0.42	0.8	0.18	0.24	0.05	0.49	3.66	0.02	0.4	0	0.88	0.05
BMX	0	0	0	0	0	0	0	0	0	0	0	0	0	0	0	0	0	0	0	0	0	0	0	0	0	0	0	0	0	0	0	0	0	0	0	0	0	0	0	0	0	0	0	0	0	0	0	0	0
BNC1	18.58	24.37	26.65	26.2	25.55	30.18	14.36	14.74	13.81	17.08	6.43	9.67	23.12	17.51	6.51	4.17	11.94	11.88	6.58	18.97	17.81	21.94	16.42	12.52	9.29	1.31	0	2.04	0.06	0	0.07	0	2.53	1.76	2.29	10.15	3.9	1.6	0.14	0	0.15	0	0	3.78	0	0	26.78	1.07	0
BNC2	0.27	0.28	0.27	0.43	0.46	0.36	0.32	0.27	0.52	0.52	0.24	0.24	0.73	3.97	0.91	0.44	0.11	0.57	0.51	0.01	0.38	0.21	0.24	1.36	0.34	0.01	0.03	0	0	0	0.01	0.1	0.41	0.12	0	1.34	0.78	0.03	0.01	0.11	0.28	0.01	0	0	0.07	0	0	2.02	0.01
BNIP1	162.6	170.79	167.35	93.84	143.83	112.09	56.65	47.89	68.01	62.9	47.17	47.91	76.47	126.52	100.48	61.94	78.03	141.94	124.25	62.73	130.18	127.91	145.16	105.87	18.03	14.56	21.77	36.71	1.17	37.21	0	0.32	64.96	11.89	26.8	0	10.7	0.71	0	9.27	0.64	0	11.09	7.81	1.55	12.15	0.32	24.32	10.03
BNIP2	2.33	1.6	1.99	6.57	6.21	3.17	2.2	1.81	4.15	3.05	3.44	1.54	5.35	3.19	0	0	8.09	4.91	5.12	4.78	4.05	4.96	5.56	0	576.83	262.46	354.39	273.06	319.24	405.38	386.18	520.06	76.85	176.33	41.15	127.07	212.05	189.21	242.95	315.86	223.52	129.79	236.07	179.58	49.9	68.69	95.72	37.09	42.12
BNIP3	58.34	78.89	78.78	66.05	92.97	74.92	84.53	64.62	56.71	63.98	59.27	56.77	169.01	212.73	92.54	89.38	113.6	88.23	74.68	102.65	164.27	91.11	168.08	182.86	64.24	57.3	103.71	207.4	165.1	56.63	112	139.42	93.63	88.21	125	87.93	149.32	173.65	327.32	269.68	407.51	261.7	235.32	414.93	10.9	122.7	217.6	138.55	51.49
BNIP3L	265.28	231.65	228.25	128.86	127.9	142.52	143.08	135.65	112.05	107.15	143.37	145.6	189.81	217.29	206.82	225.7	103.46	152.15	132.94	144.15	148.22	176.07	111.34	131.47	71.77	40.28	39.26	64.63	54.52	82.53	57.64	65.46	125.16	108.69	102.34	93.03	13.91	86.25	76.39	65.24	38.16	60.56	54.2	107.33	92.75	32.11	194.61	23.59	43.79
BNIPL	0.76	0.23	0.52	1.18	0.44	0.57	0.93	0.6	0.52	1	0.22	0.5	5.37	0.89	0.1	0.23	0.05	0.39	0.91	0.11	0.57	2.02	0.12	1.81	0.25	0.89	0.83	0.06	0.81	0.3	0.42	0.73	1.31	1.1	0.91	1.59	0.83	0.63	0.24	2.76	0.28	0.7	0.27	0	0.2	0.48	4.11	0.32	0.06
BOC	0	2.44	0.14	0	0	0.21	0	0.5	0	0	0.46	0.03	13.47	0	0	0	0	0	1.13	1.62	0	0	0	0	0	0	0	0	0	0	1.32	0	0	7.45	9.15	0	0	0	0	0	0	0	0	0	8.77	0	7.86	0.05	0
BOD1	7618.13	7307.44	8322.36	3916.15	7642.44	6726.09	4618.27	4863.49	5869.8	5739.21	6765.93	6942.14	2904.25	3175.03	2554.12	2235.95	3319.87	4078.4	3358.4	3953.55	2932.07	3184.69	3345.9	3274.98	106.37	161.88	215.09	45.33	85.74	90.23	111.39	206.61	1023.27	1034.91	754.13	776.81	174.47	140.84	103.45	284.61	271.58	156.07	153.05	121.64	36.8	15.9	238.26	43.67	14.7
BOD1L1	45.44	53.38	52.03	55.76	53.01	63.68	30.69	41.64	48.17	46.02	28.62	31.2	36.25	49.88	59.72	18.49	9.58	10.6	7.48	3.78	18.91	14.74	12.62	12.19	62.7	48.75	54.47	35.15	16.75	27.92	32.32	56.77	38.63	43.32	27.22	28.5	8.8	17.49	5.12	5.65	17.61	11.11	12.28	2.66	25.39	15.85	7.54	17.6	12.04
BOD1L2	0.37	0.06	0.19	0.28	0.28	0.26	0.16	0.11	0	0.28	0	0.06	0	0	0.57	0	0	0.04	0.05	0	0	0	0.03	0.17	0	0	0	0	0	0	0	0	0	0.12	0	0	0	0	0	0	0	0	0	0	0	0	0	0	0
BOK	2.89	0.7	0.94	2.37	0.59	1.48	1.89	1.74	2.67	2.2	2.46	1.7	5.4	5.37	0.16	1.35	0	0.23	1.53	6.27	4.31	3.07	0.87	0.27	0	3.59	1.88	0	0.11	0	0	0.09	0	0.18	0	0	0	0	0	0	0	0	0.14	0	0.87	0	0	0	0
BOK-AS1	51.39	25.02	34.43	13.18	13.01	11.36	5.39	9.91	7.72	8.44	12.97	12.94	8.11	0	21.46	0	0.35	0	1.89	0.08	7.83	16.1	8.86	20.85	0	0	0	0	0	4.35	0	0	0	16.19	14.46	8.27	4.59	15.64	0	0	2.04	0.07	0	0	0.15	0.81	0	0	4.26
BOLA1	1.72	1.97	0.64	6.4	7.52	7.85	6.63	5.37	1.46	6.48	2.43	2.58	10.03	0	0	0.13	31.36	0.1	1.21	4.28	15.12	15.44	15.06	0.16	0.54	26.9	9.84	1.8	22.96	3.86	26.34	24.17	40.58	94.06	109.15	92.7	50	135.23	21.91	5.34	33.11	46.88	4.54	35.33	219.84	59.55	1.81	79.37	89.34
BOLA2	2.18	0.9	1.33	5.96	6.41	5.89	6.87	7.24	3.29	5.45	2.77	3.28	1.01	1.78	1.4	0	0.03	0.96	1.34	1.24	1.83	0.78	3.38	1.65	26.83	25.72	42.05	42.73	27.19	24.36	25.41	29.85	11.89	10.7	6.66	10.36	45.74	48.11	84.22	38.73	54.47	10.54	45.12	69.43	20.4	17.44	2.25	22.02	19.1
BOLA2B	2.18	0.9	1.33	5.96	6.41	5.89	6.87	7.24	3.29	5.45	2.77	3.28	1.01	1.78	1.4	0	0.03	0.96	1.34	1.24	1.83	0.78	3.38	1.65	26.83	25.72	42.05	42.73	27.19	24.36	25.41	29.85	11.89	10.7	6.66	10.36	45.74	48.11	84.22	38.73	54.47	10.54	45.12	69.43	20.4	17.44	2.25	22.02	19.1
BOLA3	11.68	13.4	6.78	12.22	3.19	0.9	3.83	5.25	5.05	3.2	2.1	2.17	0.84	0	4.18	0	0.17	15.84	3.13	0	16.48	0	24.06	12.76	0	0.77	0	0	0	0	0	0	0	10.35	0	0	0	0	0	0	0	1.62	0	0	0	8.69	0.93	11.63	0
BOLA3-AS1	0	1.24	0.34	0.23	0.45	0.43	1.32	0.65	0.3	0.62	0.39	0.22	0.05	0	0.07	0	0.07	0.03	2.45	0	0.37	0.05	0	0.03	0.16	0.75	10.46	0.03	0	0	0	0	0.08	0.03	0.11	0.26	0.1	0.05	0.11	0.03	0.25	0.01	0.03	0	0.03	5.5	0.26	5.02	0
BOLL	0.02	0.26	0.05	0.83	0	0.77	0.2	0.14	0.37	0.66	0.03	0.12	0	0	0	0	0	0	2.25	0	0	0.57	0	2.18	0	0	0	0.28	0.05	0	0.11	0	0.08	0	0	0	0	0	0	0.06	3.14	2.78	0	0	0.08	0	0	0.11	6.48
BOP1	3.05	4.7	3.67	4.17	5.35	8.4	3.75	3.22	6.91	5.11	2.63	2.57	0	0	15.07	3.56	0.74	6.95	8.63	3.89	5.73	0.03	9.69	6.04	9.32	39.82	27.23	44.42	77.74	72.58	56.39	39.94	0	0	2.15	7.95	30.71	47.89	76.91	42.18	59.7	52.59	70.68	58.91	14.96	29.91	2.94	22.2	45.42
BORA	5	13.72	12.12	9.96	10.15	15.77	7.74	7.67	7.63	4.49	6.8	6.92	18.1	5.59	1.37	12.35	8.34	12.22	6.52	25.03	3.79	7.35	23.72	26.24	26.37	17.74	8.35	26.05	30.01	18.93	14	29.42	27.3	30.99	44.33	20.65	3.46	4.73	29.04	10.34	16.38	0.3	8.34	23.93	7.5	7.65	0	19.25	13.09
BPESC1	0	0	0	0.08	0	0	0	0	0	0	0	0	0	0	0	0	0	0	0	0	0	0	0	0	0	0	0	0	0	0	0	0	0	0	0.05	0	0	0	0	0	0	0	0	0	0	0	0	0	0
BPGM	666.59	1111.63	1015.25	753.6	1072.75	1046.25	1321.79	1548.74	1711.07	1310.04	978.96	855.87	813.29	702.07	570.23	685.33	766	970.85	669.09	1062.33	809.21	841.05	620.02	699.14	314.05	181.66	209.94	166.41	146.26	387.54	293.99	419.36	175.43	292.57	353.81	400.48	189.3	130.72	183.23	266.99	252.86	328.57	271.81	111.69	71.89	95.17	429.54	130.87	84.14
BPHL	14.89	14.71	14.77	2.97	4.34	7.74	3.23	1.64	1.27	2.3	3.72	2.84	18.68	0.04	0.06	0	0	0.04	0.95	3.29	1.54	1.97	1.57	1.22	0	2.47	0	0.12	10.77	0.35	0	2.83	0	1.33	4.69	0	0.06	0.14	17	0.04	4.52	0.87	0.04	15.72	6.42	4.9	0.19	0	3.25
BPI	0	0	0	0	0	0	0	0	0	0	0	0	0	0	0	0	0	0	0	0	0	0	0	0	0	0	0	0	0	0	0	0	0	0	0	0	0	0	0	0	0	0	0	0	0	0	0	0	0
BPIFA1	0	0	0	0	0	0	0	0	0	0	0	0	0	0	0	0	0	0	0	0	0	0	0	0	0	0	0	0	0	0	0	0	0	0	0	0	0	0	0	0	0	0	0	0	0	0	0	0	0
BPIFA2	0	0	0	0	0	0	0	0	0	0	0	0	0	0	0	0	0	0	0	0.06	0	0	0	0	4.01	0.3	3.54	0	0	0	1.73	0	0	0	0	0	0	2.41	0	0	0	0	0	0	0	0	0	0.3	0
BPIFA3	0	0.1	0	0	0	0	0	0.6	0	0	0	0	0	0	0	0	0	0	0	0	0	0	0	0	0	0	0	0	0	0	0	0	0	0	0	0	0	0	0	0	0	0	0	0	0	0	0	0	0
BPIFA4P	0	0	0	0	0	0	0	0	0	0	0	0	0	0	0	0	0	0	0	0	0	0	0	0	0	0	0	0	0	0	0	0	0	0	0	0	0	0	0	0	0	0	0	0	0	0	0	0	0
BPIFB1	0	0	0	0	0	0	0	0	0	0	0	0	0	0	0	0	0	0	0	0	0	0	0	0	0	0	0	0	0	0	0	0	0	0	0	0	0	0	0	0	0	0	0	0	0	0	0	0	0
BPIFB2	0	0	0	0.14	0	0	0.08	0.04	0	0	0	0.1	0	0	0	0	0	0	0	0	0	0	0	0	0	0	0	0	0	0	0	0	0	0	0	0	0	0	0	0	0	0	0	0	0	0	0	0	0
BPIFB3	0.12	0	0	0.09	0	0	0	0	0	0.16	0	0	0	0	0	0	0	0	0	0	0	0	0	0	0	0	0	0	0	0	0	0	0	0	0	0	0	0	0	0	0	0	0	0	0	0	0	0	0
BPIFB4	0	0	0	0	0	0	0	0	0	0	0	0	0	0	0	0	0	0	0	0	0	0	0	0	0	0	0	0	0.07	0	0	0	0	0	0	0	0.03	0	0	0	0	0	0	0	0	0	0	0.14	0.11
BPIFB6	0	0	0	0	0	0	0	0	0	0	0	0	0	0	0	0	0	0	0	0	0	0	0	0	0	0	0	0	0	0	0	0	0	0	0	0	0	0	0	0	0	0	0	0	0	0	0	0	0
BPIFC	0	0	0	0	0	0	0.24	0	0	0	0	0	0	0	0	0	0	0	0	0	0	0	0	0	0	0	0	0	0	0	0	0	0.22	0	4.68	0	0	0	0	0	0	0	0	0	44.96	0.16	0.18	0.21	10.68
BPNT1	10.32	13.59	10.2	7.62	6.52	11.27	7.86	6.76	5.5	3.64	4.79	7.83	26.67	1.48	0.9	0.4	16.41	16.58	3.71	5.91	12.13	10.02	5.93	17.23	1.04	9.72	2.16	7.96	3.49	15.8	0.79	0.63	5.24	9.55	1.45	2.91	6.52	5.75	0.86	0.82	4.42	0.36	0.35	1.7	1.3	0.2	0.91	8.32	0.42
BPTF	44.08	73.41	70.52	53.49	38.82	51.16	26.67	35.75	37.58	39.86	26.39	27.06	28.17	22.39	33.84	5.39	11.86	10.01	9.91	4.13	14.22	15.71	8.6	9.48	51.35	33.84	34.67	37.05	49.39	30.32	27.26	24.84	25.14	43.72	28.34	30.11	37.38	32.06	23.42	21.63	32.31	10.74	14.26	27.93	88.33	39.8	50.14	57.08	35.78
BPY2	0	0	0	0	0	0	0	0	0	0	0	0	0	0	0	0	0	0	0	0	0	0	0	0	0	0	0	0	0	0	0	0	0	0	0	0	0	0	0	0	0	0	0	0	0	0	0	0	0
BPY2B	0	0	0	0	0	0	0	0	0	0	0	0	0	0	0	0	0	0	0	0	0	0	0	0	0	0	0	0	0	0	0	0	0	0	0	0	0	0	0	0	0	0	0	0	0	0	0	0	0
BPY2C	0	0	0	0	0	0	0	0	0	0	0	0	0	0	0	0	0	0	0	0	0	0	0	0	0	0	0	0	0	0	0	0	0	0	0	0	0	0	0	0	0	0	0	0	0	0	0	0	0
BRAF	3.11	1.57	2.2	4.89	2.9	7.55	2.26	1.07	3.68	1.94	1.97	2.21	8.68	18.68	0.43	3.34	0.07	4.76	5.45	9.57	8.27	10.47	7.18	15	1.63	1.24	2.37	5.19	2.56	9.83	0.69	0.12	11.13	0.08	23.63	0.05	0.92	0.79	0	0.39	0.5	4.5	5.85	0.04	23.31	21.58	0.24	17.24	7.82
BRAP	26.94	28.67	30	49.37	40.24	42.78	19.88	26.86	22.56	32.36	20.8	19.53	41.4	52.09	24.54	33.5	27.71	21.97	32.5	15.65	18.62	35.21	34	24.53	80.48	61.2	108.25	111.8	73.09	63.62	55.32	76.42	16.21	30.56	16.08	16.67	129.51	124.11	71.66	116.81	103.59	91.6	100.28	126.39	23.15	9.2	51.75	20.45	34.03
BRAT1	0.33	0.03	0	0.54	0	0.33	0.15	0.02	0.64	0.16	0.15	0.08	0	0	0	0	1.21	3.25	1.42	0.55	0.1	0	0	0	22.77	42.53	26.14	10.89	32.19	7.47	9.28	21.17	16.16	7.27	5.15	19.04	31.25	9.96	27.33	5.33	22.34	37.36	10.24	12.78	25.83	14.64	0.12	26.18	14.74
BRCA1	87	125.16	104.37	74.44	85.84	105	51.94	55.89	52.32	57.32	38.51	44.96	64.46	57.78	15.74	23.76	13.71	14.51	22.76	31.4	21.54	46.99	33.44	21.47	10.94	12.34	13.76	8.81	8.14	5.58	2.51	7.9	25.23	11.63	20.87	39.41	18.93	8.71	8.97	9.35	8.03	15.34	11.11	10.42	46.48	25.12	53.89	35.64	18.85
BRCA2	46.97	61.98	67.54	61.19	23.55	25.03	28.96	41.67	49.27	40.66	29.64	28.25	27.83	22.92	43.14	41.81	5.38	3.7	3.59	5.37	6.72	6.13	1.3	5.19	11.5	13.75	14.08	10.84	10.14	8.17	14.43	21.73	39.99	26.01	42.94	24.89	5.9	10.29	3.65	5.26	7.44	9.5	2.83	1.8	24.73	25.64	47.3	30.34	13.46
BRCAT107	8.4	28.9	24.77	0	7.5	0	7.09	6.03	2.89	4.22	0.81	0.98	0	0	0	0	0	0	0	0	0	0	0	0	0	0	0	0	0	0	0	0	0	0	0	0	11.49	0.12	0	0	0	0	0	4.57	0	0	0	0	0
BRCAT54	0.13	1.53	0.1	2.35	0	2.17	0	0	0.28	1.06	0.46	0.35	0	0	0	0	0	0	0	0	0.06	0	0	0	0.78	0	5.05	0	0	0.48	0	10.08	0	0.26	0.56	2.01	0	0.14	0	2.92	0	0.57	0.12	6.29	0	0.48	0	0.97	0
BRCC3	2.05	3.54	4.91	3.87	2.26	3.47	1.36	1.92	1.71	0.88	1.6	0.99	1.37	22.11	0.26	19.33	0	2.63	0.62	0.13	0.64	2.42	1.04	7	3.91	0	5.93	0	1.03	0	0	1.42	14.52	0	0.12	0	5.92	21.68	0	0.13	0.61	0.02	0.02	3.65	0.67	10.58	0.12	13.63	10.83
BRD1	33.74	39.12	37.93	31.89	30.55	34.89	23.38	25.83	27.73	23.93	22.04	26.95	26.76	11.36	40.63	56.23	33.62	36.62	43.96	27.12	45.24	34.73	50.3	52.16	0.06	0	7.28	1.54	2.05	0	2.53	0.42	7.54	17.57	9.23	5.88	4.84	3.44	4.74	4.89	0.01	0.04	5.02	3.22	5.24	2.28	0.08	3.48	0.3
BRD2	348	308.81	315.03	247.83	257.86	286.97	257.32	336.09	270.79	326.52	307.3	336.45	254.42	259.37	226.29	224.45	287.7	297.65	285.87	309.13	322.79	280.91	206.85	241.66	346.94	350.91	151.42	365.47	213.35	223.94	218.52	225.25	279.53	249.1	260.87	249.73	185.74	235.62	133.48	184.73	159.01	179.18	207.89	136.29	76.14	149.85	280.62	50.47	85.12
BRD3	108.49	104.88	95.94	50.25	33.91	47.63	35.06	35.09	32.23	40.35	42.24	41.94	40.63	43.02	56.44	24.06	69.94	48.81	45.51	51.15	49.12	52.97	47.26	44.73	0.05	2.06	1.53	0.06	1.51	1.78	0.05	0.79	12.93	12.26	14.02	24.3	4.83	1.34	1.18	4.15	1.89	0.17	0.01	0.06	4.97	23.83	1.29	8.26	7.87
BRD4	147.13	124.17	127.2	85.89	79.05	113.63	83.85	88.21	98.2	124.42	78.97	90.79	111.17	97.96	104.16	74.26	133.55	109.87	118.24	76.95	122.6	109.93	121.12	125.04	73.2	45.05	62.55	34.28	47.17	35.04	50.02	36.96	51.29	60.48	45.2	71.59	82.63	86.68	60.85	64.59	75.19	73.19	60.17	75.79	49.76	42.76	32.31	32.57	26.2
BRD7	169.57	182.34	208.43	188.22	174.85	189.12	105.25	142.64	141.96	153.33	139.85	133.51	238.07	146.29	140.71	152.87	53	149.01	134.47	118.8	115.26	120.66	132.31	98.18	41.83	128.93	92.77	58.49	76.38	16.35	42.67	39.02	177.5	329.78	163.48	186.48	85.4	82.93	111.71	116.61	114.78	29.86	64.46	73.02	193.3	97.66	88.51	91.08	94.56
BRD7P3	0.33	0.63	0.41	0.22	0.19	0	0.03	0	0.04	0	0.06	0.57	0.16	0	0	0	0	0	0	0	0	0	0	0.03	0.06	6.25	2.1	0.09	0	0.05	0	0	0.31	0	2.63	0	0	0	0.42	0.33	0.34	0	1.28	0	0	0	0	0	3.99
BRD8	59.68	34.4	46.08	53.21	50.81	82.55	64.75	75.45	76.69	68.93	48.23	59.21	51.77	41.85	75.11	82.7	54.15	77.03	58.92	58.71	73.19	69.3	101.14	81.02	125.82	103.68	140.41	92.68	120.75	101.82	91.64	79.81	19.71	44.71	28.13	42.42	15.45	15.52	16.13	18.65	9.56	59.44	18.96	2.3	22.19	53.44	62.24	32.15	36.94
BRD9	1.31	0.68	1.96	6.76	7.86	7.56	6.13	6.4	5.41	4.52	4.4	4.01	3.72	2.13	17.87	13.67	4.91	2.11	5.17	0.45	3.47	12	13.9	4.71	15.99	20.33	12.07	8.06	31.66	20.64	7.42	5.77	7.29	7.59	14.16	4.55	4.59	0	16.67	6.13	14.61	1.5	0.12	12.81	29.93	27.24	0.42	9.06	11.42
BRDT	107.5	142.77	143.62	85.45	109.43	111.79	77.73	88.43	67.11	87.1	37.83	44.44	101.34	51.51	69.34	47.27	133.87	89.38	84.02	63.15	43.27	65.46	43.77	51.54	882.92	1260.98	1018.42	778.15	432.87	473.87	422.6	955.7	91.28	262.82	263.71	170.26	763.28	598.8	543.66	651.85	601.7	522.34	509.69	444.09	653.75	280.52	79.79	460.58	299.1
BRDTP1	0	0	0	0	0	0	0	0	0	0	0	0	0	0	0	0	0	0	0	0	0	0	0	0	0	0	0	0	0	0	0	0	0	0	0	0	0	0	0	0	0	0	0	0	0	0	0	0	0
BRE	2.61	4.54	3.41	6.27	5.39	6.75	4.43	2.1	3.61	2.54	3.86	2.02	0	0	0.12	0	0	0	7.45	12.88	3.01	0.65	0.72	8.71	0	0	0	2.14	0	0	0	0.34	0	0	1.04	0	2.59	0.04	0	0	0	0.25	0	0	0.57	1.5	0	3.42	1.45
BRE-AS1	0	0	0	0.09	0	0	0.05	0.19	0	0	0	0.21	0	0	0	0	0	0	0	0.2	0	0	0	0	0	0	0	0	0	0	0	0	0	0	0	0.09	0	0	0	0	0	0	0	0	0.14	0	36.43	0	0.15
BREA2	1.84	2.28	4.14	3.92	4.08	6.38	3.25	2.9	2.74	4.73	4.63	3.21	1.75	1.07	0.52	1.61	3.82	7.32	1.47	1.31	3.82	0.36	4.07	1.56	4.1	2.9	1.37	1.29	2.46	2.96	1.12	1.85	6.47	3.35	2.95	6.49	3.25	1.35	0.76	1.34	2.72	3.29	1.8	4.13	2.43	0.56	2.46	1.12	0.44
BRF1	0.16	0.28	0.26	0.23	0.32	0	0.51	0.59	0.3	0.21	0.59	0.2	0	0	0.1	0	1.9	0	0.5	0	0	0	0	0	4.51	1.27	0.77	4.44	6.79	7.62	3.81	1.58	0	11.98	0	5.71	0.87	0.4	3.88	1.73	3.12	0.02	0.21	2.27	0	0	0.25	0.03	0.8
BRF2	3.1	0.63	1.39	12.98	9.24	10.61	8.83	9.65	7.07	8.31	4.38	5.85	11.57	25.66	17.33	15.52	14.59	2.07	3.78	0.03	23.9	3.4	9.35	24.12	49.9	28.34	36.52	40.34	103.07	69.6	67.63	42.68	14.16	10.73	1.18	0	12.28	25.14	8.89	19.02	20.16	0.8	25.17	3.86	11.02	36.63	56.37	35.36	34
BRI3	302.65	282.84	231.29	318.54	307.34	312.79	65.81	72.43	91.11	119.61	161.35	189.55	47.16	42.08	19.15	57.95	88.36	61.57	56.61	33.24	49.58	57.34	44.82	86.18	3.75	11.78	15.39	0	0.19	0	0.87	1.13	17.27	71.28	60.52	27.55	11.64	2.89	33.62	16.35	7.59	0.69	9.84	5.96	25.84	0.21	0.49	13.38	7.46
BRI3BP	90.23	77.37	83.72	37.62	36.09	48.75	20.25	29.65	23.92	22.99	23.91	24.9	12.61	0.8	16.33	11.64	6.44	10.75	19.08	5.48	23.33	14	34.56	29.94	9.49	3.55	0	10.14	4.21	0	3.42	0.32	42.03	20.7	4.14	17.14	2.32	4.78	0	10.33	7.01	9.69	1.41	8.34	1.01	7.58	0	11.67	5.62
BRICD5	0	0	0	0.16	0	0.44	0	0.17	0.19	0	0.09	0	2.47	0	0	0	0	0.2	0	0	0.08	0	0	0	0	0	0	0.12	0.15	0	0.17	0	0	0	0	0	0	0	0.08	0	0.24	0	0	0.24	0	0	0	0.11	0
BRINP1	31.36	55.39	69.16	42.47	48	57.99	24.13	27.57	31.89	37.2	28.39	35.74	70.34	73.07	57.44	46.04	42.38	27.38	32.48	35.87	62.93	67.45	40.34	48.55	2.69	0.27	4.24	10.35	0.35	9.34	3.2	2.13	3.05	30.81	19.99	32.43	0	0	1.29	11.1	5.55	38.47	6.79	0	0	0	1.55	0	0
BRINP2	0	0.06	0	0.07	0	0	0.04	0	0	0	0	0	1.56	0	0	0	0	0	0	0	0	0	0	0	0	0.2	0	0	0	0	0	0	0	0	0	0	0	0	0	0	0	0	0	0	0	0	0	0	0
BRINP3	0	0	0	2.31	0	0	0	0	0	0	0	0	0	0	0	0	0	0	0	0	0	0	0	0	0	0	0	0	0	0	0	0	0	0	1.36	0	0	0	0	0	0.02	0	0	0	0	0	0	0	0
BRIP1	4.62	5.58	7.18	9.71	10.37	10.1	7.75	7.9	7.36	7.86	6.65	6.62	11.42	15.92	8.71	7.42	8.51	10.85	6.26	4.55	6.4	6.86	7.76	6.37	3.79	6.78	3.34	2.33	1.86	2.87	5.47	2.56	6.91	14.05	6.8	6.48	7.19	4.44	9.7	3.11	3.42	3.33	4.99	4.64	2.84	3.04	18.24	3.37	2.41
BRIX1	331.32	173.02	176.96	301.92	392.94	191.34	332.68	345.69	239.61	240.13	186	205.09	463.66	293.34	387.75	362.3	227.46	242.22	260.08	246.91	327.42	345.59	282.96	347.56	828.18	324.27	828.28	828.56	1027.98	1035.04	1084.58	1314.51	51.78	32.75	72.25	67.5	327.17	525.64	413.94	591.44	518.7	689.22	494.64	814.92	432.49	474.07	131.22	377.74	346.94
BRK1	124.46	119.73	98.12	86.15	87.25	58.43	69.7	56.96	69.31	81.29	66.9	63.26	106.81	56.92	119.68	33.02	30.79	57.89	48.36	93.35	101.85	45.63	90.51	64.13	5.58	26.51	48.3	24.02	26.68	20.76	11.85	54.15	21.52	40.39	62.11	46.6	29.1	2.48	6.7	13.83	7.98	3.92	8.52	5.51	127.04	124.12	4.45	326.97	359.63
[truncated: 24,479 more rows]
[truncated: 75 more columns]
