# Supplementary material for: Expression dynamics of repetitive DNA in early human embryonic development
Source: BMC Genomics. 2019 May 31;20:439. doi: 10.1186/s12864-019-5803-1 (PMC6545021; doi:10.1186/s12864-019-5803-1)
Supplement: Supplementary file 7 — Table S6. Expected counts for genes (XLSX 16383 kb) [file 12864_2019_5803_MOESM7_ESM.xlsx]

## Sheet: RSEM-ExpectedCounts-Genes
Table S6. Expected counts for genes
	Oocyte#1-C1	Oocyte#1-C2	Oocyte#1-C3	Zygote#1-C1	Zygote#1-C2	Zygote#1-C3	2-cell#1-C1	2-cell#1-C2	2-cell#2-C1	2-cell#2-C2	2-cell#3-C1	2-cell#3-C2	4-cellembryo#1-Cell#1	4-cellembryo#1-Cell#2	4-cellembryo#1-Cell#3	4-cellembryo#1-Cell#4	4-cellembryo#2-Cell#1	4-cellembryo#2-Cell#2	4-cellembryo#2-Cell#3	4-cellembryo#2-Cell#4	4-cellembryo#3-Cell#1	4-cellembryo#3-Cell#2	4-cellembryo#3-Cell#3	4-cellembryo#3-Cell#4	8-cellembryo#1-Cell#1	8-cellembryo#1-Cell#2	8-cellembryo#1-Cell#3	8-cellembryo#1-Cell#4	8-cellembryo#2-Cell#1	8-cellembryo#2-Cell#2	8-cellembryo#2-Cell#3	8-cellembryo#2-Cell#4	8-cellembryo#2-Cell#5	8-cellembryo#2-Cell#6	8-cellembryo#2-Cell#7	8-cellembryo#2-Cell#8	8-cellembryo#3-Cell#1	8-cellembryo#3-Cell#2	8-cellembryo#3-Cell#3	8-cellembryo#3-Cell#4	8-cellembryo#3-Cell#5	8-cellembryo#3-Cell#6	8-cellembryo#3-Cell#7	8-cellembryo#3-Cell#8	Morula#1-Cell#1	Morula#1-Cell#2	Morula#1-Cell#3	Morula#1-Cell#4	Morula#1-Cell#5
A1BG	8.27	8	1	7	5	0	5.19	23.31	11.42	2	6	3	0	0	31	0	0	5	0	0	0	0	0	0	46	68	80	69	109.18	51.35	102	74	8	238	42	75	561.01	414.39	201	245	106	178.51	185.56	281	197	42	14	212	42
A1BG-AS1	27.47	22.75	3.44	18.96	8.79	37.46	27.51	64.23	18.96	59.4	12.53	4.36	156.98	380.85	93.62	0	183.96	0	53.85	195.16	78.43	180.14	91.35	92.79	141	179.9	11.59	108	591.62	296.07	24	286.82	6	138	0	119.93	453.48	1313.42	0	349.41	121.81	1564.52	734.8	129.7	156.89	121.63	2	364.22	11.02
A1CF	1475	1200	975	571	176.04	273	347	469.02	313	429.9	372	404	1063	402	533	468	2560	1119	937	1294	573	28	574	881	4	4	52	8	3	64	76	152	652	671	303	124	25	104	1	349	112	4	206	0	1	2	610	2	7
A2M	0	0	0	0	0	0	0	0	0	0	0	0	0	0	0	0	0	0	0	0	0	0	8	0	0	0	0	0	0	0	0	0	0	0	1.85	160	0	0	0	0	0	0	0	0	0	0	0	0	0
A2M-AS1	0	0	0	0	0	0	0	0	0	0	0	0	0	0	0	0	0	0	0	0	0	0	0	0	0	0	0	0	58	0	0	0	0	0	0.15	0	0	0	0	0	0	0	0	0	0	0	0	0	0
A2ML1	30	31	26	131	129	218	212.18	251.53	255	195	235	275.12	32	398.2	100	217.03	220	506	522	580.15	323	547	374	158	0	2	6	0	1	3	0	0	388.02	73.87	153	140.08	188.08	6.02	188.06	1	1	181.27	41	3	1	0	0	1	0
A2MP1	0	0	0	0	0	0	0	0	0	0	0	0	0	0	0	0	0	0	0	0	0	0	0	0	0	0	0	0	0	0	0	0	0	0	0	0	0	0	0	0	0	0	0	0	0	0	0	0	0
A3GALT2	0	0	0	0	0	0	0	0	0	0	0	0	0	0	0	0	0	0	0	0	0	0	0	0	0	0	0	0	0	0	0	0	0	0	0	0	0	0	0	0	0	0	0	0	0	0	0	0	0
A4GALT	63	41	32	267	215	200	404	440	482	638	487	623	713	433	167	115	343	502	441	968	271	197	271	444	121	427	162	88	10	236	9	122	134	209	71	117	378	669	643	594	730	1206	424	884	683	334	5	680	536
A4GNT	0	0	0	0	0	0	0	0	0	0	0	0	0	0	0	0	0	0	0	0	0	0	1	0	0	0	0	0	0	0	0	0	0	0	0	0	0	0	0	0	0	0	0	0	0	0	0	0	0
AA06	0	0	0	0	0	0	0	0	0	0	0	0	0	0	0	0	0	0	0	0	0	0	0	0	0	0	0	0	0	0	0	0	0	0	0	0	0	0	0	0	0	0	0	0	0	0	0	0	0
AAAS	361	456	430	527	307	363	589	687	466	635	477	634	2243	606	325	334	669	563	673	1041	719	964	645	1267	191	616	856	409	302	313	710	279	658	66	110	257	855	47	59	669	362	1294	594	313	12	220	0	526	173
AACS	1202	761	942	602	443	710	585	839	640	481	636	817	1916	109	338	502	872	1707	1445.98	2117	1639	1438	1236	2463	6	99	1	140	2	0	22	80.01	537	523	325	190	2	555	416	79	37	323	62	54	0	153	0	0	1
AACSP1	74	65	26	59	24	65	37	80	48	39	33	77	0	226	110	0	4	157	115.02	32	82	342	57	9	176	128	216	101	16	55	1	113.99	95	74	1	0	145	70	451	1	49	7	12	3	1	3	3	4	47
AADAC	0	0	0	0	0	0	0	0	0	0	0	0	0	0	0	0	0	0	17	0	0	0	0	0	0	0	0	0	0	0	0	0	0	103	86	2	3	11	0	0	0	0	0	0	0	0	0	0	0
AADACL2	0	0	0	0	0	0	0	0	0	0	0	0	0	0	0	0	0	0	0	0	0	0	0	0	0	0	0	0	0	0	0	0	0	0	0	0	0	0	0	0	0	0	0	0	0	0	0	0	0
AADACL2-AS1	84.01	46.65	59.15	59.2	58.47	61.16	85.36	76.85	85.42	112.56	68.49	52.97	145.48	60.53	64.25	50.45	100.09	144.75	72.29	81.46	81.9	98.15	66.84	75.24	4.92	10.18	11.9	1	1.01	3.06	1.23	5.46	28.41	62.99	50.64	49.29	17.2	14.81	20.66	13.28	23.93	13.47	38.93	6.86	42.94	5.42	52.89	34.59	11.97
AADACL3	0	0	0	0	0	0	0	0	0	0	0	0	0	0	0	0	0	0	0	0	0	0	0	0	0	0	0	0	0	0	0	0	0	0	0	0	0	0	0	0	0	0	0	0	0	0	0	0	0
AADACL4	0	0	0	0	0	0	0	0	0	0	0	0	0	0	0	0	0	0	0	0	12	0	0	0	0	0	0	0	0	0	0	0	0	0	0	0	0	0	0	0	37	2	0	0	0	0	0	0	0
AADACP1	0	0	0	0	0	0	0	0	0	0	0	0	0	0	0	0	0	0	0	0	0	0	0	0	0	0	0	0	0	0	0	0	0	0	0	0	0	0	0	0	0	0	0	0	0	0	0	0	0
AADAT	45	62	4	30	12	1	6	22	14	0	60	55	0	0	0	126	0	0	34	1	5	7	52	105	89	0	152	119	0	2	0	113	275	52	37	77	0	4	0	0	1	0	0	0	192	1	267	55	5
AAED1	6	13	19	33	22	15	36	31	19	10	14	8	62	0	3	0	0	1	27	181	0	0	83	41	0	1	63	107	9	136	26	39	0	0	0	0	75	0	140	0	0	0	0	0	190	152	0	51	334
AAGAB	227	280	234	298	200	402	395	375	340	410	402	529	895	444	600	587	205	1038	348	141	161	687	256	400	109	8	33	0	176	1	20	41	31	446	5	36	492	112	298	39	243	101	0	292	3	0	0	20	92
AAK1	238.87	189.21	250.8	347.2	225.86	523.01	341.69	518.36	473.76	619.16	465.11	673.68	1088.7	499.25	67.06	78.99	751.31	550.84	337.95	77.57	469.64	725.69	444.91	264.52	407.46	305.2	445.17	207.84	139.83	760.12	544.19	803.83	464.54	687.5	277.65	210.66	553.09	239.7	1325.64	702.12	668.88	625.48	423.19	312.66	506.35	256.98	149.44	391.35	214.73
AAMDC	12	22	18	4	1	0	11	11	0	0	0	18	0	200	1	0	0	0	24	61	35	0	5	0	21	89	97	11	26	18	56	38	0	1	14	15	491	315	217	405	845	649	49	300	390	118	186	168	142
AAMP	44	32	26	8	22	31	17	23	27	16	48	60	0	21	2	0	13	0	220	288	55	0	99	20	1167	1464	981	2314	1147	801	938	1096	24	1	146	178	1475	1250	1432	998	3479	845	584	2975	426	821	4	899	1136
AANAT	0	0	1	12	1	1	11	7	8	16	27	17	0	0	0	0	0	0	0	19	0	0	0	1	0	0	0	0	0	0	0	0	0	0	0	0	0	0	0	0	0	0	0	0	0	0	0	0	0
AAR2	173	135	122	356	244	371	455	400	436	546	445	568	640	1185	127	1109	951	901	484	10	634	805	559	1095	2061	2471	796	2510	1894	2922	2157	1973	285	84	34	123	1155	1394	612	3752	1780	2619	4752	2165	425	645	3	2320	1017
AARD	49.18	52.14	46.22	11.14	25.92	45.34	42.9	55.27	67.42	31.77	10.74	5.25	3.85	0.87	0	2.61	68.29	2.61	17.52	121.82	64.05	7.17	3.21	89.7	0	4.01	0	4.03	0	0	0	1.01	2.27	0.8	2.15	1.32	7.53	17.04	10.28	4.33	3.53	19.18	4.33	1.02	0	0	1.13	0	1
AARS	33	44	53	255	196	452	202	217	191	327	212	170	1015	964	795	487	393	1155	352	703	446	650	489	1427	74	182	75	289	556	35	105	95	335	40	139	48	0	742	348	0	639	595	4	673	232	637	1	491	417
AARS2	52.57	56.65	32.48	35.45	33.36	32.79	77.3	64.29	100.43	87.5	55.15	80.89	52.2	72.3	275.66	28.47	111.24	11.13	91.14	59.56	38.47	63.08	30.77	28.47	605.37	778.16	596.07	962.01	595.93	358.03	349.29	505.1	406.05	865.16	411.65	372.01	865.79	1585.33	367.55	746.4	1421.03	162.13	200.8	2131.32	77.27	377.03	705.47	226.96	164.97
AARSD1	224	71	108	95	69	70	4	0	21	28	101	140	0	0	0	0	355	357	134	40	258	23	238	99	417.04	395.5	333	494	336	665	460	369	0	9	0	0	277	2	291	715	473	717	172	1	940	386.61	161	720	545
AASDH	253	366	283	231	88	174	359	326	184	133	210	229	257	32	2	200	20	0	89	361	68	306	151	172	483	221	410	543	253	146	257	1107	99	366	123	204	277	348	230	995	1408	973	78	670	105	125	226	325	270
AASDHPPT	1151.71	1321.53	909.4	1397.09	308.96	558.72	626.76	685.65	474.59	459.68	406.82	695.7	667	603	506	156	6	697.47	441	109	83	240.09	101.92	428.68	184	34	152	131	210	7	282	10	271	24	65	43	292	209	354	581	196	6	553	1	5	194	7	108	167
AASS	273.63	237.04	232.51	276.64	170.16	169.46	229.47	309.54	315.59	379.45	274.07	344.54	432	1060.43	415.88	83.48	109.46	863.97	358.71	426.75	310.23	603.15	203.52	624.52	336.54	273.81	201.12	284.71	180.55	118.75	285.02	228.31	545.67	338.96	317.4	393.51	427.36	1156.91	562.99	540.65	527.24	470.96	434.14	1053.56	426.28	168.2	245.35	451.68	182.33
AATBC	0	0	0	2	2	0	0	0	4	0	0	10	0	0	0	0	0	0	0	0	0	0	0	0	0	0	0	0	0	0	1	0	0	0	0	0	0	12	0	0	0	0	0	0	0	0	0	0	0
AATF	183	159	120	322	318	407	386	397	338	494	378	314	701	841	962	843	439	1085	964	869	1090	1163	770	1590	965	3321	1117	2906	806	3998	1493	1249	1071	424	298	229	1847	1350	879	971	2027	5536	2666	4414	1952	1082	645	1494	718
AATK	1.01	2	0	6.09	2.02	0	8.08	4.04	5.06	11.13	19.44	16.2	0	2	0	0	0	0	0	0	17.09	0	0	0	1	0	0	1.01	1	1.01	1.03	1	0	0	0	0	5.07	0	0	0	0	2.02	0	0	0	0	0	0	2.02
AATK-AS1	0	0	0	0	0	0	0	0	0	0	0	0	0	0	0	0	0	0	0	0	0	0	0	0	0	0	0	0	0	0	0	0	0	0	0	0	0	0	0	0	0	0	0	0	0	0	0	0	0
ABALON	342.52	341.04	357.27	248.1	206.17	331.45	339.05	449.13	430.15	613.52	265.48	310.93	573.53	292.62	275.28	430.08	127.83	2.08	317.71	278.76	908.67	501.51	93.39	517.99	16.84	71.55	1.86	0.96	0	4.02	0	41.76	118.63	195.64	52.91	120.44	1	219.28	0	132	19.43	12.79	225.87	2	5.86	2.62	0	32.36	15.15
ABAT	444	305	329	330	264	523	357	453	676	731	469	687	721	1532	693	968	485	161	490	288	896	642	518	812	28	4	46	159	8	100	17	0	352	193	182	235	437	152	436	97	155	601	74	0	3	1	0	66	34
ABCA1	180	198	193	224	75	113	169	173	520	558	408	433	525	368	84	78	82	133	119	121	297	303	57	676	0	0	0	27	0	0	0	0	355	231	8	15	15	0	0	0	0	0	1	0	0	0	8	75	37
ABCA10	24	30	32.96	18	41	94.87	11	58.92	16	20.61	30.92	30.38	0	0	327	200.01	284.01	71	161	95	84	34	61.99	63	17	117.98	58	174.25	12	2.23	16	42.88	0	5	0	0	113	149.01	56	233	53	154.01	27	529.72	174.98	5.8	25	105.96	2
ABCA11P	159.91	114	150.54	120.23	144.41	211.65	302.54	298.07	263.56	243.78	206.52	237.27	113.03	388.5	106.83	542.7	148.47	40.96	90.3	267.3	142.65	64.61	70.2	90.32	229.42	225.75	238.47	146.3	31.43	775.95	354.71	531.09	325.74	156.99	78.12	67.93	693.91	1459.24	269.88	530.47	510.78	336.26	388.91	522.39	174.87	139.32	5.4	174.16	128.85
ABCA12	115	126	85	82	59	91	72	130	127	97	91	83	817	50	518	414	288	23	131	41	283	203	369	202	158	44	20	0	0	19	0	1	411	2	5	0	232	1	0	53	607	9	6	0	89	0	15	1	99
ABCA13	0	3.86	2.05	1.13	2.02	1.02	0	4.16	1.03	2.39	1.8	4.8	2.05	0	0	1.8	4.8	2.25	22.98	3.56	6.19	2.08	4.8	5.14	0	1.24	4.28	132.15	143.02	0	13.29	11.26	11.05	5.7	7.5	3.43	986.2	926.38	4.48	189.14	1164.02	120.2	91.86	11.05	260.88	12	36.45	175.54	2.15
ABCA17P	70	99	82	61	45	50	85	105	75	59	58	36	161.01	238	5	1	218	250	39	80	33	62	50	96	126	68	67	369	203	37	36	71	50	0	78	76	669	240	350	344	693	381	77	593	317	108	3	461	284
ABCA2	4	26	24	44	52	65	53	77	79	35	51	69	151	320	5	752	280	69	214	153	221	528	257	499	0	23	0	12	0	0	0	15	7	13	210	59	0	0	380	49	0	0	56	0	0	0	0	0	0
ABCA3	5	0	15	166	118	252	163	135	211	189	169	134	829.99	58	334	310	39	412	227	8	448	100	212	421	10	182	122	5	4	62	38	53	162	8	63	32	4	4	138	2	200	366	26	434	223	0	0	92	141
ABCA4	15	28	27	13	120	90	62	47	90	89	93	97	559	0	18	103	109	0	31	16	148	119	0	2	7	0	12	0	0	0	0	0	40	10	35	8	0	4	0	0	0	63	3	0	0	0	0	2	0
ABCA5	900.06	977.99	622.36	498.15	366.58	524.81	564.94	782.87	453.25	696.64	459.12	435.97	1746.63	2627.02	531.89	566.67	459.23	523.75	612.89	729	702.3	417.26	369.08	314.28	4.12	140.76	11.76	294.23	52.2	44	6.03	242	439.98	488.22	74.72	312.26	904.69	88.1	6.47	27.3	363.15	101.79	710.66	56.78	6.09	0	140	42.02	75.45
ABCA6	9	57	20	13	14	26	11	35	14	24	19	20	0	0	0	0	380	213	122	297	26	0	13	0	0	0	35	2	0	0	0	0	0	0	33	0	0	126	2	116	128	3	0	0	321	1	0	97	0
ABCA7	1	3	0	6	3	0	0	1	2	12	5	0	0	0	0	0	0	0	0	0	59	0	0	41	25	0	1	0	0	0	1	16	0	0	0	0	0	0	0	1	0	0	0	0	33	104	2	17	18
ABCA8	0	0	0	3	0	0	0	0	0	0	0	0	0	0	0	0	0	0	0	0	0	0	0	0	0	0	0	0	0	0	0	0	0	0	0	0	0	0	0	0	0	0	0	0	0	0	0	0	0
ABCA9	9.61	7.01	12	18.74	11.71	2.97	10.65	34.23	9.23	22.91	6	11.62	17.45	54.56	1.6	2.94	5.75	0	4.34	0	10.33	6.81	2.17	1.01	2.48	8.66	11.02	23.28	1.94	7.41	4.42	2.71	29.77	55.19	14.68	30.59	14.96	118.36	4.32	17.59	150.71	36.67	6.64	380.04	60.06	1.04	12.42	212.42	146.16
ABCA9-AS1	15	6	4	9.88	4	1	1	7.77	3	8	3	8.39	0	77.83	0	0	0	0	0	65	44	23	9	35.99	0	9	0	0	0	0	0	0	1	0	0	0.91	0	0	0	0	0	0	0	0	0	0	0	0	0
ABCB1	0	13.13	9.19	3.34	0	0	1.02	1.02	9.12	0	0	0	0	0	0	0	0	7.68	0	0	0	1.02	0	0	227.67	238	58.76	261	0	41	0	28	9.17	0	4.04	12.2	239.02	0	0	170.28	0	0	1	181	86	38	52.01	145	1
ABCB10	40	31	23	45	44	46	15	13	8	3	54	38	50	0	44	0	11	36	5	0	13	0	11	81	6	4	16	0	1	0	48	77	0	0	0	0	5	0	64	0	5	7	1	449	45	74	1	283	306
ABCB11	13	22	16	14	14	9	15	18	15	12	0	10	0	0	0	0	0	0	152	90	0	0	0	50	0	0	0	0	0	0	0	0	0	0	0	0	0	0	0	0	0	0	0	0	0	0	0	1	85
ABCB4	5789	4199.87	4081.81	3668.66	2470	2486	10740	10140	4042.88	5084	7276	8791	9707	4961	3693	4715	4661	6961.32	5954	8293	3998	6582.98	3796	4844	90.33	22	15.24	0	0	2	0	0	2301.83	2378	1055.96	1429.8	189.98	462	2	686.72	81	899	1	0	0	0	2.99	1	0
ABCB5	8.07	7.63	10.49	25.55	15.82	13.81	28.18	23.98	25.23	19.21	14.89	18.66	14.78	22.83	12.78	22.49	16.37	19.16	24.57	10.92	12.7	17.23	10.25	21.57	59.42	14.29	13.81	20.16	6.02	14.73	20.4	5.38	22.23	37.18	30.91	34.18	43.3	22	32.77	42.59	69.88	83.93	9.03	20.95	12.76	70.48	13.06	32.18	3.75
ABCB6	3	0	0	46	20	28	24	17	29	15	31	27	846	0	4	0	0	0	134	0	71	43	5	113	209	55	6	6	24	80	4	198	2	0	0	0	158	52	259	31	0	0	0	0	4	401	1	285	51
ABCB7	650	808	554	978	685	830	1210	935	775	1019	1166	1145	3451	2332	799	1458	1397	684	1391	1719	1497	1207	1006	1414	794	278	314	260	144	276	233	530	1011	1369	566	1296	103	177	4	236	128	307	167	57	7	222	1	260	366
ABCB8	61	0	29	65	52	62	47	92	92	94	65	56	89	0	5	0	687	40	202	16	115	32	120	142	18	10	1	10	3	101	230	79	102	4	100	21	420	47	3	102	0	20	0	1	302	132	1	122	272
ABCB9	188	222	197	207	152	242	345	374	228	361	382	448	526	397	180	424	513	593	390	451	448	398	751	671	59	148	129	79	155	26	137	33	280	150	164	348	490	242	171	139	396	100	208	267	76	11	0	75	76
ABCC1	225	147	192	914	630	637	1524	1592	1625	2087	1115	1417	2327	1505	1412	818	1188	735	615	760	1661	2432	1289	1605	0	75	29	0	9	1	0	153	396	155	198	444	273	875	3	94	142	210	2	3	17	0	0	41	121
ABCC10	46	19	48	134	108	75	71	125	136	231	84	94	122	105	17	0	339	201	141	69	323	89	260	231	4	0	0	0	0	0	0	0	17	0	9	203	0	0	0	0	1	0	0	0	0	0	0	0	0
ABCC11	0	0	1	0	0	0	2	0	0	0	0	0	0	0	0	0	0	0	0	0	0	0	0	0	0	0	0	0	0	0	0	0	0	0	0	0	227	1	0	0	0	0	0	0	0	0	0	0	21
ABCC12	12	5	32	4	4	1	24	11	0	3	1	0	0	0	0	0	0	202	117	3	8	0	86	15	0	0	0	0	0	17	0	0	67	0	0	48	0	0	0	0	1	0	0	0	0	0	0	0	0
ABCC13	0	0	0	0	0	0	0	0	0	0	0	1	0	0	0	0	0	0	0	0	0	0	0	0	0	0	0.83	0	0	0	0	0	0	0	0	1	0	3.01	0	0	0	0	0.99	0	0	3	37	0	0
ABCC2	0	0	3	0	4	1	2	7	1	6	0	9	14	0	0	0	0	2	62	0	0	5	0	9	1	0	0	0	1	0	0	49	0	0	15	1	24	12	498	1	1	0	0	0	0	0	8	0	0
ABCC3	222	341	339	211	144	532	174	125	229	182	235	183	1938	2056	634	708	679	695	641	328	1035	2172	894	1082	0	0	4	0	0	0	0	9	50	424	145	447	52	10	348	24	210	3	664	1	129	0	140	0	5
ABCC4	4570	3774	3031	4134	2043	3198	5211	6788	8700	7756	3214	3836	5485	4695	1518	3724	3212	4693	3653	5708	4690	5332	3497	3662	82	192	163	7	375	30	149	139	962	740	440	240	531	509	463	374	535	14	417	454	124	126	98	522	5
ABCC5	662	803	605	349	365	690	365	490	309	387	443	904	1686	966	540	693	1137	301	1101	339	1095	1615	520	1637	862	539	309	1172	896	915	214	95	505	394	231	196	589	518	81	881	965	1147	1063	6	2693	958	394	1145	731
ABCC5-AS1	0	0	0	0	0	0	0	0	0	0	0	0	0	0	0	0	0	0	0	0	0	0	0	0	2	0	0	2	1	0	0	0	10	0	0	7	0	0	0	0	0	0	0	0	0	0	0	0	0
ABCC6	2149	1460.86	1408.03	1193.23	674.11	1212.71	1894.65	1649.63	1680.66	2042.06	1405.47	2120.49	2089.02	683.88	1361.99	2493.2	3252.95	2679.59	2234.44	2635.55	3084.41	2733.41	2442.17	3589.98	328.03	276.36	107.55	364.83	554.5	263.85	114.8	568.19	3450.03	3130.03	1954.15	2284.18	1338.14	1429.16	1416.01	2092.3	941.43	2191.39	420.09	1898.55	319.09	1.05	1.44	133.57	42.97
ABCC6P1	13301	13596.1	14193	2221.77	9863.89	10734.3	27210.3	26032.4	11584.3	16340.9	6432.53	8136.51	24466	19252.1	18174	18690.8	30293	27917.4	26573.6	38541.4	19432.6	19923.6	14532.8	22785	2098.97	3301.64	2450.45	2239.17	1007.5	1309.15	1167.2	2758.81	18563	16138	9249.85	12147.8	22903.9	23767.8	10351	19819.7	14484.6	17165.6	9620.91	11803.5	2389.91	895.95	1558.56	2697.43	1346.03
ABCC6P2	0	0	0	0	0	0	0	2	0	0	0	0	0	0	0	0	0	0	0	0	0	0	0	0	0	0	0	0	0	0	0	0	0	0	0	0	0	0	0	0	0	0	0	0	0	0	0	0	0
ABCC8	0	0	0	0	0	0	0	0	0	0	0	0	0	0	0	0	0	0	12	22	0	0	0	0	0	60	0	0	0	0	0	0	0	0	3	0	0	1	0	0	0	0	0	0	0	0	0	0	0
ABCC9	4.15	2.01	4.62	12.36	14.98	21.92	24.48	45.52	15.17	13.57	21.94	30.89	69.45	14.81	4.32	54.88	103.51	47.01	96.73	43	73	67.84	55.58	64.41	158.99	123.97	179.93	140.25	125.95	112.06	91.65	247.79	406.16	290.44	237.51	404.94	247.65	299.75	176.69	344.54	360.26	156.28	237.16	155.56	410.73	85.36	507.55	279.31	90.97
ABCD1	17	10	6	32	49	59	58	52	56	69	63	52	1	2	0	0	149	96	46	141	80	42	74	210	0	0	8	0	2	0	0	3	0	2	10	41	0	27	0	71	102	2	0	0	223	0	2	0	0
ABCD2	0	0	0	0	0	0	0	0	0	0	0	0	0	0	0	0	0	0	0	0	0	0	0	0	0	0	0	0	0	0	0	0	0	0	0	0	0	0	0	0	0	0	0	0	0	0	0	0	0
ABCD3	2239	2510	1407	1684	1342	1540	2625	1890	1399	1360	1687	1831.61	6238	4108	1790	588	2225	2921	1461	1322	1902	2094	1260	2360	716	569	774	1131	162	227	793	1651	513	1088	462	452	547	1128	183	726.56	869	303	886	572	791.1	118	261	607	332
ABCD4	5626	5341	4250	1417	1467	1489	1781	2237	1594	1693	1671	2117	3338	5598	1635	2146	2794	2013	2592	1878	2601	3419	2082	3108	446	293	93	917	13	242	293	520	686	1139	760	910	448	762	49	1018	669	1045	601	195	426	205	45	450	324
ABCE1	1369	1471.34	1206	1708.46	1313.9	1919.93	2328.6	2313.65	1912	1638.45	1471.74	1469	3101	1325.63	1041	1533	2086	2793.4	1253	2232	1636	1918	1739	2201.49	758	1197.01	1723	3791	1851	1522.95	821	3356	1652	1527	549	1196	2576	2873.47	2352	1946	810	1448	483	2078	741.98	824	343	2562.03	1529
ABCF1	1876	2171	2077	1488	1467	2742	3520	3902	2978	4193	3819	5589	5019	6251	3080	4666	5968	6519	4666	6280	6768	5207	4290	6585	13775	13390	6217	12880	10906	22738	10333	10823	1285	1308	1329	1936	7323	8539	12901	12339	11261	16533	8306	15855	4061	8132	799	6547	6635
ABCF2	2309.01	1577.44	1497	853	842.85	1273	1058.92	1083.41	1109.77	1223.45	1393	1431.66	2746	1581	2495.96	1557.87	1306.99	1764	1724	3555	2217.07	2162.05	1786	2518.87	20030.7	14243.8	7310.16	17465.8	15162.8	25557.1	20602.7	18813.8	1149.23	1758.06	815	717	12213.9	12956.4	10998.3	9639.14	13216.2	17541.6	7715.21	16666	6410.19	7268.13	88	9839	6458.28
ABCF3	37	47	22	190	276	248	222	277	184	282	177	186	768	1	297	97	811	235	581	494	783	572	490	766	285	494	214	437	213	410	128	240	36	244	56	1	216	714	817	291	542	586	129	578	508	143	3	652	232
ABCG1	0	0	0	1	0	1	1	0	0	0	1	0	0	0	0	0	0	0	8	0	0	0	0	0	0	0	0	0	0	0	0	0	0	0	0	35	0	0	0	0	1	0	0	0	0	0	0	0	0
ABCG2	77	87	65	21	13	7	6	1	0	14	11	70	0	585	15	252	0	0	488	58	334	230	38	26	0	0	0	0	0	0	0	0	77	81	62	1	237	1	1	0	0	0	0	0	0	0	10	0	0
ABCG4	267	291	231	83	88	95	201	219	243	252	159	194	0	242	35	124	326	120	302	13	249	261	191	194	12	87	3	21	10	0	0	0	0	128	15	4	18	1	0	0	0	0	14	0	4	0	0	31	17
ABCG5	29	28	32	8	13	24	8	5	4	7	8	6	24	14	50	4	45	12	14	89	7	1	39	27	0	3	0	0	6	5	0	0	14	1	2	2	0	1	0	6	19	0	7	0	0	0	0	3	0
ABCG8	120	97	66	291	42	71	110	144	130	248	38	85	212	2	1	832	437	16	353	965	128	94	100	428	0	60	131	101	17	159	85	135	150	686	77	52	3	4	0	132	0	0	52	0	0	0	0	0	0
ABHD1	0	8	2	17	11	28	16	10	14	42	21	10	63	1	26	0	10	0	3	0	1	29	0	7	0	0	0	0	0	32	0	0	0	0	9	0	12	0	0	0	0	0	1	0	1	0	0	0	0
ABHD10	16	43	40	57	7	5	23	14	4	6	24	17	0	0	0	0	178	98	12	0	0	0	0	11	0	0	0	0	0	0	0	5	0	9	25	0	0	0	0	12	0	0	0	0	13	11	56	144	111
ABHD11	28.09	39.26	39.88	59.55	36.52	58.1	69.41	72.13	69.9	65.66	71.56	67.72	119.65	15.41	6.41	400.11	192.26	67.89	281.84	67.6	134.65	178.43	91.59	20.67	237.45	376.39	64.88	219.72	224.35	87.06	276.73	68.1	593.68	132.16	276.74	408.42	477.84	108.72	314.17	206.05	218.12	196.05	552.93	249.62	318.88	20.44	51.74	388.57	253.47
ABHD11-AS1	0	0	0	0	0	0	0	0	0	0	0	0	0	0	0	0	0	0	0	0	0	0	0	0	0	0	0	0	0	0	0	0	0	0	0	0	0	0	0	0	0	0	0	0	0	0	0	0	0
ABHD12	293	143	153	202	231	193	167	207	253	314	247	352	660	929	22	429	821	198	346	240	620	410	575	208	425	446	325	557	385	69	102	322	83	159	23	188	785	5	721	390	223	958	48	244	190	280	1	244	470
ABHD12B	40	89	87	257	282	442	423	416	326	291	167	160	152	845	544	14	491	460	230	132	265	131	518	277	107	108	113	173	26	3	2	109	599	318	198	141	297	1	0	33	323	6	1	0	0	0	0	12	0
ABHD13	78	74	73	66	43	49	29	68	29	27	6	51	0	815	6	34	0	0	0	59	0	0	0	57	226	4	59	0	0	0	5	34	3	74	67	65	327	8	1	1	29	0	114	0	878	278	194	960	328
ABHD14A	10	2	8	15	27	25	10	25	43	30	7	22	0	254	4	0	1	0	0	0	18	0	0	58	1	0	0	0	0	0	19	0	0	0	1	0	0	0	0	0	0	0	0	0	0	0	0	1	0
ABHD14A-ACY1	0	0	0	0	0	0	0	0	0	0	0	0	0	0	0	0	0	0	0	0	0	0	0	0	0	0	0	0	0	0	0	0	0	0	0	0	0	0	0	0	0	0	0	0	0	0	0	0	0
ABHD14B	89	67	89	70	96	93	167	86	171	184	133	158	1	143	3	0	0	0	82	1	251	1	126	366	150	112	170	189	834	112	219	182	0	239	53	152	69	0	5	145	52	401	0	0	473	35	3	705	124
ABHD15	0	0	1.14	2.59	17.22	0	7.72	1.15	5.67	2.54	8.48	1.27	5.17	8.84	2.83	1.28	32.19	0	77.5	11.16	6.6	9.02	0	96.59	86.53	16.68	53.53	14.02	3.76	12.96	39.03	3.3	29.89	200.89	7.34	171.2	510.08	577.09	344.19	351.35	195.05	465.85	19.48	13.13	704.99	131.58	20.63	503.82	217.03
ABHD16A	2745	3833	3016	913	798	927	946	1213	1979	1575	1605	1982	2455	2966	1255	1114	3254	1081	1562	1932	2368	1328	1632	1972	88	31	173	1	55	153	66	31	971	159	504	337	64	92	306	448	37	1286	308	195	4	295	0	90	23
ABHD16B	0	0	0	1	4	0	5	0	4	0	0	3	0	0	0	0	0	0	0	0	0	0	0	0	0	0	0	0	0	0	0	0	0	0	0	3	25	63	0	0	5	32	0	0	0	0	0	0	0
ABHD17A	5	7	5	18	10	101	41	30	21	18	19	14	144	14	3	3	1	0	42	1	54	2	42	26	3	16	7	19	21	6	0	5	3	11	0	15	4	21	0	67	1	0	13	15	3	4	0	15	13
ABHD17B	1123.57	1574.44	1612.12	1339.75	2144.08	1855.48	1020.87	988.18	1075.72	1053.94	938.43	1308.84	179.82	431.23	306.45	615	727.39	893.96	727.44	337.87	1086.87	671.69	1170.58	1093.38	165.7	295.27	278.41	647.83	30.22	67.02	246.36	1448.65	418.26	991.29	513.78	506.28	773.21	234.56	2153.11	5406.29	2921.24	5663.99	2548.16	3061.53	4.09	54.38	14.11	247.78	92.22
ABHD17C	65	72	64	39	28	19	54	85	37	14	27	39	0	0	0	0	0	1	106	1	20	1	152	0	3	144	180	35	142	471	618	558	0	0	59	2	68	185	229	618	356	390	384	178	147	918	1	495	588
ABHD2	2035.09	2438.9	1867.47	3595.55	2834.38	4295.84	3240.65	3161.29	3392.58	3667.61	3417.65	4098.04	10385.4	7434.95	4936.14	7603.74	7144.05	7110.07	5004.9	5671.58	6675.9	6861.08	5509.63	6920.38	131.22	404.38	302.99	261.61	88.08	301.48	275.03	400.74	1761.11	1395.07	1053.15	1344.77	577.14	1315.05	862.44	942.48	1464.69	1213.46	526.52	680.26	179.03	93.41	183.2	405.64	256.16
ABHD3	523	806	627	354	351	530	364	380	456	418	395	448	164	641	168	201	1088	761	544	455	1043	800	522	894	453	392	190	761	62	123	189	376	282	282	117	136	1007	568	327	671	1078	1622	607	1641	386	66	4	323	379
ABHD4	7	0	3	5	4	0	1	7	3	0	0	4	0	0	0	0	0	0	33	1	0	0	0	1	0	0	0	0	0	0	0	0	0	0	152	0	0	0	0	0	0	0	0	0	0	0	0	0	0
ABHD5	271	176	150	197	76	258	186	129	76	43	114	108	354	1	29	0	8	2	261	43	227	9	21	315	259	155	198	468	308	526	428	950	599	289	354	290	579	247	345	1674	1218	441	927	823	1197	41	67	425	358
ABHD6	14	20	3	9	9	6	12	36	17	44	2	16	0	0	169	0	33	0	0	0	4	0	20	0	51	1	0	0	1	1	151	0	0	0	13	7	0	0	0	62	0	3	1	0	587	4	3	268	83
ABHD8	0	10	0	0	2	3	2	1	14	1	2	0	216	0	1	0	1	0	3	79	5	0	0	1	14	2	17	19	0	6	34	0	0	0	0	0	0	4	0	10	3	227	0	0	0	0	0	15	2
ABI1	732.69	616.84	576	1332.7	1093.77	1344.98	1618.98	1656.99	1149.98	1138.99	1158.73	1423.74	2842.98	1011	2391	461	834	1659	1235.21	2213	2341	2058	1509	1775.77	466.55	220.51	373.23	448	307.98	528.69	222.92	179.59	268	1216.95	348	476	437	804	111.72	432.93	124.27	31.96	473.8	499.75	352	273	198	285.79	468
ABI2	1535.81	1867.49	1450.4	1229.86	741.14	1314.02	1825.96	1953.42	1501.59	1388.43	1820.54	1982.96	954.72	1293.68	851.27	1339.62	1669.51	2958.4	1306.11	814.93	2084.25	2911.86	1763.04	1846.65	169.01	472.01	200.73	157.13	352.7	218.72	727.86	272.51	928.93	757.7	221.99	610.06	412.31	1152.93	179.31	1145.56	607.12	1124.82	389.15	913.63	44.96	30.26	45.03	121.38	145.94
ABI3	0	0	0	0	0	1	3	0	0	0	0	0	0	0	0	0	0	0	0	0	0	0	0	0	0	0	0	0	0	0	0	0	0	0	2	10	4	326	2	0	11	0	0	0	0	0	0	1	0
ABI3BP	308	469	268	398	276	566	261	272	301	408	410	618	743	463	12	306	734	1098	453	1301	748	1159	709	1135	5	106	45	0	4	0	4	140	1310	954	278	292	178	2	2	187	148	224	8	0	258	0	0	0	0
ABL1	4448	4174	3551	1027	1332	2178	1811	1814	2167	2182	2163	2586	5574	2581	2431	1856	2639	2046	1564	2477	3204	3126	3403	4266	206	386	175	388	230	143	143	459	1247	610	731	940	1583	671	470	565	753	223	640	999	352	244	65	186	225
ABL2	1399.37	1598.31	1284.81	1373.29	1254.07	1766.27	1473.87	1694.57	1756.61	2056.96	1850.24	2453.04	1917.57	1491.99	1411.11	666.55	3007.16	2438.69	1796.67	3077.47	1987.26	2988.9	1501	3096.84	1661.95	538.23	677.01	1118.19	351.46	1127.81	867.67	472.63	2163.8	1762.25	682.97	525.55	1392.32	2262.24	720.46	1857.71	1486.14	1785.49	1646.11	2021.5	1455.81	379.63	208.34	799.12	15.49
ABLIM1	107	320	184	16	88	41	421	431	202	153	68	52	0	0	41	32	98	517	202	448	693	692	319	296	97	54	32	155	2	27	0	160	219	0	84	19	230	472	1	221	42	25	0	0	0	41	600	141	164
ABLIM2	105	47	69	137	129	84	126	137	158	174	128	188	0	1711	885	241	291	531	404	343	406	657	142	918	46	4	0	0	0	8	79	77	291	270	323	259	0	0	0	2	183	1163	1	113	0	0	0	0	0
ABLIM3	15	3	10	3	7	7	5	15	6	9	12	7	5	0	0	0	3	0	0	0	0	0	0	0	15	0	0	0	0	0	0	0	0	0	0	0	0	0	0	0	0	699	0	0	0	0	0	0	0
ABO	0	0	0	0	0	0	1	0	7	14	0	0	51	0	0	1	0	0	0	0	0	4	20	50	0	12	0	0	0	0	0	0	0	0	3	0	0	0	0	0	0	0	1	0	0	0	0	0	0
ABR	497	470	411	490	519	562	749	885	655	1104	1142	1424	1757	1175	1038	953	2738	4016	2440	4646	3404	5227	2561	3985	284	215	228	47	8	106	523	515	982	249	471	962	388	342	585	909	1087	776	452	1151	211	148	0	172	434
ABRA	0	0	0	0	0	0	0	0	0	0	0	0	0	0	0	0	0	0	0	0	0	0	0	0	0	0	0	0	0	0	0	0	0	0	0	1	0	0	0	0	0	0	0	0	0	0	0	0	0
ABRACL	3	11	8	5	0	7	4	9	0	6	0	0	0	99	0	26	0	0	23	0	20	97	0	0	27	29	3	5	24	0	55	130	285	66	47	3	4	558	377	103	0	57	0	280	2	0	282	0	28
ABT1	23	10	13	1	7	21	8	12	0	6	17	3	0	0	0	0	0	0	83	293	0	0	1	271	2170	1239	930	4557	2808	4541	2790	4170	456	347	108	215	4085	2417	3204	2376	3491	1700	3253	5093	2544	1681	81	1225	645
ABTB1	3	16	3	4	3	14	7	12	19	1	6	3	1	0	0	24	5	1	43	150	0	31	0	72	27	0	151	62	161	2	0	40	7	44	0	0	5	1	0	215	162	31	0	131	265	0	0	133	1
ABTB2	5483	4573	3994	1307	1220	2043	2851	3994	5088	5082	4869	6340	2552	2432	2314	2194	3642	4874	3454	4989	4837	5007	3405	4908	330	178	121	643	486	7	209	635	904	872	271	317	1415	788	794	1755	96	565	789	764	0	93	2	103	239
ACAA1	750	906	978	199	214	429	391	306	394	306	424	382	1786	488	438	600	796	1171	1069	840	362	827	675	894	17	65	224	253	1	58	25	143	824	378	531	431	903	441	96	1153	295	1203	179	4	6	29	3	325	247
ACAA2	600	522	587	1055	1018	914	986	1101	1073	926	1491	1806	3035	3928	961	1455	436	1824	1830	954	1103	588	1373	1599	316	812	448	1796	286	19	355	54	802	308	515	287	833	926	5	568	1836	1337	12	1278	1388	400	255	1736	912
ACACA	297	292	176	242.01	186	252.7	207	184	283.03	269.65	289	313	1032	465	210	301	739	502	167	771	689	703	714	592.94	174	196	449	612	74.3	250	182	113	159.02	160	443.69	233	589.86	132.05	510.87	624.13	735.1	231	140	431	268	186	55	808	285
ACACB	8	4	1	22.02	6	26	11	5	7	2	13	4	80	0	0	0	48	151.02	0	296	1	21	88	0	9	7	1	0	0	0	85	3	0	36	21	131	0	0	0	38	0	10.54	0	84	0	0	0	14	3
ACAD10	13	1	8	12	8	18	9	2	15	13	15	19	0	0	166	0	0	0	0	0	0	0	4	0	1023	73	121	76	157	107	0	78	0	22	42	50	329	0	528	258	13	21	22	156	138	51	125	43	161
ACAD11	4841.86	3738.78	2650.2	1396.76	1185.02	1504.47	1858	2078.58	1812	1942.53	1879.36	2035.91	4890	3237	1200	2327	2916	6080.16	2894	2806.69	2711.75	2701	1748	3373	2	96	163	228.95	11	33	36	173	1000.37	1302.87	401	1295	0	356	2	51	514	750	65	1	537.43	0	122	149	23.54
ACAD8	612	709	534	221	240	558	352	249	231	201	287	358	673	947	496	42	509	519	129	245	315	0	501	344	109	11	207	353	352	8	130	11	211	78	206	32	769	2	592	3	1	0	26	590	141	166	0	29	104
ACAD9	12	26	2	63	97	120	106	123	99	183	84	124	400	256	87	233	76	158	193	134	116	464	72	198	16	102	12	92	163	78	124	278	12	112	114	34	437	171	183	10	124	451	139	201	138	35	3	262	5
ACADL	0	0	2	0	0	0	0	0	8	0	0	0	0	0	0	0	0	0	0	0	0	0	0	0	0	0	0	0	0	0	0	0	0	123	1	0	0	0	0	0	0	0	0	0	0	0	0	0	0
ACADM	19	40	32	26	26	80	16	24	12	41	35	50	320	0	253	136	0	11	29	5	0	0	11	108	0	2	0	0	0	0	0	0	0	1	0	0	0	0	2	0	0	0	0	0	0	13	0	28	3
ACADS	2	0	0	30	43	64	29	22	38	37	17	9	2	122	3	316	11	3	15	340	52	1	31	50	96	0	68	1	3	0	0	73	0	0	9	34	2	169	212	0	126	1457	0	0	6	0	0	163	15
ACADSB	217	325	278.26	285.09	199.15	247.77	289.26	284	214.62	215.13	336.56	297	457.06	1074.9	205.83	318.24	1191.41	412.53	356.67	317.26	393.81	270.12	367.9	524.4	1408.64	867.19	592.49	341.87	439.74	191.02	278.71	390.51	2380.95	1762.64	650.53	1247.44	688.64	1317.05	1268.57	553.04	629.93	1258.96	783.66	1117.03	229.93	144.07	1326.61	634.73	361.8
ACADVL	263	124	76	108	43	94	114	96	121	94	189	147	37	3	198	53	108	52	96	750	72	0	79	73	0	24	27	0	0	0	0	0	47	11	16	171	9	371	2	113	0	9	0	18	0	0	0	0	0
ACAN	0	1	0	4	0	4	0	4	0	0	5	1	0	0	0	0	0	0	53	0	0	0	81	1	0	0	2	0	0	0	0	0	0	2	0	0	0	0	0	0	0	0	0	0	0	0	0	0	0
ACAP1	0	0	0	0	0	0	0	0	0	0	1	0	32	0	3	0	0	0	11	0	0	0	0	0	2	0	0	22	0	0	0	0	0	0	3	17	52	0	0	4	22	0	0	5	1	0	0	7	0
ACAP2	825.21	742.71	617.17	823.01	461.6	723.43	550.48	528.58	539.39	799.16	933.22	1031.7	1056.32	674.58	1089.42	1302.44	994.03	1220.26	596.37	802.71	734.85	489.96	1015.27	1041.84	120.48	78.37	199.35	222.36	134.22	7.28	23.66	534.93	571.34	517.96	331.16	90.64	271.58	648.66	12.66	101.76	784.58	196.62	26.29	34.37	825.69	195.68	126.54	488.09	186.89
ACAP3	3	4	2	4	3	2	1	20	8	13	22	4	0	8	0	0	4	42	22	99	20	0	2	68	2	0	0	0	0	0	0	0	1	0	1	0	0	0	0	0	0	0	0	0	0	0	33	23	1
ACAT1	3622	3434	2425	1402	863	876	1303	1292	626	594	1065	1251	1756	1273	1237	1134	1313	1426	685	1514	892	1345	602	1189	254	441	76	175	260	635	48	454	1438	830	457	690	827	2051	370	1387	255	528	157	643	1	296	1	107	617
ACAT2	1799.49	1651.55	1301.72	976.3	775.24	1009.16	830.93	1080.7	884.08	926.71	1110.63	1399.06	3413.53	3353.28	2407.14	2371.12	2461.93	2403.98	2397.13	2142.56	2284.86	2337.56	1734.78	3850.72	684.56	837.54	286.98	44.61	124.12	251.19	190.16	242.77	2461.7	1664.77	238.3	976	733.33	1081.46	197.58	1334.12	501.55	1047.94	171.33	4.05	0	24.56	29.05	268.26	13.33
ACBD3	1478	2211	1416	2034	1295	1376	1905	1885	1890	1870	1266	1510	2848	4261	411	1626	1618	1211	1541	3957	1876	1892	1509	2130	2041	908	1436	2859	1065	1832	727	2939	704	1569	453	193	4715	5531	2861	3928	5401	6055	3271	4248	2278	700	82	1416	951
ACBD4	867.95	666.77	374.63	263.01	473.34	962.22	206.93	215.17	230.22	295.83	582.62	743.72	422.93	470.94	317.13	401.23	463.08	388.49	352.71	435.92	354.03	421.65	324.14	359.24	24.99	23.78	3.01	8.04	29.72	8.01	11.07	2.93	276.78	175.55	111.91	166.45	77.42	61.65	26.46	45.1	30.89	46.75	35.22	52.63	7.92	12.24	41.46	3.65	14.08
ACBD5	21.79	52.09	50.52	3.01	2.66	8.29	7.11	32.57	1.87	10.18	7.64	44.62	382.67	605.58	6.66	1.51	1.06	6.27	70.24	0.33	1.66	4.12	3.68	5.52	1726.49	842.15	558.44	1798.03	1145.77	1489.25	972.91	2531.73	811.65	243.35	145.91	137.08	3424.38	693.14	1481.85	1466.11	2533.71	1506.89	1964.75	3130.75	362.95	874.2	77.81	463.91	809.33
ACBD6	444	401	307	157	77	165	154	207	155	180	139	167	155	141	0	767	226	44	42	89	304	112	62	255	4	6	0	0	24	0	146	17	0	0	72	0	175	80	0	122	215	176	51	0	592	36	14	272	142
ACBD7	0	4.22	7.37	7.22	2.63	8.92	12.92	6.37	9.45	8.73	11.36	16.16	21.88	16.71	6.78	7.36	20.97	2.99	24.23	10.88	15.01	15.43	6.15	8.54	43.18	32.26	28.06	24.66	19.39	22.4	29.27	38.73	39.08	44.11	94.68	18.14	69.31	68.49	50.46	82.83	118.07	106.98	240.95	74.66	54.7	14.23	33.84	105.4	32.3
ACCS	0	0	0	5	0	0	0	0	0	0	0	5	0	0	0	0	0	0	0	0	0	0	0	0	0	0	0	0	0	0	0	0	0	0	0	9	0	0	0	0	0	0	0	0	0	0	50	0	0
ACCSL	9819	9281	7806	5761	4752	8609	16333	21376	22063	12671	14675	14763	31698	30108	14391	21293	39038	42371	34935	49648	37944	39909	30094	43216	268	212	94	122	697	491	306	70	3667	3901	1871	2605	340	2011	1111	1890	872	2546	804	1231	467	1	13	243	45
ACD	375	540	314	579	450	412	809	711	532	553	646	600	479	570	28	398	594	350	488	822	869	686	540	873	80	551	50	16	17	58	1	58	459	231	98	171	619	263	37	399	149	798	3	295	5	106	4	265	162
ACE	23	1	2	0	0	0	1	0	0	0	0	4	0	0	1	32	0	0	0	0	0	0	0	0	0	2	4	158	0	177	0	0	0	0	7	5	0	0	0	0	69	422	2	0	0	19	0	6	21
ACE2	951	565	338	1491	1630	1099	995	1347	1086	1483	2565	2796	2298	2201	1172	1572	3397	1018	1591	690	1136	1457	903	1661	0	0	0	0	3	0	0	78	14	265	54	229	120	0	0	58	29	0	0	0	0	19	0	3	0
ACER1	0	0	0	0	0	0	0	0	0	0	1	0	0	0	0	0	0	0	0	0	0	0	0	0	0	0	0	0	0	0	3	0	0	0	0	0	14	0	0	0	0	0	0	0	1	0	0	0	0
ACER2	14	7	5	25	17	7	6	20	7	8	12	2	15	0	0	0	67	0	93	1	0	93	0	22	785	373	352	1080	443	331	401	834	16	0	82	22	2057	1481	972	2263	1259	2157	1257	2495	455	185	11	226	141
ACER3	761.12	891.37	707.17	638.57	579.82	674.16	754.05	840.07	759.81	1024.29	590.54	673.3	1594.53	820.52	628.99	548.76	445.97	584.18	579.62	751.53	619.11	516.61	639.85	878.22	215.75	310.64	93.52	217.18	218.4	202.71	112.19	91.27	266.96	547.76	527.74	281.66	373.47	670.25	785.44	524.55	526.32	387.96	294.86	360.12	716.2	225.9	81.81	693.75	721.6
ACHE	3	0	11	8	11	4	26	12	15	8	6	5	0	0	0	0	0	17	35	1	17	0	10	8	22	63	1	0	115	0	29	0	58	39	51	11	0	0	0	1	0	1	1	124	0	0	0	1	1
ACIN1	910.44	790.38	593.56	687.13	824.54	1177.44	991.54	1200.2	1280.68	1021.63	1203.4	1286.16	1086.39	2766.45	775.37	1185.24	1513.66	1271.66	1488.18	2434.82	1540.83	1209.29	1558.78	1862.26	615.26	738.58	291.08	1187.03	1057.46	981.5	505.01	1353.26	57	438	144.5	381.68	796.69	734.86	825.24	3342.45	1372.02	1662.75	2570.43	1947	902.44	369.24	10.1	440.04	908.73
ACKR1	0	0	0	0	0	0	0	0	0	0	0	0	0	0	0	0	0	0	0	0	0	0	0	0	0	0	0	0	0	0	0	0	0	0	0	0	0	0	0	0	0	0	0	0	0	0	0	0	0
ACKR2	69.6	111.11	80.84	78.88	63.7	125.57	82.42	126.48	117.57	98.23	62.41	90.87	18.08	25.09	404.04	15.99	195.06	189.96	6.08	3.04	79.4	14.4	85.69	83.05	8.02	2.09	5.94	8.7	8.33	2	3.51	5.14	231.71	8.05	9.09	98.44	10.77	6.13	12.93	7.05	9.53	8.02	3.98	3.04	1.17	4.07	1	48.99	4.12
ACKR3	0	0	0	0	0	0	0	0	0	0	0	0	0	0	0	0	0	0	53	0	0	0	0	0	0	0	0	0	0	0	0	0	1	0	0	0	0	0	0	0	0	0	0	0	0	0	0	0	0
ACKR4	10	37	15	36	24	43	42	42	25	71	21	60	30	37	2	0	0	188	43	0	114	119	19	19	0	0	0	0	0	0	0	0	0	2	2	0	0	0	0	0	0	0	0	0	0	0	0	0	0
ACLY	3710	3133	2112	3271	3177	3256	2617	3800	4827	5022	4150	4866	6738	7375	4797	5501	6764	7441	4463	6305	6601	4653	5695	7318	1185	735	570	553	302	443	387	559	2909	2354	1398	1095	2260	2502	838	1933	919	1186	695	1536	1620	440	60	1011	946
ACMSD	6	0	2	0	0	0	0	0	0	0	0	0	0	0	0	0	0	0	0	0	5	0	0	0	11	0	0	0	0	0	0	0	0	0	0	0	0	0	0	0	0	0	0	0	0	0	0	0	0
ACO1	58	98	147	394	596	566	338	310	433	459	371	490	1136	507	621	189	963	905	617	980	860	647	708	980	225	0	155	166	4	0	48	62	0	367	117	268	28	452	0	0	0	1064	415	720	707	198	1	94	174
ACO2	200.18	138.58	83.47	396.54	357.12	373.3	516.22	553.38	418.71	509.3	393.06	471.21	2258.7	2737.95	950.51	350.75	1867.31	1478.72	1813.04	1772.46	1112.66	2031.32	1794.27	1395.66	339.43	660.05	57.25	50.66	409.59	237.61	208.55	369.45	1409.85	1146.94	655.81	423.23	113.75	419.42	127.19	581.24	520.34	391.42	502.69	1619.65	248.46	290.64	1.07	588.33	234.28
ACOT1	869.2	546.92	578.23	229.7	191.46	370.29	51.39	94.55	32.73	92.25	100.29	166.15	12.31	405.82	11.29	2.01	107.66	120.46	136.35	287.33	202.86	406.92	157.72	346.4	72.88	15.5	40.29	50.15	2.27	4.1	0	31.4	73.19	8.19	10.53	125.42	74.63	0	67.86	124.16	21.69	440	0	186.19	295.42	2.49	0	33.75	28.17
ACOT11	5	0	0	0	6	9	9	0	9	22.75	2	0	0	0	0	0	9	0	8	73.82	0	3.84	0	0	101.62	469.63	82.76	109.85	175.01	93.56	80.35	190.53	0	34.14	2.69	1.29	204.03	116.39	295.47	246.24	641.75	1330.42	104.12	445.59	548.93	132.27	1.46	215.18	91.45
ACOT12	0	1	1	0	0	0	2	0	4	0	0	0	0	0	0	0	0	1	3	0	0	0	0	0	0	0	0	0	0	0	0	0	0	0	0	0	0	0	0	10	0	0	0	0	0	0	0	0	0
ACOT13	1554.65	1414.18	1145.15	428.08	482.38	544.98	492.23	491.37	592	774.04	670.55	783.98	471.92	345.22	11.39	75.21	823.55	659.83	647.36	374.41	573.67	482.09	360.08	677.49	271.64	866.87	309.18	215.92	152.99	204.58	118.6	397.09	737.06	241.75	181.8	784.89	594.48	187.46	345.64	822.95	505.09	288.69	314.5	89.21	163.68	242.82	149.24	364.23	496.45
ACOT2	1815.8	1168.08	1130.77	486.3	500.54	562.71	387.61	505.45	403.27	349.75	470.71	594.85	343.69	680.18	503.71	19.99	632.34	281.54	443.65	679.67	666.14	1118.08	321.28	1095.6	337.12	169.5	302.71	160.85	412.73	386.9	12	191.6	238.81	304.81	62.47	262.58	248.37	3	3.14	264.84	188.31	0	4	22.81	619.58	164.51	12	279.25	672.83
ACOT4	119	66	60	191	133	146	179	230	116	176	185	248	20	0	156	228	760	86	507	685	209	163	182	682	99	86	168	185	5	162	16	68	337	276	76	5	577	473	137	289	1	813	0	136	0	238	1	67	74
ACOT6	0	0	0	0	0	0	0	0	0	0	0	0	0	0	0	0	0	0	0	0	0	0	0	0	0	0	0	0	0	0	0	0	0	0	0	0	0	0	0	0	0	0	0	0	0	0	0	0	0
ACOT7	107	103.99	73	251	200	302	263	295	184	378	227.99	241	1115	19	254	1306.99	96	152	320	796	726	587	475	695	136	194	65	244	253	18	18	43	279.91	35.03	134	134	122	309	58	30	0	0	21	523.99	319	49	0	253.92	326
ACOT8	69.73	81.37	45.6	42.94	14.08	32.61	31.12	35.52	20	25.66	30.73	36.78	0	0	58	0	205.6	204.23	0	53.83	89.8	123.49	69.93	134.65	2	3.29	5.55	18	0	1.31	4.05	7.89	27.34	63.16	1	144.82	130	186.54	62	37.16	35	4	4	57	68.31	0	0	94.58	69.51
ACOT9	1367	1563	1334	515	518	485	734	844	565	549	913	1361	1910	951	572	84	2286	2804	2213	2564	1720	1899	1597	2704	160	898	502	814	395	67	179	637	90	553	488	195	951	822	2	738	339	1025	454	1	341	284	2	567	53
ACOX1	205.74	133.68	113.68	252.88	110.8	340.21	168.78	255.71	266.97	251.61	153.87	279.93	136.89	359.21	10.16	88.85	254.87	303.6	562.16	226.67	130	418.86	346.59	569.96	195.37	48.32	77.74	489.74	379.23	31.26	13.28	33.52	201.28	329.05	98.84	42.53	167.05	248.24	326.95	125.96	323.51	62.57	21.78	464.81	153.73	226.24	362.04	315.6	40.65
ACOX2	0	0	0	0	0	0	0	0	0	0	0	2	0	78	4	0	138	1	8	0	0	0	0	0	0	0	2	0	0	0	0	1	4	0	28	62	0	0	26	0	0	0	0	0	0	0	0	0	0
ACOX3	63	75	59	76	67	150	54	77	81	108	94	109	7	305	8	26	666	445	361	109	119	497	250	155	134	351	38	303	49	73	103	414	90	285	14	200	227	151	360	334	157	452	1	0	225	34	29	120	59
ACOXL	28	40	73	58	34	42	67	45	49	94	47	87	7	32	139	61	1	188	166	141	252	170	131	134	0	143	0	1	0	0	15	0	0	6	0	0	20	0	13	0	0	0	2	0	192	95	0	0	0
ACP1	502	947	802	986	727	908	1041	1052	914	1040	1102	1178	282	465	283	786	1221	858	1197	2737	1160	844	727	1955	2081	1438	2304	2372	2388	1893	2566	2945	1430	2154	404	290	3781	3861	4167	1761	6006	6976	4455	9943	3815	3582	35	2666	3763
ACP2	5	5	6	30	24	40	50	41	22	58	46	45	0	6	123	43	60	139	249	2	18	61	103	28	49	0	13	0	5	0	38	0	338	2	0	28	1	1	0	51	0	0	0	0	0	0	0	16	0
ACP5	12	28	8	5	6	6	11	5	9	18	10	0	235	224	0	0	0	0	0	0	22	0	46	0	0	0	42	2	0	0	0	0	3	23	0	8	0	0	0	0	0	0	119	0	10	13	0	37	1
ACP6	177	321	293	91	40	33	74	113	47	63	130	116	243	1052	12	22	369	325	191	1	104	0	112	205	0	7	0	0	0	1	0	0	0	117	5	179	0	0	0	0	64	122	0	0	45	47	0	72	27
ACPP	0	1	2	0	1	0	0	0	0	0	0	0	0	0	0	0	0	0	6	0	0	0	0	0	0	0	0	0	0	0	0	0	0	11	0	0	0	0	0	0	0	0	0	0	0	0	0	0	0
ACPT	6	0	0	1	0	0	0	3	3	0	0	0	0	0	0	0	5	39	1	0	0	0	2	4	0	0	0	0	0	0	0	0	0	0	1	0	1	0	0	0	0	0	0	0	33	0	0	0	0
ACR	1	4	0	9	5	1	10	6	19	12	2	12	0	0	0	25	1	6	0	15	9	12	4	2	0	0	0	0	0	0	0	0	0	31	0	2	0	0	0	0	0	0	0	0	0	0	42	18	0
ACRBP	0	4	0	6	4	0	11	0	19	0	4	1	0	0	0	0	3	176	0	0	0	0	1	38	0	0	15	0	0	0	0	0	0	0	6	0	0	0	0	0	0	0	0	0	0	0	0	0	12
ACRC	0	2	1	0	2	10	1	0	16	15	0	19	0	0	512	0	12	8	6	70	0	0	0	0	3035	1446	566	898	439	1746	1181	1296	109	610	38	197	0	0	419	2	0	0	0	0	0	0	0	12	52
ACRV1	0	3	4	6	4	4	1	10	9	0	0	4	6	0	379	0	0	0	0	0	0	0	32	0	11	0	10	0	21	0	0	4	0	0	0	0	0	0	16	12	16	0	0	0	17	3	0	0	1
ACSBG1	8	0	17	14	9	0	7	27	2	0	5	3	0	0	0	0	41	1	5	38	59	174	6	103	183	320	132	0	1	5	0	64	0	0	0	0	1	0	460	2	1	27	552	0	0	0	0	0	31
ACSBG2	1	3	3	0	0	0	0	4	0	2	2	3	0	0	0	0	0	0	0	0	4	0	0	0	0	0	0	0	0	0	0	0	0	0	0	8	0	0	0	0	38	1	0	0	0	0	0	0	0
ACSF2	0	0	0	1	0	0	0	0	0	0	0	0	0	0	0	0	0	0	0	0	28	21	0	0	0	0	0	0	0	0	0	0	0	0	65	1	0	0	0	0	0	0	0	0	0	32	0	0	0
ACSF3	2	19	5	48	26	34	39	26	65	72	20	18	687	1	6	0	26	334	38	3	257	183	255	294	0	4	0	0	0	0	0	0	0	0	0	0	0	0	0	285	0	1	4	0	1	0	1	21	0
ACSL1	251	183	151	217	329	282	272	362	196	295	288	242	2015	1564	714	744	368	322	468	329	543	319	552	956	478	549	210	220	852	402	194	386	4	324	229	111	54	79	423	662	112	15	912	258	427	177	245	73	62
ACSL3	7179	7229	4705	3171	1741	3845	2180	2623	1465	1329	1239	1338	812	1663	261	619	1491	1371	163	903	1540	1285	1356	1723	1084	946	2874	2798	1759	1421	1715	2738	541	1120	427	198	3820	4966	3512	3823	803	796	1043	3498	5881	4413	704	3365	5757
ACSL4	118	108	94	77	38	92	94	104	111	72	64	78	767	400	181	0	4	13	0	2	118	385	104	173	318	1108	448	2078	620	553	507	1183	301	74	68	43	405	696	782	587	365	384	778	1752	624	157	0	674	877
ACSL5	125	98	132	73	3	0	47	79	64	31	36	47	0	0	0	0	12	157	56	72	118	150	0	160	0	0	0	0	0	0	0	0	0	0	35	0	0	0	0	0	275	3	381	0	0	0	0	0	0
ACSL6	5.19	17.44	5.24	7.87	6.93	6.39	24.64	26.3	11.45	21.6	19.79	23.5	1.97	3.41	0	21.77	22.25	0	6.26	3.29	9.67	2.89	1.08	2.05	22.07	15.4	14.69	15.17	39.24	9.97	8.95	13.4	25.08	21	9.9	27.31	71.01	47.91	37.48	50.67	16.86	53.93	19.11	21.36	32.1	4.56	5.44	25.59	7.5
ACSM1	0	0	0	0	0	0	0	0	0	0	0	0	0	0	0	0	0	0	0	0	0	0	0	0	0	0	0	0	0	0	0	0	0	0	0	0	0	0	0	0	91	1	0	0	0	0	0	0	0
ACSM2A	0	0	0	1.99	0	1.99	0	0.99	0	1	0	0	0	0	0	0	8.06	5.62	2	5	3	0	1	1	21	30.14	62.04	62.83	27.51	70.25	72	95.4	26.73	16.02	12.16	9.82	91.07	82.62	103.55	172.23	144.14	116.33	83.54	138.29	124.33	86.72	19	100.51	113.27
ACSM2B	0	0	0	0	0	0	0	0	1	0	0	0	0	0	0	0	0	0	0	0	0	0	0	0	0	0	0	0	0	0	0	0	0	0	0	0	0	253.57	0	0	263.25	2.86	3.9	0	0	0	0	0	0
ACSM3	0	18.01	2	4	1	0	8	0	1.16	0	0	0	0	0	0	33	0	0	0	0	0	0	0	0	54.56	19.44	22.01	69.42	0	0	0	0	12	0	23.07	0	195	4	0	115	3.87	123.96	0	0	13.3	0	0	0	0
ACSM4	3	0	0	2	6	5	2	3	1	6	1	0	26	0	0	0	0	36	0	0	0	3	0	0	0	0	0	0	0	0	0	0	0	0	0	0	0	0	0	0	0	0	0	0	0	1	0	0	0
ACSM5	0	3	0	0	0	0	0	3	0	0	0	0	0	0	0	0	0	0	0	0	0	0	0	0	0	0	0	0	0	0	0	2	0	0	0	0	75	0	1	154	84	36	2	0	153	11	0	10	0
ACSM6	0	0	1	0	0	1	0	1	1	2	0	1	0	0	0	0	0	0	0	0	0	0	0	0	0	0	0	0	0	0	0	0	0	0	0	0	6	0	0	0	0	0	0	0	0	0	0	0	0
ACSS1	0	0	0	0	0	0	0	0	0	0	0	0	0	0	0	0	0	0	0	0	0	0	0	0	0	0	0	0	0	0	0	0	0	0	0	0	0	0	0	0	0	0	0	0	0	0	0	0	0
ACSS2	28	5	9	100	37	80	132	87	130	100	110	95	0	0	25	470	40	287	274	233	89	332	0	1	278	1148	381	413	281	102	143	306	86	258	18	19	2341	546	1345	1032	1351	2880	528	1565	649	415	3	861	141
ACSS3	75	108	73	133	113	142	96	84	70	44	101	126	1052	1	2	26	307	805	62	324	480	608	256	279	0	90	0	0	0	1	0	0	51	71	0	16	0	0	0	6	60	2	0	0	0	0	5	0	0
ACTA1	1	4	1	0	0	0	0	0	0	0	0	1	0	0	1.98	0	1	0	0	0	63	1	0	0	156	68	41	135	85.01	304	302.37	94	0	0	14.28	48.29	75	5.15	1	81	0	50	5	318	128	0	0	10	7
ACTA2	0	3	9.34	0	1	0	6.4	4	0	0	4.68	0	0	0	0	0	0	55	0	0	0	0	0	10	0	0	0	0	0	0	0	0	0	0	85.7	108.22	0	0	0	0	0	0	0	0	0	0	0	17	0
ACTA2-AS1	0	1	3.66	2	1	0	4.6	3	0	3	1.32	0	0	0	0	0	0	0	0	0	0	0	0	0	0	0	0	0	0	0	0	0	0	0	0	0	0	0	0	0	0	0	0	0	0	0	0	0	0
ACTB	6984.63	7002.03	5541.99	3307.03	2557.64	3066.11	5407.75	6971.12	5946.91	4718.18	10691.5	12303.6	11950.1	12029	8071.8	8019.87	10152	11000.4	10302.1	10826	11764.1	12219.9	10235.6	14518.8	15203.2	7339.66	7829.95	26143	17193.5	10571.6	5957.57	11499.4	5425.62	7754.99	2864.79	4185.85	7445.01	7991.87	13293	46228.6	13091.4	18772.7	21349.8	18406.7	7200.91	7714.07	48	18689.4	11655.8
ACTBL2	0	0	0	0	0	0	0	0	0	0	0	0	0	0	0	0	0	0	0	0	0	0	0	0	0	0	0	0	0	0	0	0	0	0	0	0	0	0	0	0	0	0	0	0	0	0	0	0	0
ACTC1	4	0	0	0	1	0	0	0	0	0	0	0	0	0	0	0	0	0	0	0	0	0	0	0	0	0	0	0	0	0	0	0	0	0	0	0	0	43.9	0	0	131.3	12	0	0	1	1	247	0	1
ACTG1	41050.8	26798.9	25346.4	29333.4	18631.8	18658.7	49442.4	45079.7	42318.9	45815.2	74385.8	87852.2	75401.7	77494.4	43193.6	47822.6	56750.7	58553.9	52532.6	87554.1	48666.7	60043.9	47630.5	63612.3	10654.8	17403.6	12920.4	17438.9	17689.4	9262.1	13985.5	13448	35287.7	21549.7	18831.8	20305	27239	29926.4	20000.5	41575.9	22070.9	31367.9	23245.8	21297.5	34322.3	26076.4	226	75830.1	22832.2
ACTG1P17	4.12	4.45	14.07	0.94	1.08	4.11	8.96	8.53	10.47	13.65	26.52	15.18	28.63	24.91	2.05	12.24	374.01	9.18	29.24	7.06	13.15	7.39	9.56	9.08	33.86	16.4	9.04	63.81	29.01	18.04	33.45	16.34	65.17	25.55	12.76	46.44	75.2	38.67	85.32	42.14	82.43	49.92	79.1	76.87	38.66	12.73	50.72	22.86	15.4
ACTG1P20	54.24	41.91	40.23	49.42	52.87	50.38	130.56	168.17	123.31	132.77	138.09	182.5	21.68	96.62	73.45	47.57	53.11	62.77	45.66	44.09	45.07	40.71	27.5	49.72	143.37	75.78	425.26	386.9	285.41	63.93	427.6	719.53	56.05	35.38	36.68	42.13	927.31	421.93	329.59	409.19	316.71	1729.99	830.93	103.02	68.14	159.62	14.21	381.74	49.55
ACTG1P4	0	3.13	0	1	0	0	1	1	0	1	0	0	0	8	0	0	4	0	0.96	0	0	0	0	0	0	2	0	5	0	0	0	0	0	0	0	0	1	6	0	1	4.01	16.26	1	411	2	0	0	2	0
ACTG2	112	118	81	666	472	496	940.08	939	774	919	620.01	815	856	470	1614.01	631	1477	1076	1111	782	1441	271	786	860	27	103	27	262	204	5	179	18	546	101	460.67	233.94	0	3	663	606	357	997	247	1	12	0	0	3	101
ACTL10	0	0	0	0	0	0	1	0	0	0	7	0	0	0	0	0	0	0	0	0	0	0	0	0	0	0	0	0	0	0	0	0	0	0	0	0	0	0	0	0	0	0	0	0	0	0	0	0	0
ACTL6A	3417	2995	1809	1668	1262	2028	1406	1361	601	827	1183	1473	2008	1269	697	1997	1420	2204	296	1170	2273	1647	1738	2114	791	270	733	611	680	1493	271	1702	3	64	322	152	288	42	4	506	605	1694	418	1145	1713	369	6	1589	811
ACTL6B	0	0	0	0	0	0	0	0	0	0	0	0	0	0	0	0	0	0	0	0	0	0	0	0	0	0	0	0	0	0	0	0	0	0	0	0	0	0	0	0	0	0	0	0	0	0	0	0	0
ACTL7A	0	0	0	0	0	0	0	0	0	0	0	0	0	0	0	0	0	0	0	0	0	0	0	0	0	0	0	0	0	0	0	0	0	0	0	0	0	0	0	0	0	0	0	0	0	0	7	0	0
ACTL7B	49	68	16	19	23	64	62	30	41	20	10	23	190	0	0	72	45	28	165	443	53	359	13	119	0	31	0	0	0	0	0	0	10	504	160	2	49	0	0	1	0	0	0	0	0	0	1	0	0
ACTL8	69563	35727	23250	26063	19849	30017	90074	108813	81723	75800	81098	92384	64124	59227	40824	44016	86805	57187	74729	83002	80778	67851	55207	82061	8642	11733	11084	13131	10813	18854	12199	21469	35569	15561	20425	26669	23842	22836	22936	59026	26721	32506	32596	22608	5034	1078	648	4660	1125
ACTL9	0	0	0	0	0	0	0	0	0	0	0	0	0	0	0	0	0	0	0	0	0	0	0	0	0	0	0	0	0	0	0	0	0	0	0	0	0	0	0	0	0	0	0	0	0	0	0	0	0
ACTN1	7229	5757	4887	2804	2590	3984	3576	3492	2982	4081	3173	4333	2911	7590	6983.28	3249	2762	3601	3730.99	4845	4274.89	4804	4285.99	2550.99	96	157	314	144	295	179	1	121	929.98	1041	1044	631	109	1	222	724	446	18	99	140	187	96	193	276	177
ACTN1-AS1	0	0	0	0	1	0	0	8	0	0	0	1	0	0	0	0	0	0	0	0	7	0	0	0	0	0	0	0	0	0	0	0	0	0	2	0	0	0	0	0	0	0	0	0	0	0	0	0	0
ACTN2	6	0	1	7	1	0	0	0	0	0	4	0	1	0	0	0	0	0	205	9	61	126	0	75	0	183	161	103	3	2	35	540	34	1	1	0	220	207	2	7	0	0	0	0	11	0	0	5	0
ACTN3	6	7	9	56	109	84	57	67	152	161	174	253	1552	631	77	330	575	15	207	125	174	105	100	88	0	58	2	0	1	0	0	0	5	0	124	81	169	2	22	1	1	1	3	118	0	0	353	0	4
ACTN4	767.62	564.9	319.51	395.76	301.75	393.9	547.68	653.65	683.89	914.46	503.78	702.76	422	1928	740.72	196.47	952	965.36	616.75	581.94	1069.35	723.64	739.67	780.56	601.6	592.61	244.86	500.67	246.05	448.65	322.8	369.92	301.8	251.25	251.54	570.47	217.6	650	1432.42	1152.63	843.97	1149.97	561.83	970.64	308.15	588.56	15.52	302.51	576.92
ACTR10	1026.94	1179.42	974.27	474.82	619.42	574.54	685.87	871.22	906.77	849.08	814.02	973.64	1472.81	664.23	518.21	353.7	1546.95	1003.81	570.08	1375.39	1051.69	934.94	704.71	1625.13	351.92	219.97	182.17	426.6	131.25	374.2	406.28	169.08	70.15	311.24	156.45	1.23	81.12	196.51	334.19	427.27	15.49	3.1	79.39	1107.59	1289.42	530.88	9.04	272.05	1412.1
ACTR1A	128	161	91	300	229	280	339	345	291	479	320	404	76	259	51	183	76	191	356	214	323	742	196	763	359	466	32	517	638	96	265	207	1	300	86	526	55	1279	816	1190	946	28	895	1126	0	207	1	920	266
ACTR1B	39	28	12	461	218	245	263	304	427	416	354	245	821	513	211	127	313	4	528	51	436	679	425	580	0	6	30	0	3	104	44	47	167	26	24	223	412	2	0	57	13	0	9	0	0	0	0	80	17
ACTR2	2318	4429	3108	3661	3007	3978	5111	6206	5218	4372	3643	4079	6470	9385	4052	4803	4270	6826	4025	6577	7176	8280	3973	6449	1533	820	405	1844	1041	449	223	1055	1167	1981	762	845	632	786	852	944	1349	1883	762	4	370	1082	147	1028	1015
ACTR3	1188	1452	1299	2603	2244	2633	3015	3689	2695	2743	3225	3291	2691	3074	1315	1034	1635	2803	2291	3049	2787	2103	1881	2350	2056	1154	1675	3582	2008	1599	1917	1263	529	918	231	681	423	791	850	1025	1558	269	1065	2017	1816	1939	13	1204	4121
ACTR3B	1040.06	982.46	856.56	546.9	273.73	446.48	490.95	507	506.65	410.92	347	681	590	66	35	258	597.25	558.9	510	517.96	601	731	377.87	436	0	63	49	99	60	1	158	19	1	61	60.85	80	273	50	170	185	98	511	6	468	355	164	44	270	0
ACTR3BP2	0	0	0	0	0	0	0	0	0	0	0	0	0	0	0	0	0	0	0	0	0	0	0	0	0	0	0	0	0	0	0	0	0	0	0	0	0	0	0	0	0	0	0	0	0	0	0	0	0
ACTR3BP5	0	0	0	0	0	0	0	0	0	0	0	0	0	0	0	0	0	0	0	0	0	0	0	0	0	0	0	0	0	0	0	0	0	0	0	0	0	0	0	0	0	0	0	0	0	0	0	0	0
ACTR3C	8.94	3.54	3.44	5.1	0.27	7.52	1.05	0	4.35	10.08	0	0	0	0	0	0	177.75	1.1	0	16.04	0	0	0.13	0	0	0	0	0	0	0	0	0	0	0	15.15	0	0	0	0	0	0	0	0	0	0	0	0	0	0
ACTR5	52	91	60	435	159	274	327	344	207	319	226	194	1006	998	127	912	283	278	115	412	447	439	438	730	423	308	173	352	389	505	439	379	432	367	339	245	1005	884	1595	1894	991	225	2058	1781	623	165	5	431	197
ACTR6	12	33.06	28	58.81	40	29.85	21	65	46	50	23	41.1	1	0	4.18	0	3	0	46	3	7	147.01	31	13	2188	668	620	1392	729	1568	1174	1268	232	222	9	312	1245.92	1300	618	389.02	953.19	327	399	857	217.57	803	3.03	171	538
ACTR8	36	56	48	146	97	116	202	168	105	159	71	57	685	0	15	1	40	293	110	1278	342	912	423	824	179	562	4	485	7	401	211	502	0	7	46	320	0	0	1	53	0	0	1	0	505	292	71	529	443
ACTRT1	2	0	0	0	1	0	0	2	0	0	1	5	0	0	0	0	0	0	0	0	0	0	87	0	0	0	0	0	0	0	0	50	0	0	0	0	0	0	0	0	0	0	0	0	0	0	0	0	0
ACTRT2	0	0	0	0	0	0	0	0	0	0	0	0	8	0	0	0	0	0	0	0	0	0	0	0	0	0	0	0	0	0	0	0	0	0	0	0	0	0	0	0	0	0	0	0	0	0	0	0	0
ACTRT3	0	0	0	0	0	0	0	0	0	0	0	0	0	0	0	0	0	0	0	0	0	0	0	0	43	59	1	176	57	0	143	156	0	130	27	188	95	0	0	334	1	1	25	0	2	0	136	178	0
ACVR1	1062	1638	1241	820	668	1195	602	874	769	580	918	805	2878	1507	1247	763	2018	1715	1531	1442	1299	2228	2002	1646	393	37	170	309	83	343	332	71	1060	141	142	168	1142	2260	677	529	954	1127	187	1	221	173	26	188	320
ACVR1B	10026	7441	8434	5258	6532	7378	7946	10854	9076	10710	9346	12118	3999	3990	2716	2513	6653	8420	5807	8400	11976	11928	7645	10193	247	246	151	890	756	174	185	697	753	1025	496	1329	977	514	849	891	1382	842	1263	294	30	188	25	146	104
ACVR1C	113	155	168	137	55	150	66	53	138	46	107	147	0	0	0	0	0	236	195	3	30	67	37	0	51	19	0	0	0	0	58	1	0	7	3	61	0	0	0	24	75	0	0	0	27	8	0	12	197
ACVR2A	446.55	509.31	299.93	1036.76	403.18	842.78	1030.45	1165.24	609.91	720.05	950.46	1242.96	1459.09	855.94	991.94	1710.79	683.53	122.18	315	741.27	1041.7	1204.29	707	1330.87	510	284	568	281	827	1733	551.56	657	524.15	168.37	601	193	1342	142	220	1546	1175	1976	1443	158	99	153	732	175	115
ACVR2B	6125	4751	4670	3761	1776	3843	3370.01	3518	3142	4390	3401.66	4068.03	3092	1646.19	1190.24	1362	2095	3082.98	3268	2846	4025	3560	2463	4155	428	437	414	213	214	403	268	156	783	859	475	494	1019	678	159	968	1322	1614	1391	1268	831	956	203	780	701
ACVR2B-AS1	0	8	0	8	5	1	1	2	0	25	2.03	0	1	33.03	1	2	0	0	13	1	0	0	44.19	0	1.01	14	0	0.46	0	0	0	42	0	28	1	84	275	4	84.35	2	40	9	0	0.54	0	0	0	0	3
ACVRL1	0	0	0	0	2	0	1	0	5.01	14	11	0	330	0	0	0	1	0	0	0	67	0	0	0	0	0	0	0	0	0	0	0	0	1	0.67	7	0	0	0	0	2.15	0	0	0	0	46	2	2	0
ACY1	0	0	0	0	4	0	0	0	0	0	0	0	0	0	0	0	0	0	10	1	0	0	0	0	0	0	0	1	0	0	3	113	0	0	0	0	0	0	0	0	0	0	0	1	0	3	0	7	0
ACY3	0	0	0	0	0	0	0	0	0	0	0	0	0	0	0	0	0	0	0	0	0	0	0	0	0	0	0	0	0	0	0	0	0	0	0	0	0	0	0	0	0	0	0	150	0	0	0	0	0
ACYP1	437	424	223	217	129	125	219	273	137	297	296	294	274	0	1	0	407	283	313	218	177	268	220	540	0	28	37	55	14	38	0	6	100	149	94	133	144	73	7	162	169	7	2	320	131	0	39	12	0
ACYP2	6	12	3	4	0	4	2	4	6	1	1	5	0	0	0	0	0	2	6	0	0	0	0	0	16	0	0	0	0	0	10	2	56	0	35	1	14	67	0	0	17	13	0	0	18	0	0	15	0
ADA	832	408	339	660	590	1073	931	833	855	1145	949	973	2440	1827	1970	1941	2590	2351	2273	1936	2094	2105	2881	2123	0	227	187	288	983	114	0	311	743	1025	1071	1470	805	354	291	376	825	571	22	6	339	0	16	204	2
ADAD1	1801	1822	1351	2007	1895	2004	3733	3753	2651	2913	2981	3420	3124	4380	2420	2101	2640	4046	2556	3707	2751	3627	2533	4320	386	68	83	274	2	176	2	281	1426	1461	649	677	198	19	704	372	17	282	4	46	1073	1	444	357	400
ADAD2	107	35	83	124	128	200	234	223	242	202	122	108	163	11	88	235	62	109	378	436	191	265	208	418	158	6	3	0	62	0	17	0	44	93	74	0	124	0	377	148	148	4	158	20	0	0	36	61	26
ADAL	1118.49	1049.25	939.44	885.54	566.38	779.23	1058.44	1381.42	855.4	1120.15	826.26	1133.67	159	820	448	44.19	418.17	8	386.35	893.72	733.96	1110.89	489.53	610.96	406.01	310.72	197.74	27	363.65	479	355.24	217	161.33	156	98.68	38	1047.01	882.23	5	184	491	67	739	1249	765.28	380.8	928.21	674.73	621.99
ADAM10	969	1300	791	1736	1244	1722	1438	1697	1726	1594	1644	2310	4811	2032	2162	1970	725	2924	1066	2176	1806	2292	1187	1638	733	337	774	797	697	770	245	1729	619	836	154	646	367	75	250	771	1094	1393	800	1546	221	731	1	838	632
ADAM11	4	8	1	15	4	5	35	10	19	11	3	21	0	21	77	0	187	92	86	21	18	0	10	87	0	0	0	0	0	0	30	0	0	0	52	1	0	0	5	10	0	0	0	0	0	0	0	0	0
ADAM12	23	27	31	108	26	49	54	44	94	89	65	79	600	30	51	23	55	92	115	31	100	96	68	183	0	0	0	0	0	1	0	5	112	32	69	48	302	0	0	58	2	0	0	0	0	0	142	0	0
ADAM15	56	61	36	71	69	134	114	70	86	199	57	86	610	402	31	7	611	19	72	202	449	19	181	113	57	15	21	176	274	18	111	22	462	347	45	3	154	716	58	150	143	1	4	15	1	0	224	0	110
ADAM17	2945	1950	1483	1621	974	1360	1291	1462	1614	1720	1579	2141	3892	3800	1412	3511	2724	581	1335	1463	2287	1907	1618	2643	1164	691	667	883	217	1194	632	880	1063	713	582.01	693	543	111	614	547	547	217	468	889	451	636	187	418	548
ADAM18	0	0	0	0	0	0	0	0	0	0	0	0	0	0	0	0	0	0	0	0	0	0	0	0	0	0	0	0	0	0	0	0	0	0	0	0	0	0	0	0	0	0	0	0	112	1	0	0	0
ADAM19	1398	1516	1357	1835	1856	2177	2243	2471	2212	2979	2166	2764	3541	563	1194	934	2416	3477	2475	2555	2891	2020	2143	4493	2	1	65	38	64	3	13	163	570	797	582	328	303	269	7	530	93	4	11	186	5	72	1	170	164
ADAM1A	0	0	1	1	0	0	0	0	0	0	0	0	0	0	0	0	0	0	0	0	0	0	0	0	0	0	0	0	0	0	0	0	0	0	0	0	3	7	0	0	62	3	0	0	0	0	0	0	81
ADAM2	0	0	0	0	0	0	0	0	0	0	0	0	0	0	0	0	0	0	0	0	0	0	0	0	0	0	0	0	0	0	0	5	0	0	0	0	0	0	0	0	0	0	0	0	0	0	0	0	0
ADAM20	18	0	0	2	0	0	0	6	0	0	0	0	0	0	0	0	0	0	0	0	0	0	0	0	4	0	0	0	0	0	52	4	0	0	0	0	0	0	0	0	0	0	1	236	0	5	0	0	0
ADAM20P1	0	0	0	0	0	0	0	0	0	0	0	0	0	0	0	0	0	0	0	0	0	0	0	0	0	3	5	0	0	0	0	121	0	0	0	0	111	0	17	21	175	5	1	559	0	0	0	0	0
ADAM21	9.7	3	15	25.1	26.63	40.3	13	16.53	31.27	28.03	4	42.84	0	0	29.15	0	227.32	1	119.23	0	86.23	0	116.76	106.64	0	0	0	0	0	0	0	0	0	0	0	0	0	0	0	0	0	0	3	0	87.26	0	0	0	90.35
ADAM21P1	1.3	1	0	1.9	2.37	4.7	0	3.47	4.73	0.97	0	5.16	0	0	4.85	0	60.68	0	20.77	0	4.77	0	30.24	11.36	0	0	0	0	0	0	0	0	0	0	0	0	0	0	0	0	0	0	0	0	22.74	0	0	1	19.65
ADAM22	12	34	10	19	8	22	16	31	20	33	17	6	0	0	0	0	0	62	14	2	2	0	105	55	230	0	4	0	0	3	0	0	69	8	0	0	0	0	0	0	0	0	0	0	0	0	0	7	224
ADAM23	19	37	60	122	111	119	54	74	96	64	77	197	0	31	26	0	0	0	0	107	4	63	188	231	22	2	31	355	2	0	66	116	200	190	28	14	112	0	0	22	73	3	5	0	431	21	37	438	79
ADAM28	0	16	9	27	33	43	41	59	25	10	22	43	267	0	1	367	1	1	281	15	0	96	5	58	95	0	1	0	0	148	0	3	377	322	1	71	0	215	0	19	0	2	0	0	0	0	31	0	3
ADAM29	0	0	0	0	0	0	0	0	0	0	0	0	0	0	0	0	0	0	0	0	0	0	0	0	0	0	0	0	0	0	0	0	0	0	0	7	0	0	0	0	0	0	0	0	0	0	0	0	0
ADAM30	0	0	0	0	0	0	0	0	0	0	0	0	0	0	0	0	0	0	0	0	0	0	0	0	0	0	0	0	0	0	0	0	0	0	0	0	0	0	0	0	0	0	0	0	0	0	0	0	0
ADAM32	6	16	6	12	3	17	6	4	17	0	0	0	0	0	0	0	0	0	0	0	18	4	0	0	0	69	10	44	1	0	15	116	0	0	0	0	0	15	323	7	0	14	0	0	0	0	0	0	0
ADAM33	0	0	0	0	0	0	0	0	1	0	1	0	0	0	0	0	0	0	0	0	0	0	0	0	0	0	0	28	0	0	0	0	0	0	0	0	0	0	0	0	0	0	0	0	146	0	0	0	0
ADAM3A	0	0	0	0	0	0	0	0	0	0	0	0	0	0	0	0	0	0	0	0	0	0	0	0	0	0	0	0	0	0	0	0	0	0	0	0	0	0	0	0	0	0	0	0	0	0	0	0	0
ADAM5	0	0	0	0	0	0	0	0	0	0	0	0	0	0	0	0	13	0	0	0	0	0	0	0	0	0	0	0	15	0	0	10	0	2	0	0	76	0	18	123	100	1	0	0	45	0	0	0	0
ADAM6	0	0	0	0	0	0	0	2	0	0	0	0	0	0	0	0	0	0	0	0	5	0	0	0	0	0	0	0	0	0	0	0	0	0	1	0	0	0	0	0	0	0	0	0	0	0	0	0	0
ADAM7	0	0	0	0	1.34	1	0	0	3	0	0	0	14	0	0	0	0	0	0	0	0	0	1	0	0	0	0	0	0	0	0	0	0	0	0	0	0	0	0	0	0	0	0	0	0	0	0	0	0
ADAM8	574	340	255	190	180	307	174	197	318	265	159	156	0	0	0	120	300	97	420	122	572	440	216	646	37	0	0	0	3	0	0	0	0	7	10	38	50	275	0	107	59	1	0	1	0	0	0	5	0
ADAM9	26	74	55	58	74	77	61	87	105	78	75	152	0	178	0	0	50	9	172	170	516	10	105	185	621	103	172	975	271	442	478	1060	11	91	60	87	336	668	544	1635	926	35	461	1067	293	115	2	325	984
ADAMDEC1	2	0	0	1	0	0	0	0	1	0	0	0	0	0	0	0	0	0	0	0	0	0	0	0	0	0	0	0	0	0	0	0	0	0	0	0	0	0	0	0	0	0	0	0	0	0	0	0	0
ADAMTS1	0	1	0	0	0	5	0	0	0	0	0	0	52	0	0	0	0	0	0	0	0	0	0	0	2	10	4	125	0	0	28	20	599	989	719	1053	0	70	1	577	31	190	1	0	104	0	70	301	0
ADAMTS10	4	3	0	5	2	0	17	19	12	6	4	11	0	0	0	0	199	7	42	0	6	5	1	0	0	6	0	0	0	0	0	0	0	0	0	22	0	0	1	0	0	0	0	0	0	0	0	0	19
ADAMTS12	86	62	13	20	9	12	16	45	24	64	7	1	1	0	4	0	0	99	60	165	0	0	0	0	0	0	8	0	0	0	0	0	11	53	1	108	0	0	0	0	92	4	0	0	220	0	0	42	0
ADAMTS13	0	0	1	0	0	0	4	1	0	3	3	0	0	0	0	0	0	0	0	0	0	0	25	1	0	0	0	0	0	0	0	0	0	0	0	0	0	0	0	1	2	3	22	0	0	1	36	0	24
ADAMTS14	12	0	10	53	28	41	61	55	56	77	23	55	42	48	11	0	183	139	287	124	199	56	298	304	0	0	0	0	0	27	0	0	55	0	0	0	0	0	0	0	10	0	0	0	0	0	0	3	0
ADAMTS15	43	7	13	103	28	30	49	69	47	94	185	146	0	150	10	252	84	30	129	0	95	308	59	59	0	0	0	0	0	35	0	0	0	61	0	0	0	0	0	0	0	13	0	0	0	0	0	0	0
ADAMTS16	0	0	0	0	0	0	0	0	0	0	0	0	0	0	0	0	0	0	0	0	0	0	0	0	0	0	0	0	0	0	0	0	0	0	0	0	0	0	0	0	0	0	0	0	0	0	0	0	0
ADAMTS17	232.58	190.09	162.04	349.94	301.91	342.16	277.78	370.85	296.4	426.59	413.99	455.03	627.17	927.15	622.35	928.77	838.06	798.56	501.53	379.12	759.35	1036.29	824.74	1410.53	155.84	36.83	36.14	73.95	28.56	0.16	86.53	15.45	650.4	238.75	254.58	103.01	26.43	53.73	652.03	283.66	134.88	27.91	156.47	160.46	0	5.38	0	123.99	1.1
ADAMTS18	660	867	579	484	239	225	272	263	206	342	207	374	255	103	426	158	295	332	215	93	301	372	89	353	28	2	0	0	0	0	195	0	156	12	12	16	296	1	0	46	107	48	0	0	10	0	0	50	0
ADAMTS19	25	35	35	8	0	3	3	0	2	0	8	7	0	0	0	0	204	1	0	0	2	0	16	0	0	26	0	0	0	0	0	0	2	0	3	0	1	21	0	86	0	74	0	0	0	0	10	3	3
ADAMTS19-AS1	0	0	0	0	0	0	0	1	0	0	0	0	0	0	0	0	0	0	0	0	0	0	16	0	0	0	0	0	0	0	0	0	0	0	0	0	0	0	0	0	0	0	0	0	0	0	0	0	0
ADAMTS2	125	141	143	60	50	69.92	56.01	55	79	137	123	69	3.21	197	133	70	18	0	20	205	26	0	72	78	0	0	1	0	2	0	0	0	43	0.75	2	2	1	0	4.62	0	0	0	0	1	11.02	0	0	1	0
ADAMTS20	0	1	0	0	0	0	0	0	0	0	0	0	0	0	0	0	0	0	0	0	0	0	0	0	45	0	0	0	0	0	0	17	0	0	1	0	0	0	0	148	0	0	5	0	0	0	10	7	0
ADAMTS3	935	528	495	634	171	273	328	480	504	569	370	581	207	114	351	1036	79	48	138	32	55	0	81	9	0	39	181	0	0	0	0	124	380	157	143	148	0	0	17	0	0	0	0	0	462	58	1	386	0
ADAMTS4	16.82	14.38	10.79	15.28	13.7	10.87	49.26	58.52	60.04	54.08	18.4	33.8	16.93	40.49	7.28	11.27	21.28	16.04	21.27	11.44	158.28	6.81	12.7	13.02	9.75	15.79	8.07	13.58	10.03	22	11.23	16.29	54.99	274.6	86.92	23.49	160.61	72.07	81.49	39.06	49.72	82.26	15.11	83.62	19.47	9.98	25.78	19.12	12.8
ADAMTS5	18	16	28	0	9	9	6	1	2	0	2	7	0	0	0	0	0	0	10	0	5	0	0	14	0	0	0	0	0	0	0	0	34	12	2	0	0	0	0	0	0	0	0	0	0	0	14	0	0
ADAMTS6	0	0	1	1	0	0	2	1	0	0	0	21	0	0	0	0	0	0	91	0	0	0	0	0	0	0	0	0	0	0	0	0	57	1	56	74	265	3	0	119	20	0	6	0	243	67	1	9	0
ADAMTS7	0	0	0	3	0	6	10.03	16	4	0	7.99	22.99	0	0	2	3	0	1	22.77	65.8	29.73	11	0	30	0	0	0	0	0	0	0	0	0	0	2	46.35	0	18.29	0	0	18.61	0	0	0	0	0	0	0	0
ADAMTS7P1	0	0	0	1	0	0	0.97	0	0	0	1.01	1.01	0	0	0	0	0	0	4.23	181.2	17.27	0	1	0	0	0	0	0	0	0	0	0	0	0	0	5.65	0	2.71	0	0	10.39	1	0	0	0	0	2	0	0
ADAMTS8	0	0	0	3	0	0	1	0	0	0	0	0	0	0	0	0	0	0	0	0	0	0	8	0	0	0	0	0	0	0	0	0	0	0	0	111	0	0	0	0	0	0	0	0	0	0	0	0	0
ADAMTS9	1460	1269	1149	2121.92	1560.99	2203	1858.99	2244.98	2288	2582.94	2398.85	2585.89	4049	5669	2394	2666	2794	4098	2484	3107	4521.99	5589	3831	6500.99	56	305	269	492	449	404	1	182	519	1418.54	794	412	34	87	15	350	232	554	208	717	133	1	812	12	0
ADAMTS9-AS1	1	2	1	15.08	11.01	2	14.01	25.02	2	26.06	23.15	26.11	0	0	0	0	2	0	0	0	2.01	17	0	3.01	0	0	0	0	0	0	0	0	0	0	0	0	0	0	0	0	0	0	0	0	0	0	0	0	0
ADAMTS9-AS2	2	0	1	1	0	3	2	0	1	1	4	4	0	0	0	0	0	0	0	0	0	0	0	0	0	0	0	0	0	0	0	0	0	0	0	0	0	0	0	0	0	0	0	0	0	0	0	0	0
ADAMTSL1	947	844	669	781	837	1063	1317	1136	1020	1125	731	1020	2374	1918	2936	2491	1650	2946	1811	2456	2788	3282	2048	2242	60	52	32	8	0	20	9	0	1019	744	212	657	272	462	3	380	94	114	15	1	0	0	1	9	0
ADAMTSL2	13.18	5.95	10.42	19.11	13.68	7.85	30.41	41.87	31.63	24.98	39.11	45.23	13.67	58.12	32.32	19.98	5.56	0.17	42.11	18.34	19.07	14.94	10.33	14.55	12.19	18.2	6.8	10.12	9.61	16.84	5.41	10.11	32.92	16.22	19.23	14.24	91.34	76.75	9.36	49.08	41.76	120.91	27.53	42.26	13.36	3.71	13.7	11.64	6.01
ADAMTSL3	570	605	392	462	453	750	636	701	668	801	569	646	2661	1548	1089	401	863	960	669	1754	957	1423	1046	2007	0	212	170	97	6	2	39	78	793	758	361	558	0	224	2	57	159	27	146	1	0	0	0	188	0
ADAMTSL4	0	0	0	0	1	0	0	0	5	0	1	0	0	0	0	0	0	0	5	0	0	0	0	0	0	0	0	0	0	0	0	0	0	0	0	0	0	0	0	0	0	0	0	0	0	2	0	16	0
ADAMTSL4-AS1	0	0	0	2.14	0	0.01	0	3.64	1.05	1.95	0	1.96	0	0	0	1.43	0	0	1.1	0	0.13	0	1.01	0	3.2	4.06	0.98	0	0.29	1.01	0	1.04	3.56	2.22	0	10.97	109.66	113.08	5.61	45.73	92.56	111.67	113.22	2.6	3.08	0	1.22	0	0
ADAMTSL5	31	42	22	64	100	105	128	137.97	101.82	107	110	141.01	74	113.04	0	16	426	38.34	18	2	269	41	197	198	2	23	5	142	2	32	0	0	176	4	0	0	0	176	0	86	41	7	238	0	4	159	2	167	159
ADAP1	50	22	33	154	191	296	288	291	345	279	279	368	469	152	620	454	768	252	308	329	573	550	326	352	108	51	12	0	0	0	76	0	257	366	62	33	23	0	1	110	74	604	2	114	0	0	0	38	0
ADAP2	0	0	0	0	0	0	0	0	0	2	0	0	21	0	0	0	9	0	47	0	0	0	140	0	341	157	104	133	140	0	36	237	76	52	148	6	835	5	568	339	149	15	458	514	193	53	0	210	182
ADAR	4300.41	2551.07	2813.07	8596.69	8469.71	9397.43	13300.4	12988.4	10574.8	10379.3	11477.4	13178.1	20167.1	14222.6	6210.43	5631.77	9714.48	14385.6	10233.9	19409.3	15703.7	16764.3	12167.7	15152.4	386.62	197.47	300.28	24.75	85.21	246.3	336.76	745.15	5137.69	4416.66	2381.24	3177.56	1110.55	618.51	569.27	1681.69	1600.38	1621.06	975.46	883.26	201.75	174.97	132.81	208.17	284.05
ADARB1	129	80	110	157	136	183	183	202	129	186	202	235	320	235	31	269	56	391	263	207	328	146	251	581	0	32	15	0	85	0	0	0	13	100	204	5	187	157	220	148	100	3	3	41	3	0	24	6	0
ADARB2	82.17	76.77	37	250.55	173.92	122.2	91.48	55.6	40.46	100.21	34.31	36.79	0	23	158.09	14	149.3	75	87.06	74.17	145.03	33.01	175	230.34	1.81	0	4	1.02	0	8.05	0	0	4.03	14	23	38	1	0	7.47	1.01	1	6.03	2.04	2.14	12.82	0	0	13	0
ADARB2-AS1	0	0	0	0	0	0	0	0	0	0	0	0	0	0	0	0	0	0	0	0	0	0	0	0	0	0	0	0	0	0	0	0	0	0	0	0	0	0	0	0	0	0	0	0	0	0	0	0	0
ADAT1	8028.51	7687.87	5999.35	3891.5	2807.03	3938.21	4639.49	5156.12	4240.2	5908.06	4519.15	4792.22	2849.77	2568.6	3200.01	1306.96	4136.66	2970.75	2554.39	4154.75	4659.98	6820.44	4128.65	4655.15	837.77	1432.68	231.89	1073.19	626.83	1038.69	1175.29	352.28	1787.98	1979.73	1405.3	1359.6	3432.7	2202.95	1834.98	287.25	1517.77	5476.6	744.26	1855.69	569.42	490.58	123.86	538.47	400.32
ADAT2	0	4	2	1	1	1	0	4.02	6	6.57	0	2	1	0	0	0	2	2.66	2	5	3	0	1	3	51	16	168	228	264	128	105	196	3	0	6	3	2.79	44.01	4	4.58	2	0	2	2.03	0	32	4	81	0
ADAT3	1	1	0	2	9	6	3	13	8	16	2	20	0	0	0	41	1	0	0	0	1	0	24	29	15	32	47	12	12	1	48	12	0	25	13	0	317	7	6	296	544	153	65	69	13	3	0	74	31
ADCK1	0	0	11	3	0	30	1	13	2	14	15	5	0	0	0	0	0	0	0	0	0	0	5	0	51	0	0	0	43	0	0	7	0	0	0	0	0	0	0	0	0	0	3	0	24	33	0	48	36
ADCK2	122	84	113	205	149	320	334	365	300	424	268	388	0	408	664	50	575	847	345	523	676	384	560	971	2	5	52	174	2	37	267	276	547	13	25	3	175	643	156	714	846	268	5	266	478	312	2	187	263
ADCK3	467	679	385	101	87	181	156	101	68	97	144	131	516	116	5	379	93	44	697	4	513	884	550	559	204	495	88	498	890	55	200	543	12	209	1	224	638	10	17	447	354	29	459	4	384	300	1	513	291
ADCK4	17	0	0	2	2	9	3	3	1	3	1	0	0	0	0	0	0	0	53	229	0	0	0	31	15	14	3	63	4	36	0	10	0	0	0	58	0	0	0	0	0	0	0	0	71	102	2	91	48
ADCK5	7	6	9	1	9	5	12	1	7	17	2	3	0	0	0	0	0	0	20	0	14	0	0	0	207	21	179	365	6	34	149	24	0	0	8	0	330	3	0	0	151	570	1	5	1	130	0	16	139
ADCY1	26.81	20.12	17.42	41.26	47.42	17.38	81.45	108.87	53.75	137.44	89.97	106.51	2.02	2.3	6.23	0.93	268.16	258.51	148.01	276.95	141.19	625.02	67.59	85.03	3.83	7.58	7.36	2.04	10.52	8.88	7.99	4.07	35.56	16.36	8.34	230.96	17.93	30.4	14.49	44.4	8.71	7.25	6.28	11.72	5.58	5.01	18.15	5.05	3.01
ADCY10	0	0	0	0	0	0	0	0	0	0	0	0	0	0	0	0	0	0	13	0	9	0	3	0	7	0	5	41	11	6	0	2	49	98	9	44	11	0	29	60	12	16	0	0	69	2	0	0	0
ADCY10P1	0	4.16	0	2	0	4	0	0	4	0	9	16	0	0	0	1	1	206.01	0	0	14.02	0	0	0	40	0	18	48	1	2	18	13.43	60.25	1.14	54.1	228.74	2	704	1	0	404	8	3	2	1	0	120.99	124	37.11
ADCY2	104	110	123	109	20	43	14.23	16	33	30	6	32	142	206	48	545	822	357	116	482	62	383.02	157	278	0	0	0	0	1	0	0	1	0	0	0	1	5	0	114	0	253	10	1	0	0	0	0	0	0
ADCY3	666.89	878.67	557.12	712.95	635.99	848.65	761.17	682.68	644.1	614.12	337.29	370.52	1705.67	1676.82	893.31	1774.29	993.27	1002.43	656.87	1384.35	1933.41	2695.87	1619.6	2302.68	39.83	15.36	27.61	5.67	0	1.36	2.65	119.4	570.44	156.4	200.8	247.2	44.13	57.21	38.17	556	188.92	299.11	217.13	27.26	38.28	130.47	0	0	184.53
ADCY4	0	0	0	0	0	0	1	0	2	0	0	0	14	0	0	0	0	0	0	0	0	0	12	0	0	0	0	0	0	0	0	0	0	0	0	0	0	0	0	0	0	0	0	0	0	0	34	0	8
ADCY5	970	747	760	1486	1216	1687	2035	2115	1966	2214	1837	2191	4008	5827	3300	2753	3621	3659	3495	4477	4641	4667	3957	5137	433	506	359	334	322	362	329	376	1798	1332	993	1240	749	1855	564	1421	761	403	462	710	182	5	295	109	0
ADCY6	0	2	0	3	0	2	3	4	3	9	0	0	0	0	0	0	0	0	0	0	0	0	0	0	0	0	13	0	0	28	0	12	0	0	9	17	7	6	0	0	0	112	1	0	1	0	0	14	0
ADCY7	370	440	444	534	418	574	402	433	763	788	813	1039	396	1393	480	487	702	1153	639	1166	1033	485	1258	1545	132	150	15	0	13	0	45	1	404	516	159	481	517	574	0	143	666	43	198	14	0	0	0	9	44
ADCY8	0	0	0	0	0	0	0	0	0	0	0	0	0	0	0	0	0	0	0	0	0	2	0	0	0	0	0	0	0	0	0	0	0	0	0	0	0	0	0	0	0	0	0	0	0	0	0	0	0
ADCY9	609	535	452	1384	1358	1649	1510	1570	1662	2008	1553	1899	2690	3436	1685	3226	1727	1839	1535	2872	3375	2271	2966	3448	90	26	306	298	687	258	237	399	1000	406	732	625	172	441	704	1752	779	437	490	1407	1010	83	25	222	11
ADCYAP1	0	0	0	0	0	0	0	0	0	0	0	0	0	0	0	0	0	0	0	0	0	0	7	0	0	0	0	0	0	0	0	0	5	0	0	0	0	0	0	0	0	0	0	0	0	0	0	0	0
ADCYAP1R1	8	24	18	40	17	11	37	14	24	63	8	2	0	440	5	0	2	377	40	1	76	0	1	136	0	0	0	0	0	0	5	0	0	0	0	0	0	0	0	0	0	0	0	0	0	0	103	0	0
ADD1	3128	3422	2858	1263	1230	1416	1058	1182	1763	1708	1967	2286	1583	2673	1548	901	1106	2225	1563	2760	2442	2330	1246	2071	266	316	288	367	110	117	210	109	597	93	303	238	672	818	258	53	89	1144	38	410	738	401	0	544	480
ADD2	583	318	338	473	266	470	426	436	394	569	413	540	1235	1519	583	471	2574	1594	588	866	759	1378	439	766	0	0	2	0	0	0	0	1	61	74	60	57	188	53	258	148	136	2	93	27	0	0	129	14	95
ADD3	42262	36965	25040	30358	23757	30039	53902	54606	43296	50844	43103	56836	28122	37413	16060	26703	25021	26119	21081	26390	24927	34096	22196	26454	829	961	1632	2467	1031	1197	884	2153	6153.68	8337	4195	4455	3605	4475	2906	2675	2540	4232	1261	2917	1211	864	2127	1483	747
ADD3-AS1	0	0	0	2	6	0	2	0	4	0	0	4	0	0	0	0	0	0	0	0	0	0	0	0	0	0	0	0	0	0	0	0	1.32	0	0	0	0	0	0	0	0	0	0	0	0	0	0	0	0
ADGB	63	25	10	137	92	93	205	144	106	119	58	114	2	9	9	4	1	24	28	0	10	156	7	55	0	36	0	0	0	0	0	0	0	6	9	69	0	0	0	0	0	0	0	0	0	0	11	0	0
ADGRA1	0	0	0	0	0	0	0	10	0	0	0	0	0	0	0	0	0	0	0	0	0	0	0	0	0	0	0	0	0	0	0	0	0	0	0	0	0	0	0	0	0	0	0	0	0	0	0	0	0
ADGRA1-AS1	0	0	0	0	0	0	0	0	1	0	0	0	0	0	0	0	0	0	0	0	0	0	0	0	0	0	0	0	0	0	0	0	0	0	0	0	0	0	0	0	0	0	0	0	0	0	0	0	0
ADGRA2	4.06	0	0	17.06	10.03	8.02	21.03	19.02	22.09	29.09	12	16.08	0	3.01	2.01	1	3.01	0	37	1	18.04	3	14	16.01	1	2	21.02	0	2	46.05	7.01	0	0	0	1	0	4.01	20.02	0	4.01	1	0	8.03	1	1	23.03	3.01	6.02	7.01
ADGRA3	1246	1976	1189	395	388	592	471	564	535	593	497	506	2502	577	1126	925	874	1516	1110	1884	1017	2602	912	1822	51	125	194	0	8	152	20	53	471	540	418	642	1145	1001	1	690	1141	73	10	536	145	41	0	287	368
ADGRB1	0	0	0	0	0	0	1	0	0	0	0	0	0	0	0	0	0	0	1	0	2	0	0	0	0	0	0	0	0	0	0	0	0	0	0	0	0	0	0	0	0	0	0	0	0	0	0	0	0
ADGRB2	57	97	128	51	59	73	164	127	141	154	113	130	1135	162	230	3	322	322	106	1	301	425	414	115	0	0	0	139	0	0	0	45	6	6	30	1	7	20	14	108	0	1	4	262	81	0	0	0	0
ADGRB3	1	1	12	0	0	0	1	0	4	0	4	11	0	0	0	0	0	0	0	0	0	0	0	2	0	0	0	0	0	0	0	0	0	19	0	0	0	0	0	0	0	0	0	0	0	0	0	59	1
ADGRD1	4082	2309	1939	532	280	449	309	342	306	272	459	538	1040	430	904	46	245	109	442	1345	922	873	559	515	0	0	244	0	2	0	0	42	366	0	31	176	36	24	37	198	133	4	1	0	0	1	0	0	0
ADGRE1	0	0	0	0	0	0	0	0	0	0	0	1	0	239	3	0	38	0	59	0	0	0	0	0	56	44	263	113	5	37	220	68	0	60	271	0	190	56	0	463	0	0	260	154	509	0	0	28	86
ADGRE2	0	0	1	0	1.06	0	1.3	1.15	4.32	3.02	0	4.02	0	3	0	0	0	0	0	0	1.01	0	3.4	0	0	5.18	0	3.04	2.48	6.72	2.48	2.48	5.96	5.09	5	9.92	19.95	0	0	0	0	0	5.01	30.85	0	0	0	0	0
ADGRE3	0	0	0	0	0	0	0	0	0	0	0	0	0	0	0	0	0	0	0	0	0	0	0	0	0	0	0	0	0	0	0	0	0	0	1	0	0	0	0	0	0	0	0	52.21	0	0	0	0	0
ADGRE4P	0	0	0	0	0	0	0.97	0	0.86	0.97	0.93	0	0	0	0	1.28	0	0	0	0	0	16.01	0	51.07	0	0	0	0	0	0	0	0	0	0	0	6.26	4.74	0	0	0.27	0	0	147.5	1	0	0	15.18	0	0
ADGRE5	11	5	27	13	10	5	12	30	12	33.08	7	10	0	0	0	0	158	115	0	0	96	51	28.69	75	22	20	60	6	16	1	7	161	0	0	0	0	0	0	271	0	235	815	1	227.95	197	36	0	92	83
ADGRF1	0.7	2.85	0	4.34	3	3	3.52	1.01	1	1.24	3.78	0	1	3.27	0	0.77	0	0	3.83	2	7.03	0	0	1.82	9.91	5.12	0	0	2.1	6.5	1.01	2	2.9	1.17	5.33	10.4	21.11	9.37	13.81	2.21	8.98	1.05	4.59	7.24	0.4	0	2.4	0	0
ADGRF2	0	0	0	0	1.07	1.98	1.03	2	1	1	2	0	0	0	0	0	1.01	1.98	3	1.01	3.01	0	0.97	0	0	0	0	1.01	1.01	0	0	1	0	0	0	1.99	1	0	1	5.42	0	1	0.75	0	0	0	0	0	0
ADGRF3	2.01	2.01	0	0	0	1.04	1.05	0	0	12.03	0	0	87	0	0	70.52	0	0	0	0	0	0	0	7	2.04	62.43	1.01	35.82	0	5.07	27.09	11.16	1.01	103.15	23.52	2.01	5.07	27.33	21.87	113.32	5.18	100.15	0	0	2.01	12.5	30	21.29	16.02
ADGRF4	0	0	0	0	0	0	0	0	0	0	0	0	0	0	0	0	0	0	0	0	0	0	0	0	0	0	0	0	0	0	0	0	0	0	0	0	0	0	0	0	0	0	0	0	0	0	0	0	0
ADGRF5	0	0	0	0	0	0	0	0	0	0	0	0	0	0	0	0	0	6	0	0	0	0	0	0	0	0	0	0	0	0	0	0	0	0	0	0	0	0	0	0	0	0	0	0	0	0	0	0	0
ADGRG1	70	29	31.87	64.99	65.98	64	148.14	149.29	291.36	379.1	172.99	153.87	0	0	21	0	453	249	66.39	405	239	290.89	210.09	251.1	0	1.65	0	40.41	5	29	1.88	1	138.01	0	0	43	0	2.41	424.01	43.2	0	21	0	8	4.15	0	0	0	0
ADGRG2	57	105	87	207	160	126	270	356	375	402	100	88	47	5	17	865	355	375	215	104	278	0	101	200	0	85	31	1	0	0	1	0	0	194	0	77	201	1	0	19	541	6	0	0	2	0	2	82	133
ADGRG3	0	0	0	0	0	0	3	0	0	0	2	0	0	0	0	0	0	0	37	0	0	0	0	0	0	0	0	0	0	0	0	0	0	0	0	0	0	0	0	0	0	0	0	0	0	0	0	0	0
ADGRG4	0	0	0	0	0	0	0	0	0	0	0	0	0	0	0	0	1	1	0	0	0	0	0	0	0	0	0	0	0	0	0	0	0	0	0	0	0	0	0	0	0	0	0	0	0	0	0	0	0
ADGRG5	0	0	0	0	0	1	0	0	0	0	0	0	0	0	0	0	1	0	0	0	0	1	0	0	0	0	0	0	0	0	0	0	0	0	0	0	0	0	0	0	0	0	0	0	60	0	0	0	0
ADGRG6	465	748	481	519	449	619	338	387	506	562	595	470	356	3136	158	1147	448	605	436	471	872	547	720	322	28	162	74	0	8	0	11	139	328	213	142	33	210	213	6	43	347	141	1	131	80	0	64	1	0
ADGRG7	20	17	6	2	6	0	2	1	0	4	0	1	0	0	0	0	0	0	0	37	0	0	0	0	0	0	0	0	0	0	0	0	0	0	1	0	0	0	63	0	0	0	0	0	0	0	0	0	0
ADGRL1	754	555	487	271	261	319.91	666	734	654.98	823	662	930	512.48	278	585.97	679	520	503	457.99	688	427	682	403.92	345	110.91	128.02	76	136.86	85	113	76	155.03	293	235	301	149	502.03	90	754	421.33	562.08	856	232	587.58	17.06	249.23	3	309	118
ADGRL2	4	21	3	0	0	0	4	2	6	0	0	0	0	0	1	0	0	0	0	0	0	0	0	0	0	27	0	19	13	0	0	0	241	0	18	71	466	153	1	185	209	1	305	521	116	0	0	156	1
ADGRL3	22	56	70	47	49	68	76	87	54	57	68	69	205	172	4	248	117	155	17	273	244	132	36	212	127	245	68	0	0	3	485	307	11	23	21	121	400	185	188	36	297	4	740	573	177	18	91	133	0
ADGRL3-AS1	0	0	0	0	0	3	3	0	0	0	1	0	0	0	0	0	0	0	0	0	0	0	0	0	0	0	0	0	0	0	0	0	0	0	0	0	0	0	0	1	0	0	0	0	0	0	0	0	0
ADGRL4	0	0	0	0	0	0	0	0	0	0	0	0	0	0	0	0	0	0	0	0	0	0	0	0	0	0	0	0	0	0	0	0	0	0	0	0	0	0	0	0	0	0	0	0	1	0	0	0	0
ADGRV1	127	224	198	113	149	237	105	147	218	190	241	196	1658	450	49	244	417	370	95	465	179	433	182	259	242	170	267	5	18	34	1	118	153	55	113	139	901	125	115	949	137	535	250	390	131	99	54	20	14
ADH1A	0	0	0	0	0	0	0	0	0	0	0	0	0	0	0	0	0	0	0	0	0	0	0	0	0	0	0	0	0	0	0	0	0	0	0	0	0	100	0	86.01	0	1	0	0	0	0	0	0	0
ADH1B	0	0	3	0	0	0	0	2	0	0	0	0	0	0	0	0	0	0	0	0	0	0	0	0	0	0	0	0	0	0	0	0	0	0	0	0	0	0	0	0	0	0	0	0	0	0	0	0	0
ADH1C	0	0	0	0	0	0	0	0	0	0	0	0	0	0	0	0	0	0	0	0	0	0	0	0	0	0	0	0	0	0	0	0	0	0	0	0	0	0	0	19.99	0	0	0	0	0	0	0	0	0
ADH4	0	0	0	1	1	0	2	4	0	1	1	0	0	0	0	0	0	1.1	0	0	0	0	0	1	1	0	2	2	2	0	0	0	1	1	1	1	0	0	0	7.16	0	0	1	0	0	0	9	3.54	0
ADH5	7615	7024	5966	2741	2913	2422	4049	3972	2924	3077	3790	4109	4878	6601	3613	4649	4392	5600	4573	6392	4276	5851	3163	4815	410	385	444	602	181	795	441	553	1276	533	264	452	253	194	704	559	334	498	529	29	120	377	11	1283	493
ADH6	0	0	0	0	0	0	0	0	0	0	0	0	0	0	0	0	0	0	0	0	0	0	0	0	0	0	0	0	0	0	0	0	0	0	0	0	0	0	0	0	0	0	0	0	0	0	0	0	0
ADH7	0	0	0	0	0	0	0	0	0	0	0	0	0	0	0	0	0	0	0	0	0	0	0	0	0	0	0	0	0	0	0	0	0	0	0	0	0	0	0	0	0	0	0	0	0	0	0	0	0
ADHFE1	0	0	0	0	0	0	0	0	0	0	0	0	0	0	0	0	0	0	0	0	0	0	0	0	0	19	15	4	0	0	90	0	0	0	0	0	0	0	0	0	0	0	0	0	2	0	0	0	0
ADI1	1050.25	837.84	780.01	242.46	305.3	342.68	465.5	418.38	286.35	352.72	344.95	404.32	248.37	684.29	524.09	304.06	119.55	164.33	453.92	479.08	410.06	290.3	277.35	339	303.85	82.49	72.07	173.14	24.54	16.99	47.37	39.79	526.4	344.29	87.67	577.96	471.41	133.42	475.84	734.62	157.02	335.32	42.7	677.23	79.19	180.32	53.72	106.89	54.16
ADIG	0	0	0	0	0	0	0	0	0	0	0	0	0	0	0	0	0	0	0	0	22	0	0	0	0	0	0	0	0	0	0	0	0	0	0	0	0	0	0	0	0	0	0	0	0	0	0	0	0
ADIPOQ	0	1	0.97	1.87	1	1.07	5.82	1.38	1.37	4.77	0	6.31	5.56	6.93	1	11.29	11.58	0	11.57	3.01	1.01	1	1.71	1	6.01	6.12	1.35	3.85	1.78	1.02	1.02	0	4.79	1.48	5.91	0.65	11.02	6.73	6.16	8.11	5.37	0	9.56	5.17	0	0	1.84	1.19	0
ADIPOQ-AS1	1	0	1	1	0	0	1.22	0	1.01	0	0	0	0	0	2	0	0	0	0	0	0	0	0	0	0	0	4.54	0	0	0	12	15	0	0	0	0	0	0	0	0	0	0	0	0	0	0	1	0	0
ADIPOR1	1423	1328	1132	492	436	625	410	390	355	421	357	445	211	1657	374	625	643	252	418	365	854	797	718	1005	1949	1837	1391	2704	2930	1577	1898	1777	1194	2490	875	1124	3481	2979	4106	4943	7247	11253	2232	4820	1809	920	9	2436	1850
ADIPOR2	2523	2462	2894	2367	2556	3043	2843	3060	3002	3241	2217	2772	3443	811	387	646	1644	1304	1231	2831	2809	2316	1679	1948	891	1649	1449	2387	1615	1750	1395	2495	346	635	394	369	9305	10999	5193	7876	10850	12471	7324	7793	587	918	2	1183	1109
ADIRF	0	0	0	0	0	0	0	0	0	0	0	0	0	0	0	0	0	0	0	0	0	0	0	0	0	0	0	0	0	0	0	0	114	0	0	0	0	0	0	0	0	0	0	0	0	0	0	0	0
ADK	1481	1145	981	597	496	646	682	590	559	549	627	584	1257	1147	1202	641	941	883	977	743	1260	845	755	1379	75	5	91	0	16	2	136	5	311	629	130	17	343	248	34	73	70	0	2	21	0	61	60	57	23
ADM	0	0	0	1	0	0	4	0	0	0	12	0	0	1	0	442	142	0	72	1	0	0	0	0	0	2	38	25	20	175	396	66	248	0	532	18	313	2	516	16	975	246	7	565	998	2351	4936	5533	1059
ADM2	14.94	15.48	7.76	36.9	29.09	43.36	38.45	58.64	46.89	38.46	34.71	30.09	87.47	7.88	18.74	15.95	126.79	7.48	35.83	11.67	14.25	11.65	34.37	80.01	13.28	136.18	4.39	10.62	12.03	16.58	3.5	7.24	26.57	12.97	8.05	50.06	33.47	19.88	39.78	37.98	29.73	83.9	13.72	16.62	502.44	41.24	13.91	44.1	3.15
ADM5	7	0	7	2	6	7	1	0	2	0	0	21	25	0	0	0	0	116	0	0	0	0	0	22	78	1	0	32	0	49	0	0	2	0	62	0	0	0	0	94	0	0	0	0	1	0	0	0	0
ADNP	227	292	190	364	279	439	196	338	278	371	385	370	215.05	629	538	549	711	714	428	493	622	374	380	356	1007	1281	1593	1980	1798	1299	1789	3540	12	121	369	176	1514	1017	1513	2865	2262	2241	1510	956	2397	471	4	920	613
ADNP-AS1	0	0	0	3	0	0	0	5	0	3	7	4	0	0	0	0	0	0	0.55	0	0	0	0	0	0	16	2	0	0	0	0	0	0	0	2	0	0	0	0	0	0	8	0	0	0	0	0	31	0
ADNP2	2152	2741	2158	1274	1077	1457	1147	1342	834	1124	1220	1758	1898	2962	1322	1656	2879	3666	1810	3832	2136	2425	1749	2476	2325	2281	2769	2662	2057	5191	3094	3399	718	3651	850	852	6526	6579	4404	4477	5880	4739	4294	5079	1588	893	1695	1958	250
ADO	1769	2171	1674	1212	1771	2324	1551	2100	1968	2158	2502	2557	1075	814	321	611	1319	1670	1383	1665	1875	1497	935	1319	40	105	198	546	20	139	28	82	248	392	200	118	369	81	525	1073	102	92	4	1	0	138	13	224	16
ADORA1	0	0	2	18	10	2	0	8	10	25	13	4	229	450	10	0	9	0	0	15	28	25	39	87	0	0	0	0	0	0	0	0	0	0	0	0	0	0	0	0	60	1	0	0	0	0	0	20	0
ADORA2A	0	0	1	0	0	0	0	0	0	1	0	0	0	0	0	0	0	0	0	0	0	0	0	0	6.15	151	0	0	166.7	0	83	0	0	0	0	0	5	0	519	161	0	0	603.51	198.52	17.21	36.04	0	124.48	330.95
ADORA2A-AS1	27.67	9	22	23.19	13	11	17.68	28	29	10	23	31	250.51	1	0	0	28	0	29.89	124	25	102	24	0	31.85	0	0	0	0	0	0	0	0	0	0	0	0	0	0	0	0	0	108.49	0	0	0	0	56.9	0
ADORA2B	19	0	16	11.02	5	0	5	1	1	1	0	0	0	0	0	0	0	1	21	0	10	1	0	0	0	0	0	0	0	0	0	0	0	0	0	0	1	0	58	0	1	0	0	83.25	954.11	0	1.02	61	72
ADORA3	0	0	0	0	0	0	0	0	0	0	0	0	0	0	0	0	0	0	0	0	0	0	0	0	0	0	0	0	0	0	0	0	0	0	0	0	0	0	0	0	0	0	0	0	0	0	0	0	0
ADPGK	10989	8542	7690	3295	4163	4846	7496.99	7176	7369	6729	6898	8541.98	9499	13495	4477	5641	8024	4932	5440	9961	7600	7385	6589	10560	233	313	267	416	97	208	433	191	3710	4505	1286	2143	1493	95	655	1538	2121	174	874	965	774	253	301	442	336
ADPGK-AS1	0	0	0	0	2	0	13.01	0	3	0	0	2.02	0	11	0	0	0	0	0	0	0	0	1	11	0	0	0	0	0	0	0	0	13	1	0	0	0	0	0	0	0	0	0	0	0	0	0	0	0
ADPRH	0	0	0	0	0	0	0	0	0	0	0	0	0	0	0	0	0	0	0	0	0	0	0	0	0	0	0	0	0	0	0	0	0	0	0	0	0	0	0	0	0	0	0	0	0	0	0	0	0
ADPRHL1	97	40	69	64	47	69	20	26	17	17	59	33	106	280	42	0	11	147	161	402	45	53	0	1	0	13	74	111	2	68	0	0	113	37	46	58	101	3	1	53	0	0	0	0	0	1	0	0	0
ADPRHL2	48	29	29	48	29	28	22	49	50	37	30	35	446	0	6	507	1	0	54	19	59	57	43	65	455	332	276	265	1721	276	370	75	9	0	1	12	22	12	3	658	406	13	4	482	919	250	3	631	264
ADPRM	779	319	328	283	194	219	384	512	272	385	334	364	1413	530	484	322	421	333	757	1173	831	19	431	948	94	147	43	154	459	36	0	202	259	718	154	433	966	988	583	695	557	1508	321	2	105	185	0	388	348
ADRA1A	17.16	14.05	12.34	10.83	22.59	15.05	47.69	25.01	30.1	39.56	19.74	26.41	55.03	29.54	14.58	22.17	39.96	30.85	28.98	15.74	23.37	29.87	13.99	15.34	43.28	18.2	16.36	23.62	34.44	9.48	26.82	20.99	56.94	24.93	37.7	40.51	133.16	38.18	86.78	66.6	37.02	26.13	28.35	31.8	40.87	4.87	108.75	8.62	16.34
ADRA1B	0	0	2	11	0	5	5	0	6	1	0	0	0	0	0	0	0	0	0	0	0	0	0	0	1	1	34	0	0	0	0	0	0	0	0	0	0	0	0	0	0	0	0	0	0	0	0	0	0
ADRA1D	0	0	0	0	2	0	1	0	0	0	5	0	0	0	0	0	0	0	0	0	0	0	0	0	0	0	0	0	0	0	0	0	0	0	0	1	0	0	0	0	0	0	0	0	0	0	0	0	0
ADRA2A	0	0	0	0	0	0	0	0	0	0	0	0	0	0	0	0	0	0	0	0	0	0	0	0	0	0	0	0	0	0	0	0	0	0	47	2	0	0	0	0	0	0	0	0	0	0	0	0	0
ADRA2B	569	519	491	150	100	151	274	322	182	205	318	351	224	395	288	307	532	692	402	1162	472	327	612	977	0	0	0	0	0	0	0	0	100	4	20	35	0	29	1	0	0	0	0	0	0	0	0	0	0
ADRA2C	0	0	0	0	0	0	0	0	1	5	0	0	0	0	0	0	0	0	0	0	0	0	0	0	0	0	0	0	0	0	0	0	0	2	36	1	0	0	0	0	0	0	0	0	0	0	0	13	0
ADRB1	6	4	2	0	3	6	3	0	0	0	0	0	0	0	0	0	0	0	0	0	0	0	0	0	0	0	0	0	0	0	0	0	0	36	26	0	0	0	0	0	0	0	0	0	0	0	21	0	0
ADRB2	0	0	0	0	0	0	0	0	0	0	0	0	0	0	0	0	5	0	318	1	0	0	0	0	0	0	0	0	0	0	0	2	0	0	129	0	0	0	0	0	0	0	0	0	8	0	178	0	0
ADRB3	0	0	0	0	0	0	0	0	0	0	0	3	0	0	0	0	0	0	0	0	0	0	0	0	0	0	0	0	0	0	0	0	0	56	47	0	0	0	0	0	0	0	0	0	0	0	0	2	0
ADRBK1	159	142	140	270	339	563	515	373	344	447	361	554	1571	551	165	446	722	1226	973	1705	1223	1770	1634	2360	24	37	53	395	193	25	16	142	204	351	166	211	76	453	69	130	323	6	84	8	1	36	1	66	99
ADRBK2	475.52	608.68	492.13	591.45	366.55	596.38	561.7	501.5	565.92	681.68	437.41	530.52	295.75	1021.01	763.38	1194.77	799.06	245.98	517.27	407.88	777.8	1083.62	376.93	1075.63	202.88	285.94	162.28	256.15	34.09	302.07	77.39	49.53	567.67	1436.47	111.72	504.61	925.54	284.9	278.54	574.87	570.51	1074.29	91.9	449.34	28.49	10.3	103.14	453.34	173.23
ADRM1	1197	1323	902	449	494	548	839	946	923	1096	943	1006	3635	3858	2648	2473	3048	2296	2882	2191	2553	2806	1872	2687	3468	831	730	1566	2326	2124	1749	2254	1647	350	480	812	1085	936	1221	885	1370	1213	660	2035	1244	779	3	1273	563
ADSL	1548	1114	1240	702	432	807	955	898	855	879	742	1067	3256	3106	604	1040	1893	1783	1178	2008	1582	2049	1290	2263	594	677	537	702	2114	358	1250	1455	2158	2303	1040	1411	295	741	1139	1533	1116	129	198	312	3244	2303	8	4285	2013
ADSS	146	137	72	194	116	279	120	157	120	148	119	181	0	491	78	0	414	209	101	81	349	210	190	107	880	294	824	1266	745	844	363	597	255	327	74	59	1007	282	506	537	793	283	20	297	485	460	309	332	395
ADSSL1	32	34	25	21	20	41	26	36	23	43	30	24	0	0	0	0	0	25	0	0	120	37	115	74	0	0	0	0	0	0	0	0	21	9	0	0	0	0	0	0	0	0	0	0	0	0	1	0	0
ADTRP	141	130	116	142	88	189	179	127	80	148	66	148	212	135	496	8	1020	301	849	980	465	355	133	207	0	6	4	0	0	0	0	39	128	111	132	109	177	151	0	112	0	7	91	0	190	2	0	0	42
AEBP1	0	0	0	0	0	0	0	0	0	8	0	3	0	0	0	0	0	0	142	1	0	0	0	0	0	0	0	0	0	0	0	0	2	0	8	7	0	0	0	0	0	0	0	0	0	0	14	0	0
AEBP2	120	90	97	126	99	135	75	95	90	139	122	154	211	184	245	337	354	1003	249	486	352	581	215	171	640	1189	711	1220	1121	1200	1007	1951	105	152	287	62	2949	890	1188	2543	982	2467	820	1973	494	404	125	433	331
AEN	244	360	354	706	523	597	620	734	736	886	913	888	1039	1279	561	1098	988	1117	970	1384	949	1100	1346	1312	1605	1785	1173	2410	4292	3878	2756	2938	568	133	309	237	6110	5570	3698	3219	2101	5466	2097	5136	1458	1125	6	2023	1510
AES	3	0	0	0	2	4	0	2	0	0	0	0	0	0	0	0	141	0	0	0	0	0	0	73	454	437	123	492	164	323	420	1262	0	0	0	19	438	23	1371	493	1112	30	733	519	677	573	14	872	571
AFAP1	1577.21	1616.69	1533.75	1585.87	1278.42	2156.02	1687.22	1900.71	1936.03	2030.28	1736.48	2249.93	5044.74	2204.85	2168.09	1880.21	3799.79	2857.72	2144.18	3611.17	3313.99	3391.04	2671.93	3641.79	24.3	29.98	50.37	67	52.15	348.95	81.85	136.82	916.28	1077.03	265.82	397.03	471.11	566.44	163	712.62	1150.45	100.43	609.57	237	486.17	76	32	231.63	41.17
AFAP1-AS1	1482.79	726.31	1137.25	1134.9	1169.55	1362.88	1292.66	1586.29	979.85	1106.63	1417.35	1638.07	8200.26	4925.15	3086.91	2363.79	3922.21	5400.28	4086.82	6124.75	2705.01	3579.96	2938.07	4030.21	195.7	234.02	352.63	0	260.85	472.05	156.15	555.18	3370.72	1654.97	2173.18	2054.97	1330.89	1261.56	112	1328.38	776.55	851.57	783.43	363	440.83	0	1	125.37	180.83
AFAP1L1	0	0	0	0	0	0	0	0	0	0	0	0	130	0	0	0	0	0	0	0	0	0	0	0	0	0	0	0	0	0	0	0	0	0	0	0	0	0	272	0	0	0	0	0	393	47	0	198	41
AFAP1L2	469	552	494	377	323	387	290	254	271	280	347	506	336	560	327	439	531	655	689	668	980	745	856	675	8	0	0	0	2	2	62	3	237	86	324	145	171	7	19	0	41	252	145	0	0	0	17	49	0
AFF1	589	710	690	2346	1635	2807	2218	1963	2467	2636	3021	3148	5579	3458	2722	2853	2643	5199	3577	4128	4342	5359	3214	5661	1262	2130	1027	942	1076	1145	672	704	1413	1558	972	1045	2436	2495	1134	3301	3151	2386	2263	979	740	788	25	518	225
AFF2	33	25	38	42	29	58	84	76	49	104	50	36	71	77	198	99	7	183	0	307	9	0	8	6	14	0	0	0	0	0	0	0	0	66	1	7	0	0	0	0	0	0	2	0	0	0	0	0	0
AFF3	265.58	193.2	149.98	213.62	148.72	356.94	213.87	220.39	370.27	411.75	157.69	264.32	931.51	1148.85	398.35	949.29	675.1	475.07	801.76	722.43	655.17	868.56	409.07	386.26	2.76	2.21	68.75	143.13	2.84	2	177.14	90.8	1.02	143.63	111.53	88.2	176.61	619.76	173.08	53.04	0	2.01	317.84	6.7	2.69	1	243.09	52.69	2
AFF4	1718	1784	1339	3436	1553	2882	3857	4371	4550	4235	4688	5113	6216	6885	1874	2201	1731	2858	1591	2606	2660	2700	2960	3393	6	394	614	1138	496	375	729	158	1136	2138	1454	1262	1693	1687	5	440	714	15	382	173	1008	200	493	689	646
AFG3L1P	240	200	245	74	73	57	39	81	76	98	127.32	152	578	2	2	0	13	1	233	211	146	186	99	119.19	526	129	49.57	144.92	78	205	180	140	191	0	31	58	380	538	0	119	0	0	90.57	0	496.38	5	0	254	114
AFG3L2	389	180	250	752.65	515.59	1015.3	642.02	679	404.04	470	469	599.29	1495	233	946.22	1244	994	1464.34	681.28	909	936	728	937	1335	198.71	571	189	935.03	493	1476	480	274.65	135.61	326.49	311	262	1381.89	1216	552	562.23	1255	62	759	1829.18	565.29	254.6	187	913	387
AFM	0	0	0	0	0	0	0	0	0	0	0	0	0	0	0	0	0	0	0	0	0	0	0	0	0	0	0	0	0	0	0	0	1	0	0	0	0	0	0	0	0	0	0	0	0	0	7	0	0
AFMID	94.81	102.26	74.61	135.22	98.15	92.08	238.11	221.99	243.51	219.76	175.56	233.96	176.1	133.51	130.24	160.96	186.83	122.92	146.96	127.3	151.36	199.2	113.22	190.79	536.37	322.54	414.91	350.15	64.77	291.21	490.98	645.93	426.65	224.07	192.66	415.88	1508.3	1307.3	506.35	1235.62	1023.12	459.17	1286.05	890.1	84.02	154.16	1655.71	101.85	78.24
AFP	0	0	2	0	0	0	0	0	0	0	0	0	0	0	0	0	0	0	0	0	0	0	0	0	0	0	0	0	0	0	0	0	0	0	0	0	0	0	0	0	0	0	0	0	0	0	0	0	0
AFTPH	43	60	91	79	22	36	32	40	20	22	41	68	0	0	0	0	4	302	64	1	176	3	74	10	4799	2672	1401	4279	4115	3463	2449	4169	1806	1393	915	360	4303	4009	1656	5071	5116	2907	1940	4117	2946	4128	252	3485	2145
AGA	28	19	21	18	17	44	13	11	18	20	33	47	224	0	27	0	43	113	58	5	0	44	73	153	0	0	0	0	0	0	0	1	0	0	59	56	0	0	193	0	0	21	1	0	538	0	49	45	91
AGAP1	1040	879	837	749	625	696	548	705	704	1072	658	878	2281	689	440	1072	1031.03	162	618	810	861	1400	579	1411	151	0	41	11	31	13	0	0	178	238	170	362	112	197	7	354	67	291	266	155	24	105	4	89.98	61
AGAP1-IT1	5	8	5	13	13	20	4	13	14	10	32	48	104	0	0	1	2	0	0	0	0	0	0	0	0	0	8	0	0	29	0	0	0	0	0	0	0	0	0	0	0	0	41	0	2	3	1	25	0
AGAP11	0	0	0	1.14	0	0	0	0	0	0	3	0	0	0	0	0	1.15	23.52	67.94	0	11.97	0	0	0	0	1.19	0	4.7	0	3.6	1.29	4.48	1.15	51.97	0	0	21.73	40.34	3.74	0	0	0.77	0	0	0	0	0	0	0
AGAP2	0	0	0	0	1	2	0	0	1	29	17	2	0	0	209	0	8	0	0	0	3	0	0	0	0	0	0	0	0	0	0	0	0	0	0	0	0	0	0	0	0	0	0	0	5	0	0	0	0
AGAP2-AS1	1	0	0	0	0	0	0	0	0	0	0	2	0	0	0	0	0	0	0	0	0	0	0	0	0	0	0	0	0	0	0	0	0	0	0	0	0	0	0	0	0	0	0	0	0	0	0	0	0
AGAP3	223	179	98	181	176	183	227	170	240	322	273	379	382	842	740	298	225	785	659	1057	665	730	427	1091	8	218	25	1	186	222	0	31	80	1	206	53	110	603	1	297	409	23	510	1	764	1	2	283	78
AGAP4	20.93	68.83	38.45	7.25	0	0.8	4.74	11.99	1.29	1.17	0	5	79.45	17.94	0	0	41.1	50.65	58.21	2.54	23.23	0	0	65.79	227.83	238.8	128.67	0	237.15	64.57	33.01	346.49	20.22	29.13	212.32	79.75	84.32	29	120.72	852.97	618.3	42.75	0	143.44	0	139.37	22	313.43	123.32
AGAP5	1.45	0	0	0	0	4.23	1.22	3.26	0	5.79	0	0	54.53	0	0	1.22	0	27	100.77	2.46	4.07	0	0	1.58	72.84	12.62	9.62	17.27	56.68	18.79	48.69	5.94	3.4	0	5.26	0	0	16.91	0	179.1	0	1.55	14.46	152.03	3.53	240.29	12.7	71.33	220.6
AGAP6	24.89	31.76	18.97	0	3.8	16.65	5.04	5.61	5.71	0	2	0	0	0	0	180.78	0	0	116.65	0	0	0	0	0	54.57	222.86	128.62	6.03	0	214.84	131.49	301.37	0	0	89.42	0	40.95	41.46	452.4	18.71	881.24	178.04	267.79	111.8	0	73.61	36.65	342.05	338.98
AGAP7P	24.73	16.41	2.58	1.65	2.2	0.32	0	0	0	0	0	0	0	39.06	0	0	167.72	94.83	86.7	0	12.73	0	0	24.63	0	0	0	0	3.17	0	3.39	0	15.23	0	0	4.25	0	0	0	45.37	35.31	7.88	6.75	0	0	11.68	17.36	30.97	45.48
AGAP9	0	0	0	0	0	0	0	2.59	0	3.04	0	0	0	0	0	0	0	0	19.73	0	0	0	0	0	48.76	42.53	6.09	0	0	18.68	67.14	9.73	0	2.87	0	0	0	7.29	1.14	42.85	5.14	0	0	0.72	36.47	1.05	17.5	74.56	3.63
AGBL1	18	16	10	12	5	10	9	17	13	10	13	4	12	1	1	0	18	25	17	0	24	35	11	33	0	1	3	0	0	5	0	3	14	0	23	0	6	37	23	0	0	0	0	0	0	0	0	0	0
AGBL1-AS1	0	0	1	0	0	0	0	0	0	0	0	0	0	0	0	0	0	0	0	0	0	0	0	0	0	0	0	0	0	0	0	0	0	0	0	0	0	0	0	0	0	0	0	0	0	0	0	0	0
AGBL2	0	20	2	14	0	2	5	0	2	11	12	0	1	2	8	2	3	0	0	0	67	0	0	0	9	11	70	252	8	9	32	47	348	112	36	9	0	0	0	0	4	1	429	2	0	11	0	0	0
AGBL3	0	0	0	0	0	0	0	0	0	0	0	0	0	0	0	0	0	0	0	0	4	0	0	0	0	1	0	0	0	0	0	4	57	0	10	2	56	0	0	46	58	8	0	200	0	0	0	0	0
AGBL4	23	11	23	20	30	25	8	13	25	23	12	16	6	0	0	0	370	1	58	337	29	1	2	1	0	0	0	0	0	26	0	0	20	0	0	82	0	0	0	11	0	0	73	177	0	0	0	0	0
AGBL4-IT1	0	0	0	0	0	0	0	0	0	0	0	0	0	0	0	0	0	0	0	0	0	0	0	0	0	0	0	0	0	0	0	0	0	0	0	0	0	0	0	0	0	0	0	0	0	0	0	0	0
AGBL5	59.45	34.17	11.09	120.77	66.44	82.43	91.07	67.45	116.96	140.52	95.73	110.07	0	0	168.14	13	0	167.37	510.12	85	233.73	208.4	55	443.64	159.16	19.04	179.25	277.04	8.01	133.11	97	90.07	6	7	25.32	0	2.03	161.16	24.31	247.07	42.12	18.28	298.42	66.03	62.15	62	318	134.04	121
AGBL5-AS1	0	0	0	0	0	0	0	0	0	0	0	0	0	0	0	0	0	0	0	0	0	0	0	0	0	0	0	0	0	0	0	0	0	0	0	0	19	0	0	0	0	0	0	0	0	0	0	0	0
AGER	0	0	0	1	0	0	0	0	0	0	0	0	0	0	0	0	0	0	0	0	0	0	0	4	0	1	0	0	82	0	6	0	0	0	0	0	0	0	0	0	0	0	1	12	96	86	0	70	32
AGFG1	444	513	390	1349	1026	1388	1077	1048	1212	1352	1196	1491	3874	2827	335	1092	1561	1540	1136	2075	1690	1199	1329	2535	779	179	307	464	484	137	620	1354	246	1022	183	455	3965	2488	1580	2197	2472	2960	814	2554	559	139	2	1121	409
AGFG2	298	317	424	1161	946	1513	1718	1882	1827	1864	1382	1683	1116	298	864	625	626	1527	1224	1859	1883	1513	1665	1948	99	12	76	56	250	9	9	150	12	29	297	25	265	432	97	142	0	631	1	216	3	2	0	9	42
AGGF1	3853	2935	2650	1739	1367	2113	1765	2243	1874	2074	1477	1713	3972	2058	1056	2300	2055	856	1332	1911	1874	1873	1615	1607	260	413	394	0	73	784	381	484	113	699	131	298	513	740	470	938	1451	673	992	248	1085	937	152	467	430
AGK	5816	5238	3939	3767	3665	4604	6300	5981	4755	5219	6387	7254	8832	7806	4259	3794	6720	7939	5222	7934	7548	7623	5642	8554	157	53	31	163	62	233	147	490	1560	1428	1528	1462	640	101	612	1147	770	935	73	603	65	12	0	45	164
AGL	98	84	88	99	49	77	94	94	22	74	39	95	264	0	2	178	38	0	1	362	97	84	204	149	446	496	529	1368	562	547	365	1682	0	100	110	430	269	102	1002	925	709	557	110	757	1261	787	2	2585	1155
AGMAT	79.52	124.53	76.52	143.02	181.16	189.77	114.36	128.77	111.63	134.11	227.03	382.53	1069.77	707.63	174.79	483.52	1052.52	65.45	497.94	422.33	994.5	415.65	468.24	916.84	62.99	21.16	16.03	38.8	22.07	20.53	15.6	34.24	29.09	22.99	41.22	33.73	141.71	436.42	69.57	343.39	50.82	45.53	16.72	31.13	15.15	9.45	14.84	19.36	7.74
AGMO	437.33	446.21	351	251.63	380.3	270.01	276.05	224.01	240.07	320.05	300.39	342.14	969.54	346.25	354.01	340.01	522.05	664.02	629.01	565	742.56	577	528.02	241.92	38.02	35.99	95.62	164.57	7.01	61.75	95.08	125.95	452.19	129.78	119.02	173.3	143.86	126.58	40.09	333.47	292.51	16.06	114.28	326.12	0	0	126	1.01	0
AGO1	95	129	162	377	295	454	426	689	591	628	594	711	176	456	480	832	260	284	182	930	553	211	145	107	163	11	96	142	476	1426	159	435	16	107	149.06	162	0	0	0	247	46	32	0	543	131	472	4	439	365
AGO2	10485	10031	9504	5692	4294	8252	8159	9045	8286	11327	10295	12675	16959	14258	11322	9180	15356	12523	12530	12382	18045	14561	13759	15102	628	1312	999	1614	679	201	743	1002	6923	5393	2571	3963	3591	4727	2472	3225	3824	6166	2092	2140	1641	1475	2863	1794	1160
AGO3	100	111	91	92	35	171	45	55	52	57	78	70	0	0	4	2	563	63	58	7	213	330	19	419	848	321	383	844	1223	219	69	862	79	676	219.94	2	915	299	861	278	1041	884	618	1475	625	102	1	116	353
AGO4	0	13.23	6.04	3.2	10.74	3.32	8.34	2.5	5.43	9.18	4.82	1	0	1	3.68	13.16	127.61	1.73	27.07	0	76.94	0	1.21	0	0.08	0	3.44	2.12	0	27.68	1.17	4.81	43.43	296.58	150.07	133.15	49.05	107.7	2.94	366.58	24.03	169.58	9.85	6.61	7.65	0	0	1.01	109.69
AGPAT1	781	903	686	201	284	919	611	526	440	368	852	964	2320	913	330	1	860	664	1374	2139	989	2101	1124	1106	170	354	271	1	9	196	278	123	32	155	161	5	544	99	276	399	284	399	314	7	79	175	1	864	539
AGPAT2	30	75	41	185	119	205	236	245	204	263	96	115	65	858	414	410	632	213	18	300	252	333	294	460	0	1	39	3	4	2	0	0	217	4	26	52	213	225	264	374	59	7	159	0	335	129	0	61	39
AGPAT3	770	959	932	782	589	964	692	943	934	1106	899	1178	1425	764	83	611	1126	783	684	1153	1194	1468	841	1675	57	9	4	0	10	0	91	31	283	234	82	210	68	234	153	56	276	382	5	355	428	56	0	1	0
AGPAT4	187	170	234	770	405	523	1132	1106	440	545	378	463	1433	1055	786	740	1039	816	1090	1909	1786	2942	1399	1939	100	146	171	1	179	7	24	195	49	126	2	621	120	11	0	339	44	552	0	0	0	0	0	0	92
AGPAT4-IT1	0	0	0	0	0	2	3	0	0	6	0.43	0	0	0	0	0	0	0	13.36	6	0	0	0	0	0	0	41	1	0	0	1	0	0	0	0	0	0	0	0	0	0	0	0	0	0	0	0	0	0
AGPAT5	482	537	484	465	382	672	304	431	327	394	468	397	2	593	249	536	605	579	798	475	561	278	534	626	69	103	151	168	145	23	7	184	170	341	92	135	221	135	54	339	440	93	409	107	1	3	145	146	122
AGPAT6	279.51	192.84	206.59	536.31	690.99	717.1	801.13	600.81	750.87	844.13	644.37	699.34	2630.99	250	455.49	1948	956.95	978.94	1058.28	1860.91	1113.93	765.81	1237.54	1315.54	46.16	99.52	100.67	1	365.43	5.98	394	410.85	530.76	434.34	356.49	603.88	858.73	1629.36	167.01	526.12	1296.69	105.82	18	306.14	418.36	323.96	5	838	523.29
AGPAT9	946	1384	1301	2038	1344	1155	2383	2329	1423	1842	1839	2594	1605	567	1447	1345	3185	2534	1732	2738	2340	3074	1248	1932	660	171	372	259	140	225	74	195	803	1435	630	759	1190	737	102	994	279	238	301	905	906	115	405	1028	342
AGPS	429	629	381	616	459	631	558	489	413	422	532	505	1277	893	161	845	1017	387	582	1277	824	1242	527	862	0	3	27	69	39	0	8	4	126	418	128	428	229	123	0	124	158	16	270	2	397	60	1	0	272
AGR2	11	8	3	14	10	6	9	3	2	15	4	14	9	0	0	0	0	0	18	2	0	0	3	3	0	3	1	0	1	0	0	7	0	18	0	0	0	0	6	0	0	0	0	0	0	0	131	0	0
AGR3	0	0	0	0	0	0	0	0	0	0	0	0	0	0	0	0	0	0	0	0	0	0	0	0	0	0	0	0	0	0	0	0	0	0	0	0	0	0	0	0	0	0	0	0	0	0	0	0	0
AGRN	3	4	4	3	11	7	29	18	12	13	17	46	16	3	2	0	71	5	3	13	12	13	3	0	0	0	0	2	0	2	84	1	0	0	0	2	0	0	0	1	0	0	0	0	0	0	0	0	0
AGRP	3	0	0	0	0	0	0	0	0	0	4	0	0	0	0	0	0	0	0	0	0	0	0	0	0	0	0	0	0	0	0	0	0	0	0	0	0	0	0	0	0	0	0	0	0	0	0	0	0
AGT	3	0	3	0	0	0	0	0	0	0	0	0	0	0	0	0	185	0	0	0	0	0	0	0	0	0	0	0	0	0	0	0	0	0	0	0	0	0	0	0	0	0	0	0	0	0	0	0	0
AGTPBP1	195	175	214	286	238	267	324	310	294	292	308	391	2259	1706	1398	256	942	944	823	1303	571	492	543	514	332	117	39	289	47	208	27	92	272	89	135	351	869	596	2	454	577	521	229	212	119	245	321	435	155
AGTR1	0	0	0	0	0	0	0	0	0	0	0	0	0	0	0	0	0	0	0	0	0	0	0	0	9	0	2	0	0	0	0	0	0	0	0	0	7	92	8	305	500	79	5	183	0	0	0	0	0
AGTR2	0	0	0	0	0	0	0	0	0	0	0	0	0	0	0	0	0	0	0	0	0	0	0	0	0	0	0	0	0	0	0	0	0	0	0	0	0	0	0	0	0	0	0	0	0	0	0	0	0
AGTRAP	597	548	420	299	144	407	196	212	215	234	272	288	0	154	433	211	523	476	342	419	230	980	222	494	38	221	31	75	67	30	105	152	0	126	43	27	158	232	332	82	131	2	59	378	84	5	0	132	0
AGXT	0	0	0	0	0	0	0	0	0	0	0	0	0	0	0	0	0	0	0	0	0	0	17	0	0	0	0	0	0	0	0	0	0	0	0	0	0	0	0	0	0	0	0	0	0	0	0	0	0
AGXT2	0	0	0	0	0	0	0	0	0	0	0	0	0	0	0	0	0	0	0	0	16	0	0	0	0	0	0	0	0	0	31	0	0	98	0	0	32	1	0	0	0	124	0	0	0	0	0	0	0
AHCTF1	1557.57	2139.78	1392.76	1607.86	1295.29	1450	1384.19	1979.03	1916.83	1665.65	1671.72	2122.06	3358	3002.48	685	1764	1693.84	2414.26	1987	2584.82	1267.33	2086.59	1488.27	1286	10224.8	6123.18	6872.04	7013.79	3584.56	4458.48	3168.7	9361.42	1463.13	4461.01	1852.43	1413.77	5140.06	5163.7	8036.91	9698.35	8998.57	4095.38	3718.83	7625	1920.56	1663.43	556	2193.54	2053.12
AHCTF1P1	5.43	12.22	3.24	2.14	5.71	0	3.81	2.97	7.17	9.35	9.28	15.94	0	1.52	0	0	21.16	4.74	0	6.18	3.67	18.41	1.73	0	59.22	22.82	207.96	72.21	31.44	69.52	32.3	52.58	5.87	5.99	14.57	35.23	24.94	36.3	18.09	55.65	15.43	4.62	7.17	0	1.44	1.57	0	1.46	2.88
AHCY	4399	2501	2811	1513	1178	2026	2842	2824	1823	2641	2899	4003	8225	6801	2962	4683	4991	5263	4161	3938	5896	6649	4748	8224	916	2586	828	1889	1215	1902	1522	986	6895	4852	2707	4245	1741	1204	866	1354	2403	983	1288	1476	1630	1861	115	5289	2868
AHCYL1	1492	1448	1011	1153	456	1225	1004	1089	815	1037	662	1097	591	1505	174	4	94	356	583	1389	809	1236	259	679	22	82	559	2	2	127	144	121	454	897	8572	8953	450	226	463	722	393	416	417	1005	1238	539	21	1158	357
AHCYL2	156	141	136	164	170	341	327.91	374	218.22	291.09	355	350.98	791	671	730	539	1000	287	1025	1756.05	1159	1610	1033	2090	39	355	44	40	78	2	0	43	574	259	222	226.96	359	1	11	31	5	790	0	270	0.75	2	14	87	1
AHDC1	66	49	51	106	66	96	136	151	118	111	70	122	151	294	192	32	8	92	129	237	195	332	360	112	10	78	10	26	0	15	0	47	141	12	49	34	4	0	0	1	50	2	1	81	11	0	0	2	0
AHI1	826	1058	548	819	521	673	332	513	332	481	269	760	1035	476	2009	479	416	105	40	475	232	711	164	388.06	37	480	0	528	54	3	51	168	872	895	610	280	442	400	377	436	285	796	566	1	9	35	146	165	107
AHNAK	0	0	0	0	0	3	0	0	0	0	0	2	134	0	1	0	94	0	91	0	0	201	0	5	0	152	3	0	0	0	6	0	2	44	24	177	0	22	0	198	1	0	4	0	585	211	3	627	1010
AHNAK2	0	0	0	0	0	0	0	3	0	1	0	3	0	0	0	0	11	0	19	0	0	0	0	0	0	0	0	0	0	0	0	0	0	0	0	1	0	0	0	0	0	0	0	0	0	0	0	0	0
AHR	31.97	52.47	24.79	24.05	24.95	8.65	34.89	24.56	9.87	54.92	18.72	22.64	25.52	1.17	3.27	6.9	84.71	353.08	5.41	2.9	4.07	83.47	2.21	130.48	37.79	21.9	27.12	51.23	102.87	19.47	273.98	374.86	471.59	827.75	30.39	398.91	45.86	56.59	41.55	40.02	148.51	67.61	44.01	616.74	522.15	10.03	822.52	31	12.85
AHRR	135.01	99.01	116	216	73	201	113	104	216.89	175.02	163	187	93	32	101	118	164	154	139.08	751	249.01	215	245	458	1	0	0	14	22	324	4.01	25	168	19	84.49	44	24	241	0	256	152	0	19	0	45	97	1	91	169
AHSA1	8711	10365	8303	2309	2400	3640	4491	7916	6668	5798	5724	7039	12787	10947	7749	6299	12316	11999	10841	13183	9930	8251	8014	11674	1020	1826	1328	1922	1501	1362	1148	975	7585	4806	4233	3928	1854	2328	3505	6846	4435	4725	4439	4039	903	605	491	1455	822
AHSA2	157	112	112	68	35	30	42	61	119	67	58	133	70	4	56	190	17	39	123	86	172	211	121	122	66	1	14	1	11	0	0	0	103	312	11	0	41.02	110	78	142	330	252	436	1	0	1	0	0	0
AHSG	3	0	0	0	0	2	0	0	0	0	0	0	0	0	0	0	0	0	0	0	0	0	0	0	0	0	0	87	2	0	0	0	0	0	0	0	0	0	0	0	0	0	0	0	0	0	0	0	0
AHSP	0	0	0	0	0	0	0	0	0	0	0	0	0	0	0	0	0	112	2	0	0	0	0	0	0	0	0	0	0	0	0	0	0	3	0	0	0	0	0	0	0	0	0	0	0	0	0	1	46
AICDA	8.13	11.94	2.75	22.36	8.66	10.68	26.73	20.62	16.11	20.42	17.03	38.56	9.15	12.59	19.88	4.49	29.65	7.92	7.89	341.81	22.16	11.18	5.23	7.94	16.91	15.58	13.4	10.35	13.67	23.27	16.44	14.14	40.29	25.13	42.59	41.36	66.41	53.46	45.15	39.08	40.78	36.89	90.15	36.21	5.71	2.69	10.46	5.28	3.1
AIDA	581	668	527	1179	858	1210	1085	1223	1090	1066	884	1006	1195	1025	1422	831	1900	2541	1595	1517	1883	2345	1203	1917	4281	2310	2248	7088	2303	2892	1841	2126	1887	1175	476	591	5143	4950	7236	9160	5890	5684	2396	7358	9559	3011	14	8593	5584
AIF1	0	0	0	0	0	0	0	0	0	1	0	0	0	0	0	0	0	0	13	1	0	0	0	0	0	0	0	0	0	0	1	43	0	0	0	0	0	0	0	0	11	0	0	0	0	0	0	0	0
AIF1L	7	10	23	0	38	30	11	17	6	0	105	111	0	1391	109	1	0	1	4	0	219	0	45	70	17	308	170	719	695	39	62	240	173	106	35	0	158	78	700	230	364	15	205	317	408	368	210	86	1013
AIFM1	549.44	400.9	305.5	1283.18	1265.04	945.65	1968.57	2074.56	1631.18	2084.85	2101.17	2477.67	4603.01	5703.45	1797.54	4093.64	2214.35	4461.32	4467.83	4050.19	3489.85	3709.85	3764.05	5614.69	449.91	312.56	202.24	471.91	353.44	409.45	726.19	592.12	1336.83	1009.41	1019.37	525.09	1363.76	1010.46	391.58	2397.97	1183.51	2895.56	1315.5	998.63	401.9	275.4	32	692.49	479.25
AIFM2	4.01	5	1	12.01	5.92	8.04	15.09	16.24	10.42	2.01	0	1.32	0	1	1.86	665.97	1.61	210.46	0	167.46	0	0	3	0	3	2.01	0	63	42.89	0	143	53.98	0	0	1	60	3.91	3	1	178.02	0	0	0	3	1	0	0	0	3
AIFM3	0	4	2	2	0	1	1	2	0	6	3	0	0	0	0	0	20	0	0	0	17	1	0	0	0	0	0	0	0	0	0	0	0	0	0	0	0	0	0	0	0	0	0	0	291	0	2	10	0
AIG1	51	153	141	147	105	210	119	171	167	136	138	114	7	357	95	257	1	69	174	77	507	892	313	521	103	92.01	21	48	90	6	5	219	0	49	1	14	199	2	0	113	18	2	0	73	0	0	0	0	0
AIM1	10795	9175	11312	6636	6061.98	7989	11991	13191	15015	15650	8746	9989	12809	7504	8978	8656	11411	12576	10771	14254.1	14643	14972	11357	14323	597	156	204	217	284	135	3	345	3297	2092	2220	2095	1089	1806	884	477	764	1360	673	145	588	232	1190	141	549
AIM1L	81	72	64	62	41	47	50	75	41	55	47	40	102	3	25	54	268	0	2	249	67	72	187	135	37	4	38	0	0	2	0	0	0	0	0	0	1	384	0	118	0	0	2	0	0	0	1	99	4
AIM2	0	0	1	0	0	0	0	0	0	0	0	0	0	0	0	0	0	0	0	0	0	0	0	0	0	0	0	0	0	0	0	0	0	0	0	0	0	0	0	0	0	0	0	0	0	0	0	0	0
AIMP1	146.17	99	92	114	37	110	94.93	207.43	97.17	114	150	188.79	0	0	0	281	365	537	138	3	314.87	321.48	305.1	80	149	0	279	85	123	60	86	227	279	54	0	0	1418	1513	415	529	243	366	158	880	2189	65	45	2116.38	417
AIMP2	6645.11	6272.19	7120.14	2065.77	2112.57	2743	4588.39	4377.75	3599.74	3395.29	4150.63	4505.19	5943.37	7006.2	4182.65	2882.12	8041.54	7223.92	7053.37	7798.16	7789.03	8171.68	6245.38	8253.68	587.3	331.98	307.16	686.04	370.4	277.82	250.43	458.82	505.92	1002.53	459.74	523.23	1429.13	499.93	840.87	2039.9	1114.07	687.54	255.04	626.85	135.39	237.18	0.96	507.83	753.23
AIP	846	502	544	481	218	368	669	469	478	477	479	657	2117	2449	1901	1084	2540	2605	1672	854	1967	2075	1724	2493	343	273	534	587	1008	1214	519	828	1481	1244	934	1557	1346	1204	1624	3116	2374	2924	626	912	368	290	621	881	835
AIPL1	32.95	45.74	90.77	24.69	20.58	27.21	72.06	56.99	48.53	82.95	49.4	63.87	18.8	16.86	261.08	40.9	23.2	22.88	30.72	25.28	33.77	45.04	108.83	105.57	10.34	12.51	9.7	12.83	31.98	13.81	8.59	12.39	52.06	29.24	22.62	25.01	67.51	22.88	39	39.93	57.36	57.61	37.2	35.81	18.63	5.04	24.89	93.65	10.26
AIRE	0	0	0	0	0	0	0	0	0	0	1.01	0	0	0	0	0	0	0	0	0	2	0	0	0	1	0	10	0	0	7	0	0	0	0	1	1	1	7.02	0	0	0	0	1	0	0	0	0	0	0
AIRN	0	0	0	0	0	0	0	0	1	0	0	0	0	0	0	0	0	0	0	0	0	0	0	0	12	0	0	0	0	0	0	0	19	0	2	1	0	0	0	0	0	0	0	0	0	0	0	0	0
AJAP1	14	42	16	0	8	4	16	9	14	31	0	0	1.79	0	0	0	0	0	52	0	60	62	25.7	0	0	0	0	0	0	0	0	0	113	0	0	0	0	0	0	0	161	5	0	0	2	0	0	0	0
AJUBA	0	14.01	4	8	1	0	8.98	0	5	8	25	14	1	0	55	0	78.26	1	1	2	6.92	1	0	114	262.03	1765	106.01	1842.15	468.72	699.21	78	271.03	811	177	67.88	374	291.1	238.02	145	1269.05	760	912	550	159	610	685	141	334	401
AK1	1156.29	673.12	598.75	383.78	375.62	348.78	836.41	887.38	503.65	691.18	744.86	674.02	82.73	506.58	706.65	462.11	405.61	396.22	437.76	362.06	882.63	1501.22	897.41	871.2	6.42	3.6	3.6	130.04	3.39	2.37	4.97	51.52	125.19	221.47	218.54	174.64	15.83	416.19	10.04	113.6	24.03	23.96	15.4	616.06	340.6	26.02	21.85	53.53	70.14
AK2	962	819	615	684	644	855	925	986	854	1090	893	1130	676	305	1234	475	1193	1476	1362	1692	1156	581	731	1312	582	680	857	1059	1583	843	651	428	1071	782	630	851	754	907	848	914	715	325	648	256	3401	949	11	3910	1505
AK3	353.84	283.59	318.37	398.99	311.28	341.08	658.13	690.16	596.68	662.55	569.14	827.28	801.75	732.19	278.59	508.69	257.5	377.6	361.55	448.59	330.61	405.7	359.77	470.8	295.72	287.05	287.94	182.06	228.93	331.03	264.98	167.82	880.8	2247.81	601.7	789.21	1574.09	1060.15	765.29	866.06	791.94	926.09	850.62	821.34	171.53	92.63	393.72	267.74	348.58
AK4	540	827	773	763	604	789	1295	1341	1194	1300	990	1007	3908	3408	1906	139	1002	2548	1492	1636	2096	2653	1151	1534	105	511	1304	428	485	749	447	1003	489	824	636	529.89	645	954	978	1066.28	1193	2049	282	738	5999.86	3880	12.88	6563.27	3588.52
AK5	191	345	340	369	401	428	0	1	0	1	451	665	496	82	156	93	176	983	919	897	1026	412	672	1430	300	169	127	93	3	2	84	33	424	202	60	113	543	720	542	380	147	466	169	2	24	14	2	17	0
AK6	1309.97	1474.43	1043.72	308.25	335.98	276.91	276.76	219.28	313.95	224.76	173.3	287.15	0	0	5.97	0	2.75	0	47.67	199.17	130.23	103.73	47.74	38.12	1094.18	625.35	621.33	750.52	716.01	628.97	856.03	818.02	1.01	180.8	56.25	14.08	1075.69	700.63	1700.25	1765.24	1595.14	2288.19	3307.31	2366.74	4065.84	1741.37	10.43	2426.06	1718.52
AK7	0	0	0	0	0	0	0	0	0	0	0	0	0	0	0	0	0	0	0	0	0	0	0	0	157	227	128	24	5	211	191	668	3	34	0	19	249	664	4	680	575	619	88	370	5	135	12	77	398
AK8	13	10	6	2	8	3	3	11	4	5	5	6	0	0	0	0	65	8	3	81	3	35	15	0	3	0	0	2	4	0	0	0	0	9	2	43	88	0	86	36	0	0	0	0	2	0	0	0	0
AK9	1325	1300	875	1169	1033	1511	1337	1590	1624	1571	1168	1580	1583	3437	1781	1231	1043	1077	1016	744	1372	949	734	1056	240	174	79	3	1	211	2	4	151	69	320	230	168	362	2	347	148	66	209	424	175	3	123	54	8
AKAP1	17771	21337	15835	11372	14642	18791	27886	29053	33165	40767	27844	37514	45891	43677	26607	23173	20947	18137	17370	24958	28923	32053	20111	27942	1230	1229	1522	1767	641	1593	988	1662	5452	5291	4202	5454	3268	2006	3064	3650	3376	4122	3134	925	659	1053	1137	1280	800
AKAP10	73	65	88	84	122	134	104	88	115	113	116	88	473	995	170	18	610	267	285	217	609	334	408	586	278	93	81	139	147	42	67	53	74	257	11	148	1050	261	222	601	57	329	164	740	277	270	10	565	109
AKAP11	7810	8131	6706	5042	3539	6908	7365	8603	6712	6564	6957	8745	11864	17057	5580	7016	11163	5990	8313	6840	7183	13839	6650	6792	314	672	1734	682	1237	395	775	1466	2228	3427	2141	3701	3439	2798	2158	4085	1911	1149	1257	1900	2252	928	4197	1702	383
AKAP12	0	6.1	1.12	0	0	0	6.87	2.34	3.31	3.35	4.17	3.85	3.38	246.73	20.02	8.85	0	1	8.94	7.07	3.16	3.23	121.41	1.22	405.45	297.17	242.49	452.71	15.18	640	435.27	318.8	13.2	72.46	157.97	390.87	379.44	602.42	14.09	600.89	221.46	49.39	425.95	53.68	3261.85	298	9.04	2103.25	2018.37
AKAP13	8698	8205	6370	5010	2609	5166	5022	6097	5255	6495	6576	9849	6427	6889	4241	3009	2257	4748	5869	5219	7281	10954	5898	7472	2644	2124	2406	2255	868	1549	1224	1936	3246	2009	2201	1908	4354	3204	3516	3133	2242	8026	1661	884	899	1357	1665	1291	2079
AKAP14	0	3	0	0	0	0	0	1	0	0	0	4	0	0	0	0	0	95	0	0	0	0	0	0	30	49	6	0	19	47	0	2	0	2	0	0	0	0	0	0	0	0	0	0	1	3	0	1	13
AKAP17A	182	141	130	108	64	222	103	113	178	138	121	185	18	0	3	23	245	124	211	183	234	18	157	227	965	880	793	1090	752	428	1236	1102	1401	1082	48	591	1592	2736	3678	1740	3069	3483	2771	5695	1635	696	566	834	717
AKAP2	5524	3713	4110.8	4218.11	3451.18	5696.88	7112.83	8265.64	8301.33	10348.4	5701.69	7120.93	7804	5873	3890.42	2699	4840.37	4711.9	4213.68	5477.94	5454.32	5681.85	4258.76	5476.08	196	1082	491	1235	533	200	270	974	2857	2124	2155.17	3041	1896	2009	110	872.4	865	1008	23	401	1057	866	79	598	806
AKAP3	1	10	0	10	19	1	6	12	10	0	9	32	0	0	0	0	0	0	0	269	63	0	72	32	0	0	0	0	0	0	0	0	28	0	0	0	0	0	0	0	0	0	0	0	0	1	0	0	0
AKAP4	0	0	0	0	0	0	0	0	0	0	0	0	0	0	0	0	0	0	1	184	0	0	0	0	0	0	0	0	0	0	0	0	0	0	0	0	0	0	0	0	0	0	0	0	0	0	0	0	0
AKAP5	68.45	48.82	45	47.61	26.58	51.6	71.83	77.91	53.66	98.1	78.56	94.94	87.03	52.49	131.26	45.49	31.57	16.45	45.69	40.3	38.81	266.68	24.75	20.11	131.07	54.43	32.06	28.05	18.28	38.36	22.61	20.64	110.65	103.65	44.84	61.71	165.96	215.4	168.29	98.23	145.58	114.68	106.22	195.04	43.15	426.12	46.03	53.56	142.68
AKAP6	316	187	234	261	148	307	152	170	222	214	148	244	459	579	261	541	262	256	425	561	347	644	486	664	0	10	2	57	0	9	0	128	100	64	172	340	4	71	0	0	7	1	0	140	345	0	133	25	0
AKAP7	49	51	41	77	63	123	42	52	63	117	100	222	298	157	4	212	347	17	203	63	93	216	112	205	131	217	112	129	108	365	126	267	218	123	85	179	275	101	3	129	164	98	2	6	42	73	121	145	122
AKAP8	267	386	376	235	171	198	165	165	179	104	282	376	93	942	189	652	900	140	698	794	576	130	495	596	6284	6043	3355	7350	4689	4906	3809	5267	1058	269	1139	109	6842	6372	5391	11541	8515	12139	8950	12396	5391	2201	20	3087	2136
AKAP8L	138	77	76	53	50	100	54	57	72	51	13	37	0	0	134	0	44	77	111	0	151	131	79	171	96	0	0	15	0	141	4	18	74	1	0	0	0	0	0	565	667	12	18	1	0	1	0	12	103
AKAP9	807	1599	1054	630	255	370	591	736	846	958	492	503	62	288	305	637	0	8	398	8	104	119	84	19	1192	550	216	936	326	221	176	610	320	552	333	262	89	9	0	450	105	4	239	0	512	728	868	225	382
AKIP1	2404.21	2520.8	2090.78	1784.59	1368.21	1904.68	2530.86	2524.83	2645.58	3356.28	1761.84	2326.18	1963.27	1702.87	1940.48	1121.07	1971.55	1288.63	1893.76	2430.82	3159.81	2121.15	1782.16	2780.75	527.54	177.77	284.74	646.7	249.77	559.31	248.25	660.69	1394.92	633.7	806.33	600.45	1034.75	581.7	410.43	1258.55	1274.56	1746.78	814.89	672.67	1862.24	889.85	263.43	586.07	581.51
AKIRIN1	9090.16	8845.97	6416.02	3052.39	1431.02	2858.54	1988.84	1820.77	1152.99	1542.21	1627.41	2187.6	1273.82	623.42	1471.92	1670.8	2403.44	884.59	849.61	1432.35	1849.45	2306.55	1575.83	1215.05	4238.59	2792.19	5001.05	5277.77	1779.33	2291.92	3350.14	3944.43	2325.74	2400.44	928.77	654.73	9380.13	7979.58	7866.66	6809.4	5198.14	7001.05	2068.06	6171.69	8867.99	5731.04	43.51	8102.25	9222.53
AKIRIN2	14050	11532	9542	4623	6803	7386	10641	9483	6522	7035	7204	7790	13163	13232	6217	4582	7616	5451	3924	7985	9931	9341	7602	10043	1003	1417	1122	2268	1234	958	666	1034	1648	1816	1567	1461	7570	7862	2721	7910	5555	3044	5220	3740	81	1055	90	498	1054
AKNA	13.22	15.33	15.4	98.47	88.93	97.79	142.72	97.96	87.98	154.25	129.82	96.25	182.56	65.53	132.66	183.15	21.63	7.56	187.02	3.18	218.37	467.27	287.97	286.08	9.92	59.36	55.93	23.99	12.96	8.91	4.94	5.07	30.03	12.13	10.28	17.53	87.8	51.46	35.57	33.41	30.44	24.7	32.32	35.69	8.59	36.9	21.47	11.79	5.63
AKNAD1	15	4	7	0	0	0	1	0	0	0	0	0	0	0	0	0	0	0	0	0	0	225	0	0	0	0	0	0	0	0	0	0	0	0	0	0	0	0	0	0	0	0	0	0	1	0	0	0	0
AKR1A1	164	126	79	182	198	278	359	355	183	322	140	122	710	23	274	808	706	941	712	675	572	582	461	915	83	92	93	208	252	72	152	36	338	24	146	382	104	566	3	90	848	1659	145	2	638	505	4	853	494
AKR1B1	1266	1221	703	1059	1055	1589	1404	1485	1334	1193	979	1076	763	1524	505	1824	1068	433	557	990	895	783	945	714	0	39	180	0	9	0	20	23	656	283	155	265	129	663	38	423	322	10	432	855	752	1	553	182	1
AKR1B10	0	5.34	4.7	34.64	28.58	0	9.44	31.22	4.31	24.49	7.15	17.22	0	45.15	0	0	2.07	34.39	214.25	154.31	3.12	5.56	3.12	0	109.88	24.05	42.11	0	33.93	5.62	0	79.02	22.43	0	8.94	3.79	7.67	5.45	331.05	128.14	258.71	22.63	17.38	0	1.08	0	0	26.15	0
AKR1B15	3	8	4	2	1.1	5	0	9	5	7	5	8	29	33.01	1	5	29	1	254.86	16.55	13	15	10	16	3	10	32.01	23	14.01	18	23	44.03	21	33	37.18	24	37	69	21.81	186.31	143.73	3	52.37	2	3	6	5	21.79	0
AKR1C1	0	0	0	0	0	0	0	0	0	0	0	0	0	0	1	0.53	0	0	0	3.6	0	0	0	0	0	0	0	0	0	0	0	0	1.02	0	0	0	0	0	0	0	1.17	0	0	0	0	0	0	0	0
AKR1C2	0	0	0	0	0	0	0	0	0	0	0	0	3.08	0	0	1.56	0	0	1.54	1.63	0	0	0	0	0	0	0	0	0	0	0	0	0	0	0	0	0	0	0	0	0	0	0	0	10.23	0	0	0	0
AKR1C3	4292	2606	2725	654	1128	1809	2468	2115.4	2531	2249	2748	3032	14205.9	12540	6400	6122.91	8135	9004.78	4974.46	9692.6	4675.99	4487	4087	7621	975	1441	1092	2696	1143	1589	933	1763	3071.98	3016	1743	2959	7199	8462.42	4484	7445.91	6258.83	10761	4106.06	8955.06	1291.77	410	55	1057	494
AKR1C4	0	0	1	0	0	0	0	0.6	0	0	0	0	1.03	1.02	0	0	0	1.22	0	73.18	2.01	0	1	1	5	0	0	0	0	0	0	0	0	0	0	0	0	0.58	1	1.09	0	0	0.94	1.94	0	0	0	0	0
AKR1C6P	0	0	0	0	0	0	0	0	0	0	0	0	0	0	0	0	0	0	0	0	0	0	0	0	0	0	0	0	0	0	0	0	0	0	0	0	0	0	0	0	0	0	0	0	0	0	0	0	0
AKR1C8P	9	0	1	11	5	0	4	8	2	7	6	17	0	0	0	0	0	0	1	84	0	0	0	0	33	0	0	0	0	0	0	58	0	0	0	0	0	0	0	0	0	0	0	0	0	0	6	52	0
AKR1D1	1.83	0	0.91	1	0	3.35	6.12	5.22	2.17	2.01	2.29	2.05	2.86	0	0	0	2	4.03	4.15	1.23	4.29	7.03	5.04	0	15.35	12.03	34.45	5.42	6.82	1.83	7.17	3.1	27.94	3.13	3.16	7.86	19.17	33.93	18.78	131.73	46.95	15.91	18.69	21.04	12.24	5.89	1.21	73.28	0
AKR1E2	29	7	29	27	18	17	20	26	28	42	10	27	0	77	1	0	0	0	76	0	41	223	0	26	0	0	7	0	0	2	0	1	0	48	0	34	0	0	0	0	0	0	0	3	1	34	0	1	126
AKR7A2	191	141	111	265	192	229	212.52	211	115.77	109	222.96	297	177.2	0	13	101	8	55	247	292	292	40	402	288	1	116	9	0	6	1.88	0	0	0	130.72	66.65	0	237.02	22	4	0	125	2	0	0	335.98	92	3.08	83	41.87
AKR7A2P1	0	0	0	0	0	0	0	0	2	0	0	0	0	0	0	0	0	0	0	0	0	0	0	0	0	0	0	0	0	0	0	0	0	0	152	1	23	0	0	0	0	0	0	0	0	0	0	65	1
AKR7A3	0	0	0	0	0	0	0	0	1	0	0	0	0	0	0	0	0	0	0	0	0	0	0	0	0	0	0	3	0	0	8	0	0	0	0	0	0	0	0	0	0	0	0	0	1.02	0	0	3	4.18
AKR7L	0	0	0	0	0	0	0	0	0.23	0	1.02	2	0	0	0	0	0	0	0	0	0	0	0	0	7	0	2	0	0	0	0	0	0	0	0	0	0	0	0	0	0	0	0	0	0	0	0	0	0
AKT1	1912	2157	1707	566	648	923	688	766	749	759	1409	1406	3141	4384	2080	3080	1186	2382	1687	3375	2644	2960	2344	3238	186	79	69	211	34	53	33	291	536	536	712	777	789	186	362	233	930	1532	36	98	1	0	0	151	2
AKT1S1	30	16	10	141	130	183	241	187	174	244	187	220	63	26	237	685	512	56	351	179	285	585	206	390	241	517	283	911	481	298	640	561	201	135	3	86	3232	1086	2829	2438	3296	3035	2216	3696	1519	705	16	1602	530
AKT2	1540	1585	1235	968	644	1096	1261	1553	1556	1884	1988	1875	2302	1520	630	273	1744	1793	1789	1358	2494	3335	1832	4022	63	91	107	195	291	6	39	34	1030	925	820	999	583	927	684	440	587	1718	313	628	92	145	1	165	95
AKT3	429.97	531.52	504.76	570.02	497.38	705.82	486.21	613.77	714.63	781.24	916.46	903.16	948.47	2743.11	615.98	395.45	1044.58	1240.04	782.29	1466.13	1021.02	1515.33	1129.13	1056.63	239.56	241.17	158.49	190.66	339.32	329.15	157.1	251.75	82.39	144.38	97.71	466.08	1123.54	1006.93	742.18	577.31	1025.68	708.54	36.8	601.26	1162.61	479.13	1766	1062.03	811.56
AKTIP	8130.93	9643.94	9180.11	5118.9	5631.84	6500.53	20997.3	18949.8	13818.2	11626.1	8768.61	9061.51	10505.7	7952.62	4473.75	7324.54	6191.66	9182.56	3686.23	9676.98	11427.8	14137.5	8369.46	12229.5	773.45	1095.98	876	714	7	334	81.52	8	2015.91	1682.9	638.96	1981.3	778.86	1385	480.49	1662.74	300.12	460.22	1121.99	13.85	0	0	0	53.99	552.64
ALAD	90	73	86	115	70	114	128	119	149	165	62	102	0	187	12	36	188	1	393	6	154	14	140	369	1069	1325	262	362	83	253	270	438	174	162	1	0	54	0	61	212	0	1	706	341	536	1370	5	1213	1739
ALAS1	18351	15197	12674	9230	5938	6895	15627	20557	15839	16822	16025	21951	12436	15335	7033	11606	8859	9621	8533	11927	16685	18816	12594	15499	231	181	132	884	276	232	190	341	1138	320	478	752	820	353	738	1462	1070	1012	186	1387	720	609	34	1542	447
ALAS2	0	0	0	0	1	0	3	0	0	7	0	0	0	0	0	0	0	0	0	0	0	0	0	27	0	0	0	0	0	0	0	0	0	0	0	0	0	0	0	0	0	0	0	0	0	0	0	0	0
ALB	0	0	0	0	0	0	0	0	0	0	0	0	0	0	0	0	0	0	0	0	0	0	0	0	0	0	0	0	0	0	0	0	0	0	0	0	0	0	0	0	0	0	0	0	0	0	0	57	0
ALCAM	0	1	0	0	0	0	0	0	0	0	0	0	0	0	0	0	0	0	0	0	0	0	0	0	0	0	0	0	0	0	57	0	14	0	0	22	0	0	0	24	0	0	75	1	899	2	1	203	51
ALDH16A1	0	8	3	0	0	2	0	0	0	0	1	3	0	0	0	0	31	0	0	0	0	0	0	0	46	110	12	143	4	1	2	37	0	0	0	21	209	300	335	53	29	124	140	237	5	0	1	289	130
ALDH18A1	1875	1610	1010	711	629	720	908	775	558	491	751	958	2480	2087	1351	408	3282	1557	2215	2784	1360	1866	1168	2319	0	8	0	0	0	0	0	52	325	354	351	413	383	2	0	502	129	14	0	14	0	0	90	88	0
ALDH1A1	0	0	1	0	0	0	0	0	0	0	0	0	0	0	0	0	0	0	0	0	0	0	0	0	0	0	5	0	0	0	0	0	52	122	17	4	0	0	0	0	0	0	0	0	0	0	0	0	0
ALDH1A2	5688	4744	3921	1518	1963	2564	2747	2510	1813	2668	1033	1104	3823	3355	1332	1984	2877	4850	2301	6021	3302	4748	2248	5341	99	574	407	356	5	0	153	356	864	1604	917	668	429	304	734	761	532	82	285	623	0	0	0	0	0
ALDH1A3	0	0	0	0	1	0	0	0	10	0	0	0	0	0	0	0	0	0	0	0	0	0	0	0	15	0	0	2	0	0	0	0	0	0	0	0	0	0	0	0	0	0	0	0	0	0	0	0	0
ALDH1B1	4.52	3.32	2	11.09	4.98	9.15	27	41.42	26.63	19.96	39.35	15.06	1.12	4.66	2.84	0	7.32	0	64.87	2.01	7.53	10.3	14.16	119.16	7.15	3.74	3.15	1.66	4.41	2.29	8.37	7.68	10.9	13.66	11.67	13.47	11.97	6.88	31.51	215.48	14.74	37.74	0.56	14.33	4.3	0	20.18	3.5	2.94
ALDH1L1	0	3	14	6	1	7	14	9	22	13	0	1	78	0	0	0	60	1	4	3	0	56	0	0	0	0	0	0	0	0	0	0	0	19	1	0	0	0	0	38	0	0	0	0	0	0	0	0	0
ALDH1L1-AS1	0	0	0	0	0	0	0	0	0	0	0	0	0	0	0	0	0	0	0	0	0	0	0	0	0	0	0	0	0	0	0	0	0	0	0	0	0	0	0	0	0	0	0	0	0	0	0	0	0
ALDH1L1-AS2	0	0	0	0	0	0	0	0	0	0	0	0	0	0	0	0	0	0	0	0	0	0	0	0	0	0	0	0	0	0	0	0	0	0	0	0	0	0	0	0	0	1	0	0	0	0	0	0	0
ALDH1L2	1.35	3.41	2.14	8.27	2.03	3.49	9.95	9.7	9.81	2.37	7.52	8.27	6.4	5.18	0	0	6.32	2.56	11.53	5.24	4.66	4.06	2	7.23	19.34	22.3	7.24	13.26	1.07	2	11.09	4.29	12.83	10	28.29	43.79	33.97	35.65	28.3	21.65	34.42	25.89	8.75	71.28	0	3.63	9.55	117.98	0
ALDH2	0	8	7	24	32	20	8	0	13	18	1	7	225	0	0	0	0	0	58	0	35	36	85	0	29	19	0	0	0	0	96	0	0	0	0	0	0	0	0	0	0	0	0	0	0	14	0	3	0
ALDH3A1	0	0	0	0	0	0	0	0	0	0	0	0	0	0	0	0	0	0	0	0	0	0	0	0	0	0	0	0	0	0	0	0	0	0	0	0	0	0	0	0	0	0	0	0	0	0	0	0	0
ALDH3A2	1546.56	1394	965.84	722.39	542.87	684.95	1134.38	1156.68	822.12	952.51	958.12	1084.85	1293.84	82	12	437.94	581.46	1744.52	754.11	1269.22	729.46	1727.29	568.15	513.04	177.02	79.97	504	4	25.02	78.69	5.81	31.7	209.59	454.82	145.09	17.46	481.97	124.96	476.07	525.78	192	27.65	50.88	3.01	89.02	99.02	8.1	963.09	68.68
ALDH3B1	2.03	1.32	1.13	5.06	1.33	9.97	5.81	8.11	7.01	7.6	5.53	3.68	10.82	16.31	1.28	16.48	4.11	5.04	2.27	28.16	9.29	36.23	7.84	8.13	9.66	9.4	3.77	13.87	5.12	12.04	15.71	9.1	34.03	7.34	15.32	5.68	36.93	338.6	9.93	45.8	32.69	12.98	39.22	62.03	4.14	2.83	5.98	12.74	6.6
ALDH3B2	0	0	0	0	0	0	0	0	0	0	0	0	0	0	0	0	0	0	8	0	18	0	0	81	0	0	0	0	0	0	0	0	418.36	2	1	195	0	0	0	0	0	0	0	0	0	0	0	0	0
ALDH4A1	25	6	2	61	39	48	60	52	73	58	59	99	2	0	1	0	1	53	107	69	3	98	0	73	0	0	0	0	75	0	0	0	3	22	29	1	40	0	0	0	65	1	54	0	0	0	0	244	0
ALDH5A1	1571.56	1345.45	1210.66	889.12	1006.96	1417.96	728.46	949.85	757.67	780.65	867.88	1357.71	2.6	209.84	792.27	406.08	761.49	321.85	718.88	693.38	1077.78	1206.83	1136.15	663.17	7.79	28.66	32.09	2.56	3.21	143.08	113.74	53.35	199.14	195.24	165.23	185.85	493.98	20.4	2.79	127.38	5.31	8.55	7.83	26.53	1.22	1.19	0.94	4.58	44.48
ALDH6A1	563.5	603.7	504.05	500.29	499.9	558.62	926.55	878.37	963.53	1162.93	879.05	1038.41	591.59	545.82	438.36	369.83	1662.03	1450.83	665.18	762.86	571.64	1111.44	833.31	828.4	669.57	571.48	268.37	416.89	351.69	230.85	285.48	232.97	1120.23	663.73	607.31	624.49	2021.12	1023.18	1069.05	799.06	1353.89	843.47	1108.13	924.25	385.22	181.07	394.78	316.35	579.22
ALDH7A1	3339	2536	2326	1757.13	1494	1645	1614	1900	1610	1580	2877	3483	3407.35	1185	2223	1856	4089.05	4581	3156.06	3178	3555	2281	2806	2989	298.01	468	362	630	345	240	64	225	2483	2835.01	2586	2054	949	686	839	2705	1110.05	142	481.01	1300	3	188	49	260	130
ALDH8A1	0	1	0	1	4	0	0	0	0	0	1	0	0	0	0	1	0	0	0	0	0	0	0	0	296	124.74	1	125.01	72.33	78	88	0	0	0	0	0	6.01	11.68	0	10.98	240.01	73	6.69	535	83	0	0	0	0
ALDH9A1	4680	4829	4039	2412	2340	3156	4188	5146	4453	4998	3492	4367	10033	7014	8653	5953	6681	9324	5912	10419	5556	8256	4740	5733	1073	946	1240	890	530	1537	1583	1853	2361	2761	3015	1719	608	1138	574	1201	1966	57	274	1160	894	1317	4	1650	702
ALDOA	276	157	156	1326	1310	1905	2402	1873	1983	2389	1534	2057	7330	4995	2201	1644	2960	3723	3013	3067	2583	2942	1822	3203	19847	17497	15786	19462	22335	17722	18435	16939	4763	4448	2048	3018	15282	18393	19721	23713	22325	30160	24057	23628	23594	10576	725	25455	13034
ALDOB	0	0	0	0	0	0	0	0	0	0	0	0	0	0	0	0	0	0	0	0	0	0	0	0	14	0	0	0	0	0	0	0	0	0	0	0	0	0	0	0	0	0	0	0	0	0	0	0	0
ALDOC	0	1	0	0	0	0	0	0	0	0	0	0	0	0	0	0	0	0	7	0	0	0	0	0	4	463.02	399	468	551	144	248	774	0	17	153	0	499	391	473	11	227	714	490	396	58	18	0	40	143
ALG1	92.31	106.84	89.93	236.31	364.54	302.6	597.65	560.85	410.8	493.4	281.98	307.84	1155.58	1972.34	940.07	761.42	570.64	577.62	570.01	1053.77	793.74	617.66	667.38	1087.56	170.78	146.27	505.91	412.71	655.03	2170.28	753.95	470.35	261.38	409.84	191.53	533.49	360.37	97.17	771.57	524.16	196.54	149.06	1297.47	1771.85	493.1	30.25	62.33	479.56	322.26
ALG10	69.11	126.27	61.53	65.53	31.52	98.75	132.72	122.46	59.31	67.02	76.05	45.79	3.52	3.16	0.67	82.8	2.98	199	0.82	35.44	21.84	140.72	152.53	90.41	15.44	0	0	0	0	60	64	0	0	70.92	1.11	0	282.75	214	477.93	1	24	7	1	0	9.1	42.96	0	58.97	0
ALG10B	67.73	67.73	53.48	44.15	58.46	48.52	51.49	54.54	40.77	47.91	41.08	36.93	229.36	502	4.38	7.2	20.02	2	165.27	11.92	4.27	27.28	48.49	33.59	83.57	3.01	5.02	1.49	3	0	0	0	13.48	12.08	63.91	8.05	17.14	29.33	20.83	7.05	16.99	9.91	5	12.65	241.69	7.04	241.8	3.19	2.98
ALG11	313.22	638.87	305.42	441.77	380.13	453.87	445.57	521.58	358.05	475.79	271.84	400.61	305.27	0	309.1	255.99	1.36	394.85	463.05	1002.51	524.33	273.42	974.16	806.94	301.75	54.98	47.53	231.11	199.23	261.11	169.09	69.77	830.17	1.61	4.33	0	215.96	65.57	0	64.6	1147.64	237.06	344.03	189.98	562.79	129.79	245.73	596.81	598.04
ALG12	26	69	69	122	135	165	159	190	123	236	68	142	151	367	18	209	232	1	289	232	340	580	111	293	38	109	2	0	1	0	1	75	421	76	205	44	32	480	32	120	861	1246	15	277	125	18	1	561	314
ALG13	411	485	581	674	846	1007	735	907	705	763	594	735	325	754	1134	2346	559	1922	1108	607	1147	1705	1001	1424	80	219	75	202	67	59	113	305	1154	475	99	489	296	442	199	897	549	13	326	503	199	126	3	354	100
ALG14	35	15	4	10	10	20	15	24	22	16	27	16	0	120	4	0	0	0	0	1	0	0	0	0	0	0	2	0	0	0	0	0	3	0	0	50	40	0	0	0	0	0	0	0	0	46	0	3	175
ALG1L	1.29	8.43	7.44	6.46	19.7	23.25	25.69	13.47	12.31	11.46	31.97	5.62	23.46	33.17	38.1	23.03	39.13	7.81	11.52	38.26	23.09	39.12	50.88	66.51	39.04	4.51	12.65	2.44	7.79	65.92	15.16	24.59	62.39	4.63	12	27.59	83.1	17.35	13.31	35.06	45.69	496.66	1.07	20.47	125.71	0	51.81	146.01	11.91
ALG1L2	9.11	13.75	25.38	40.88	54.24	63.94	85.51	103.8	72.89	102.81	45.88	28.11	201.93	231.55	119.18	211.37	65.78	75.68	86.74	192.7	138.46	74.96	129.57	197.77	39.82	0	38.57	8.01	108.93	317.13	132.36	79.87	54.8	33.87	13.48	60.67	14.06	0.83	3.91	116.41	12.77	1	84.02	25.28	17.97	0	0.81	24.72	4.68
ALG1L9P	3.11	0	0.6	6.72	7.65	6.11	9.32	17.7	11.48	10.94	35.2	10.62	1.01	6.68	0.22	0	6.91	1.81	5.54	43.24	17.08	6.82	104.02	29.22	62.1	11.97	2.43	6.04	17.53	4.63	8.61	31	130.78	351.45	15.7	19.77	169.88	51.23	52.49	127.29	85.21	7.94	72.43	4.34	84.21	0.09	5.08	2.18	2.07
ALG2	575	742	610	249	259	292	192	202	203	226	239	437	552	0	10	2	41	655	24	483	586	621	199	357	576	231	466	1289	606	601	416	648	1112	1058	491	575	3200	1532	2236	1423	3045	5542	2370	4843	776	602	396	374	422
ALG3	250	358	224	258	244	354	335	300	389	286	488	527	632	807	914	516	291	170	432	204	360	718	369	463	233	322	125	563	212	284	58	497	71	181	140	11	588	28	370	97	137	464	257	262	164	256	1	956	428
ALG5	6	13	3	11	6	22	6	6	9	53	1	22	0	0	0	0	8	0	2	0	25	0	0	0	1410	526	699	943	963	980	553	761	58	428	27	105	1519	400	354	990	1715	2303	1564	1338	1944	842	355	1517	1409
ALG6	277	274	165	467	304	352	537	639	331	267	319	298	836	1	595	366	8	514	68	213	234	394	96	294	46	403	48	99	88	145	96	382	11	71	2	166	383	522	541	99	106	646	256	192	791	414	1	1671	651
ALG8	464	555	629	211	120	213	228	228	225	159	216	265	315	0	864	1	480	602	7	2	95	679	141	335	44	67	193	1	36	43	47	10	0	9	0	46	216	10	102	1	146	0	21	1121	12	494	0	774	422
ALG9	178.13	261.17	278.21	222.32	206.29	200.9	226.41	175.39	258.53	290.91	255.15	319.54	431.91	1196.09	435.22	116.05	257.64	787.7	275.04	563.7	485.3	45.55	152.01	527.45	268.44	0	36	7.2	344.94	3	1.01	180.01	284.43	7.22	43.33	4.17	2.61	0	51.53	535.45	4.06	1	25.01	98.45	72.08	0	1	1	7
ALK	23	17	35	20	14	10	16	14	14	12	15	3	0	0	0	0	54	179	82	48	62	225	63	59	0	0	1	0	0	0	0	0	42	154	51	17	0	0	0	1	0	0	0	0	0	0	0	0	0
ALKBH1	2459	3198	2507	1288	1798	1898	1997	2193	1555	1432	1505	1781	2774	2044	307	2535	2202	2291	1696	1949	2505	1278	1395	2410	1087	1101	848	787	523	1842	1182	1234	287	843	81	36	3364	3031	4232	3068	1562	5108	2215	1739	1109	492	5	706	964
ALKBH2	1636	966	1134	886	772	827	2031	2190	1469	1615	1887	2439	2201	2136	1944	1221	2612	3028	2044	2491	3700	4018	1997	4262	111	3	97	367	220	221	231	136	896	314	294	212	602	1523	429	829	1218	1991	442	2211	965	18	6	279	99
ALKBH3	306	293	383	402	285	658	401	358	274	354	327	503	391	830	461	542	26	794	258	12	634	449	483	658	588	214	317	258	31	402	175	442	48	139	282	144	810	1222	87	986	798	48	1018	314	1852	0	1	191	135
ALKBH3-AS1	0	0	0	0	0	0	2	0	0	0	0	0	0	0	0	0	0	0	0	0	0	0	0	0	0	0	0	0	0	0	0	0	0	0	44	0	0	0	0	0	0	0	0	0	0	0	0	0	0
ALKBH4	932.03	746.12	745.92	371.31	378.87	457.22	488.75	468.44	385.14	426.45	375.59	355.23	12.71	1044.72	498.85	547.85	93.19	311.75	191.61	66.5	272.59	313.93	218.65	477.15	333.2	1.68	253.57	772.17	340.64	132.94	143.14	49.83	2.01	17.03	3	2.01	72.54	238.71	2.45	227.86	649.03	1134.64	1.08	1.22	1198.71	9.35	1	603.69	6.05
ALKBH5	10469	12038	11353	15240	13238	13623	15618	17483	20843	20690	30775	35322	17151	15360	9404	12439	21867	23056	19028	22958	25316	17550	20502	26373	1497	796	1200	1076	1678	1281	1465	1812	3367	3621	1766	2077	6749	5103	6017	7306	9916	12013	6066	9594	3402	896	625	2039	1209
ALKBH6	1	0	1	0	2	3	3	13	0	13	4	15	0	0	0	0	0	0	0	0	7	0	5	2	0	0	0	0	0	0	0	0	0	0	0	0	0	0	0	0	0	0	0	0	0	1	0	0	0
ALKBH7	676	413	446	366	167	445	286	269	185	351	475	539	2562	2022	1342	927	796	1228	1128	2117	1750	1738	928	1450	693	683	293	366	267	653	347	340	2277	1084	762	1188	2751	3114	1120	2977	1974	3916	1775	1503	1081	492	36	779	325
ALKBH8	13	14	26	12	11	33	9	9	0	16	1	10	0	0	0	0	0	0	5	0	25	8	0	60	996	576	207	770	422	759	419	1401	286	119	19	67	504	242	637	1264	799	996	868	1042	120	67	1	173	665
ALLC	8	0	4	3	0	2	4	5	1	0	0	0	0	0	0	0	0	0	0	0	0	0	0	0	0	0	0	0	0	0	0	0	0	0	0	0	219	313	3	0	0	0	0	0	0	0	0	0	0
ALMS1	5327	6031.99	5378.99	2560.22	2655.72	3798.64	4336.84	5027.18	4458.83	4321.19	4202.99	5293.81	9427	6461	4491	5527	9680.93	9159.25	7861.56	8577.99	8026.16	8425.23	8511	8968.97	871	1015.99	1063	807	1231	495	834.02	1418.99	4272	2848.99	1175.99	1858	1597.88	1735.97	1917.92	1323.98	2757.72	1779	1380	2595	115	277	875.8	759	377
ALMS1-IT1	499	673	374	456	435	340	441	559	380	435	557	575	330	327	755	191	168	234	434	352	259	87	125	348	40	26	44	0	1	44	14	4	7	357	261.88	10	124	173	0	108	53	87	1	119	4	0	0	0	0
ALMS1P	22	26.01	17.01	15.78	4.28	23.36	38.16	26.82	34.17	35.81	20.01	72.19	0	0	0	0	6.07	58.75	34.44	2.01	24.84	14.77	0	19.03	0	14.01	0	0	0	0	15.98	39.01	10	39.01	32.01	4	289.12	6.03	17.08	24.02	120.28	1	0	0	0	0	46.2	0	0
ALOX12	6	21	1	22	16	53	80	56	88	61	21	31	0	0	144	0	186	0	170	2	221	63	117	111	0	11	107	1	0	2	0	4	0	75	16	108	1	606	2	0	179	5	0	0	153	3	12	109	0
ALOX12-AS1	0	3	0	1	1	0	1	0	12	6	0	0	0	0	0	0	0	0	0	0	0	0	0	38	6	0	1	0	4	2	5	10	0	0	0	0	12	0	0	0	4	0	0	0	63	0	12	24	1
ALOX12B	0	11	3	11	2	2	2	0	1	0	4	16	0	572	11	1	0	0	0	1	0	0	0	0	0	0	0	0	0	0	0	0	0	0	0	0	0	0	0	0	0	0	0	0	0	0	0	0	0
ALOX12P2	9	11	14	28	7	15	9	25	15	29	4	15	0	68	5	1	6	0	24	1	1	0	0	71	0	0	0	0	34	0	0	0	5	0	1	1	0	0	0	2	0	1	0	0	3	0	3	0	0
ALOX15	6365	5898	5387	2120	2397	2028.49	3159.98	3211	1944.03	2052.99	3171	3888	2961	1605	1034	1787	4255.51	6071	3822.93	5080	5562	4827	4716	6126	81.04	61	201	340.41	182	142	183	442.03	1894	847	1202	1260.97	536.88	123.78	271	155	775.99	515	353	431	1	47	0	167	93
ALOX15B	0	0	0	0	0	0	0	0	0	0	0	0	0	0	0	0	0	0	25	2	0	0	0	0	0	0	8	0	0	0	0	0	0	0	0	0	0	0	0	0	0	0	0	0	1	0	181	0	0
ALOX15P1	0	0	1	1	0	1.51	2.02	0	1.58	1.01	0	0	0	0	0	0	0	1	6.07	0	0	0	0	0	0	0	0	0	0	0	0	0	0	0	0	0	0	0	0	0	0	0	0	0	0	0	0	0	0
ALOX5	0	0	0	0	0	0	0	0	0	0	2	0	0	0	1	0	0	0	0	150	0	0	0	0	0	0	0	0	0	0	0	0	0	0	0	0	0	0	0	0	0	0	0	0	0	0	6	0	0
ALOX5AP	0	0	0	0	0	0	0	0	0	0	0	0	0	0	0	0	0	0	0	0	0	0	0	0	0	0	15	0	63	0	0	67	19	0	4	0	0	0	0	0	0	0	0	0	0	0	0	0	0
ALOXE3	520	576	366	659	586	1011	911	890	768	999	972	1314	1053	1740	2936	839	3124	1590	1977	2039	2800	3102	1219	2927	49	324	98	0	1	132	2	183	823	441	325	548	533	562	183	357	347	21	366	105	5	1	0	0	0
ALPI	19	0	1	8	5	5	8	35	7	9	3	6	186	0	0	0	148	0	0	8	0	7	0	1	0	0	8	0	0	0	0	0	0	0	0	0	0	0	0	0	0	0	6	0	0	1	0	40	2
ALPK1	0	0	0	2	0.98	1	5	1	0	4.19	1	5	2.79	13	2	0	1.92	8.99	8	0	1.96	8	0	3.98	1.1	7	0	0.99	3	3	2	1	17.75	11.25	82	17.66	5	1	0	16.54	2	5	13	4	2	0	5	6	1
ALPK2	9	7	6	5	18	19	18	8	0	19	11	2	0	0	0	0	218	0	16	239	85	26	22	309	0	0	0	0	0	0	0	70	2	0	4	0	0	0	0	0	0	0	0	0	0	0	5	0	0
ALPK3	0	6	8	53	23	41	72	92	115	67	11	16	0	22	6	0	1	0	24	0	6	42	3	186	0	9	1	134	2	0	0	0	55	0	1	0	0	0	0	0	0	0	0	0	0	0	0	11	0
ALPL	0	2	0	5	0	0	0	7	0	0	0	0	7	0	0	0	0	0	0	0	0	0	0	0	0	2	22	0	0	0	0	10	0	0	0	133	0	0	6	243	0	0	1	232	192	149	1	296	351
ALPP	10.04	1	0	1	0	0	4	0	0	0	1	5	0	0	0	0	0	0	1	42	51.84	0	0	0.99	34.7	6.58	7.06	0	52.3	0	0	0	0	0	0	26.18	66.12	127.16	0	520.36	78.94	3	62.31	0	0.46	0	0	0	15.01
ALPPL2	0	0	0	0	0	0	0	0	0	0	0	0	0	0	0	0	324	0	158	0	114.16	0	156	127	4278.33	5752.44	3164.94	6626	4530	3417	3512	6792	1916	1586	1578	530.94	27957.9	20522.8	26441	28095.6	25086	29119	24802.7	35129	1103.54	2073	8	1221	2585.99
ALS2	531	849	582	635	743	1016	701	885	569	745	577	748	2000	1116	294	1227	1404	2266	1158	1619	1701	1739	1149	1678	444	1195	716	686	475	333	894	679	348	956	225	97	994	745	1829	2286.24	1309	2825	829	1450	84	744	311	761	763
ALS2CL	0	0	0	0	0	0	0	1	9	0	0	0	0	0	0	0	0	0	0	0	0	0	0	0	0	0	0	0	0	0	0	0	0	0	0	0	0	0	0	0	0	0	0	0	8	0	65	0	0
ALS2CR11	3	71	38	18	159	12	472	629	358	404	343	395	472	413	391	325	426	300	363	275	0	0	28	0	0	0	6	3	0	0	67	13	86	467	257	220	253	7	26	30	224	0	140	267	265	0	60	71	9
ALS2CR12	11	4	6	4	3	3	13	8	5	0	3	11	0	0	0	0	0	0	0	0	0	0	0	22	0	75	28	15	2	0	0	2	0	0	37	49	13	67	1	1	73	1	0	0	0	14	0	75	8
ALX1	0	0	0	0	0	0	0	0	0	0	0	0	0	0	0	0	0	0	0	0	0	0	0	0	4	1	88	0	0	1	0	78	39	11	0	260	0	0	0	0	58	1	0	0	217	240	1	0	31
ALX3	0	0	1	4	3	4	4	22	1	15	5	10	0	0	0	90	0	0	22	0	10	16	1	0	7	0	3	0	0	26	0	0	0	6	5	0	0	0	163	0	0	0	0	0	0	0	0	2	0
ALX4	0	0	0	0	0	0	0	0	0	0	0	0	0	0	0	0	10	0	0	0	0	0	0	0	0	0	0	0	5	0	0	0	0	0	1	0	0	0	0	0	0	0	0	0	0	0	0	37	0
ALYREF	168	139	131	62	36	75	133	140	103	77	119	159	468	903	170	79	108	668	257	353	547	263	425	620	573	1038	701	902	543	410	459	651	487	984	132	751	2292	2022	3656	4466	3286	3368	3146	7903	1229	368	135	422	435
AMACR	215.37	152	160.87	158	91	126.98	105.29	101	64	67.74	131.22	103	0	70	3	146	40	24	99	0	16	120	183	234	2	260	50	0	0	0	0	93.57	118.44	234	94.61	186	141	3	0	21	153	345	0	0	134	0	0	187	0
AMBN	0	3	0	0	0	0	0	0	0	0	0	0	0	0	0	0	0	0	0	0	0	0	0	0	0	0	0	0	0	0	0	0	0	0	49	0	0	0	0	0	0	0	0	0	0	0	216	1	0
AMBP	338	327	185	26	26	43	103	136	56	170	54	52	172	0	5	134	442	434	377	288	128	324	173	603	104	143	92	36	287	43	43	183	294	240	281	383	539	62	177	165	242	37	80	1236	197	0	0	40	0
AMBRA1	497.25	368.74	322.37	2561.97	3148.41	3376.2	4678.91	5306.89	4419.38	4880.77	3515.57	4599.32	4630.47	7141.69	4734.05	4533.94	7681.61	3318.56	4407.77	5736.97	7011.77	7925.92	4918.22	6361.09	146.33	669.89	390.51	597.57	154.92	888.46	263.15	322.9	2617.87	874.72	1077.44	825.97	588.15	1189.36	577.31	895.63	306.59	331.61	1595.7	465	225.68	238.61	21.94	212.12	53.28
AMD1	32253	34154	30657	22340	16542	20349	38959	36466	32101	32383	26586	32363	23355	17720	8573	11077	11109	12880	10549	16763	15446	19478	10745	15348	32437	27328	25976	46965	46649	39652	36159	62797	5920	15222	5742	5681	46309	55835	76359	80825	115036	81488	65033	102750	9866	10502	1512	8647	13420
AMDHD1	0	0	7	1	0	0	0	0	0	0	0	0	0	0	0	0	0	0	0	0	0	0	0	0	0	0	0	0	0	0	0	3	14	0	0	1	227	1	0	0	57	2	0	0	5	3	0	0	0
AMDHD2	13	4	6	6	13	8	9	4.74	9	5	3	16	0	96	2	1	0	0	1	1	10	5	0	35	155	438.78	115	171	194	90	10.93	264	116	0	0	52	205	56	195	459	150	358	135	384	990	77	4	319	185
AMELX	0	0	0	0	0	0	0	0	0	0	0	0	0	0	0	0	0	0	2	0	0	0	0	0	0	0	0	0	0	0	0	0	0	0	0	0	0	0	0	0	0	0	0	0	0	0	0	0	0
AMELY	0	0	0	0	0	0	0	0	0	0	0	0	0	0	0	0	0	0	0	0	0	0	0	0	0	0	0	0	0	0	0	0	0	0	0	0	0	0	0	0	0	0	0	0	0	0	0	47	0
AMER1	0	0	0	0	0	0	0	0	0	0	0	0	0	0	0	0	0	0	0	0	0	0	0	0	0	0	0	0	0	0	0	0	0	0	0	0	0	0	0	0	0	0	0	0	1	5	0	91	0
AMER2	1.01	0	0	1	1.72	1.25	0	3.59	3.96	3.62	1.06	4.68	0	0	0	1	1.2	1.88	3.91	1.18	107.74	1.01	4.26	0	6.01	2.74	2.01	4.58	229.52	2	2.99	1.7	2.7	305.84	287.29	98.55	12.26	27.05	2.98	3.11	2.28	0	8.43	8	32.44	0	147.04	117.04	10.69
AMER3	1	5	2	6	0	1	1.05	1.63	2	4.94	6	30	2.11	0	13	1.01	7.71	0	72.45	246	11	1	3	5.35	0	1	1	0	1	0	2	0	5	0	2.65	0	1.84	5	2	0	3.26	2	0	0	0	0	4	0	0
AMFR	772	859	716	1750	901	1406	1775	2183	2078	1542	1818	2378	1645	2207	2445	1596	3325	2710	1689	3074	3172	3119	3090	4425	159	225	64	298	6	10	111	15	511	183	575	576	43	113	1	403	644	558	317	1470	12	267	1	424	501
AMH	0	0	0	0	0	0	0	0	0	0	0	0	0	0	0	0	0	0	0	0	0	0	0	0	0	0	0	0	0	0	0	0	0	0	0	0	0	0	0	0	0	0	0	0	0	0	0	0	0
AMHR2	0	0	0	0	0	0	1	0	0	0	0	0	0	0	0	0	0	0	0	0	0	0	12	0	0	110	0	1	0	13	35	0	0	3	2	0	0	0	0	66	53	1	0	286	0	0	0	45	47
AMICA1	0	0	0	0	0	0	0	0	0	0	0	1	0	0	0	0	0	85	31	1	19	0	0	0	4	0	12	0	0	0	5	43	0	1	66	23	0	0	0	0	0	0	1	0	0	0	0	13	0
AMIGO1	20	21	59	161	74	201	190	185	183	332	209	331	52	0	32	70	68	647	137	131	399	413	294	582	2	3	41	1	0	0	1	0	0	0	128	72	0	246	0	0	0	0	24	0	0	0	0	0	0
AMIGO2	0	0	0	0	0	0	0	0	0	0	0	0	0	0	0	0	0	0	0	0	0	0	0	0	4	167	204	0	533	0	357	261	705	1188	329	438	306	59	1	1618	1	2	471	0	723	95	17	250	0
AMIGO3	0	0	0	3	0	0	0	0	0	0	2	4	0	0	0	0	0	0	0	0	0	0	10	0	0	0	0	0	0	130	0	0	0	0	0	0	0	0	0	0	0	0	12	0	116	0	0	40	34
AMMECR1	80	156	36	107	26	75	61	71	7	58	40	51	0	0	301	1	7	357	164	3	71	1	67	197	0	0	0	0	101	0	0	0	0	0	0	0	21	125	104	0	0	1	308	1	171	2	1	0	1
AMMECR1L	806	1037	985	1606	1161.54	1948.16	2159.29	2470.94	1739.7	1854.27	1740.16	1897	881.82	1207	1075	796.89	406.71	2639	1584	2304	2302.88	2403	2120	3471.92	809.42	543	673	1480	863.71	749	868.33	613	468	220	341.41	238	2441.13	2628.98	586	2746.7	1658.02	988	1065	1940	270	150	61	328.9	581
AMN	0	0	0	0	0	0	0	1	0	1	0	4	0	0	0	0	0	0	1	0	0	0	0	3	0	0	0	0	0	0	0	0	0	0	0	0	0	0	0	0	0	0	0	0	0	0	0	0	0
AMN1	223	326	223	547	425	353	439	434	328	437	419	454	637	693	351	113	834	212	272	15	484	589	158	484	24	133	210	2	100	96	0	203	36.18	1	26	75	279	51	630	28	851	85	157	879	636	210	1	93	46
AMOT	3194	4515	3042	3096	3812	4925	4702	5542	8830	8552	7400	8387	4479	9380	4049	4485	6979	6449	6088	7037	6949	7908	5158	6078	466	191	470	533	25	264	450	791	2322	1544	1595	1296	727	81	92	915	485	36	239	426	126	230	142	675	300
AMOTL1	1063	1245	1151	1186	1178	1194	706	731	1124	1202	1440	1451	5380	3111	1419	1712	1476	2775	2089	5402	1780	2186	1781	2002	111	306	405	39	341	2	73	1028	1590	1327	1149	1420	725	153	94	912	1028	1456	444	237	10	114	79	3	124
AMOTL2	5	0	5	1	0	5	0	0	0	0	0	0	0	0	0	0	14	0	0	0	0	0	0	0	0	0	0	0	0	0	0	1	0	0	37	0	0	0	0	0	0	0	0	0	0	18	0	1	0
AMPD1	0	0	0	0	0	0	0	0	0	0	0	0	0	0	0	0	0	0	0	0	0	0	0	0	23	0	58	0	0	0	0	0	62	83	0	7	0	0	0	0	36	0	0	0	0	0	0	2	0
AMPD2	493	601	437	243	500	681	582	570	786	834	803	880	719	1000	1040	185	661	379	677	1252	682	472	1040	1021	35	105	57	390	7	7	42	15	167	283	219	216	13	675	258	411	213	673	218	648	710	52	1	243	244
AMPD3	753	833	726	938	722	1173	1332	1314	1596	2208	816	1153	913	764	151	59	1787	1036	1179	1689	1364	1525	1556	881	0	69	18	0	0	14	1	16	46	162	351	251	56	236	0	56	311	10	4	0	0	58	0	119	35
AMPH	267	360	449	384	345	703	718	836	650	982	334	429	2322	1009	585	1027	1669	1211	1109	2227	1321	3558	1320	2217	31	23	160	220	27	63	59	348	874	527	183	126	0	0	527	502	425	20	15	0	469	16	0	14	0
AMT	10	0	0	14	1	1	0	1	9	2	8	4	0	0	1	0	0	0	0	0	34	1	8	9	0	0	0	0	0	0	0	2	2	0	6	41	0	0	0	0	0	0	0	0	0	0	0	0	0
AMTN	0	1	0	0	1	4	1	0	0	5	0	2	0	0	0	0	0	0	0	0	0	0	0	0	0	0	0	0	0	0	0	0	0	0	0	0	0	0	0	0	0	0	0	0	0	0	0	0	0
AMY1A	0	0	0	0	0	0	0	0	0	0	0	0	0	0	0	0	2.36	0	0	0	0	0	0	0	0	0	0	0	0	0	0	0	0	0	0	0	0	0	0	0	0	0	0	0	0	0	0	0	0
AMY1B	0.97	0	0	0	0	0	0	0	0	0	0	0	0	0	0	0	0	0	0	0	0	0	0	0	0	0	0	0	0	0	0	0	0	0	0	0	0	0	0	0	0	0	0	0	0	0	0	0	0
AMY1C	0	0	0	0	0	0	0	0	0	0	0	0	0	0	0	0	8.72	0	0	0	0	0	0	0	0	0	0	0	0	0	0	0	0	0	0	0	0	0	0	0	1.48	1.74	0	0	0	0	0	0	0
AMY2A	0	0	0	0	1	0	0	0	0	0	0	0	0	0	0	0	0	0	0	0	0	0	0	0	0	0	0	0	0	0	0	0	0	0	0	0	0	0	0	0	1.33	0	0	0	52	0	0	0	0
AMY2B	0	0	0	0	0	1	0	0	0	0	0	0	6.6	0	0	1	36.92	0	0	0	0	0	0	0	68	26	5	9	0	0	1	0	0	0	0	0	0	0	0	0	9.18	0	1	43	0	0	0	0	0
AMZ1	47	11	22	44	28	62	18	29	54	106	49	66	0	424	2	328	269	1	55	0	96	215	62	149	3	50	11	127	0	0	0	0	30	9	7	0	11	4	425	4	233	509	0	80	101	3	0	0	92
AMZ2	849.28	1165.82	1031.91	568.87	728.42	811.98	791.7	778.79	642.85	821.76	652.78	734.87	632	1098.02	668.99	617	1632.07	821.87	540.29	1173	1390.89	779	1024.91	1284	234.62	834.49	803.98	1050.52	429.74	91.02	488.16	168	911.7	1434.14	540.28	374.66	2463.1	429.56	687.92	1460.98	1551.13	719.05	1242.14	824.29	1581.49	152.16	88.19	1252.85	790
AMZ2P1	29.72	27.18	12.09	24.13	24.58	51.02	40.3	55.21	25.15	65.24	34.22	32.13	0	102.98	2.01	0	11.93	220.13	46.71	1	26.11	0	36.09	0	184.38	35.51	191.02	106.48	131.26	46.98	187.84	0	608.3	383.86	326.72	99.34	201.9	140.44	92.08	4.02	256.87	20.95	125.86	222.71	59.51	43.84	718.81	166.15	0
ANAPC1	2873.41	4323.88	3171.93	1441.83	1455.7	2031.91	1662.29	2088.39	2248.14	1604.39	2124.16	2373.85	5437.46	4756	1488.95	3110	4576.44	5393.5	4637.46	8033.61	5138.84	4952.4	3477.92	4794.7	367.55	572.41	632.09	851.32	469.03	378.7	758.96	508.34	2378.25	3052.55	1403.44	2754.66	2028.74	2911.41	2651.11	2418.16	1908.94	2863.45	2737.73	2829.93	93.63	890.52	195	432.94	1241.45
ANAPC10	1527	1558.66	1147	1157.54	715.1	1190.07	841.4	1007.35	684	907.55	1307.26	1597	337	1293.37	541	795	317	1481.6	840	1163	1389	1365	431	1198.51	111	156.99	101	626	244	190.05	158	353	119	69	132	49	1029	1384.53	1037	527	499	201	33	309	850.02	180	1	358.97	218
ANAPC11	3069	3083	2836	486	552	543	1072	819	1005	918	1360	1623	839	1392	566	722	2891	2552	1453	2159	1678	1030	1216	1476	643	610	736	1805	919	509	410	1132	1103	692	286	776	2447	1397	2548	2762	2171	2610	2081	2516	523	248	724	1063	471
ANAPC13	146.09	43.4	64.79	1092.31	825.93	474.03	1137.54	1065.88	1035.69	1321.83	1408.59	1269.47	702.3	2529.5	1460.87	553.63	699	1234.94	1345.7	761.05	1310.58	1857.42	789.41	1621.15	1757.92	353.44	849.64	1359.72	1301.02	928.52	585.76	951.55	570.09	425.26	314.19	111	801	320	841.84	78	2196.61	166.14	180.06	0	2301.56	2126.97	90	3752.47	2013.64
ANAPC15	430.41	359.97	269.63	422.45	736.14	506.92	971.31	870.25	625.57	704.45	495.28	631.97	1245.47	2694.26	908.39	1340.45	779.9	256.74	672.66	551.56	876.9	482	609.03	796.61	360.54	504.4	405.87	1856.09	870.55	209.2	729.83	923.97	848.87	593.44	569.81	381.91	2042.87	759.62	25	871.94	2408.68	458.65	452.54	2275.14	833.99	256.7	6	983.52	512.38
ANAPC16	1108.99	1052.13	940.9	627.86	543.37	582.71	779.66	827.92	506	836.12	541.25	703.66	723.45	87.95	92.76	393.57	253.12	286.75	325	342.15	386.84	227.61	206.57	630.02	111.5	348.32	125.29	156.97	115.63	77	56.71	67.35	308.56	200.53	199.7	169.52	281.12	514.16	136.95	330.51	481.05	240.29	256.85	364.75	92.33	470.77	91.26	725.31	380.48
ANAPC1P1	0	0	1	1.02	1.93	0.6	0	0	4.91	2.95	1.05	0	0	0	0	0	0	0	4.73	0	3.77	0	0	0	0	2.15	8.36	0	0.33	0	30.99	16.84	1	0	0	9.03	58.46	2.02	35.01	29.03	0	76.66	0	0	0	0	0	0	19.11
ANAPC2	1	0	0	13	8	18	13	6	10	21	10	18	0	235	4	0	0	1	0	0	39	18	22	42	0	0	0	180	2	3	134	0	2	0	0	0	159	1	0	0	93	0	1	90	1	4	0	0	13
ANAPC4	406	571	466	574	639	593	914	800	640	494	708	850	5101	2231	636	1286	1311	1914	996	469	360	470	668	886	89	23	2	73	283	63	44	110	300	328	349	202	1	8	167	18	209	248	2	0	413	17	1	120	200
ANAPC5	615	756	588	374	334.59	338	248	263	428	330	369	305	770	886.03	288	18	731.21	25	569	429.16	922	598	388.23	515	1399.03	352.01	205	1154	986	1157	1057.97	1734	971	575	230.1	561	930	1190.01	1580	2075	1067.04	2283	1294	673	896	940	151	1012	2662
ANAPC7	348	346	236	1048	1456	1366	1349	1511	1299	1585	1287	1543	3553	2222	2176	1989	2590	2623	2258	2147	2162	2324	2109	3255	665	447	332	471	925	642	88	218	1081	718	327	693	1208	434	666	851	1069	641	255	12	854	1110	6	1045	822
ANG	7	2	5	1	11	16.36	3	2.34	9	0	0	12.12	0	0	0	0	19	0	0	75	20	34	54	95	0	0	59	14	0	0	0	9	3.25	48.86	87.73	12	9	0	1	0	0	0	86	0	300	77.84	3	2	40
ANGEL1	55	128	67	64	97	168	103	125	186	75	102	162	454	126	18	436	102	335	70	411	306	192	134	244	0	2	0	198	1	17	37	0	222	325	232	361	1	199	8	97	740	145	0	0	0	7	0	109	140
ANGEL2	122.55	172.56	171.28	86.34	146.27	168.37	182.35	151.97	67.93	96.47	102.2	80.32	49.3	232.27	55.46	15.24	17.84	32.99	9.43	19.6	130.61	68.89	56.97	101.06	392.61	92.24	146.01	433.69	60.1	227.57	242.28	416.17	69.9	45.64	33.61	202.82	294.46	609.64	261.9	1184.04	861.19	121.44	438.53	298.72	1210.77	453.93	32.93	828.17	214.42
ANGPT1	219	186	122	90	28	31	29	34	64	92	73	18	0	241	1	1	204	523	75	11	1	308	38	152	78	0	20	0	20	82	32	67	20	0	0	0	77	0	0	6	72	2	353	3	3	321	0	46	148
ANGPT2	41.23	61.14	45	71.64	38.08	67.66	80.05	46.61	75.39	71.74	84.82	59.66	4.19	562.82	19.92	2.51	58.11	80.52	9.85	4.98	61.72	2	34.41	14.04	133.64	94.8	86.95	270.35	28.38	87.84	102.09	16.38	6.9	3.45	9.31	7.73	371.31	172.19	58.55	70.31	41.52	210.52	9.34	140.25	3	40.01	2.62	6	16.18
ANGPT4	0	0	0	0	0	0	0	0	0	0	0	0	0	0	0	0	0	0	0	0	0	0	0	0	0	0	0	0	0	0	0	0	0	0	0	0	0	0	0	0	0	0	0	0	0	0	0	0	0
ANGPTL1	8	12	7	5	9	3	9	3	3	0	0	0	0	0	0	0	0	0	36	0	4	0	59	0	0	0	0	0	0	0	0	0	0	0	0	0	0	0	0	0	0	0	0	0	0	0	0	0	0
ANGPTL2	0	0	2	0	0	1	0	0	0	0	0	0	0	0	0	0	0	0	0	0	0	0	0	0	0	0	0	0	0	0	0	0	0	0	3	0	0	0	0	0	0	0	0	0	0	0	0	0	0
ANGPTL3	0	0	0	0	0	0	0	0	0	0	0	0	0	0	0	0	0	0	0	0	0	0	0	0	0	0	0	0	0	0	0	0	0	0	0	0	0	0	0	0	0	0	0	0	0	0	0	0	0
ANGPTL4	7	1	0	0	0	1	0	0	0	0	0	0	0	0	0	0	12	1	0	6	1	0	41	19	51	12	7	0	1	7	0	0	60	0	0	0	311	54	0	0	99	1	0	0	277	63	2	117	0
ANGPTL5	79	151	88	46	43	35	23	27	27	18	67	52	364	159	366	12	0	41	1	485	176	158	164	41	0	0	1	0	37	0	0	0	131	288	1	79	0	1	0	0	0	0	0	0	0	0	3	0	30
ANGPTL6	5.22	1.44	0	9.94	1.34	3.74	11.94	5.08	5.85	10.08	1.25	18.74	0	1.68	162.45	237.02	0	0	0	0	9.54	0	0	10.13	0	0	0	0	41.92	0	3.18	0	0	0	0	0	0	0	0	0	0	0	0	0	281.64	3	0	85	0
ANGPTL7	0	0	0	3	3	0	2	0	4	0	0	0	0	0	0	0	0	0	0	0	0	0	0	0	0	0	0	0	0	0	0	0	0	0	0	0	0	0	0	0	0	0	0	0	0	0	0	0	0
ANHX	0	8	1	0	8	5	4	1	0	4	1	9	0	0	0	0	0	0	0	0	0	0	0	0	0	0	0	0	0	0	0	0	0	0	0	0	0	0	0	0	0	1	0	0	0	0	0	0	0
ANK1	69	128	199	103	61	61	15	25	46	30	8	9	38	0	537	0	78	131	315	210	86	0	40	0	0	0	0	0	0	0	0	0	176	0	1	70	1	0	0	0	0	0	2	0	7	37	0	0	0
ANK2	53	25	25	162	30	133	61	138	159	163	89	109	0	7	1	124	0	82	200	209	412	11	694	146	0	45	2	0	0	0	0	92	0	0	28	154	0	0	0	0	0	4	0	0	1	0	8	0	0
ANK3	6495	5144	4431	3984	2329	3949	2659	2976	2717	2938	2377	3531	10055	11726	4498	9753	4952	4210	4269	5936	5114	5918	5007	5737	12	1	51	52	321	1	4	78	2568	1705	985	2022	345	691	3	802	44	660	156	7	75	1	41	0	8
ANKAR	54	50	32	42	22	31	54	50	17	20	16	22	0	0	83	0	7	28	5	0	56	132	4	60	65	0	6	0	0	23	11	0	0	178	28	0	0	85	81	31	0	0	11	71	0	9	486	18	82
ANKDD1A	10.01	8	5	8	12	21	26.12	10	30	14.98	6	4	0	0	160	1.01	5.33	10	2.97	0	0	4	0	40.14	0	0	2	0	0	0	0	0.92	2.15	5.27	80	17.87	0	21.76	20.75	0	7.34	6.77	0	2.22	0.97	0	1	1.02	6.4
ANKDD1B	28	3	10	11	3	0	2	12	1	14	3	0	0	0	0	0	0	0	1	0	14	0	0	0	0	1	36	7	8	0	0	0	0	0	0	0	218	120	0	392	101	1	13	206	0	100	0	0	0
ANKEF1	177	176	203	183	110	155	194	121	101	196	92	135	445	113	409	793	237	86	234	514	502	323	259	491	2	181	2	0	0	2	2	187	0	31	58	335	45	0	0	190	0	190	0	25	228	0	0	77	0
ANKFN1	0	8	2	5	0	6	0	1	0	1	0	6	0	0	0	0	2	0	0	0	0	0	57	0	0	0	0	0	0	0	0	0	0	0	0	0	0	0	0	0	0	0	0	0	3	0	0	2	0
ANKFY1	97	249	218	176	169	291	216	251	279	356	216	222	737	268	148	476	249	299	458	3	400	364	61	836	2077	568	831	693	563	650	449	261	220	39	259	152	538	379	1012	439	382	6	706	258	788	330	1053	318	124
ANKH	2005.22	1681.64	1629.77	1031.33	825.61	1136.68	1293.56	1541.55	1163.66	1362.55	729.94	923.12	1362.97	3166.11	918.99	967.3	2553.95	2222.65	2027.13	1718.9	2616.74	2919.84	2049.23	3351.38	3.07	166.05	46.55	23.08	39.79	13.72	31.4	352.23	818.75	498.19	468.97	602.69	963.2	540.63	939.84	425.75	1990	560.34	433.19	1230.7	384.44	2.92	6.17	54.6	0
ANKHD1	154	100	29.03	94.6	8.79	4.13	15.38	36.41	43.29	95	8.8	0.87	0	0	0	173	92.6	0	0	187.09	0	43.74	8.89	40	2588.23	3058.81	2038.08	2343	2946.41	2274.34	1659.98	1502.27	180	463.51	702	479.86	5438.07	2533.75	4219	5560.7	4083	837.9	3467.52	3612	3709.83	955.2	231	2364.11	890.57
ANKHD1-EIF4EBP3	0	0	19.09	3.54	43.54	66.2	46.32	58.02	60.87	0	67.33	107.81	0	0	84.6	0	111.13	3.18	89.66	128.91	158	2.43	34.02	0	740.98	50.1	220.44	0	679.87	138.6	152.28	8.33	0	178.49	0	174.12	828.94	559.04	0	495.93	0	5019.76	297.21	0	967.85	164.96	0	1184.64	1273.2
ANKIB1	1701	1576	1313	1123	522	956	720	854	754	1013	676	938	30	2084	352	816	1807	737	1252	1308	733	1689	742	836	901	681	394	513	198	826	186	1376	211	186	23	774	770	2946	851	2932	2031	1710	709	923	1424	726	1101	1586	739
ANKK1	0	0	0	2.02	0	0	0	0	0	0	0	0	0	0	0	0	0	0	0	0	0	0	0	0	0	0	0	0	0	0	0	0	0	2.27	1.03	0	2	1	0	0	0	0	2.29	5	1	0	0	0	0
ANKLE1	7.44	10.69	4.38	17.41	3.97	6.69	15.82	12.85	11.31	11.06	19.72	17.56	19.41	4.35	6.03	11.06	12.17	10.97	7.96	26.04	14.99	24.65	8.74	40.72	76.91	15.54	44.73	25.83	16.02	9.27	122.34	18.44	54.22	30.06	16.14	18.39	101.73	85.49	76.8	160.41	32.08	93.99	10.79	343.37	39.17	70.98	12.52	58.88	102.1
ANKLE2	945	858	814	957	989	1114	1213	1306	1262	1461	968	1010	532	3372	496	1446	1150	950	800	1392	975	791	983	1563	32	41	88	332	150	53	79	108	365	595	410	431	478	86	1	351	160	10	14	4	93	111	1	97	186
ANKMY1	0	0	1	22	8	12	14	11	22	18	23	28	368	0	54	0	19	25	29	0	0	0	16	1	0	2	0	0	0	0	0	0	3	0	11	4	0	0	0	0	0	0	0	0	0	0	0	0	97
ANKMY2	232	108	209	308	278	323	227	310	257	304	288	286	8	1052	81	165	595	733	805	469	488	946	426	985	82	151	339	276	58	0	67	736	429	665	271	724	546	49	456	728	209	95	92	993	168	58	65	71	106
ANKRA2	342	749	414	187	192	200	247	308	169	191	233	241	0	64	2	1141	237	341	11	116	354	348	379	568	167	7	61	53	5	10	12	78	335	450	276	47	188	219	154	189	392	26	0	0	160	10	1	103	78
ANKRD1	0	0	0	0	0	0	0	0	0	0	0	0	0	0	0	0	0	0	0	0	0	13	0	0	0	0	0	0	0	0	0	0	2	4	0	0	0	0	0	0	0	0	0	0	0	0	0	0	0
ANKRD10	5752	4998	4208	1478	1419	1617	2256	2365	1929	2022	2732	2918	2255	2146	642	978	5077	2690	2437	2792	2590	3293	2050	2868	193	654	328	642	865	614	139	316	2202	1886	201	750	720	1643	1034	2407	1486	2426	689	3018	901	178	163	457	199
ANKRD11	5796	6451	5427	3333	2924	5815	2612	3327	3801	4731	3001	3811	6062	5450	1865	4260	2905	1412	968	2576	2646	2617	2501	1910	748	3166	569	1808	1525	181	306	275	1738	341	676	1518	1710	2662	1918	980	3436	3516	1055	1036	1554	931	475	2563	2836
ANKRD12	1257.76	1148.2	788.06	1413.2	603.01	799.29	825.09	884.25	754.51	769.87	724.24	1106.52	1413.9	1175.49	1325.72	662.57	500.26	671.48	678.84	375.81	427.58	562.78	418.41	1154.58	2751.74	3052.62	1448.44	3430.95	1362.07	2282.72	1538.34	1846.78	1205.12	1993.72	972.91	1518.48	3781.73	3531.68	1299.3	2483.41	2339.32	2236.16	1891.4	3513.19	4461.95	1462.75	1158.67	4561.01	2412.96
ANKRD13A	1069	1010	873	1694	1939	2583	2343	2466	2826	3067	2289	3051	3137	4889	1368	2204	3838	5849	4294	6434	4320	4437	2777	4834	392	372	213	483	353	30	200	573	1386	3028	867	1056	2201	680	476	1126	1087	285	1202	605	891	392	34	489	536
ANKRD13B	66	22	36	116	59	109	136	176	122	106	91	98	28	7	3	298	220	9	43	26	130	133	114	144	0	21	0	11	0	0	0	0	36	37	30	4	59	32	0	25	155	17	0	0	2	0	0	21	0
ANKRD13C	76	172	79	110	155	158	112	159	154	86	152	157	29	346	526	279	115	265	156	122	296	590	165	178	888	135	280	1014	315	320	334	1461	332	493	343	335	419	404	730	1470	1223	169	546	1091	494	90	1	390	156
ANKRD13D	15	25	28	8	9	15	10	22	24	14	32	11	0	0	0	0	16	0	7	8	10	5	102	45	0	0	74	0	3	0	0	0	163	19	7	0	3	0	0	48	3	24	3	0	22	0	0	92	71
ANKRD16	85.98	82.27	53.28	39.33	28.29	34.4	36.22	34.09	45.75	32.56	33.7	3.47	4.65	14.22	4.05	0.18	186.93	15.69	77.24	7.9	2.03	4.21	5.55	30.38	6.42	10.06	22.57	4.23	21.23	1.54	5.17	0	3.02	10.58	8.62	3.54	7.92	2.54	4.45	11.08	4.86	17.93	7.27	2.25	11.94	2	3.67	0	0
ANKRD17	10683	9539	6794	6091	5621	9013	9407	13006	12664	15814	11677	16018	8761	11281	5211	5788	4799	4610	4037	7219	6542	9916	5312	6624	2067	4035	1854	2024	1487	2873	2453	4279	2511	2374	1996	2205	2324	2940	1774	5427	7192	7611	4060	2737	3172	789	77	2336	985
ANKRD18A	9.61	31.23	13.75	18.63	13.75	35.44	14.7	34.81	19.09	30.12	17.87	35.54	49.76	76.99	8.23	87.02	56.64	22.65	49.24	34.97	7.69	26.03	9.55	11.18	3.85	26.25	21.55	76.32	18.41	17.33	2.76	32.56	0	107	8.58	2.4	85.26	106	6.17	24.76	43.95	49.76	0	6.96	0.87	15	49.68	59.64	12.11
ANKRD18B	54.35	88.62	84.06	72.35	71.76	115.96	61.42	78.17	98.46	77.74	65.69	72.29	176.36	279.39	89.94	259.66	17.75	143.25	187.31	49.03	59.61	103.92	64.44	76.82	36.79	15.15	25.18	252.14	48.85	40.92	8.21	64.38	0	134.49	33.35	22.63	318.07	168.01	1.53	117.82	119.8	171.6	28.51	26.04	391.92	82.82	342.49	136.2	166.68
ANKRD18DP	8	50.09	20.09	23.53	16.88	1.99	3	10.04	4.39	2	13	5.09	0	0	0	4.04	0	7.09	5.06	6	3.05	0	0	0	1	3.67	3.12	15.55	1.06	3	0	3.06	0	8.71	1.09	0	14.17	19.94	0	0	4.18	2.32	0	0	39	0	15	7.46	4.03
ANKRD19P	27.05	51.16	42.95	11.17	10	23.99	9.1	8.56	15.99	10.93	11.59	8.01	78.32	92.98	1	156.07	575.2	30.02	114.51	20	33.65	82.04	76.02	5	7.33	2	3	17.56	7	0	8.03	4.96	4	28.98	262	102.05	73.01	448.22	5.03	99.79	175.83	67.07	34.67	2.82	47	11	21.96	36.01	21
ANKRD2	0	0	0	0	0	0	4	14	26	15	6	5	0	0	0	0	0	2	1	0	0	0	0	0	0	0	0	0	0	0	0	0	0	0	0	0	0	0	0	0	0	0	0	0	0	0	0	0	0
ANKRD20A1	139.51	116.01	117.59	118.81	66.44	82.89	174.39	166.53	46.21	143.56	114.57	141.59	856.92	582.98	61.21	248.31	404.43	97.23	24.86	0	224.54	214.45	0	56.46	155.72	385.61	238.67	859.25	650.36	438.48	367.13	493.92	310.66	575.78	213.84	318.3	239.29	101.45	282.2	540.16	41.47	355.45	544.82	351.57	0	632.64	850.17	401.46	257.8
ANKRD20A11P	0	1.96	0	0	0	1	2	0	2	0	0	0.71	19.81	109.98	1.37	0	9.55	0.94	34	9.99	5.17	0	6.84	0	2.42	6.18	0	21.16	6.08	0.71	1.62	10.48	0	0	0	1.03	0.34	79.23	4.02	25.19	12.16	2.01	12.95	0	108.04	0.44	4.35	41.22	0
ANKRD20A12P	93.12	158.64	155.79	192.96	143.98	153.92	222.76	235	235.15	202.42	105.84	104.61	1509.77	1294.99	466.63	1055.91	995.12	178.03	863.46	191.6	500.02	633.62	436.42	401.25	603.45	966.05	567.7	1538.06	1071.43	916.38	670.32	1386.82	950.74	1440.95	611.65	658.74	616.27	1292	659.13	1356.64	481.93	554.14	756.24	144.97	1666.19	829.08	2964.12	1139.19	840.97
ANKRD20A19P	1.99	3	1	3	2.8	0	6.4	4.12	3.84	0	0	0	0	0	0	0	0	0	0	2.02	1.74	0	0	0	2	99.15	203.89	0	7.01	39.01	1.07	122.03	145.56	3.23	1	121.15	63	9	32.01	141.98	3.08	5.01	193	1	2.03	11	5.02	1	42
ANKRD20A2	71.89	45.55	82.15	43.75	4.49	21.35	18.68	0	19.55	63.96	0	20.4	0	133.34	151.53	30.9	62.03	7.09	4.66	0	15.84	14.27	0	5.16	3.47	75.68	37.51	171.03	108.65	86.56	11.3	7.45	34.41	9.13	124.42	75.41	0	0	0	58.24	0.17	0	0	0	0	50.91	92.37	23.44	88.24
ANKRD20A3	27.43	18.29	45.72	91.44	82.3	45.72	100.58	130.77	137.16	91.44	18.29	9.14	0	0	0	0	27.43	274.34	329.18	293.26	36.58	91.44	157.13	228.6	64.01	0	0	54.85	0	54.76	0	0	0	0	36.58	18.29	0	393.21	0	18.29	292.62	9.14	0	0	514.23	9.14	0	0	0
ANKRD20A4	85.54	120.74	97.97	34.2	13.2	25.79	20.35	15.97	45.91	48.62	11.22	8.14	212.23	317.76	150.94	102.8	37.48	42.06	165.13	46.57	67.81	0	50.17	75.71	177.22	41.84	172.77	663.22	571.97	115.58	60.86	177.93	105.07	134.68	167.4	138.2	64.56	21.66	11.16	223.2	2.28	129.38	167.48	0	1007.48	57.81	543.6	495.39	204.41
ANKRD20A5P	125.98	122.84	111.3	208.83	102.41	91.1	193.14	212.06	119.86	185.36	157.76	180.92	649.73	750.73	277.69	434.24	496.29	389.25	393.76	309.54	260.8	253.7	160.85	237.79	270.4	219.4	148.73	401.48	347.24	351.4	222.57	368.46	322.5	467.53	186.25	209.59	333.96	447.62	257.34	466.15	183.38	409.71	253.34	176.83	442.2	510.67	901.21	339.06	126.79
ANKRD20A8P	21.12	45.53	46.03	26.75	47.51	45.29	58.3	69.88	96.6	52.6	21.1	38.4	382.08	183.36	139.95	43.78	146.27	14.07	184.56	14.03	10.36	30.27	45.16	74.05	184.89	203.42	109.47	578.83	27.75	349.1	102.19	313.14	70.78	187.79	112.29	71.44	26.61	6.84	14.12	89.7	3.73	163.33	13.78	9.44	212.78	119.14	158.27	305.47	39.66
ANKRD20A9P	121.82	147.16	135.42	251.8	161.12	162.49	179.32	251.16	152.69	160.3	213.25	252.9	1012.31	616.77	303.5	538.82	1068.26	590.29	1009.41	578.17	406.64	424.01	446.66	500.45	1479.39	1010.47	995.88	1468.44	800.39	1232.57	706.06	1131.66	1278.76	1478.85	788.5	823.65	1309.83	1104.84	1722.33	2308.7	1926.16	1754.39	1220.08	1179.95	1744.81	670.18	1423.64	1660.3	883.93
ANKRD22	96.13	110.33	67.19	20.7	5.34	65.33	228.7	268.53	91.03	119.27	349.09	441.2	261.45	125.99	114.21	55.24	4.54	0	183.66	29.53	0	1	22.66	0	0	5.56	3.94	0	0	0	0	0	324.51	114.13	339.14	92.73	0	0	0	0	21.27	0	65	0	0	0	0	1	0
ANKRD23	0	0	2	0	0	0	0	1	0	1	0	0	18	0	0	0	123	1	0	1	0	0	0	0	0	0	26	0	0	0	8	0	0	0	1	51	0	0	36	0	2	0	0	0	0	0	0	0	3
ANKRD24	2	13	14	4	14	24	13	19	8	63	21	43	0	0	0	0	189	2	76	1	96	133	11	0	0	0	0	0	0	0	0	0	0	110	64	0	0	0	0	0	0	0	0	0	0	24	0	0	0
ANKRD26	1860	2087	1472	1513	725	1070	1227	1635	1384	1197	805	1034	817	1868	1139	936	356	399	455	165	338	518	167	277	516	793	642	1835	2027	195	512	345	614	1345	350	673	274	788	262	412	165	158	429	183	3649	2029	676	1462	813
ANKRD26P1	75	162	128	192	74	184	121	127	238	113	121	131	0	1343	219	1	81	60	19	2	22	85	180	202	27	153	0	0	120	1	10	0	61	244	2	76	73	27	298	54	526	7	340	156	180	120	95	465	67
ANKRD26P3	0	0	0	0	0	0	0	0	0	0	0	0	0	0	0	0	0	0	0	3	0	0	0	0	0	0	8	1	149	0	2	26	0	0	0	0	0	0	0	0	0	0	0	0	3	0	122	237	0
ANKRD27	120	145	78	524	665	873	730	726	611	627	869	937	2498	1689	59	369	657	1427	1098	1829	1296	573	1231	1813	80	27	31	203	2	28	7	0	465	644	62	227	221	0	336	283	61	2	346	281	1042	58	0	277	166
ANKRD28	145	146	97	162	82	122	104	87	124	111	151	191	26	1	21	433	146	341	230	345	133	110	199	457	585	284	361	425	441	562	361	841	874	48	299	751	295	858	4	178	704	113	0	42	395	58	1	565	377
ANKRD29	0	0	0	0	0	0	0	1	0	0	0	0	11	0	0	0	89	1	0	0	0	0	0	0	0	0	0	0	0	0	0	0	0	0	0	0	0	0	0	0	0	0	0	0	0	0	0	2	0
ANKRD30A	5.02	86.98	81.76	25.53	24.31	71	8	9	53	72.17	82	103	1	13.98	196	1.24	293	10.28	6.72	22.52	285	112	76	168.55	41.49	28.17	81.45	347.02	251.36	349.46	58.84	386.07	120.82	28.52	11.47	0	228.59	234.94	195.26	674.35	118.84	29.84	132.29	40.42	620.94	60.65	664.79	74.92	101.38
ANKRD30B	5.98	4.02	2.24	0.47	1.69	0	2	2	1	2.83	1	1	0	18.02	0	1.76	0	0	32.18	11	5	0	0	2.45	14.02	8.84	20.82	8	8.42	15.89	23.11	24.14	14.18	25.17	7.53	0	56.31	84.68	67.52	209.39	19.11	2.13	63.25	0	31.72	15.03	0	6	14.37
ANKRD30BL	1	3.18	0	0	10.34	16.62	1	0	0	13.18	10	0	0	0	0	0	0	0	0	0	0	0	0	36.99	0	3.08	2.03	8.01	0	0	0	6.02	0	1.99	1	15	65.97	0	98.09	0	0	3.95	0	0	14.79	0	43.24	0	0
ANKRD30BP2	0	20.79	7.04	5.45	3.88	8.92	8.27	6.87	6.26	9.92	3.43	2.99	0	4.95	3.29	0	17.32	5.57	43.54	124.49	1.19	7.35	3.27	2.61	8.04	13.37	43.77	0	6.25	6.7	2.05	11.18	6.89	16.1	6.31	10.29	127.94	23.08	52.05	53.88	25.23	5.84	13.9	6.99	21.31	1.21	39.91	3.4	0
ANKRD30BP3	0	0	0	0	0	0	0	0	0	0	1	0	0	0	0	0	0	4.72	4	0	0	5	0	0	22.16	12	42.88	35.3	8.22	70.01	27.04	35.78	0	5.8	0	0	91.47	104.38	60.15	248.24	8.06	12.03	56.46	15.58	17.26	21.31	0.59	11.07	24.25
ANKRD31	151	123	151	33	15	52	10	43	17	15	58	104	0	0	345	0	0	0	181	101	94	29	47	49	0	0	0	0	0	0	0	0	0	260	0	0	0	80	0	0	0	0	0	0	0	0	34	76	0
ANKRD32	7131	6912	5369	5238	2211	4252	3900	4161	2700	3366	2351	2677	909	1819	341	1040	891	368	391	527	567	929	363	775	1419	1486	624	1531	881	1374	464	1308	960	902	274	234	1481	594	3689	1722	2416	2525	333	1980	3086	885	823	1516	952
ANKRD33	0	0	0	0	0	0	0	0	0	0	0	0	0	0	0	0	0	0	0	0	0	0	0	0	0	0	0	0	0	0	0	0	0	0	0	0	0	0	0	0	0	0	0	0	0	0	0	13	0
ANKRD33B	17	24	21	22	35	69	66	76	26	61	43	29	0	4	202	0	100	3	46	2	206	304	179	290	17	74	310	139	367	119	125	76	36	22	23	99	0	475	297	1	561	1268	13	258	433	13	17	361	1
ANKRD34A	0	0	0	5	1	6	3	9	4	10	0	0	0	0	0	0	0	0	56	1	0	0	0	0	16	0	0	0	0	0	0	0	97	0	0	0	0	0	0	0	0	0	0	0	0	0	0	34	4
ANKRD34B	0	0	0	0	0	0	0	0	0	0	0	1	0	0	0	0	25	0	0	0	1	0	0	0	0	0	0	0	0	0	0	0	5	11	4	2	0	0	0	0	0	0	0	0	0	0	0	0	0
ANKRD34C	7	14	5	8	10	9	29	25	53	77	7	27	0	0	211	0	0	0	27	0	88	0	66	0	0	0	0	0	0	0	0	0	0	0	0	0	0	0	0	0	0	0	0	0	0	0	0	0	0
ANKRD34C-AS1	0	0	0	0	0	3	0	0	0	0	0	0	0	0	0	0	0	0	0	0	0	0	0	0	0	0	0	0	0	0	0	0	0	0	0	0	0	0	0	0	0	0	0	0	0	0	0	0	0
ANKRD35	0	0	0	0	0	0	0	0	0	0	0	0	0	1	0	420	0	0	51	0	62	0	0	0	255	199	259	502	508	76	185	82	1177	775	385	590	1771	1155	1054	1088	649	271	1021	751	542	143	6	443	87
ANKRD36	223.62	364	283.78	168.41	50.49	146.8	50.87	47.17	172.52	141.53	56.95	81.75	2214.45	203.38	22.74	0	306.95	7.91	15.51	22.18	25.83	397.38	20.45	1.71	168.54	349.77	238.96	666.82	1198.67	382.15	366.7	689.46	339.78	242.83	141.67	75.45	393.52	120.99	8.68	359.7	900.08	614.21	326.58	599.96	53.88	340.21	158.03	369.55	153.52
ANKRD36B	2267.29	1376.36	1484.65	798.67	135.15	197.96	489.82	504.64	268.69	445	329.56	576.77	2602.88	3129.01	2303.68	783.98	812.52	484.8	340.15	472.1	408.28	133.8	155.1	498.91	2103.87	1134.48	1037.51	1454.81	727.62	797.52	1147.43	1076.54	2194.47	2539.2	1844.04	1615.89	2480.32	2086.05	1122.92	1756.63	1175.72	1084.69	1313.15	836.51	2385.6	472.35	2839.07	2406.2	1313.77
ANKRD36BP1	74	228	78	318	84	186	125	185	95	146	314	230	0	551	1	483	161	256	0	0	5	0	0	84	0	0	0	0	0	0	0	0	0	3	11	0	0	0	0	0	0	0	0	0	0	0	0	0	0
ANKRD36BP2	298.86	205.83	180.96	143.53	16.41	32.43	107.77	101.74	40	77.22	62.99	74.01	378.77	321.41	255.38	96.06	128.02	92.37	119.81	92.46	44.31	33.75	35.87	32.45	25	117.52	151.69	168.97	60.88	155.97	150.85	92.12	305.98	367.81	192.88	255.85	547.25	362.92	306.25	342.16	262.37	143.52	197.7	112.27	174.38	78.64	194.58	165.24	90.33
ANKRD36C	3007.39	2104.65	2147.42	1323.68	150.13	139.36	759.39	658.39	361.73	605.12	357.5	616.65	4688.7	3426.64	2108.23	1083.85	676.56	726.02	240.68	355.9	170.14	168.6	213	235.04	206.95	669.69	565.53	599.85	712.31	654.86	428.39	316.42	2889.13	3019.2	2282.85	2004.73	3047.06	3457.06	1351.85	2588.82	1576.7	1238.28	1704	1682.88	1471.65	1028.61	2982.46	1304.46	1101.75
ANKRD37	12751.4	7842.77	5655.13	2226.27	941.2	2047.44	1153.55	1624.89	1207.08	1279.01	2523.46	2953.54	685.23	1512.82	40.04	663.09	1010.5	511.98	1031.48	1667.19	1573.03	1651.42	1049.79	1325.78	1450.36	1398.7	2424.54	2500.7	2978.98	998.84	1402.42	1586.52	847.42	747.01	1212.7	163.06	3425.86	5144.81	2722.1	4575.69	6336.61	7433.69	3399.14	5257.87	416.05	1257.43	138	1268.89	1265.76
ANKRD39	134	196	153	50	49	48	42	69	7	20	34	50	0	196	2	47	84	46	150	1	77	1	0	23	125	3	52	0	197	5	104	113	76	23	215	29	841	52	187	64	178	69	10	284	0	53	0	64	96
ANKRD40	444.85	801.35	633.64	415.13	355.9	472.19	390.55	454.99	397.38	478.95	450.4	537.52	1548.84	993.7	298.25	1511.57	579.18	420.33	757.24	729.61	1139.59	540.93	489.88	863.08	854.84	815.58	309.01	2268.84	1095.98	1315.57	640.23	281.74	216.78	113.99	268.6	286.58	902.15	759.1	1133.77	627.41	474.52	1034.47	890.2	1226.19	1524.82	738.41	11.08	1576.3	1091.16
ANKRD42	397.87	588.79	410.79	669.69	716.95	773.67	865.9	717.59	586.79	645.39	625.2	646.02	925.36	1287.14	299.99	1663.28	460.32	986.36	526.77	1015.02	649.44	976.61	637.36	879.62	309.57	636.36	203.22	1226.79	794.51	346.95	664.86	839.31	84.82	657.44	771.53	440.86	737.26	1821.74	34.63	726.82	682.41	91.59	72.14	33	233.04	280.13	567.51	301.33	366.02
ANKRD44	924	520	723	224	367	364	172	142	247	201	255	217	282	833	44	466	430	321	32	84	410	410	337	111	7	25	7	0	0	0	0	0	224	33	90	8	0	0	0	12	0	1	0	0	0	0	0	25	0
ANKRD44-IT1	0	0	0	0	0	0	0	0	0	0	0	0	0	0	0	0	0	0	0	0	0	2	0	0	0	0	0	0	0	0	0	0	1.93	0	0	0	0	0	0	0	0	0	0	0	0	0	0	0	0
ANKRD45	96.97	201.38	229.08	290.14	301.33	363.61	260.45	312.12	297.72	377.81	389.38	311.93	773.57	744.4	451.3	411.34	1675.6	770.1	535.43	1205.66	1027.64	1370.45	677.65	1745.19	126.19	2.24	0	1.05	0	0	2.05	2.82	308.47	281.21	116.37	202.19	443.66	5.06	73.04	808.77	197.81	4.05	169.63	222.57	0	2.06	927.61	28.51	28.55
ANKRD46	1075	1582	1021	1634	1443	1380	1385	1388	1124	1193	1632	1720	2701	1232	1697	1000	768	2863	1850	3023	1958	2398	1625	1895	4	301	8	28	18	0	22	240	1067	133	333	230	149	19	353	270	169	11	0	1	85	42	0	5	0
ANKRD49	202	97	97	357	362	485	447	463	319	530	240	263	571	260	400	536	30	89	189	305	251	211	256	482	352	81	83	681	368	111	300	482	46	161	17	111	32	6	7	584	28	7	374	0	11	151	258	90	97
ANKRD50	89	81	123	50	49	71	65	76	22	89	79	58	0	549	3	0	300	484	101	6	88	0	19	3	2227	1070	2200	1753	1244	1358	516	2074	2237	2034	1043	947	782	1137	1582	3616	1493	2875	1791	3795	800	564	169	858	140
ANKRD52	11	15	16	43	21	45	81	133	65	119	58	88	0	44	2	0	132	39	165	53	33	282	177	82	2	171	70	5	236	46	235	306	5	4	66	41	36	120	298	219	178	8	525	128	21	1	0	51	9
ANKRD53	0	0	0	2	5	2	4	7	3	2	0	0	0	58	1	0	42	0	131	3	30	11	74	0	0	69	12	120	0	0	0	0	0	0	0	89	0	0	0	178	15	0	0	0	0	0	0	0	0
ANKRD54	74	66	72	34	18	88	47	66	102	88	77	106	0	1	306	212	22	138	192	95	288	33	111	349	438	197	360	158	483	440	306	856	364	121	140	56	504	148	1140	605	886	1022	584	538	919	142	0	628	177
ANKRD55	0	0	0	0	0	1	0	1	0	0	0	0	465	326	33	1	0	0	0	0	0	20	0	0	0	0	3	0	0	0	0	0	0	0	0	21	0	0	0	0	0	0	0	0	0	0	0	0	0
ANKRD6	2036.95	1590.94	1567.56	2001.78	1977.24	2408.83	1924.79	2396.46	2545.18	2730.1	2412.09	2749.86	5755.51	6826.98	3904.27	5756.41	4638.53	3661.88	4187.97	5918.03	4851.24	5375.87	4981.82	7347.11	2	468.11	14.27	630.86	14.01	88	9	6.21	3524.86	2819.85	1112.94	1876.47	679	61.5	49.26	1333.84	544.97	1798.18	190.19	1.93	25.2	0	210	142.9	6.03
ANKRD60	16.57	26.44	17.1	15.69	22.24	7.07	30.02	30.06	17.59	96.84	20.95	38.17	48.05	8.93	9.6	22.13	27.93	9.63	12.26	10.65	19.7	25	8.29	10.28	19.24	15.07	15	16.74	9.18	6.69	11.6	6.97	32.46	34.37	30.11	43.45	89.69	48.78	34	39.13	35.53	16.17	33.55	41.88	9.4	4.25	23.54	18.71	6.88
ANKRD61	0	0	0	0	0	0	4	0	0	0	0	0	0	0	0	0	0	0	0	0	0	0	0	0	0	0	0	0	0	0	0	0	4	0	0	0	0	0	0	0	0	781	0	0	0	0	0	41	0
ANKRD62	5.9	6.64	4.82	7.99	8.81	12.01	9.83	9.7	17.13	29.33	18.65	22.12	14.32	22.1	10.18	3.21	15.84	12.11	28.22	2.86	23.68	6.09	10.69	6.26	13.16	164.18	54.83	543.03	331.65	17.42	62.94	88.78	559.92	250.41	263.91	168.66	113.2	70.43	481.11	739.5	210.02	46.72	33.65	430.61	488.4	181.85	651.53	574.55	236.96
ANKRD62P1-PARP4P3	22.22	23.23	27.26	3.17	15.76	12.17	12.65	12.54	14.19	14.21	38.82	22.33	7.17	33.89	0.97	18.27	17.58	22	0	0	22.01	13.85	7.81	2.29	0	19.37	12.33	8.33	68.58	2.62	1.78	7.66	13.93	83.18	112.19	2.21	0	0	57.69	91.82	37.8	0	1	27.57	1.89	0	218.73	106.16	1.1
ANKRD63	0	0	0	0	1	0	0	1	0	0	0	0	0	0	0	0	0	0	0	0	0	0	0	0	0	0	0	0	0	0	0	0	0	0	0	0	0	0	0	0	0	0	0	0	0	0	0	0	0
ANKRD65	8.84	2.01	4.4	10.7	13.21	22.61	6.04	16.6	7.16	14.69	13.56	11.4	44.45	16.73	0	17.72	0	12.79	7.52	5.99	14.36	17.39	10.43	22.09	3	6.48	20.92	16.92	22.78	10.92	0	19.62	9.62	14.73	26.28	8.79	25.52	20.65	40.08	26.16	47.1	41.5	15.26	72.98	42.91	3.52	8.69	25.89	9.31
ANKRD66	0	0	0	0	0	0	0	0	0	0	0	0	0	0	0	0	0	0	0	0	0	0	0	0	0	0	0	0	0	0	0	0	0	0	0	0	0	0	0	0	0	0	0	0	0	0	0	0	0
ANKRD7	444	474	424	150	139	248	196	174	144	180	126	234	898	455	378	556	632	291	439	157	506	211	560	274	0	91	6	1	53	2	90	168	489	312	114	313	155	229	556	229	1	7	282	60	62	0	0	0	0
ANKRD9	0	0	0	0	1	0	1	0	0	0	0	0	0	0	0	0	0	0	0	0	0	0	0	0	0	0	0	0	0	0	0	0	0	3	0	0	0	0	0	0	0	0	0	0	0	0	0	0	0
ANKS1A	1078	1062	916	3328	2579	3482	2661	3195	3368	3548	3735	4996	2662	2676	1602	2655	3101	2539	3159	4069	4310	4037	3597	4416	296	881	141	356	316	221	102	102	604	424	304	377	664	1607	828	689	92	496	352	6	346	284	19	146	241
ANKS1B	597.42	265.76	186.49	146.94	121.29	321.73	166.69	178.78	123.08	191.48	110.27	119.36	306	1534	19	414	281.99	280	56	78	200	140	84	78	0	30	19	0	5.03	2	0	114	106.36	0	4	56	252.32	94.83	2	68	4	80	3	0	103	5	0	91	0
ANKS3	9	15	17	26	6	22	14	9	7	0	0	21	0	112	0	17	0	0	83	5	0	0	3	0	2	146	0	110	0	0	13	12	0	0	14	0	12	94	52	7	0	0	0	2	382	12	0	310	22
ANKS4B	190.24	139.3	142.56	402.01	552.77	601.54	461.87	426.04	486.8	671.05	526.04	677.82	429.17	1132.18	1771.96	1894.19	1769.74	1300.18	1362.18	1754.68	981.43	1028.54	1311.06	2109.63	52.53	33	133.62	32.46	22.43	18.2	16.44	32.63	180.92	379.28	197.25	217.73	305.33	54.1	38.69	126.78	560.93	115.31	522.09	81.67	8.83	71.99	19.12	8.62	0
ANKS6	162	114	107	117	161	233	192	228	384	287	208	208	575	78	150	563	30	147	246	782	242	337	275	333	236	49	158	0	17	15	48	0	0	40	56	32	41	37	0	104	134	2	0	5	271	5	227	27	2
ANKUB1	0	0	0	0	0	0	0	0	0	0	0	0	0	0	0	0	0	0	0	0	0	0	0	0	0	0	0	0	0	0	0	0	0	0	0	0	0	0	0	0	0	0	0	0	0	0	0	0	0
ANKZF1	803	635	506	274	200	329	321	352	358	366	384	641	1589	1738	245	222	1016	655	795	1176	1075	497	491	1047	2627	2369	1091	2560	1691	1959	1281	2579	6	36	292	422	3454	3010	2295	1675	2232	1910	194	1738	554	688	5	384	259
ANLN	4725.99	5234	2635	2321	2581	3285	4614	4020	3257	2953	3273	4356	7731	4493	1184	4679	4614	3980	2616	6451	4018	5518	2778	4925	897	207	334	2450	385	1395	842	1696	481	1246	469	228	907	1139	349	1970	1095	580	792	1561	244	396	2	675	498
ANO1	175	251	253	109	34	49	76	99	101	92	66	88	0	161	282	220	209	146	8	460	291	88	210	40	0	278	0	0	0	0	0	0	365	156	5	15	143	0	0	1	558	5	229	0	0	0	0	0	0
ANO1-AS2	0	0	0	0	0	0	0	0	0	0	0	0	0	0	0	1	0	0	0	0	0	0	0	0	0	0	0	0	0	0	0	0	0	0	0	0	33	0	0	0	0	0	0	0	0	0	0	0	0
ANO10	776	461	356	893	1272	1291	1784	1988	1513	1803	1311	1444	1115	487	289	1267	2191	1576	1541	1428	1719	2063	1713	2914	72	298	108	79	172	279	281	530	843	814	729	608	473	1333	975	920	307	1091	798	474	2	394	1	313	190
ANO2	0	7	5	0	5	12	0	0	0	0	11	18	0	0	0	29	0	0	6	0	0	0	33	0	0	0	0	0	0	0	39	0	0	0	0	0	0	0	0	28	0	0	0	0	0	0	0	0	0
ANO3	134	169	132	55	67	91	91	110	87	114	39	69	415	130	26	16	368	143	151	126	97	269	63	101	61	68	23	0	1	14	2	0	217	401	118	107	56	63	0	16	19	40	39	3	8	0	72	0	0
ANO4	42	49	37	70	107	159	44	38	35	95	63	64	700	204	141	141	9	66	241	577	256	193	38	341	19	0	146	0	25	124	0	2	0	178	19	10	350	356	1	147	241	2	84	0	47	75	238	2	109
ANO5	183	188	149	266	183	244	280	290	200	200	264	269	1112	361	855	242	224	393	247	246	467	121	303	277	22	73	79	0	11	0	13	25	137	120	89	173	53	0	2	179	35	10	4	10	6	0	15	8	111
ANO6	2132	3429.03	2613	2542	2597	3788.01	4133.64	4569.9	3452.08	2931	4738	5495	5526	5946	2955	1378	3385	4154.07	2663.6	5041	5130	4383	3800.81	5834	371	411.62	582	465	561.45	175.11	281	522	2587.7	1878	1200	2217.03	703	1705	561.05	1179	1551	2198.29	1071	573.89	382	64	1003.13	653	233
ANO7	179	151	164	148	68	189	189	198	189	244	149	300	413	0	578	219	577	144	212	312	301	342	206	589	0	0	0	0	0	118	121	35	116	106	2	120	0	46	0	73	0	18	0	0	0	4	0	0	2
ANO8	23	23	12	31	26	25	45	35	33	58	29	83	0	16	23	0	14	3	9	69	43	126	47	28	1	0	0	0	0	3	0	0	36	1	38	13	0	0	6	0	8	0	1	0	0	0	0	2	0
ANO9	0	0	0	0	0	0	0	0	0	0	0	0	0	0	0	0	0	0	0	0	2	0	0	2	0	0	0	0	0	0	0	0	0	5	0	0	0	0	0	0	0	0	0	0	0	0	0	0	0
ANOS1	47	62	45	52	55	154	102.65	127	135	140	205	207	3	1	138	65	99	74	185	631	155	30	207	197	120	9	22	9	0	0	25	46	65	21	70	4	88	112	2	106.98	0	6	0	0	1	20.76	0	0	0
ANP32A	220	290	223	269	170	125	161	242.78	213	293	357	483	403	2	167	63	283	13	314	45	286	17	27	111	0	0	3	0	0	1	2	2	55	8	6	20	1	0	0	0	0	4	0	0	87	27	22	93	1
ANP32A-IT1	14.11	14.83	12.71	22.55	25.03	24.51	43.16	32.39	35.65	37.9	22.27	23.82	68.27	53.51	31.98	28.02	18.61	17.76	18.52	16.53	11.75	24.95	76.29	23.74	10.48	11.08	8.44	14.29	12.16	11.63	4.14	4.54	39.03	41	21.88	39	76.38	49.28	25.07	46.37	28.5	8.28	26.96	27.26	89.48	2.8	18.31	12.81	0
ANP32AP1	0	0	0	0	0	0	0	8.22	0	0	0	0	0	0	0	0	0	0	0	0	0	0	0	0	0	0	0	0	0	0	0	0	0	0	2	0	0	0	0	0	0	0	0	0	0	0	2	0	0
ANP32B	8623	8784	6474	4969	3626	4729	4061	4374	3134	4320	2753	4102	2533	1945	1085	830	904	462	996	1017	1784	1659	965	1800	2941	1948	1891	7504	6583	5262	4161	4512	357	777	582	482	1847	1269	1559	1736	2077	2388	2703	4887	5144	4521	25	4963	7963
ANP32C	0	0	0	0	0	0	0	0	0	0	0	0	0	0	0	0	0	0	0	0	0	0	0	0	0	0	0	0	0	0	0	0	0	0	0	0	0	0	0	0	0	0	0	0	0	0	0	0	0
ANP32D	0	0	0	0	0	0	0	0	0	0	0	0	0	0	0	0	0	0	0	0	0	0	0	0	0	0	0	0	0	0	0	0	0	0	0	0	0	0	0	0	0	0	0	0	0	0	0	0	0
ANP32E	16	2	9	90	18	38	57	81	9	19	71	70	198	593	4	132	723	188	83	1	18	73	55	66	118	39	137	41	445	24	51	184	362	778	419	579	180	1136	90	205	282	28	112	4	369	9	1	206	158
ANPEP	0	0	0	0	0	0	0	0	0	0	0	6	1	0	0	0	0	40	0	1	0	0	0	0	0	1	16	0	0	0	39	1	0	0	0	15	202	0	0	19	0	0	2	0	5	0	0	6	268
ANTXR1	11	13	13	11	0	22	13	11	37	45	16	5	0	0	0	0	0	0	2	23	0	12	0	0	5	0	0	0	0	0	0	0	0	0	3	2	0	0	0	12	0	0	0	0	0	0	0	0	0
ANTXR2	0	0	0	1	5	2	0	0	0	0	0	0	0	0	0	0	0	0	2	349	0	0	0	0	132	2	0	0	2	132	55	92	67	0	3	51	296	25	89	51	520	27	1	0	55	0	3.22	47	0
ANTXRL	0	0	0	0	0	0	0	0	0	0	0	0	0	0	0	0	0	0	0	0	0	0	0	0	0	0	0	0	0	0	0	0	0	0	0	0	0	0	0	0	0	0	0	0	0	0	0	0	0
ANTXRLP1	0	3	0	1	1	0	0	0	0	0	0	0	0	0	0	0	0	28	0	0	0	0	0	0	0	0	0	0	0	0	0	0	0	0	0	0	0	0	0	0	0	0	0	0	0	0	0	0	0
ANXA1	0	0	0	0	0	0	0	0	0	0	0	0	241	0	2	0	0	0	2	0	0	0	0	0	0	0	0	0	0	0	0	0	0	0	6	0	0	0	0	0	0	0	0	0	0	0	0	0	0
ANXA10	0	0	3	0	0	0	3	3	1	4	0	0	0	0	0	0	0	0	0	0	0	0	0	0	0	0	0	0	0	0	0	0	0	0	0	0	0	0	0	0	0	0	0	0	66	1	0	0	0
ANXA11	697	490	339	793	495	611	592	833	948	756.99	508.78	836	893	144	539	60	1192	1029	381	738	1174	846	736	1057	4	252	93	0	39	897	33	63	712	639.74	116	240	1054	454	508	204	353	847	330	421	7	198	0	834	241
ANXA13	21	2	5	0	4	0	0	0	0	0	0	5	0	0	0	0	0	2	0	0	0	0	3	0	0	0	6	0	0	0	0	0	0	0	0	0	0	0	0	0	0	0	0	0	0	0	0	0	0
ANXA2	1.17	4.09	1	5.9	4.77	5	12.87	3.74	4	7.65	9.9	0	6	3	0	0	345.7	3	132.14	182	1	55	0	0	301	445	95.76	195.17	192.58	568	202.67	181	158.53	1148	205.08	509.12	1334.65	1217.59	825	956.78	100.78	2297	1351.42	1738.85	1884	437	8	1067	133
ANXA2P1	0	0	0	0	0	0	0	0	0	0	0	0	0	0	0	0	0	0	0	0	0	0	0	0	0	0	0	0	0	0	0	0	0	0	0	0	0	0	0	0	0	0	0	0	0	0	0	0	0
ANXA2P2	4.83	2.91	1	12.6	1.23	0	4.23	5.26	0	13.44	17.1	1	0	0	0	215	1.3	0	20.17	0	1	0	23.97	1	0	0	0.9	5.05	1.42	0	1.33	0	1.49	0	3.59	4.17	5	1.36	0	9.37	6.52	0	1.99	0.36	0	0	0	0	0
ANXA2P3	5	0	0	0	0	0	0	0	0	0	0	0	0	0	0	0	0	0	0	0	0	0	0	0	0	0	0	0	0	0	0	0	0	0	0	0	0	0	0	0	0	0	0	0	0	0	0	0	0
ANXA2R	0	0	0	1	0	0	0	0	9	0	0	0	0	0	0	0	1	0	0	86	0	1	0	0	130	81	8	173	2	0	0	0	80	13	177	82	58	0	0	12	0	467	0	0	39	1	188	58	0
ANXA3	0	0	0	0	0	0	0	0	0	0	0	0	0	0	0	0	12	0	0	29	0	0	0	0	0	21	4	0	23	0	0	0	63	4	5	10	128	20	0	0	0	0	0	0	4	10	0	0	0
ANXA4	343	278	249	186	47	85	120	110	165	101	94	99	0	416	166	0	153	325	294	159	188	421	524	459	0	0	28	0	51	0	0	0	3	0	34	0	0	0	0	0	198	1	0	0	51	139	0	0	97
ANXA5	269	321	353	122	265	401	8	13	73	29	302	363	325	669	173	596	76	1227	233	442	302	1406	273	479	1342	1547	1549	2162	859	3633	2133	2095	393	56	51	410	1577	560	2039	2749	1169	2047	1427	868	5571	1610	101	6447	4003
ANXA6	21	7	18	54	56	41	124	111	68	63	66	99	531	43	3	2	26	135	150	440	261	3	100	164	0	84	14	0	0	0	1	0	0	23	28	5	0	0	0	46	155	1	1	0	0	0	0	0	0
ANXA7	22221	24664	18562	14682	14599	13315	35195	38109	32088	35638	28373	35378	26036	17596	14586	12802	15604	16410	11640	23361	16111	19081	13407	18330	456	541	236	146	367	1128	362	997	1812	883	838	805	894	1214	1178	329	1069	73	1185	782	10	960	767	2147	1126
ANXA8	0	0	0	0	0	0	0	0	3	0	0	0	0	0	0	0	0	0	0	0	2	0	34	33	0	0	0	0	0	0	0	0	0	0	2	0	0	0	0	0	0	0	0	0	0	0	0	0	6
ANXA8L1	0	0	0	0	0	0	0	0	0	0	0	0	0	0	0	0	0	0	0	0	0	0	0	0	0	0	0	0	0	0	0	0	0	0	0	1	0	0	0	0	0	0	0	0	0	0	0	0	0
ANXA9	0	0	0	2	1	0	0	0	0	0	1	3	0	0	0	0	0	0	0	0	0	0	0	0	0	0	0	0	0	0	0	0	0	0	37	0	0	0	0	0	0	0	0	0	8	0	0	0	144
AOAH	1298	1378	1162	410	660	708	1104	931	782	846	624	724	1123	1047	682	781	1019	1222	962	1533	1498	1552	1304	1553	0	12	17	0	30	0	10	18	433	301	199	203	103	103	3	373	64	2	82	87	0	11	0	22	0
AOAH-IT1	0	0	0	0	0	0	0	0	0	0	0	0	0	0	0	0	0	0	0	0	0	0	0	0	0	0	0	0	0	0	0	0	0	0	0	0	0	0	0	0	0	0	0	0	0	0	0	0	0
AOC1	0	0	0	0	0	0	0	0	0	0	0	0	0	0	0	0	0	0	0	0	0	0	0	0	0	0	0	0	0	0	0	0	0	0	0	0	0	0	0	0	0	0	0	0	0	0	0	0	0
AOC2	407	160	115	224	177	223	160	179	232	242	263	364	0	0	394	24	118	2	167	214	359	386	71	222	1	106	6	20	0	1	27	119	97	1	67	70	2	235	0	1	7	2	0	9	18	0	0	65	0
AOC3	0	2	6	14	22	1	10	6	4	1	25	44	0	0	0	0	0	23	0	0	18	0	0	0	0	0	0	0	135	2	0	0	0	2	1	0	0	42	8	0	210	464	1	123	7	0	0	0	8
AOC4P	0	0	0	2	0	0	0	0	1	0	0	0	0	0	0	1	0	1	0	1	0	0	0	0	0	0	1	0	0	0	0	0	0	0	0	0	0	1	0	1	0	1.64	0	1.01	0	0	0	0	0
AOX1	397	684	435	663	454	906	518	670	603	665	589	706	2246	1627	116	1367	1890	994	1267	1468	822	1487	790	1300	80	242	348	162	2	24	51	230	916	885	802	530	341	25	0	199	184	9	0	16	1	68	1	60	181
AOX2P	0	5	9	7	11	15	0	6	0	9	0	2	0	0	1	0	0	0	0	0	1.31	0	1	77	0	0	0	0	0	0	0	0	15	0	0	0	0	138	0	0	0	0	0	0	319	0	0	0	0
AP1AR	13	18	6	17	16	15	12	0	0	8	8	1	0	0	0	0	125	2	35	14	0	0	4	0	4	0	5	60	43	0	1	0	20	93	242	97	1	781	1	45	0	566	196	2	17	11	6	52	32
AP1B1	29	28	27	60	68	100	61	75	117	120	70	154.96	147	163	2	0	13	341	163	161	79	369	139	289	305	217	183	415	219	172	622	552	64	13	143	16	402	144	572	266	228	92	4	285	279	249	11	348	592
AP1B1P1	12	10	4	9	10	2	15	4	7	11	1	7	0	20	1	0	0	0	24	0	0	0	7	25	0	0	0	0	0	22	0	0	0	0	3	0	75	15	0	0	0	0	0	0	0	0	0	0	0
AP1G1	416	403	445	843	869	1145	1047	1145	1224	1188	861	989	889	2157	832	759	1196	989	1101	1215	1034	1271	945	1899	5570	8286	2433	4662	3804	2812	1309	3330	1345	2672	620	1126	8038	6491	3532	6282	2691	5421	4587	7042	3232	1334	10	2071	1718
AP1G2	79	48	37	35.51	39.81	62.74	7.75	35	19.73	21.77	10.2	7.15	543.21	393	13	0	103	42	37	31	121	0	4.52	87	0	0	1	0	0	18	10	96	0	144	16	86	34	17	61	1.09	0	0	0	0	1	0	4	9	89
AP1M1	1437	1166	960	1228	1109	770	1323	1349	1513	1795	1494	2125	4470	7638	4361	4812	5181	3052	3552	4488	3278	3514	3136	6104	680	345	431	480	410	166	264	475	387	859	1143	480	1192	1614	1056	1333	1332	3635	779	1106	50	171	0	580	473
AP1M2	4301	4289	3541	1117	1146	1626	2132	2214	1706	1863	1366	2036	1313	4790	1909	1681	2577	3802	2842	2689	3811	2605	2522	3968	414	376	606	221	128	152	467	675	951	435	278	708	487	401	818	1193	1039	1668	98	1144	1223	175	1	629	305
AP1S1	71	113	53	33	54	43	89	74	84	88	108	96	13	28	8	4	211	14	158	154	45	20	74	61	11	1	0	15	6	8	0	2	148	29	93	36	16	10	27	4	9	2	14	371	2	1	0	5	0
AP1S2	1.68	1.07	8	10.72	1.91	6	1.26	3	17.23	11	18	5.24	3.74	30	15.88	0	28	3	2	0	29	11.42	0	3.8	179	146	414.74	193.28	220	104	77	764	375	145	282	147	26.46	23	44	349	88	82	128	7	13	93	0	181	53
AP1S3	108.23	121.67	81.07	223.58	161.46	162.53	198.39	199.84	186.5	188.45	163.7	211.89	73.16	41.03	53.5	61.85	197	214.27	119.69	30.61	94.6	266.38	76.03	146.9	118.71	111.43	88.85	68.95	133.46	72.32	53.72	45.3	116.83	191.79	122.57	107.55	317.61	135.18	132.01	97.46	176.78	179.61	163.85	164.74	361.43	232.38	66.64	93.4	360.31
AP2A1	39.29	26	38.89	54.48	61	129.25	131.29	119.61	65.39	169.22	105.9	100.31	173	343	81.08	560.75	277.89	320.84	487.5	247.73	351.33	418.64	405.38	519.96	10.38	12.19	22.4	13	5.95	9	33	22	307.99	120	70.53	128	144	16	0	309	0	114	0	0	0	8	2	52.71	15.87
AP2A2	87	84	76	239	277	274	356	367	360	437	307	346	34	502	142	290	77	138	264	353	418	56	239	902	102	160	40	36	0	44	12	113	121	259	127	129	2	0	778	77	366	402	165	286	16	3	2	60	89
AP2B1	982	1181	1067	1388	1682	2042	3848	3575	3760	4432	2981	4381.04	5683	6254	2379	2771	5973	10537	5939	7740	6360	6545	4488	7849	664	346	330	328	607	992	1243	1112	3935	3366	2565	1716	2018	253	12	1256	809	73	1822	517	2276	279	454	2460	1357
AP2M1	361	330	224	607	818	947	826	736	1096	1174	781	706	3601	3242	2000	2155	2431	2494	3032	4647	2552	2500	2459	2638	1318	910	1647	2077	3041	2467	1903	1783	1793	1012	986	346	980	2231	543	1697	945	951	405	896	6764	1949	112	5024	2176
AP2S1	269	175	148	136	147	166	149	143	113	226	96	166	52	361	345	478	75	390	404	24	307	403	335	366	887	868	576	886	863	886	787	817	148	276	68	215	988	618	1185	1133	1288	669	1002	576	1142	821	24	1835	1390
AP3B1	2424	2327	2123	1217	1339	2095	1357	1861	1759	2062	1127	1726	3493	2781	1010	3255	2832	3048	1900	2313	1724	2143	1510	2482	457	1294	741	518	265	1270	925	711	1325	749	284	598	884	683	475	398	780	1856	19	446	2026	747	520	1921	602
AP3B2	137	131	60	236	135	197	211	149	262	201	258	362	599	924	922	1456	1479	545	365	539	488	945	704	685	2	0	73	0	0	9	0	131	584	46	0	104	2	0	0	124	1	268	0	10	0	0	0	12	0
AP3D1	1577	1890	1530	1100	892	1311	1084	1550	1622	2251	1229	1579	3081	1936	2120	2513	2135	2321	1780	4039	3009	3555	1785	1577	611	482	65	819	114	167	480	394	1180	734	836	447	639	369	4	136	435	1906	55	290	1338	877	41	1459	927
AP3M1	323.74	305.22	212.41	788.8	629.59	1012.69	932.14	651.22	782.16	1024.77	656.35	689.45	1221.3	896.84	586.63	31.65	636.34	1383.3	783.63	707.53	1117.08	563.45	454.15	1234.79	177.93	167.99	76.99	735.64	67.17	171.2	821.63	780.29	261.6	471.71	219.82	155.95	367.4	995.52	657.16	510.88	129.53	126.52	273.87	577.8	47.64	222.02	151.44	978.82	677.31
AP3M2	1939	2059	2052	823	787	1052	1403	1329	1620	1609	987	1623	1071	380	873	1040	2132	1911	1637	2577	1812	1341	1580	1527	650	1177	407	1794	822	856	988	1713	7	470	64	0	298	1040	1957	675	1100	23	1	1531	624	296	1005	762	796
AP3S1	1252	1652	1245	844	821	915	1087	1098	1002	1138	1583	1522	2195	419	560	507	3211	1772	1033	2775	1708	2049	1070	1626	342	1022	1191	1991	1013	1464	678	2312	408	890	295	738	1450	1700	1419	698	2080	1803	781	2309	1817	951	34	2747	3787
AP3S2	75.09	0	0	114.51	135.05	173.12	132.74	168.77	208.53	274.28	143.01	267.01	98.82	640.64	126.13	679.47	681.01	410.38	348.61	853.43	279.83	113.55	100.58	158.46	333.85	448.65	324.72	281.03	546.72	453.38	615.38	198.65	114.56	91.97	35.59	0	164.82	945.21	61.79	139.27	14.85	554.32	878.88	0	704.8	583.03	12.76	517.44	842.47
AP4B1	789.2	410.63	426.57	364.21	308.23	214.74	623.45	674.98	193.14	352.32	417.91	467.69	566.19	26.79	1264.33	1020.44	1439.6	940.56	374.14	665.88	849.47	760	1015.83	1838.18	2163.03	903.46	928.71	1730.72	1492.96	637.88	1106.98	299.22	109.47	299.41	98.72	94.4	1200.4	1037.26	207.01	1053.49	1504.49	5761.78	2960.15	2037.11	414.74	552.07	3.06	867.21	989.32
AP4B1-AS1	35.71	26.92	11.37	31.53	36.09	25.15	56.03	60.72	44.15	79.26	52.73	50.75	108.32	38.22	35.8	56	80.61	46.28	52.71	52.54	38.17	36.47	42.54	47.94	111.59	83.65	60.85	84.16	51.7	55.26	109.4	60.83	181.74	192.91	129.07	122.58	298.4	390.1	135.14	224.09	297.29	553.97	254.38	384.06	194.21	34.95	31.19	59.61	67.35
AP4E1	56.19	54.66	36.29	106.87	64.12	57.68	64.02	103.02	89.17	87.94	70.31	91.45	61.59	65.99	45.56	32.82	93.07	18.07	41.68	38.27	95.77	18.22	44.69	27.35	144.48	174.24	337.07	860.42	639.39	271.43	74.52	724.03	110.57	182.44	70.63	181.44	776.51	400.88	416.82	449.83	565.85	701.99	104.64	892.97	80.01	516.07	67.46	473.76	436.83
AP4M1	29.75	30.6	16.38	16.69	23.73	35.91	12.49	25.94	7.26	31.1	18.99	35.18	3.06	0	29.93	0	25.24	6.12	8.21	9.1	9.12	0	8.1	3.06	1882.16	2480.92	1181.53	1340.2	2219.07	201.1	613.84	608.55	2198.52	1051.65	608.4	1133.72	3415.53	5145.56	3768.59	2566.3	5233.63	8061.96	710.72	7078.75	1842.74	317.91	4	1538.73	1033.36
AP4S1	10.79	3.3	8.81	15.45	7.03	10.19	26.42	27.01	17.34	26.73	23.21	22.94	14.94	17.31	13.29	16.32	17.24	19.93	11.38	18.87	30.59	19.72	8.69	6.48	28.46	24.16	13.99	16.83	12.84	30.4	16.57	9.04	150.85	40.43	38.8	81.17	83.87	44.14	52.99	47.41	54.57	32.2	20.31	46.36	21.56	49.72	22.85	23.43	80.96
AP5B1	13.65	6.83	3.27	13.1	5.1	20.06	30.33	30.36	23.45	44.12	19.82	32.27	8.9	16.45	0	11.18	100.38	4.09	13.61	12.05	12.2	12.41	9.91	52.65	130.64	13.89	57.08	27.03	47.13	15.66	131.45	16.34	231.19	47.12	147.87	80.03	54.05	78.07	53.49	26.75	36.47	33.26	147.25	217.48	21.11	23.98	5.76	46.57	11.58
AP5M1	216	147	130	278	322	254	227	334	339	250	232	234	1218	577	153	636	182	508	130	92	547	1069	284	432	379	113	307	426	131	297	441	261	84	177	252	284	195	414	54	923	125	683	424	1320	1025	143	38	55	103
AP5S1	816	766.1	1010.05	378.65	319.69	416	454.29	409.78	482.97	560.96	406.04	678.4	7	362.05	854.47	127	802.5	306.69	229.61	1008.99	380	201	264	760.97	438.92	172.82	678.38	258	861	549	691.4	679.06	130	1	0	149.04	1182.02	827.65	1	644.84	832.86	45.01	1306.93	392.02	993.18	535.89	5.01	851.52	342.92
AP5Z1	92.99	108.54	92.46	117.3	76.8	104.96	175.06	146.87	148.3	163.81	87.5	130.82	189.48	845.77	134.92	89.27	188.54	100.31	109.87	110.09	220.88	276.4	128.3	197.54	45.59	118.62	17.01	126.87	171.31	25.7	156.45	76.45	152.66	72.12	76.7	132.95	60.13	89.69	119.46	60.18	90.53	382.64	426.18	156.18	39.4	9.17	89.64	229.64	108.68
APAF1	235.54	326	147.3	298.38	110.62	162.31	131.77	168.93	118.81	140.48	134.76	178.16	160.16	5.17	5.12	9.91	1.12	1.01	117.33	1.01	155.78	2.5	3	102.35	274.86	261.71	126.61	928.5	420.48	221.99	162.03	134.3	701.98	914.68	645.45	728.47	30.91	117.26	565.36	132.9	129.4	479.72	170.26	788.53	80.46	81.85	3.01	144.63	59.96
APBA1	37	86	43	314	354	649	343	339	446	461	363	311	1889	1235	513	542	454	1345	1002	1312	1118	1137	975	1150	0	15	6	0	0	0	0	0	373	323	96	60	76	296	0	118	210	3	0	8	0	0	0	0	0
APBA2	203	262	143	196	168	175	210	262	151	219	169	208	751	863	18	482	168	408	752	942	596	108	395	615	0	0	1	46	1	0	0	0	20	28	30	45	250	13	0	2	173	1436	183	1	0	0	0	93	54
APBA3	35	12	11	9	16	30	21	24	20	38	47	28	0	0	0	0	0	0	44	1	0	1	23	45	20	6	44	0	14	12	42	56	0	0	0	0	0	139	87	1	63	2	76	0	165	136	0	112	186
APBB1	34	83	72	12	76	65	11	46	80	8	19	20	249	218	233	408	50	407	74	4	61	0	67	0	0	68	0	5	0	0	0	0	153	195	50	23	0	0	0	0	0	1	0	0	2	0	9	104	62
APBB1IP	0	0	0	0	0	0	0	0	0	0	0	0	0	0	0	0	0	0	0	0	0	0	0	0	0	0	0	0	85	14	1	53	0	0	4	0	0	0	0	0	0	133	0	0	0	0	272	71	0
APBB2	1205.96	1212.32	1185	1043.04	915	1399.01	1233.35	1114.04	964	999.35	1272.68	1412.22	3352	3205	1889.31	1369.05	1129.01	1456	1389.02	2203	2648	2599	1677	2601.03	146.98	1284.01	699.01	688.03	421	1038	159	1135.18	36	1282.72	349	581	1770.37	1350.96	1854.01	2276.98	293	923	1278.01	2406	2484	373	531.09	2111	926
APBB3	0	1	6	3	12	5	2	1	8	0	1	3	0	0	0	0	0	0	81	1	0	146	0	0	148	5	4	0	2	0	0	9	0	0	0	0	0	0	2	0	4	0	0	0	0	0	0	4	0
APC	3888	5005	4768	3682	2696	5037	5209	6221	5403	5177	4465	4738	10741	12443	2896	4804	1734	1254	1744	1898	3599	4294	3436	3559	3235	934	1320	1656	925	2182	604	2318	3228	4250	1515	1464	1573	1031	832	689	1563	465	526	452	2115	1105	948	1824	1080
APC2	12	8	12	5	7	8	12	3	17	27	33	19	3	9	28	14	65	105	32	122	21	75	30	77	0	6	0	1	0	0	137	3	86	3	9	6	1	1	67	11	17	11	0	0	0	2	0	15	3
APCDD1	0	5	0	0	1	0	3	0	0	0	0	0	0	0	0	0	0	0	0	0	0	0	0	0	0	0	0	0	0	0	0	0	0	0	0	0	0	0	0	0	0	0	0	0	0	0	0	0	0
APCDD1L	0	0	0	0	0	0	0	0	0	10	0	0	0	0	0	0	0	0	0	0	0	0	34	0	0	0	0	0	0	0	0	0	0	0	0	0	0	0	0	0	0	0	0	0	0	0	0	0	0
APCDD1L-AS1	45	25	31	41	29	33	23	35	49	45	34	24	505	8	2	3	27	1	12	0	24	19	109	65	12	12	0	0	0	0	0	0	8	0	0	9	0	0	0	33	0	0	0	0	0	0	0	0	0
APCS	0	0	0	0	0	0	0	0	0	0	0	0	0	0	0	0	0	0	0	0	0	0	0	0	0	0	0	0	0	0	0	0	0	0	0	0	0	0	0	0	0	0	0	0	0	0	0	0	0
APEH	17	10	41	56	36	53	26	42	30	40	22	50	0	24	115	1	2	126	84	299	31	110	10	82	4	39	0	322	7	70	108	197	0	109	75	10	191	141	139	14	283	1	0	641	1398	517	4	420	720
APELA	1	0	3	0	0	0	5	0	14	0	0	0	0	0	6	0	0	0	0	0	0	0	0	0	0	0	0	0	0	0	0	0	15	61	9	5	0	0	0	0	0	0	0	0	0	0	0	0	0
APEX1	3712	2328	1605	1276	1082	1468	1876	1903	1343	1506	1345	1930	3568	5357	2248	1630	4313	3766	3213	4125	5188	5556	3552	5346	1871	2653	1930	6310	4770	4737	2336	3856	2126	1914	794	782	4962	5525	5638	7319	5279	6604	7820	7943	5903	5224	22	2596	4209
APEX2	1736	1599	1315	784	458	1220	797	634	795	957	606	776	1833	710	2941	1813	1553	1079	1933	1555	2239	2226	1501	2982	1307	771	1170	1270	2278	2046	1754	3201	211	113	970	687	2940	1440	131	1317	1802	414	1427	2409	739	716	4	2013	939
APH1A	5333	5330	4532	1095	1028	1661	5545	4386	3368	3021	3561	3690	8998	6739	5870	4775	5245	4287	4735	5677	6088	6667	5287	6256	138	215	122	210	179	159	268	110	4666	2928	1945	2770	705	1775	717	865	1110	2181	608	880	562	238	3	723	191
APH1B	99	82	79	96	38	83	68	63	76	89	102	43	58	126	12	15	50	36	99	47	53	50	21	94	597	66	126	28	120	317	24	218	70	224	13	3	24	0	40	14	0	0	0	0	0	0	0	45	65
API5	1297	1859	1284	1434	1341	1697	1760	1915	2066	1446	2232	2303	2683	4447	1081	1425	2778	4511	2789	3197	2113	2079	1437	2483	5774	4009	3204	1819	1647	2865	2790	6059	2122	3907	1576	801	4915	3258	6796	8003	5161	8267	6837	6742	1130	1062	104	773	1380
APIP	787.66	1379.84	977.67	575.64	284.15	469.37	344.12	303.86	246.21	228.65	660.55	689.43	1473.3	432.59	77.63	423.52	1131.31	76.5	186.02	140.75	920.31	124.37	487.62	597.19	1	147.21	8.02	68	0	0	0	12	311.89	35.18	4	0	1	25	0	1	698.51	8.02	206.42	767.75	637.99	135.29	8	65.39	358.27
APITD1	5396.05	4251.27	4833.18	6617.15	4574.01	8404.01	9308.82	10851.6	6542.7	8674.05	9657.91	12852.6	8330.35	11075.6	6003.29	6064.03	9931.7	11737	8890.77	10935.2	8710.67	9839.25	6697.77	10532.1	263.31	295.08	469.53	477.95	626.96	541.37	463	557.13	1973.95	2334.78	523.9	1296.87	3418.22	1097.3	881.12	2451.17	1662.85	2682	1227.32	1875.74	1226.77	625.08	499	1471.84	931.26
APITD1-CORT	108.55	44.73	66.82	29.8	13.3	37.35	52.39	51.43	75.3	74.95	6.09	12.07	18.65	53.35	0.71	8.97	2.3	0	77.23	4.76	103.04	8.75	29.23	16.85	10.87	40.92	7.45	7.1	86.04	42.63	0	25.87	38.05	4.22	3.1	143.13	512.78	31.7	176.88	65.83	7.15	0	2.68	61.26	216.23	32.92	0	139.13	9.29
APLF	150	147	82	52	18	48	80	79	33	26	84	46	0	0	0	0	40	0	48	308	60	472	13	40	2	2	113	0	258	186	114	144	0	33	0	7	0	15	234	1	0	7	3	132	0	1	98	0	0
APLN	14	0	10	0	0	1	8	1	0	0	0	0	0	0	0	0	20	0	0	0	0	0	5	0	0	0	0	0	0	0	0	0	0	0	0	0	0	0	0	0	0	0	0	0	0	0	0	0	0
APLNR	0	0	0	0	0	0	0	0	0	0	0	0	0	0	0	0	0	0	0	0	0	0	0	0	0	0	0	0	0	0	0	0	0	0	0	0	0	0	0	0	0	0	0	0	0	0	0	0	0
APLP1	5	26	16	7	5	5	11	1	0	7	11	10	25	0	1	0	0	0	189	67	0	1	15	24	0	0	1	0	0	0	118	17	0	0	0	0	0	0	0	0	0	0	0	0	550	6	1	80	11
APLP2	1384	2410	1990	2190	2400	2519	2218	2443	3318	4804	2989	3530	4645	4107	4239	2469	1924	2856	1983	3362	3727	2104	2465	3618	3830	1631	585	3510	1242	1581	877	1120	2268	1620	743	1440	8743	3881	3793	8330	7137	10710	3999	7472	3422	3237	520	2340	4602
APMAP	178	236	171	256	279	257	200	216	288	296	320	326	760	810	307	1	377	232	617	189	45	536	290	697	614	230	105	558	217	324	83	559	289	109	7	92	422	2	344	2	228	566	6	963	2077	455	3	856	744
APOA1	0	0	0	0	0	0	0	0	0	0	0	0	0	0	0	0	0	0	0	0	0	0	5	0	0	0	0	0	0	0	0	0	0	0	0	0	0	0	0	0	0	0	0	0	0	0	0	0	0
APOA1-AS	0	0	0	0	0	0	0	0	0	0	0	0	0	0	0	0	0	0	0	0	0	0	0	0	0	0	0	0	0	0	0	0	0	0	0	0	0	0	0	0	0	0	0	0	0	0	0	0	0
APOA1BP	87	81	37	101	71	78	80	76	47	106	82	82	641	574	10	102	74	387	207	82	332	185	275	199	0	32	8	0	0	0	63	0	193	0	12	59	0	3	96	0	0	0	6	0	175	2	0	77	169
APOA2	0	3	6	2	2	0	4	1	1	1	10	22	0	0	0	0	152	48	0	189	37	1	53	0	0	3	0	0	35	2	11	28	29	83	3	0	113	66	76	160	56	44	29	78	6	0	4	84	35
APOA4	0	0	0	0	0	0	0	0	0	0	0	0	0	0	0	0	0	0	0	0	1	0	0	0	0	0	2	0	0	0	0	0	0	0	0	0	0	0	0	0	0	0	0	0	0	0	0	0	0
APOA5	0	0	0	0	0	0	0	0	0	0	0	0	0	0	0	0	0	0	0	0	0	0	0	0	0	0	0	0	0	0	0	0	0	0	0	0	0	0	0	0	0	0	0	0	369	0	0	0	0
APOB	4	6	2	0	1	0	0	0	0	0	0	0	0	0	0	0	2	0	0	0	0	0	0	0	0	0	0	0	0	0	0	0	0	0	0	0	0	0	0	0	0	0	0	0	0	0	0	0	0
APOBEC1	0	0	0	0	0	0	0	0	0	0	0	0	0	0	0	0	0	0	0	0	0	0	0	0	0	0	0	0	0	0	0	0	0	0	0	0	0	0	0	0	0	0	0	0	0	0	0	0	0
APOBEC2	4	0	0	0	7	2	1	1	7	3	13	9	0	0	2	0	5	0	0	0	17	0	0	4	3	15	0	0	0	0	0	0	0	0	0	0	0	18	140	0	0	0	1	0	8	56	1	0	0
APOBEC3A	23.15	20.29	15.28	56.56	53.93	89.05	98.12	114.91	101.74	111.33	91.94	116.61	111.69	72.77	61.82	47.03	129.62	94.74	95.24	114.55	71.75	89.46	77.29	62.1	106.66	119.68	55.53	59.02	104.99	72.17	69.14	102.19	187.35	124.8	141.47	182.9	310.49	347.14	288.14	207.54	197.97	217.78	135.34	175.8	169.84	24.25	215.04	63.58	64.56
APOBEC3A	APOBEC3A	B	0	0	0	0	0	0	0	0	0	0	0	0	0	0	0	0	0	0	0	0	0	0	0	0	0	0	0	0	0	0	0	0	0	9.12	0	0	0	0	0	0	0	0	0	0	0	0	0
APOBEC3B	0	0	0	1	0	0	0	0	0	0	0	0	0	0	0	0	0	0	0	0	1	0	2.87	0	0	0	0	0	0	0	0	0	0	0	0	0	0	0	0	0	0	0	0	0	0	0	0	0	0
APOBEC3B-AS1	0	0	0	0	0	1	1	0	0	0	0	3.8	0	0	0	0	0	0	3	0	3.99	0	0	0	2.99	0	4	0	0	0	0	0	2.01	8.22	1	15.29	6	0	0	0	0	0	0	0	6.37	0	2.69	0	0
APOBEC3C	0	0	0	0	0	0	0	0	0	0	0	0	0	0	0	0	5	0.92	0	0	0	0	0	92	0	19	0	0	0	0	0	0	0	0	0	0	0	0	0	0	0	0	0	0	0	0	0	0	0
APOBEC3D	19.5	18.03	27.17	47.42	36.01	14.22	71.63	72.14	68.87	71.92	58.4	79.5	46.32	37.03	49.37	17.34	57.01	41.94	59.29	28.27	45.63	52.35	38.06	28.71	97.91	49.42	28.26	35.46	59.6	36.01	44.72	38.94	84.08	63.47	95.41	125.26	189.07	221.98	81.05	111.2	165.37	165.86	74.45	178.71	56.9	23.79	62.32	45.73	31.03
APOBEC3F	4.13	10.83	7.13	12.38	4.88	6.07	6.91	11.56	13.55	3.74	12.35	8.19	21.48	2.93	1	4.66	3.34	3.46	65.71	2.62	48.5	6.72	1.41	3.08	4.43	15.84	10.23	8.29	3.24	7.28	2.34	21.38	22.66	121.37	7.33	188.41	8.8	223.9	44.85	5.1	9.33	22.83	28.39	194.33	13.78	48.65	2.98	39.74	10.01
APOBEC3G	0	0	0	0	0	0	2	0	0	0	0	2	49.99	0	0	0	386.06	2	132.04	2	184.34	3	125.96	77.55	0	88.74	0	0	0	0	83.95	0	29.32	26	1	0	2	0	0	0	0	0	0	0	0	0	0	0	0
APOBEC3H	0	0	0	0	0	0	0	0	0	0	1	0	73	0	0	0	0	0	0	0	0	57	0	0	0	2	0	0	0	0	0	0	73	0	0	0	0	0	0	0	0	0	0	0	0	0	0	0	0
APOBEC4	0	0	0	0	0	0	0	0	0	0	0	0	0	0	0	0	0	0	0	0	0	0	0	0	0	0	0	0	0	0	0	0	0	0	0	0	0	0	0	0	0	0	0	0	0	0	0	0	0
APOBR	0	0	0	0	0	0	0	0	0	0	2	0	0	0	0	0	297	1	28	0	0	0	0	0	145	38	132	85	295	15	42	67	0	0	0	0	494	1	239	614	74	11	4	17	538	158	3	195	235
APOC1	88	72	34	26	9	27	73	47	57	80	37	84	496	0	39	145	67	6	47	236	146	1	41	46	3	30.98	53	86.82	24	2	0	5	25	0	16.99	0	170	6	103	68	0	1	0	102	259.29	98	5	329.23	320.11
APOC1P1	0.4	0	0.82	2.04	0	2.99	1.98	1.3	0	0	1.04	0	3.13	0	1.26	0	1.25	1.66	7.48	0	1.15	0.68	0	0.81	43.87	92.73	12.99	57.02	5.28	10.09	76.29	13.27	4.66	1.84	5.34	6.93	7.9	7.01	94.25	24.68	36.69	25.81	4.04	0	133.58	146.97	2.26	202.97	235.04
APOC2	0	5	9.92	2.92	3.92	7	7	3	14.75	8	2	2	0	0	0	0	0	0	0	0	0	0	0	0	0	0	0	0	0	0	0	0	0	0	0	0	0	0	0	26	76	0	0	0	0	0	0	0	0
APOC3	0	0	0	0	0	0	0	0	0	0	0	0	0	0	0	0	0	0	0	0	0	0	0	0	0	0	0	0	0	0	0	0	0	0	0	0	0	0	0	0	0	0	0	0	0	0	0	0	0
APOC4	4	18	23.11	6.12	5.12	0	4	10	4.34	0	2	6	0	0	0	0	0	0	0	0	0	0	0	0	0	0	0	48	2	2	0	5	6	0	0	0	1	5	0	110	0	0	5	0	0	0	0	8.57	0
APOC4-APOC2	0	0	2.97	2.96	2.96	0	0	0	8.91	0	0	0	0	0	0	0	0	0	0	0	0	0	0	0	0	0	0	0	0	0	0	0	0	0	0	0	0	0	0	0	0	0	0	0	0	0	0	1.43	0
APOD	6	0	0	5	3	10	7	6	4	6	0	3	0	0	1	0	18	0	0	0	46	0	1	72	84	0	41	0	0	6	0	0	42	3	7	0	15	0	0	96	301	3	14	0	0	0	0	5	4
APOE	3	0	0	3	3	0	0	0	0	0	0	0	0	0	0	0	0	5	0	0	0	0	0	0	0	0	0	0	0	0	0	1	0	0	0	0	0	19	0	0	0	0	0	0	0	0	0	0	0
APOF	0	0	4	0	0	0	0	0	0	0	0	0	0	0	0	0	0	0	60	0	0	0	0	0	1	0.67	0	2	1	1	1	2	18	3.38	0	0	0	0	0	0	2	0	0	0	0	1.18	0	49	0
APOH	0	0	0	4	2	3	5	0	4	1	0	9	0	0	32	0	0	0	0	0	0	0	0	0	0	0	0	0	0	0	0	0	11	0	0	0	0	0	0	0	0	0	0	0	0	0	0	0	0
APOL1	12.9	14.02	15.93	9.47	4.84	13.49	50.46	24.61	30.5	38.01	21.88	50.76	50.45	20.61	25.83	29.1	40.21	35.71	62.38	32.53	34.06	61.84	34.32	41.84	89.9	79.76	71.92	87	105.84	129.25	132.22	79.41	147.75	85.77	85.56	100.75	242.24	280.05	122.46	123.4	189.43	186.33	195.36	253.85	76.21	9.15	138.82	55.36	29.62
APOL2	2.03	1.85	1.03	7.72	5.65	9.35	10.27	3.46	10.37	3.33	17.21	19.98	7.96	5.07	4.25	0	10.79	5.74	5.38	39.17	7.2	4.46	2.71	3.18	5.64	1.65	5.59	11.23	2.53	1.35	0.51	3.56	4.02	4.75	11.35	2.39	20.24	2.82	25.79	5.25	7.35	11.08	2.82	2.27	5.36	6.85	3.74	2.81	0.26
APOL3	0	0	0	0	0	0	0	0	0	0	0	0	0	0	0	0	0	0	0	0	0	0	0	0	0	0	0	0	0	0	0	0	0	0	0	0	0	0	0	4	0	0	0	0	0	0	0	0	0
APOL4	3.32	5.32	10.25	14.12	19.5	11.08	119.81	123.89	54.32	66.51	10.13	16.57	3.16	19.75	1.44	0	157.34	5.4	64.07	40.88	64.9	48.25	52.85	13.42	172.74	80.04	105.35	111.84	45.33	69.75	32.89	205.71	403.92	178.51	158.72	180.7	150.25	51.17	147.4	172.1	210.53	63.98	281.93	147.6	311.46	91.85	55.04	49.8	35.97
APOL5	0	0	0	0	0	0	0	0	1	0	0	0	0	0	0	0	0	0	0	0	0	0	0	0	0	1	5	0	0	0	0	15	1	0	0	0	0	0	0	47	0	1	0	0	107	7	0	18	59
APOL6	39.21	19.02	37.67	52.35	39.15	25.68	50.46	63.61	51.44	71.5	69.83	44.57	43.73	18.91	12.21	20.91	102.75	17.58	31.4	61.05	31.82	40.45	118.23	15.64	41.37	28.68	28.65	38.15	31.3	22.94	16.01	39.17	100.81	70.07	46.14	60.08	94.12	148.72	70.22	42.97	37.84	87.69	52.83	39.93	37.41	27.98	39.94	16.58	18.45
APOLD1	2.39	1.17	1.02	4.2	1.18	1.56	3.8	1.11	1.04	4.37	1.05	2.1	0	0	0	0	8.85	5.02	3.83	0	0	2.68	0	4	11.5	7.65	4.95	7.46	2.3	13.26	0	7.92	33.01	10.68	12.27	14.1	19.52	2.71	8.12	30.13	4.15	8.73	1.24	1.07	4.41	0	3.25	7.15	2.52
APOM	4	4.14	0	0	0	0	1.19	1.07	6.29	0	0	0	0	1.07	0	0	0	0	0	0	0	0	0	40.1	0	0	0	0	0	0	0	0	0	0	0	0	0	0	0	0	0	0	0	0	0	0	0	0	0
APOO	484	592	338	1011	861	824	1528	1585	1761	1858	1592	1554	1083	843	1518	1385	1706	901	1554	2396	1630	1237.11	1284	1479	509	574	374	1036	1145	671	407	465	1750	1854	490	677.02	1037	959	8	777	2	610	120	353	2521.9	823	11	1056	562
APOOL	26.67	12.03	19.88	16.93	5.7	6	11.03	26.32	20.36	47.91	13.39	6.4	0	1.09	0	2.91	4.44	54.14	6.02	1.18	4.62	1	2.34	67.64	7.07	6.51	11.03	0	5.75	108.33	41.54	57.75	2.41	113.82	33.74	10.87	28.43	17.58	7.84	7.67	6.32	20.48	9.8	62.83	0	13.02	14.24	8.5	0.76
APOOP5	0	0	0	0	0	0	0	0	0	0	0	0	0	0	1	0	0	0	0	0	0	15.89	0	0	0	0	0	0	0	0	0	0	0	0	0	79.98	0	0	0	0	0	0	0	0	1.1	0	0	0	0
APOPT1	976.48	717.22	782.76	405.5	366.04	538.43	583.26	657.61	414.4	513.78	287.02	588.82	375.31	1297.68	429.16	311.01	425.69	846.96	295.3	574.3	731.54	791.14	754.01	1421.26	187.59	93.12	44.24	102.05	73.43	153.28	262.95	28.2	569.96	177.61	84.46	528.41	732.28	923.31	122.38	396.2	861.97	734.73	430.02	916.69	155.95	550.16	288.88	311.47	532.2
APP	81	166	148	101	178	244	144	133	211	127	210	171	130	423	146	241	63	336	158	118	320	216	124	384	364	45	135	342	257	102	102	224	67	90	39	185	496	337	10	229	668	89	234	47	17	2	362	214	165
APPBP2	172	178	167	176.02	112.02	199	155	225	108.04	141	130	244.4	47.01	259.03	28.01	620	109	340	310.98	237	255.01	155	399	202.01	193	450.08	249	806.9	155	139.02	332	492	91.01	22	195	528.03	1324.18	1079.14	1119	802.1	971.23	1178.4	754.01	1320.4	670.01	215	1	495	0
APPL1	1266.89	1524.38	954.63	1318.14	726.44	1263.89	1037.72	790.68	958.13	1022.4	783.05	860.92	1844.25	866.48	1642.15	1014	2184.85	1175.39	845.55	2670.33	1487.45	1596.55	832.32	1858.49	20.3	221.64	248.41	371.44	178.62	388.47	41.39	84.43	564.87	816.02	99.3	216.63	1086.73	673.38	712.84	1014.31	1134.78	885.94	780.87	773.88	1847.09	726.7	1906.16	760	339.67
APPL2	1657	1727	1866	986	1100	1195	925	912	1208	1081	1005	1130	2503	2521	1074	1437	1763	1810	2257	2490	2747	3178	2347	1826	29	57	2	23	59	2	4	79	354	612	131	495	139	0	192	23	92	8	0	0	0	0	0	2	2
APRT	28	6	30	11	9	23	72	36	65	21	16	28	185	0	100	0	0	0	29	0	80	180	8	2	143	1	8	129	24	0	1	0	0	1	29	0	180	12	5	72	322	238	1	66	2	89	0	123	185
APTR	104.32	394.81	275.58	29.52	27.5	30.78	96.91	80.95	38.12	58.35	45.15	29.93	243.13	0	11.85	12.67	0	0	121.51	72	0	7.14	89.6	66.15	75.62	135.14	11.48	25.6	29.89	128.94	77.46	147.65	293.51	29.96	47.46	33.9	658.55	883.45	1317.33	1094.01	752.06	389.29	591.27	1576.45	280.46	18.55	181.32	100.74	125.21
APTX	155	205	136	269	223	187	247	274	128	135	239	343	267	0	252	8	193	464	65	404	249	7	232	404	758	814	588	1426	1307	1385	811	837	45	159	61	286	2649	1879	1003	1109	1871	1325	1020	1723	980	1193	9	894	1406
AQP1	0	0	0	0	0	0	0	0	0	0	0	4	0	0	0	0	0	0	0	0	1	0	0	0	0	0	0	0	0	0	0	0	0	0	0	0	0	0	0	0	0	0	0	0	0	0	0	0	0
AQP10	0	0	0	0	0	0	0	0	0	0	0	0	0	0	1	0	0	0	0	0	0	0	0	0	0	0	0	0	0	0	0	0	0	0	0	0	0	0	0	0	0	0	0	0	0	0	0	0	0
AQP11	4	5	0	5	0	12	0	0	0	0	0	0	0	0	0	0	5	0	0	1	0	0	0	0	57	17	51	15	25	22	38	1	11	29	114	91	242	60	1	69	65	27	73	1	49	241	0	120	64
AQP12A	0	0	0	0	0	0	0	0	0	0	0	0	0	0	0	0	0	0	0	0	0	0	0	0	0	0	0	0	0	0	0	0	0	0	0	0	0	0	0	0	0	0	0	0	0	0	0	0	0
AQP12B	0	0	0	0	0	0	0	0	0	0	0	0	0	0	0	0	0	0	0	0	0	0	2	0	0	0	0	0	0	0	0	0	0	0	0	0	0	0	0	0	0	0	0	0	0	0	0	0	0
AQP2	0	0	0	0	0	0	0	0	0	0	0	0	0	0	0	0	0	0	0	0	0	0	0	0	0	0	0	0	0	0	0	1	0	0	0	0	0	0	0	0	0	0	0	0	0	0	0	0	0
AQP3	0	0	2	0	0	0	0	0	4	0	0	0	0	0	0	0	0	0	53	0	0	0	0	0	0	0	47	164	14	290	1	0	0	0	0	0	13	0	58	0	13	0	1	112	2	103	1	62	429
AQP4	0	0	0	5	5	11	0	4	8	0	0	2	0	0	0	0	0	0	0	0	0	32	1	0	0	0	0	0	0	0	0	0	0	0	0	0	0	0	0	0	0	0	0	0	0	0	0	0	0
AQP4-AS1	3.07	1.21	1.07	5.53	0.96	4.86	3.94	2	9.75	4.18	10.75	13.37	5.48	5.26	3.34	6.03	5.78	2.68	3.7	18.8	0	17.3	6.21	2.3	16.03	35.92	16.09	1.77	15.36	25.74	21.32	6.2	30.37	28.6	18.67	37.29	99.22	187.19	29.5	27.7	38.16	24.63	38.43	51.2	9.5	0	8.42	8.12	2.17
AQP5	0	0	0	0	0	0	0	0	0	0	0	0	0	0	0	0	0	0	0	0	0	0	0	0	0	0	0	0	15	0	0	2	0	0	0	0	0	0	0	0	0	0	0	0	0	0	0	0	0
AQP6	23.1	19.25	17.88	38.79	24.01	39.7	107.34	90.3	90.18	105.4	98.28	96.77	43.95	19.54	8.23	24.9	31.62	23.46	33.33	24.44	21.84	19.02	20.36	20.12	47.02	53.49	57.57	43.94	41.34	48.61	43.16	63.76	142.35	102.35	86.45	60.25	197.41	358.82	322.38	241.16	270.32	252.89	193.05	376.13	22.31	21.33	28.85	80.24	45.47
AQP7	0	0	0	0	0	0	0	0	0	0	0	0	0	0	0	0	1	0	0	0	0	0	0	0	0	1	0	0	0	0	0	0	0	0	0	0	0	2	0	0	0	0	0	0	0	0	0	0	3
AQP7P1	0	0	0	4	0	0	0	0	2	3	0	3	0	0	0	0	0	0	0	0	0	0	0	0	0	0	10	0	0	0	5	1	0	0	0	0	0	0	0	0	0	0	0	0	0	0	0	0	0
AQP7P3	0	0	1	0	1	0	4	0	0	0	0	0	0	0	0	0	7	0	0	0	0	0	0	0	0	5	9	0	0	0	0	8	0	0	0	0	0	0	0	0	0	0	0	15	0	0	0	0	0
AQP8	0	0	0	0	1	0	0	0	0	0	0	0	0	0	0	0	0	0	0	0	0	0	0	0	0	0	0	0	0	0	0	0	0	0	1	0	0	0	0	0	0	0	0	20	0	0	0	0	0
AQP9	4	2	1	1	1	0	1	0	0	0	2	0	0	0	6	0	0	0	8	0	0	0	58	0	0	0	0	0	0	0	0	0	0	0	0	0	0	0	0	0	0	0	0	0	0	0	0	0	0
AQR	3545	3057	1913	1419	1038	1544	1254	1339	946	1178	1242	1346	2311	1909	358	2145	1442	1452	1064	990	1754	2055	1438	1952	2055	1078	512	708	232	392	353	2152	207	763	344	229	1363	2474	2115	3538	2377	1570	1727	2598	170	743	335	432	775
AR	0	0	0	0	0	0	0	0	0	0	0	0	0	0	0	0	0	0	0	0	0	0	0	0	0	2	0	0	0	0	0	0	2	0	0	0	0	0	0	0	0	0	0	0	18	0	0	6	0
ARAF	4	19	20	73	56	99	107	92	152	160	76	134	405	517	214	292	242	224	181	362	321	597	259	352	0	96	2	35	92	190	0	4	2	106	31	441	0	0	0	37	0	0	0	0	0	1	0	0	0
ARAP1	0	8	1	16	25	12	45	57	48	58	83	54	21	0	0	1	4	151	114	10	114	93	99	28	0	1	0	0	60	0	0	19	1	58	29	0	4	27	1	115	203	14	11	58	0	159	0	65	140
ARAP2	990	1282	1208	925	520	923	809	779	948	870	896	941	1156	1601	974	485	554	542	490	452	505	410	419	487	11	342	189	779	20	143	0	22	694	1119	651	1090	677	783	1011	986	399	495	30	739	2	44	349	61	99
ARAP3	0	2	0	0	3	1	1	1	0	0	1	1	0	0	0	0	0	2	0	0	0	0	0	0	0	0	0	0	0	0	0	0	0	0	0	0	0	0	0	0	0	0	0	0	0	0	0	0	0
ARC	40	0	0	0	0	0	0	0	0	0	0	6	0	0	0	6	0	171	142	0	97	77	6	26	0	0	0	0	0	0	0	0	0	0	0	0	0	0	0	0	0	0	0	0	0	0	0	0	30
ARCN1	2307.18	2878.37	2968.8	1831.12	1524.17	2211.77	2106.9	2921.47	2614.77	2508.6	2449	2877.53	1953.6	5190.86	612.1	1584.25	1696.19	5103	2434.58	4072.29	2849.18	1983.01	1923.22	4531.16	857.24	883.6	872.42	936.27	776.9	1612.5	300.23	559.67	606.54	602.55	787.02	346.98	1843.68	1824.48	1807.29	1032.54	1199.06	2973.22	664.39	684.82	264.19	1488.53	73.52	492.92	1759.61
AREG	35	44	37	10	0	10	28	8	0	3	10	4	0	0	0	0	79	40	0	85	12	2	17	0	0	0	0	0	2	113	0	158	456	0	3	223	0	0	0	0	179	1	0	0	9	0	241	32	1
AREL1	361	809	604	573	533	522	262	251	429	283	690	554	1486	1537	458	250	278	339	109	867	484	418	300	764	1158	871	531	1151	500	606	411	1781	286	72	259	782	1000	1683	1040	1873	4366	2127	863	3277	17	279	252	146	367
ARF1	12932	14416	12798	6928	7196	6231	10991	12138	13473	13135	12945	15715.5	12661	10498	7817	5268	13237	14085	11416	17899	12648	12859	11369	13236	12766	11180	7788	15736	10828	9555	10048	13423	7471	6648	4097	6370	21510	19963	22287	21775	24232	27301	20770	30455	8505	3708	20	10742	3338
ARF3	879	1048	751	2829	2941	3931	4945	6170	5261	6166	5636	6419	3681	1771	761	2110	3781	4965	4012	4784	5252	5483	3750	5796	1327	1883	997	1647	1189	2369	1431	2416	4151	2478	2701	1585	2745	1279	1730	2273	2508	2577	1379	499	1389	674	10	1551	1456
ARF4	3049	2441	1617	1748	1270	1213	1453	1470	988	1079	1430	1665	250	2411	369	932	2276	745	898	3467	1073	1346	1178	1081	2304	3815	2504	3187	1258	4545	2153	2492	2310	1507	891	1440	4917	6113	3079	4433	7086	7057	5211	7820	7700	2587	54	3424	3107
ARF5	1276	2142	1807	620	616	894	969	821	752	738	1049	1092.45	1878	374	52	1368	918	1648	1240	2029	1364	1542	682	1993	244	172	80	237	104	74	92	81	223	239	275	96	77	120	550	329	895	132	117	447	781	68	1	449	437
ARF6	240	411	234	756	714	686	677	1002	865	849	847	887	1021	539	111	527	224	404	122	283	240	194	256	242	1542	1579	1280	2663	777	1738	1903	2148	609	1137	615	777	3543	1789	2413	5224	4425	5924	4607	5343	838	664	393	627	1250
ARFGAP1	2	0	1	37	21	99	62	45	83	47	52	51	0	6	8	7	231	10	148	257	172	61	51	240	462	161	341	385	412	191	203	90	8	0	4	58	711	55	1402	177	358	671	130	136	72	212	0	115	121
ARFGAP2	118	184	114	409	392	691	439	500	403	485	340	441	1408	1136	764	147	809	1255	1159	1130	1053	1204	1000	2000	1523	1824	666	1255	2466	1888	2378	3869	4	523	368	66	2890	534	1433	4203	1661.99	3040	2967	1607	2338	588	2	1043	617
ARFGAP3	1664	1860	1913	1159	750	1410	983	1484	1339	1426	1150	1257	3421	1769	1065	1332	1321	1483	1648	1620	2282	2583	2231	2734	912	593	152	1080	466	1105	1154	579	1047	337	330	474	897	371	1114	347	1218	46	604	329	959	646	4	1973	313
ARFGEF1	981	1884	1272	1033	896	1224	847	857	1201	1073	1095	1296	1862	2490	1832	1089	514	1109	1357	1199	1537	2172	927	1628	342	989	654	1621	438	444	364	1215	1014	1429	809	766	1050	856	1748	2082	718	212	347	1415	1859	1682	270	1019	1153
ARFGEF2	1273	1436	1414	1468	1286	2034	1299	1712	1462	1669	1541	1641	3098	4123	673	1251	2136	1412	1561	2892	1999	3063	2033	3612	1599	2130	831	971	934	732	836	1148	1688	2392	517	493	1491	1052	696	1373	2591	1142	979	734	237	456	32	1148	663
ARFGEF3	302.01	446.95	347.03	288.09	246.88	344.91	264.11	313.52	382.56	474.59	282.01	437.92	1656.86	1525.45	320.98	169.03	590.93	616.17	994.14	1103.13	638.8	516.42	1030.96	709.22	84.18	0	2.01	7.73	1.82	4.01	1.1	13.03	25.72	179.1	55.22	170.02	40.7	62.36	7.71	72.44	65.12	8.73	114.25	3.67	1.17	44.37	0	1.01	3.21
ARFIP1	3434	2975	2266	2286	1298	2195	2716	3291	2193	2634	2281	2596	2829	2632	3548	1586	1303	1478	2036	2935	3105	3703	2238	2673	449	239	1021	616	673	622	629	1002	20	389	347	111	558	1124	911	534	461	544	83	690	380	288	72	873	203
ARFIP2	189.95	191.12	84.93	148.67	49.73	173.07	138.41	175.2	200.68	129.72	175.74	250	2.33	1	12.23	3.25	9.57	607.23	58.59	404.81	195.62	185.33	202.45	453.85	292.78	136.6	91.41	401.63	104.37	447.23	308.43	382.02	180.59	326.66	125.13	60.55	87.96	243.71	969.28	223.06	419.86	1734.61	1486.07	550.48	70.29	72.05	2.78	202.81	132.21
ARFRP1	91	91	93	102	47	66	109	73	49	73	45	140	0	244	12	95	223	134	23	2	100	42	88	96	21	41	93	66	31	8	63	87	191	114	103	77	157	2	325	231	317	4	2	57	10	38	0	142	49
ARG1	0	0	0	0	2	1	2	0	0	0	1	6	0	0	0	0	0	0	0	0	0	0	0	0	0	0	0	0	12	0	0	0	0	0	0	0	0	0	0	0	0	0	0	0	0	0	0	0	0
ARG2	8062.71	3731.11	3358.68	4799.57	6017.51	5778.67	13236.1	10405.2	12029.5	11931.9	11965	14508.9	18981.7	16795.8	11638.2	12703.3	10982	13329.1	10473.9	15263.7	14443.5	12509.1	12453.8	16336.4	251	892.29	903.86	363.88	76.92	431.04	416.36	1159.29	12419.2	8999.33	6147.97	6967.02	3393.9	3693.3	1144.78	3117.76	3823.72	721.19	1799.93	1005.94	443	690.37	21	1108.71	927.46
ARGFX	11.73	6.97	8.13	10.01	16.06	9.55	23.39	31.5	30.56	24	15.57	19.54	23.74	3.05	6.13	10.33	198.85	2.21	16.27	11.75	14.68	12.87	8.28	2.62	14124.8	10970.6	4841.96	14283.7	8721.15	9234.09	8253.12	9244.9	219.05	215.14	115.98	29.67	27842.5	23720.7	16076.6	22044.1	16859.5	24131.7	20793.9	21304.6	17373	7080.24	57.87	11145	12979
ARGFXP2	0	0	0.2	0	1	3.01	5.99	5	0	5.99	1.2	1	0	0	0	0	0	0	0	0	0	0	0	0	0	1	0	1	0	0	0	0	0	117.02	0	0	0	0	90.19	0	0	7.42	0	0	0	1.13	0	2	0
ARGLU1	45	30	54	36	38	45	55	36	25	17	21	43	54	0	4	0	0	118	45	222	11	3	30	62	2260	1366	1295	1347	1187	1381	1812	2810	218	382	248	244	3325	2394	3912	3850	3050	3077	1388	3264	2360	1691	50	1534	717
ARHGAP1	573.11	746.17	731.9	375.87	376.64	433.04	765.06	727.44	846.92	893.51	745.26	819.87	1056.77	783.77	813.16	694.39	842.26	539.8	444.64	1128.76	570.92	589.27	555.76	815.34	445.82	440.11	509.12	506.7	106.78	129.82	628.21	441.7	311.11	202.68	177.83	246.55	1477.65	589.93	794.32	703.79	998.34	1067.74	600.25	416.07	365.08	296.23	201.47	292.41	266.61
ARHGAP10	2319	1415	1266	2422	2457	3637	2769	3214	3197	4668	3290	4288	4583	7926	2279	1873	2842	4287	4053	5089	4790	6637	3686	4118	158	769	105	180	168	653	269	368	2521	1059	529	542	2361	3940	1082	2204	1501	2387	1688	1333	679	549	3992	1023	589
ARHGAP11A	1273.79	1521.62	1119.62	1664.97	1128.51	1680.57	1511.74	1647.29	1616.34	1285.83	1633.38	1357.15	3656.71	3620.84	1567.43	1429.81	2814.2	3369.13	1615.68	2382.44	2572.75	3273.05	2188	3613.78	4255.31	2519.81	2169.26	4909.84	3128.78	7078.09	3570.4	10292	2988.65	4140.91	1404.77	2353.84	2612.09	2982.2	3284.48	5836.59	3113.48	3739.55	6153.78	3824.08	3052.64	1705.47	60.39	2445.57	1215.8
ARHGAP11B	48.86	34.53	23.79	21.77	8.77	54.98	15.14	51.82	6.42	36	11.24	24.66	150.02	0	18.33	17.71	73.93	0	59.13	109.25	197.44	32.23	51.89	284.37	174.67	218.13	25.85	324.79	341.53	268.46	210.32	232.65	80.16	33.29	64.71	191.63	68.28	0	249.58	806.59	755.9	1684.33	342.57	580.22	45.17	7.55	0	82.77	0
ARHGAP12	1053	1589	1220	1002	710	1146	1409	1802	1599	1448	1458	2142	2493	647	761	1027	554	232	568	223	420	498	490	575	171	461	197	246	168	308	190	293	894	2125	1170	404	663	1677	471	706	1168	25	173	232	38	336	1184	283	204
ARHGAP15	201	302	234	203	150	259	310	334	157	198	174	278	945	552	681	835	754	454	523	569	771	1230	416	535	20	0	13	0	11	2	0	9	241	206	109	135	144	6	0	167	153	286	21	16	0	0	16	0	9
ARHGAP17	2296	2292	1993	1328	1402	1668	1788	1736	1645	1750	1462	2263	3297	1478	612	2454	4020	4381	3067	4959	4043	4745	4169	4451	385	249	131	198	199	18	278	150	1055	1467	250	763	655	332	180	731	856	546	805	389	213	26	0	240	53
ARHGAP18	17866	18354	17360	11964	8061	13539	27186	28742	23473	25338	14098	15346	15215	10535	6358	7470	5372	7937	5871	8471	7560	10096	5814	8789	503	915	906	369	255	124	260	981	2822	3409	2697	2541	4716	5264	2132	2883	4112	5960	2720	1617	399	89	1447	233	94
ARHGAP19	4897.31	4197.3	3060.66	2066.6	1678.21	1854.05	1782.48	1841.59	1187.31	1627.24	1863.74	2646.79	1043.26	624.53	1114.07	1318.18	1451.02	1617.04	960.89	2825.38	2218.6	847.08	1023.73	1893.38	867.55	1297.73	379.02	990.17	755.01	469.61	667.42	847.98	99.65	279.32	144.96	269.53	1638.75	3563	386.57	254	1926.7	3818.02	164.88	1965.75	3.05	607	8.36	1361.88	335.64
ARHGAP19-SLIT1	591.69	328.7	630.34	400.4	87.79	1051.95	895.52	1082.41	995.69	1083.76	693.26	1087.21	2200.74	3794.47	1268.93	322.82	804.98	1498.96	1305.11	667.62	2731.4	2764.92	1179.27	1978.62	89.45	556.27	58.98	212.83	365.99	167.39	39.58	379.02	330.35	313.68	328.04	414.47	100.25	0	52.43	0	798.3	113.98	154.12	4.25	2.95	0	82.64	66.12	75.36
ARHGAP20	198	268	142	169	177	271	168	196	215	245	200	338	327	54	170	578	302	65	232	62	74	235	171	185	84	6	0	0	2	0	0	63	432	11	64	2	199	1	0	0	0	285	0	242	0	0	0	0	0
ARHGAP21	1294	1528	1158	1343	575	917	1669	1575	1310	1779	907	1337	797	680	34	1295	1622	1347	2502	2984	2266	5039	2198	3684	237	568	633	1168	216	289	174	797	1161	1500	1135	1187	654	78	1166	1144	846	594	276	219	461	732	1704	759	1686
ARHGAP22	24	15	30	54	50	58	25	17	32	49	50	38	228	0	143	0	246	135	270	81	176	294	17	85	0	30	0	0	0	0	0	63	0	0	3	0	0	0	1	6	0	0	0	0	0	0	0	0	0
ARHGAP23	1	1	0	0	0	0	6	0	0	3	0	1	0	0	1	0	1	0	0	0	0	1	0	0	0	0	16	3	0	0	0	1	4	0	2	1	51	1	1	169	0	487	271	0	285	1	3	103	1
ARHGAP24	76	85	74	44	24	11	62	24	7	41	67	89	106	33	669	0	27	429	108	269	183	55	112	78	0	7	0	0	0	0	0	0	110	0	2	2	0	0	0	0	29	71	0	0	0	0	0	0	0
ARHGAP25	0	0	6	1	0	0	0	0	0	6	8	0	0	0	0	0	0	0	0	0	17	0	0	0	0	0	0	0	0	0	0	0	46	0	0	1	0	0	0	0	0	0	0	0	0	0	0	0	0
ARHGAP26	1917.37	1798.46	1692.25	2176.85	1652.75	2254.49	2032.8	2264.5	1748.15	2251.94	1935.05	2472.21	5965.6	3378.32	4958.03	2630.83	5169.05	3942.16	3537.41	4207.49	3610.47	4397.23	2741.38	4776.15	214.88	116.03	172.17	566.49	76.1	83.66	102.28	385.19	1774.06	597.93	587.79	695.73	956.14	860.13	415.38	827.32	750.16	1404.49	222.71	1419.67	28.33	36.44	444.57	483.34	115.17
ARHGAP26-AS1	18	3	7	3	5	11	4	12	6	5	16	13	0	0	40	26	1	6	143	108	5	59	36	9	0	11	0	0	0	0	0	6	0	107	0	4	4	0	0	0	0	0	0	0	0	0	0	0	0
ARHGAP26-IT1	0	0	0	0	0	0	0	0	0	0	0	0	0	0	0	27	0	0	0	0	0	0	0	0	0	0	0	0	0	0	0	0	0	0	0	0	0	0	0	0	13	0	0	0	0	0	0	0	0
ARHGAP27	10	23	4	24	14	15	47	12	46	71	49	69	0	0	201	0	0	0	125	1	131	2	117	30	0	0	0	0	0	0	0	0	1	0	0	0	40	6	0	0	0	0	0	0	1	0	0	9	3
ARHGAP28	0	0	0	0	0	7	8	5	0	0	0	0	0	0	0	0	0	0	0	0	0	0	0	0	0	0	0	0	0	0	0	0	0	0	141	0	0	0	0	0	0	0	0	0	0	0	0	0	0
ARHGAP29	1021	1518	1155	1538	958	2060	1451	2129	1589	1298	1083	1826	2622	2686	936	2004	1397	1274	966	387	528	1166	1167	1221	387	424	575	235	248	9	166	792	1810	1279	907	1220	449	705	102	1588	1055	393	161	166	917	266	628	521	505
ARHGAP30	41	10	0	82	85	109	144	135	134	138	183	133	0	16	1	0	261	337	109	14	149	107	130	187	44	135	0	0	102	1	0	0	42	7	41	1	0	0	0	0	0	0	0	0	0	0	0	1	5
ARHGAP31	0	2	0	2.01	0	0	0	2	0	10	0	0	0	6	0	0	1	0	1	1	4.02	0	0	2.94	0	0	0	0	0	0	0	0	0.97	0	9.26	13.01	2	0	0	0	1	0	67.92	3	5	38	0	0	0.1
ARHGAP31-AS1	0	0	0	0	0	0	0	0	0	0	0	0	0	0	0	0	7	0	76	1	0	0	0	0	24	0	0	0	0	31	0	0	144	52	45	304	0	0	0	0	0	0	97	0	8	0	386	0	0
ARHGAP32	3564	3383	2656	2252	1674	2602	2338	2433	2366	2646	2486	2736	7899	6670	2182	2195	2874	3599	2744	5133	3841	5501	2392	5204	240	425	483	84	106	67	129	91	1905	2942	1064	1277	1278	463	1172	1639	1357	1476	728	850	0	35	4	73	50
ARHGAP33	168	105	99	100	132	37	274	304	249	315	274	331	188	159	22	113	129	274	481	423	338	88	70	181	1	62	4	0	8	0	115	207	0	7	0	19	0	0	0	82	0	0	60	145	0	0	0	5	0
ARHGAP35	198	159	154	279	275	450	374	375	505	591	414	555	641	584	263	660	661	677	630	1603	852	801	954	937	83	253	121	334	79	75	44	192	777	271	539	634	560	306	107	94	181	17	4	85	278	56	1	620	163
ARHGAP36	0	0	1	0	0	0	0	0	0	0	0	0	0	0	0	0	0	0	0	0	0	0	0	0	0	0	0	0	0	0	0	0	34	0	0	0	0	0	0	0	0	0	0	0	0	0	0	0	0
ARHGAP39	1132	1301	1092	637	490	873	795	955	626	701	825	982	397	733	709	631	1141	985	798	654	1303	1040	1165	870	68	19	40	73	3	67	0	5	42	11	56	26	2	96	0	14	0	7	0	0	0	18	0	38	104
ARHGAP4	0	0	0	1	0	0	3	0	7	5	0	0	0	0	0	0	0	0	0	0	8	0	0	0	0	0	0	0	0	0	0	0	0	0	8	0	0	0	1	15	0	7	0	0	0	0	0	0	0
ARHGAP40	18	36	47	38	46	40	141	117	140	177	34	24	8	568	6	450	12	0	97	12	2	340	103	0	0	0	0	0	176	0	0	0	2	258	158	0	4	0	0	27	0	0	0	53	0	0	0	0	0
ARHGAP42	37	27	102	20	28	10	75	76	33	8	16	21	0	0	0	0	7	189	236	56	166	318	122	180	0	0	7	0	0	0	0	0	27	0	58	0	40	54	0	89	310	6	10	0	0	7	0	29	49
ARHGAP44	109	129	110	161	175	229	229	245	270	321	281	319	222	670	12	439	490	224	305	401	396	285	392	420	0	8	51	0	0	0	2	9	3	254	23	192	24	0	0	315	0	0	0	0	56	0	0	0	0
ARHGAP5	589	659	546	895	624	855	809	1155	880	960	862	894	6319	4300	1009	2954	1972	784	813	1419	667	1330	465	1195	2539	1912	857	6623	1210	1915	1078	5700	2070	1422	1041	1339	3658	3110	2316	4244	3949	3149	1723	2339	4316	3107	2942	3545	2335
ARHGAP5-AS1	32	7	10	10	6	7	12	4	14	15	6	14	0	0	0	0	187	1	1	0	138	1	0	0	0	0	11	0	2	41	0	8	64	0	0	184	9	0	0	0	44	1	272	0	1048	100	2	235	23
ARHGAP6	141	113	93	105	136	143	86	105	54	102	109	100	548	96	115	0	922	658	439	506	264	201	101	249	0	2	71	62	5	2	12	6	391	107	83	156	144	1	0	335	116	3	492	1	0	0	0	5	2
ARHGAP8	138	114	98	114.61	138	115	210.78	200	219	211.22	183	175.15	1222	674.3	1043.58	451	664.2	361	555	980.14	541.81	126	528	417.19	10	171.5	44	46	410	82	44	0	297	124	234.15	420	134	107	291	210	117	34	12	358	260	218	25	168	98
ARHGAP9	0	0	0	0	0	0	1	0	0	0	3	0	0	0	0	0	238	0	0	0	15	0	0	0	0	0	0	0	0	0	0	0	0	0	1	0	0	0	0	23	0	1	0	0	0	30	0	89	3
ARHGDIA	204	135	131	668	535	541	1202	1107	1086	1108	1008	1103	1601	1309	1162	959	1455	800	1434	1153	1859	1712	1890	2313	221	146	183	414	543	2	114	248	509	386	719	597	881	253	1210	987	594	797	205	421	552	136	79	349	89
ARHGDIB	0	0	0	0	0	0	0	0	0	0	0	0	0	0	0	0	0	0	0	0	0	0	0	4	0	0	0	0	0	0	0	0	0	0	0	3	0	0	0	0	0	0	0	0	0	0	0	0	0
ARHGDIG	0	4	0	7	3	6	1	9	1	2	18	4	0	0	0	0	0	0	18	0	0	0	0	22	0	0	0	0	0	0	0	0	7	0	0	13	0	0	0	0	63	0	0	0	0	0	0	0	0
ARHGEF1	0	0	0	7	10	28	14	19	14	25	2	7	46	339	5	0	204	7	37	0	0	31	1	0	25	4	1	1	1	0	2	13	6	0	1	1	58	0	15	12	138	0	0	0	18	8	0	61	13
ARHGEF10	56	65	81	59	43	39	43	71	55	72	47	31	0	298	476	0	0	1	133	0	118	0	30	15	0	0	0	0	0	0	0	0	105	17	0	0	1	0	0	1	0	1	0	0	68	93	0	20	47
ARHGEF10L	11	5	0	3	5	4	21	12	8	23	1	13	0	0	0	0	0	0	8	87	0	0	0	0	0	0	0	0	0	0	0	0	0	0	0	350	0	0	0	0	0	0	0	0	0	0	0	0	0
ARHGEF11	25	57	60	164	101	171	145	136	75	174	210	300	294	348	11	124	157	62	271	84	725	448	360	903	133	58	20	3	1	57	44	222	400	52	23	0	12	13	0	27	104	1	1	449	0	0	0	132	43
ARHGEF12	2643	2338	1993	2603	2038	3362	2672	3376	2753	2854	2759	3131	4602	2207	2226	1776	2071	3964	3013	2138	3459	5588	3832	5603	185	470	302	982	26	190	299	671	1610	1768	1167	1514	1581	936	497	848	1067	711	534	334	12	36	336	101	285
ARHGEF15	0	0	0	0	0	0	0	0	0	0	0	0	0	0	0	0	0	0	18	0	0	0	0	0	0	1	0	0	0	0	1	0	0	0	49	0	0	1	0	0	0	0	0	0	0	0	0	0	0
ARHGEF16	1060	1167	985	537	252	413	484	605	614	583	726	895	596	11	426	455	986	813	1059	2951	848	993	801	1584	0	6	75	0	101	26	0	0	383	303	56	167	0	0	0	9	3	1	0	0	13	0	0	0	15
ARHGEF17	2	6	3	13	16	34	46	28	85	30	46	67	0	0	0	0	43	1	108	2	26	0	34	0	0	0	0	0	0	0	0	0	0	0	3	1	0	0	0	2	0	0	0	0	0	0	0	0	0
ARHGEF18	53	70	50	64	46	104	71	79	93	145	56	136	207	1	0	0	35	67	51	13	134	311	212	405	695	309	252	765	793	492	157	396	0	105	40	241	1476	525	650	1054	942	1350	2161	1746	456	660	5	568	542
ARHGEF19	0	0	0	1	0	0	0	0	5	0	0	0	0	0	0	0	0	0	0	0	0	0	0	0	2	10	115	0	0	0	0	1	0	2	0	0	1	0	0	0	0	0	0	0	79	1	0	25	0
ARHGEF2	0	0	0	7	0	3	4	3	0	0	0	0	0	0	1	0	0	0	0	0	0	0	0	18	0	0	0	0	0	0	0	4	0	0	0	4	0	1	0	0	0	0	0	0	26	0	0	73	0
ARHGEF25	0	0	0	0	0	0	0	0	0	0	0	1	0	0	0	0	0	0	0	0	0	0	0	0	0	0	0	0	0	0	13	0	0	0	1	1	0	0	0	0	0	0	1	0	0	0	0	2	0
ARHGEF26	3216.44	2948.03	2796.89	1408.36	1289.97	1616.36	1460.79	1655.18	1631.01	1337.03	1295.07	1877.9	2108.01	3361	1280	1264	1042.7	804.77	1001.1	2546.4	1645.5	2857.15	1145.41	2414.05	158	384.5	316.68	805.52	646.02	212.02	292.91	132.14	1061.36	409.03	984.47	597.41	892.89	278.72	1915.2	1308.62	697.03	2020.57	491.13	971.89	588.24	111	94	341.57	579.28
ARHGEF26-AS1	287.43	226.47	235.09	132.52	123.54	169.06	137.58	195.3	130.92	133.4	58.54	129.99	81.13	31.25	36.34	127.15	175.47	336	123.78	228.1	173.38	73.86	57.37	77.6	81.44	114.26	67.65	125.19	107.79	85.71	84.67	122.23	168.86	127.51	79.51	116.2	213.99	198.9	91.59	214.11	146.57	172.24	157.91	222.13	468.79	54.44	342.74	83.36	61.95
ARHGEF28	625	720	664	759	492	939	539	642	568	562	394	486	2955	1993	178	1284	510	2132	868	464	1390	1912	859	1738	0	2	45	173	1	0	0	0	224	506	238	69	65	201	1	10	172	29	16	352	127	0	554	74	63
ARHGEF3	2067	1495	2282	1085	655	1156	1519	1613	1079	1239	939	1019	1541	1556	231	2034	449	2530	1010	540	2581	1931	1263	2766	120	198	104	26	18	228	150	225	1185	975	733	630	675	7	760	600	636	16	639	185	815	166	18	409	224
ARHGEF3-AS1	0	0	0	0	0	0	0	0	0	0	0	0	0	0	0	0	0	0	0	0	0	0	0	0	0	0	0	0	0	0	0	0	0	0	0	0	0	0	0	0	0	0	0	0	0	0	0	0	0
ARHGEF33	183.4	167.24	129.24	293.43	188.86	212.83	246.39	180.3	209.84	156.51	190.58	294.48	23	183	1.17	67	430	219.98	129	272.74	126	51	153.94	49	0	80	48.71	193.79	3	0	10	5	124	69.77	69.87	6	225.58	1.2	2	33	141	3.06	29.13	130	1.06	1.09	0	4.08	1.03
ARHGEF34P	0	1	0	0	0	0	0	5	0	2.39	0	2.3	0	0	0	0	0	0	0	2.51	0	0	0	0	0	0	0	0	0	0	0	0	0.88	112.82	1.99	0	0	0	0	0	0	0	0	0	0	0	0	22.68	0
ARHGEF35	0	0	0	0	0	1	0	0	0	0	0	0	0	0	0	0	0	0	0	0	0	0	0	0	0	0	0	0	0	0	0	0	0	0	13.01	0	0	45	0	0	0	0	0	0	93.05	0	31	0	0
ARHGEF37	0	0	0	0	0	0	0	0	0	1	0	0	0	0	17	6	0	0	0	0	0	0	0	0	0	0	0	0	0	0	0	0	0	0	0	0	0	0	0	0	0	0	0	0	0	0	1	0	37
ARHGEF38	0	2	1	2	1	7	2	3	0	0	7	2	0	0	48.04	0	1	2	0	0	37	0	0	0	0	0	0	5	0	0	0	0	0	0	0	3	0	0	0	0	0	0	0	0	0	0	0	0	0
ARHGEF38-IT1	0	0	0	0	0	0	0	0	0	0	0	0	0	0	0	0	11	1	0	0	0	0	0	0	0	0	0	0	0	0	0	0	0	0	0	0	7	0	75	0	0	0	0	0	0	0	0	0	0
ARHGEF39	1819.15	1917.64	1384.21	750.9	463.67	953.52	602.41	794.62	450.71	520.55	918.84	1185.47	1989.66	2185.97	269.53	366.33	1360.32	803.46	838.36	1026.24	1292.75	2146.85	1198.52	2425.77	38.91	9.73	2.36	222.69	28.33	608.55	93.21	53.24	11.73	98.97	15.13	12.26	27.85	687.04	18.26	112.11	36.52	641.5	156.1	9.1	237.41	121.03	18.56	136.9	159.3
ARHGEF4	2	0	0	0	0	0	1	5	2	0	4	0	0	0	0	0	206	0	0	0	0	0	9	0	0	0	0	1	0	0	0	0	0	0	0	0	0	0	0	0	0	0	0	0	0	0	0	0	0
ARHGEF40	0	0	0	3	0	0	0	0	0	0	0	0	0	0	0	0	0	0	0	0	0	0	0	0	0	0	3	0	0	0	0	0	0	13	1.07	1	0	0	0	0	0	0	0	0	41	0	1	36	0
ARHGEF5	0	0	7	3	0	2	0	0	16	32.1	17	10.7	0	0	84	0	0	0	0	0	0	0	0	0	0	0	0	0	0	0	0	0	25.12	31.18	0	0	0	0	0	0	0	0	0	0	48.95	0	2	32.32	0
ARHGEF6	4.83	10.64	0	8.97	3.85	1	3.01	13	0.59	15	5.99	2	2	1	0	3.05	161	2.04	2.01	0	2.34	0	1	1	2	4	1.35	0	1.99	2.01	50.97	22	5	1	3	1	6.07	1	2.12	4.51	7	3.5	4	2	1	0.51	0	58.03	37.6
ARHGEF7	3199	2729	2455	2371	1857	2582	2461	2785	2455	3857	2137	3046	3057	3663	1190	3319	4847	4767	3151	3267	5171	4781	3447	5933	1179	1060	433	736	788	565	1124	722	977	569	794	487	1386	782	1126	898	1997	1517	961	1633	1201	479	6	916	367
ARHGEF7-AS1	0	0	0	0	0	0	1	0	0	0	0	0	0	0	0	0	0	0	0	0	0	0	0	0	0	0	0	0	0	0	0	0	0	0	0	0	0	0	0	0	0	0	0	0	0	0	0	0	0
ARHGEF7-AS2	0	0	0	0	0	0	4	0	0	0	0	0	0	0	0	0	9	0	0	0	0	0	0	0	0	0	0	0	0	0	0	0	0	0	0	0	0	0	0	0	0	0	0	0	0	0	0	0	0
ARHGEF9	522	390	328	348	318	376	546	540	540	611	478	585	183	585	431	15	404	885	774	1274	963	1240	848	1194	0	0	4	0	16	35	10	64	275	237	171	267	2	0	64	1	0	366	120	0	8	0	1	1	4
ARHGEF9-IT1	0	0	0	0	1	0	3	0	0	0	0	0	0	0	0	0	0	0	0	0	0	0	0	1	0	0	0	0	0	0	0	0	0	0	0	0	0	0	0	0	0	0	0	0	0	0	0	0	0
ARID1A	8962	8534	6405	5599	3564	5705	6640	7723	4595	5801	5930	6922	3298	3853	3502	2357	5473	4181	2557	3911	5025	4331	3539	3786	2316	1988	931	2592	1562	1198	990	2106	1717	1252	1361	856	2705	1207	3036	2135	2114	1251	1889	2905	3018	1476	4	2334	1130
ARID1B	241	447	333	347	268	315	372	437	468	452	461	581	1107	521	219	348	660	351	623	882	1138	748	382	658	20	54	29	0	125	0	63	99	540	425	143	248	283	72	82	175	35	178	31	63	2	17	420	201	26
ARID2	6240	5256	3944	3507	2298	3046	3570	3931	3901	4173	5008	5790	8640	9194	2298	5322	3179	4995	5733	5013	5283	7805	5155	6659	615	516	663	271	588	919	313	284	3443	2884	2871	2033	2203	615	56	1682	888	968	87	242	398	692	361	924	248
ARID3A	26	10	16	3	6	18	6	6	16	13	13	27	0	0	0	0	1	0	11	4	9	0	0	0	403	184	82	248	566	112	98	275	0	0	0	0	208	293	304	7	84	1031	34	411	764	221	1	520	323
ARID3B	2146	2129	1444	1905	2481	2737	2877	2873	2394	2800	2910	3280	3360	5742	3105	3006	4343	2761	2765	4283	4209	4807	3766	5405	1515	1163	1269	2513	2687	1822	2626	1906	952	1280	706	362	2614	1546	2068	2692	3468	4314	941	3257	439	401	2	843	1063
ARID3C	0	0	0	0	0	0	0	0	0	0	0	0	0	0	0	0	0	0	0	0	0	0	0	0	1	26	0	0	0	0	0	0	0	0	0	0	0	0	0	0	0	0	0	75	0	0	0	0	0
ARID4A	9486	9075	5297	8455	5104	8232	5397	6422	6377	6337	8233	9219	8220	7930	9299	6882	1498	811	1442	388	4162	6183	4271	5139	2827	3755	1529	1406	1964	1961	657	1981	4782	3537	3741	3431	1706	2401	2741	2032	5005	6190	1892	2701	901	587	1365	1397	917
ARID4B	3345	3837	2979	3460	2159	3850	1413	1742	2240	3055	1274	1770	523	1679	2162	893	835	228	642	584	617	662	443	1780	1447	907	1140	2133	495	865	648	1738	1532	3729	2309	1622	1837	1191	1128	1787	2208	3431	1230	1416	1721	718	16	1804	973
ARID5A	4	11	12	83	85	95	158	113	142	186	52	61	983	36	228	14	297	103	263	575	449	191	217	203	4	150	10	5	211	8	5	7	368	7	118	18	0	0	0	0	95	2	0	0	19	329	2	339	56
ARID5B	73	5	39	29	6	18	0	13	15	65	50	18	0	0	103	0	405	128	288	79	100	1	0	80	0	0	25	0	0	0	0	0	12	341	195	229	0	0	1	181	0	0	0	0	1	0	440	37	0
ARIH1	4135	4081	4129	5602	5267	7107	9483	9252	8465	9477	9611	10344	9868	10577	4240	4624	7597	8650	6025	9720	8454	7979	6869	9033	3339	1021	1702	2554	1910	2168	1184	2573	3542	3591	818	1491	3579	3396	2537	8969	4680	4849	4758	4752	636	357	781	568	693
ARIH2	3127.45	2742.86	2131.75	1446.25	1327.77	1103.51	1662.55	1647.2	1249.51	1538.17	1271.84	1638.33	2745.63	3989.79	854.42	2605.96	1540.77	3019.82	2106.07	2542.59	1797.08	2749.71	1665.51	1194.88	3739.91	5035.93	2599.75	7163.68	4875.86	4556.81	2974.9	5253.87	273	925.61	589.47	132.71	6169.64	6399.2	3577.78	3665.61	3734.97	6259.75	3162.49	7579.58	6062.96	2041.92	489	4000.89	4633.92
ARIH2OS	57.36	29.73	23.43	49.52	39.21	54.1	50.68	66.66	40.29	75.07	52.92	39.89	31.01	49.19	54.78	9.55	40.23	12.16	38.98	13.76	44.02	45.44	21.46	139.69	13.82	13.54	22.38	34.98	38.45	22.71	16.64	32.04	82.95	86.04	79.2	149.95	180.43	320.85	169.28	203.85	150.87	158.24	195.81	812.43	14	12.91	22.5	21.35	71.88
ARL1	1996	2284	1665	1037	1054	1004	958	1042	753	1058	1021	1310	1167	2954	316	1097	1366	1911	1134	1323	1238	1610	872	764	479	163	43	346	146	376	221	559	770	562	416	20	309	734	287	714	214	44	371	451	1135	514	3	696	497
ARL10	5	0	8	1	1	0	0	5	0	0	7	2	130	0	0	0	0	0	0	0	51	0	0	0	0	60	0	0	0	0	0	0	0	0	0	16	0	0	0	0	0	0	0	0	0	0	0	0	0
ARL11	0	1.99	0	2.83	1.11	3.19	4.63	5.67	13.64	0.28	0	16.95	3.06	4.2	0	0	1	0.98	10.33	0.3	0.94	3.04	3.08	2.01	119.53	94.84	0.51	2.03	0.14	0	3.09	3.69	1.09	59.03	75.65	8.01	4.29	0	3.56	2.08	8.09	6.95	2.37	3.31	141.96	6.36	0	254.4	1
ARL13A	0	0	0	0	0	0	0	0	0	0	0	0	0	0	0	0	18	0	0	0	0	0	0	0	0	23	10	0	0	2	0	0	0	0	62	0	0	0	0	0	5	0	0	0	0	0	0	0	0
ARL13B	5029	5801	4809	3938	2527	5478	4729	5809	4786	4924	5890	7533	6070	5121	3486	5072	4111	5153	3482	5366	5290	5815	2689	5179	110	227	332	631	368	137	223	313	2223	1786	1389	974	540	774	540	987	365	1010	411	2	171	146	30	341	53
ARL14	0	0	0	0	2	0	0	0	0	0	0	0	24	0	0	0	0	0	0	0	0	0	0	0	0	0	0	0	0	0	0	0	0	51	1	0	0	0	0	326	1	0	0	0	0	0	0	0	0
ARL14EP	2297	2454	1767	2686	1652	2250	2279.01	2327.9	1857.87	2164	1727	1970.98	2368	677.02	603	1240	554	1472	832	1479	1247	1963	1500	1358	392	332	426	548	335	246	299	756	355	674	318	371	907	992	18	328	432	727	856	1034	452	188	44	404	396
ARL14EPL	0	0	1	0	0	0	0	0	0	1	0	0	0	0	0	0	0	0	0	0	0	0	0	0	0	0	0	0	0	0	0	0	0	0	0	0	0	0	0	0	0	0	0	0	0	0	0	0	0
ARL15	47	60	30	67	64	74	87	47	46	75	77	52	0	0	215	0	0	486	25	312	230	144	28	108	36	217	78	465	145	65	142	127	4	42	3	34	129	33	4	209	672	11	165	52	758	41	1	336	197
ARL16	60.77	63.72	43.07	53.01	21.28	41.14	38.79	27.45	74.82	35.82	33.13	37.41	1.17	1	0.05	1.04	8.73	16.52	17.52	50.04	95.91	92.04	49.13	158.51	1113.25	854.09	466.5	285.73	500.72	296.17	371.17	611.72	327.24	249.15	46.06	9.13	1633.13	706.97	1517.97	133.73	1348.16	2585.02	60.41	2562.64	2069.32	618.73	53.3	1075.73	1067.08
ARL17A	56.69	20.01	53.77	88.33	88.03	99.81	36.26	25.07	30.19	63.03	118.04	215.39	28.55	235.3	185.17	16.24	413.83	5.47	293.06	40.07	143.64	596.63	23.35	89.28	2171.66	3198	2774.39	1726.77	807.67	2050.54	1798.64	2192.92	32.03	361.57	131.96	187.54	3350.75	1979.51	2079.94	2766.64	3795.5	3136.53	587.92	3841.1	1393.54	347.31	292.65	1325.78	476.84
ARL17B	58.87	44.89	37.22	21.85	22.25	46.45	25.29	34.72	21.98	21.25	68.43	81.64	156.5	18.47	234.37	135.15	162.66	27.05	112.3	268.7	65.23	395.26	215.92	295.01	550.44	560.21	339.82	597.08	141.97	862.7	761.74	266.62	0	190.55	63.83	9.12	0	152.82	424.15	317.2	108.99	0	140.22	475.18	634.44	169.63	0	570.86	110.63
ARL2	31	0	2.59	49	46	93	43	43	67	178	70	73	137.3	201	8.69	0	209	348	219	107	106	82	86	161	20	1	0	144	0.98	41	0	2	66	85.49	6	150	219	1	40	151	5.47	2	261	398	5	41	2.89	24.39	5.78
ARL2-SNX15	0	9.03	83.05	0	0	0	0	0	0	0	0	0	56.55	0	380.46	18.14	0	0	0	0	0	0	0	0	0	0	0	0	3.02	0	0	0	0	6.82	0	0	0	0	0	0	95.31	0	0	0	0	0	0.49	229.64	41.58
ARL2BP	1519	1874	1375	1115	781	1237	1255	986	901	787	745	704	182	302	1761	605	150	765	325	103	1015	843	668	345	287	1908	199	1480	62	390	120	1	749	488	298	160	2376	477	933	1433	1972	699	399	1521	1070	418	150	1136	747
ARL3	568	713	621	174	158	173	164	227	125	156	216	405	316	585	109	279	672	229	201	463	631	565	322	479	369	232	120	161	316	206	33	65	175	396	103	159	802	1448	17	156	560	11	7	384	2	452	379	1082	677
ARL4A	1204	979	1106	785	820	1243	1206	1420	722	879	845	979	709	1803	894	864	2160	1175	1507	594	1189	1618	595	1485	83	321	420	399	749	376	386	370	584	609	637	323	12	222	1270	878	372	21	109	552	1715	486	1449	2990	885
ARL4C	4806	5234	5804	3046	4151	7111	4258	4335	5039	6996	5214	5970	1671	3117	2363	2750	4649	3033	2895	3825	5449	6512	3851	6058	42	233	298	180	212	248	40	162	3017	2326	1635	1479	484	743	1200	768	887	774	644	348	589	124	26	160	87
ARL4D	1851	1764	1611	1519	1967	1820	2792	2022	1115	1577	1366	1713	4031	2876	3056	2880	2066	1463	2158	1128	3728	3143	2807	3469	20435	22847	21781	21777	28785	17097	26100	20495	9283	4812	2318	4193	32209	33029	19936	43835	33236	46544	36492	33086	22926	9130	11977	22241	11561
ARL5A	2160	2039	1484	1237	816	1178	1113	1046	596	705	746	1006	3209	1945	1477	132	1762	1687	1164	1542	1512	1225	754	1105	135	353	338	406	230	46	429	592	464	857	473	264	911	306	603	144	536	1592	633	433	290	267	633	885	1252
ARL5B	324	482	337	1112	697	957	814	823	914	707	1231	1194	1866	879	277	35	310	833	538	1257	674	478	577	455	373	209	164	842	135	0	210	496	303	447	510	415	2295	1425	775	2859	1185	2265	2006	775	350	278	2	174	535
ARL5C	0	0	0	0	0	1	0	0	0	0	0	0	0	0	0	0	0	0	0	0	0	0	0	0	0	0	0	0	0	0	0	0	1	0	0	0	0	0	0	0	0	0	0	0	0	0	0	0	0
ARL6	359	758	514	107	148	122	201	189	89	120	86	130	175	880	10	216	468	311	197	231	231	84	179	163	0	0	44	0	0	0	4	11	0	40	0	42	4	83	1	248	13	8	14	0	0	4	342	2	0
ARL6IP1	4960	3614	3066	4457	3644	4641	6486	7272	4410	6308	6847	8228	11528	7529	5771	5946	8035	8667	6976	7973	8680	11921	6322	8853	13953	6821	11505	14650	9234	12672	14249	21293	5244	9115	3055	6279	22542	20215	16454	33068	22768	30107	22735	19869	12007	5409	279	14412	6183
ARL6IP4	52	40	46	42	29	71	73	26	40	44	30	37	172	109	34	1	168	38	87	43	50	28	30	99	119	51	39	5	0	4	99	15	2	34	0	1	214	0	0	0	0	0	0	0	0	27	0	56	90
ARL6IP5	170	120	92	54	15	57	99	125	75	45	82	83	0	500	14	0	333	41	125	453	41	247	8	179	371	755	159	187	207	389	288	509	267	482	157	298	0	2	0	0	411	217	0	0	2704	1501	8	3305	3454
ARL6IP6	161	295	197	220	190	225	159	193	142	168	133	220	134	725	307	87	12	102	147	545	289	36	143	262	359	271	203	917	495	247	286	522	356	100	135	2	2388	1281	1817	352	2614	953	464	476	669	378	1	286	528
ARL8A	0	0	0	2	0	0	0	0	0	1	0	1	0	0	0	0	6	13	0	3	0	0	0	0	0	1	2	8	0	1	0	0	0	0	0	0	29	18	0	0	0	0	0	0	5	11	0	16	18
ARL8B	603	813	662	794	621	1312	1054	1230	860	991	1568	1419	1375	596	292	714	1706	1213	522	1087	1392	803	605	463	8887	15721	5992	10906	15422	10612	13518	13341	1142	1806	264	429	13062	10818	11338	13081	12301	13534	10917	17553	17872	8688	61	11341	11965
ARL9	0	0	0	0	0	0	0	0	0	0	0	0	0	0	0	0	0	0	3	0	0	0	0	0	32	0	65	0	0	0	0	5	121	413	72	125	82	2	0	198	0	8	36	9	1	19	0	0	3
ARMC1	18872	15434	12265	15108	12634	12997	26484	25373	14981	17698	16022	19725	12565	10016	8635	7041	10302	9836	9270	12019	8093	13978	7064	10621	4685	4644	3627	7459	3846	5897	6063	7324	6035	6130	2719	1998	9012	12253	10808	6680	14949	17364	9695	13294	4417	2005	1132	3392	3618
ARMC10	1794.37	1699.8	1474.48	1070.51	771.13	1058.63	878.78	1106.35	916.49	1115.47	985.77	1134.58	1245.89	685.95	623.64	451.4	657.47	1004.6	355.51	676.41	1069.67	1132.23	1601.41	1182.98	105.1	68.86	61.11	119.78	29.15	33.99	123.41	49.96	198.03	359.16	75.19	162.12	463.43	811.67	170.08	331.76	387.36	478.62	248.1	116.26	816.94	92.71	84.29	69.03	319.19
ARMC12	2	6	5	0	1	2	7	0	8	0	2	5	0	0	0	0	0	0	0	0	0	0	28	0	0	0	0	0	0	0	0	0	0	136	0	0	13	0	0	128	0	1	0	0	0	0	0	0	0
ARMC2	11212	9605	5318	8698	10310	9619	24293	24780	15714	21185	23053	30007	17026	15207	8201	10535	13496	16302	11553	18764	11421	13049	7262	10225	471	1427	645	338	365	970	693	918	8468	7929	3598	5384	4797	3807	1642	5341	2745	3077	2355	2333	937	71	0	457	4
ARMC2-AS1	0	0	0	0	0	0	0	0	0	0	0	0	0	0	0	0	0	0	0	0	0	0	0	0	0	0	0	0	0	0	0	0	0	0	0	0	0	0	0	0	0	0	0	0	0	0	0	0	0
ARMC3	17	14	27	0	6	0	5	0	0	13	9	0	0	0	0	0	0	0	48	0	0	0	37	1	0	0	0	0	0	0	0	0	0	0	0	0	0	4	0	0	0	0	0	0	0	0	0	0	0
ARMC4	0	1	0	8	0	1	0	0	0	1	0	0	0	0	0	0	0	0	29	1	0	0	0	0	0	0	0	1	0	18	0	0	5	9	0	37	5	1	0	0	0	10.45	27	5	0	2	91	24	0
ARMC5	0	0	1.91	0.74	0	2	2.11	1.1	2.13	2.92	4.76	8.21	7	51	14	0	11.97	0	24.48	1	46.88	7.3	7.19	17.47	16.44	411.7	120.68	85.26	2.88	181.68	46	105.82	356.67	115.45	1.21	203.8	498	105.63	618.72	165.79	187.56	11.99	589	472.75	1.01	0	0	56	39.66
ARMC6	123	103	75	293	294	429	351	347	397	413	228	245	430	1752	157	1171	908	396	296	885	818	876	731	920	753	910	586	1355	1024	2395	962	1649	140	17	42	41	967	146	1322	516	1755	1240	41	930	1060	675	4	1012	838
ARMC7	43	41	32	306	208	342	267	300	219	224	153	239	521	1606	64	1226	193	719	115	352	813	798	417	720	552	200	673	1782	828	922	857	530	61	347	81	299	2075	346	174	1529	1915	812	870	1510	916	577	171	1489	888
ARMC8	9578	9395	6952	4213	3816	4322	5045	4783	4005	4073	4896	5329	5735	12767	4251	5449	8601	10040	6061	10087	8949	10256	7099	10576	918	980	553	1442	848	1835	1202	1261	2085	3107	1376	2225	2131	1563	1042	2683	4332	3052	615	1965	556	1221	7	1893	855
ARMC9	3331.46	3141.76	3310.61	1885.95	1136.75	2017.1	2015	1958.09	1912.47	1998.21	1883.54	2486.82	3024.24	1725.51	1793.62	843.99	2685.24	2375.98	1975.1	3152.66	1560.3	2290.81	2533	2437.68	84.52	261.88	119	22	20.69	201.65	102.19	47.25	1075	1161.25	915.23	866.31	583.31	349.63	254.55	324.29	180.3	59.24	64.15	109.63	81.02	34.49	360.69	122.11	189.75
ARMCX1	1	1	0	0	0	0	0	0	0	0	0	0	0	0	0	0	0	0	0	142	0	0	0	0	0	0	0	0	0	0	361	0	0	81	7	122	0	0	0	0	0	0	0	0	0	0	0	7	0
ARMCX2	1	0	0	0	0	0	0	0	0	0	0	0	0	0	1	0	0	0	168	2	0	0	0	0	0	8	0	0	0	5	0	0	0	0	0	1	0	0	0	135	0	0	0	0	75	0	0	0	0
ARMCX3	0	1	0	3	4	0	0	0	0	0	0	0	0	0	0	0	458	2	0	1	0	0	9	0	150	0	0	131	0	0	0	0	0	0	0	1	0	0	0	0	0	0	0	0	0	111	2	4	12
ARMCX4	0	0	0	2	0	1	0	0	4	0	0	0	0	0	0	0	0	0	0	0	0	0	0	0	0	0	0	0	0	0	0	0	0	0	0	0	0	0	0	0	98	0	3	0	0	0	0	30	0
ARMCX5	0	0	0	0	0	0	14	14	2	0	0	0	0	0	0	0	218	1	0	0	0	0	0	0	142	2	92	0	0	183	13	0	0	0	0	45.91	0	0	0	0	0	0	0	0	0	0	0	0	0
ARMCX5-GPRASP2	0	0	0	0	0	0	0	0	5	0	0	0	0	0	0	0	0	0	0	0	0	0	0	0	0	0	0	0	0	0	0	0	0	0	0	7.09	0	0	0	0	0	0	0	0	0	0	0	0	0
ARMCX6	2	0	0	0	0	0	0	0	0	0	0	0	0	0	0	0	0	0	0	0	0	0	0	6	0	0	0	0	0	0	0	77	0	0	8	0	0	0	0	0	0	0	0	0	0	0	0	0	0
ARMS2	0	0	0	2	1	2	3	0	0	11	2	0	0	0	0	0	0	0	2	0	0	0	0	0	0	0	0	0	0	0	0	0	0	0	0	0	0	0	0	0	0	0	0	0	0	0	0	0	0
ARMT1	9	68	38	65	59	53	32	12	16	7	52	25	0	199	3	487	531	212	219	21	428	256	276	163	1368	964	491	4272	1084	1872	1048	1389	366	188	254	702	1809	1074	1449	2895	3050	3254	1419	5055	2357	1512	10	1085	1565
ARNT	39	83	87	424	192	442	232	270	230	327	281	396	89	1104	29	238	1117	572	985	1376	458	776	483	799	309	43	156	294	9	63	304	439	588	301	78	395	504	175	707	89	255	1	680	52	793	138	2	322	275
ARNT2	344	376	350	106	80	201	118	130	88	138	112	75	0	10	0	41	211	589	273	339	314	935	253	477	0	0	0	0	0	0	0	0	0	38	3	0	164	0	0	0	0	2	0	0	0	0	0	0	0
ARNTL	205	147	191	232	181	279	256	241	210	273	181	218	203	398	53	285	674	568	469	1277	1314	1462	821	1094	8	53	124	105	4	64	0	198	25	46	40	126	799	750	2	495	46	237	0	0	638	15	88	136	129
ARNTL2	65.08	69.05	64.25	86.27	92.1	124.78	83.63	91.13	104.4	132.37	170.77	160.3	403.31	12.42	16.95	21.77	25.99	11.28	200.38	44.59	102.2	178.06	101.66	475.58	27.73	66.73	44.72	7.55	17.72	199.79	19.23	13.86	38.58	134.89	178.51	14.21	80.54	109.32	55.64	43.76	32.55	99.59	47.78	37.42	26.01	26.02	21.22	129.04	7.31
ARNTL2-AS1	0	0	0	0	0	0	0	0	0	0	1	0	0	0	0	0	0	0	0	13	0	0	0	0	8	0	0	0	0	1	0	0	0	0	0	0	0	0	0	92	0	0	0	0	0	0	0	0	0
ARPC1A	739	229	342	297	308	352	385	250	256	273	284	379	2752	1229	1203	1389	859	528	614	600	832	1028	994	1216	875	480	223	594	700	459	417	922	686	923	216	597	1791	949	418	1010	2151	143	236	222	1989	746	232	909	581
ARPC1B	1341.72	921	964.88	750.51	384	494	457.37	501	352.28	333.27	307	403.76	509	1020	129	308	754	125	526	1016	595.4	613.68	507.51	815	237.54	446.74	141.19	91	184	73.6	34	125	301	376	236	117	12	332.4	593.3	621	205.25	52	6.01	0	859.35	1006.74	263	749	483.87
ARPC2	11821	10815	9119	6094	4106	6024	8246	8029	5519	8301	5355	6772	6166	7537	5498	3681	3394	3536	2446	3653	4285	5948	3067	3435	4061	4130	2914	5302	5684	3481	4144	4766	3432	1534	1374	2136	6297	5263	5880	4448	6131	5015	5331	8150	4805	5101	135	5021	5446
ARPC3	852	556	441	132	170	265	195	266	86	224	159	168	603	0	2	34	467	422	125	72	428	234	286	422	359	138	215	863	607	501	229	682	142	92	54	60	284	970	1154	1340	809	1127	1193	1454	659	1349	314	551	2174
ARPC4	182.23	198.39	208.56	165.04	161.07	228.2	309.1	288.63	240.38	250.62	245.4	335.24	384.8	53	14	538.81	148	309	309.31	797	181	304.23	186.28	157	235	444.28	138	423	366	551	238.25	497.39	247	70	129.27	144.15	295	271.22	400	281	666.37	270	339.84	667.86	373	278	2	286	329.34
ARPC4-TTLL3	0	0	3.52	0	3.61	5.95	0.64	0	6.69	0	1.28	0	0	0	0	0	0	0	0	0	0	0	0	0	0	49.19	0	0	0	0	40.75	53.61	0	0	0	0	0	76.51	0	0	0	0	21.19	446.56	0	0	0	0	26.7
ARPC5	265	245	298	540	317	458	623	599	601	594	591	459	1341	28	485	743	725	461	397	616	472	810	424	260	303	591	573	1534	737	701	397	1110	20	0	12	4	430	67	354	956	530	82	421	506	2787	883	19	1688	1518
ARPC5L	437	727	444	366	359	269	484	486	306	477	338	610	3	199	1	567	543	247	389	474	207	590	409	454	1511	1622	1546	1814	1631	1214	1324	2641	349	302	289	346	3396	4525	5101	2869	4239	2888	2210	4218	2253	1708	16	1266	1598
ARPIN	51.96	46.71	22.66	31.54	35.08	49.53	41.41	47.29	64.16	43.43	70.47	61.74	19.95	4.2	3.53	1.03	33.91	91.86	8.03	309.58	8.15	3.24	143.31	73.41	3.25	8.41	9.17	5.15	8.21	9.51	4.22	3.21	5.87	10.19	22.03	30.21	14.85	15.01	29.25	124.85	12.14	14.57	3.01	312.07	4.91	4.86	3.22	4.24	10.66
ARPP19	998.25	1271.11	1004.63	1262.48	881.96	1158.31	1228.94	1322.1	1061.45	1090.45	1376.34	1416.18	1347.02	790.57	676.94	210.48	1638.94	1427.46	1213.07	3590.38	1361.94	1383.53	1247.96	2120.3	3212.5	3980.64	2903.59	4732.19	3724.11	5389.91	4279.38	4834.65	1072.95	2693.83	660.84	1409.18	3880.82	4961.76	3237.55	6437.97	3811.39	8822.13	2109.71	4140.35	4523.69	3035.23	953.58	2652.73	3419.02
ARPP21	82	102	91	86	11	4	40	59	17	87	32	35	0	145	25	0	0	0	60	31	0	0	10	0	0	0	2	0	0	0	8	0	0	31	6	76	0	0	0	0	0	0	0	0	54	0	3	0	0
ARR3	0	0	0	0	0	0	0	0	0	0	0	0	0	0	0	0	0	0	0	0	0	0	0	0	0	0	0	0	0	0	0	0	0	0	0	0	4	0	40	0	0	0	0	0	268	0	0	70	14
ARRB1	0	0	0	1	0	6	0	0	2	0	2	0	0	0	0	0	0	0	83	23	0	0	5	0	180	683	167	847	392	530	468	464	0	10	0	0	440	77	905	577	585	333	423	923	168	325	0	369	529
ARRB2	42	52	8	72	61	52	82	61	65	196	61	136	193	216	135	58	3	68	71	71	78	105	48	192	0	0	0	7	0	0	0	0	75	77	48	13	0	0	91	5	0	0	105	0	9	2	2	255	36
ARRDC1	72	88	74	109	90	114	75	120	74	122	84	92	0	0	0	10	83	126	87	97	278	56	45	208	44	9	0	77	45	0	33	0	56	0	0	0	8	11	0	43	29	0	0	177	3	0	0	130	23
ARRDC1-AS1	70	80	68	11	51	36	49.1	60	48	42	66	43	67	0	12	319	1	17	135	0	154	83	74	261	4.01	46	90	35	40	358	150	505	0	1	0	25	542	92	359	160	223	907	575	2	210	65	383	239	86
ARRDC2	8	7	3	4	0	10	15	3	6	2	14	24	0	0	2	0	13	0	0	0	3	1	93	87	738	823	401	923	418	1181	741	442	61	0	216	1	734	2589	3429	967	3432	5905	2312	3174	655	529	2	780	768
ARRDC3	0	1	3	11	2	13	8	12	16	23	5	22	522	0	5	203	88	0	125	1	1	0	0	35	2	19	21	0	2	59	40	31	197	753	153	347	0	90	0	92	51	0	85	5	8	147	0	57	124
ARRDC3-AS1	4	3.66	7	4.35	5.56	5.05	8.12	12	12.45	14.63	10.62	7.15	36	0	0.34	1.81	5.57	17.01	42.78	8.05	3.73	16.85	11.78	15.23	6.25	2.18	9.42	10.59	6.95	2.95	6.73	12.41	21.53	30.86	28.29	42.91	34.43	12.89	48.64	18.72	31.74	6.36	34.19	46.51	108.47	1.6	40.35	1.8	9.13
ARRDC4	26	53	29	25	2	10	13	31	15	1	5	0	0	1	0	0	244	1	9	0	0	0	10	90	113	20	62	2	1682	0	0	203	0	0	0	0	132	2	1	386	89	2	9	0	56	0	1	1	0
ARRDC5	0	0	0	0	0	0	0	0	0	0	0	0	0	0	0	0	0	0	0	0	0	0	0	0	0	0	0	0	0	0	0	0	0	0	0	0	0	0	0	0	0	0	0	0	0	0	0	0	0
ARSA	60.62	61.85	65.14	76.86	68.26	80.18	94.37	73.4	89.98	118.26	133.17	119.31	61.2	54.91	73.67	60.67	66.1	51.24	154.13	56.87	61.87	144.41	91.2	81.31	72.61	67.28	66.01	41.37	52.91	45.14	71.27	50.22	80.92	56.78	67.19	77.33	192.35	170.02	135.44	139.58	126.96	127.75	158.97	231.56	43.39	16.46	47.81	59.82	33.19
ARSB	23.57	11.13	10.97	24.54	9.01	3.37	13.49	5.22	15.22	21.09	11.06	20.57	1.39	213.17	15.19	0	1.19	107.69	1.07	1.04	0	6.36	69	5.02	8.61	3.01	4.05	1.65	5	2.02	1.07	0	1.7	0	4.44	65.41	5.4	9.88	11.33	5.01	13.66	2.32	0	2.21	2	0	161.97	1	1.17
ARSD	117.09	342.08	144.01	0	0	35	85.79	133	0	2.03	26.94	1.07	0	0	0	117.99	28.08	0	111	244.22	0	0	0	0	1	0	25.33	0	227.86	1	1	0	56.1	8.08	15.08	209	26.15	34.4	1.06	104.04	26.22	9	7	1	23.13	158.01	0	165.17	0
ARSE	0	0	0	0	0	0	0	0	0	0	0	0	32	0	0	0	0	0	0	0	0	0	0	0	0	0	0	0	0	0	0	0	0	0	0	0	0	0	0	0	0	0	0	0	0	0	0	0	0
ARSF	3.07	1.08	0	1	0	1	9.43	0	1	1	3.76	6.08	2	0	0	1	1	0	1	0	5	0	0	1	0	0	0	0	0	1	0	0	0	0	1	1.01	0	0	0	0	0	1	1	1	0	0	0	0	0
ARSG	96	121	110	48	24	66	55	63	49	45	45	50	39	0	0	31	139	4	61	54	49	23	86	143	6	2	12	4	0	3	9	2	17	0	0	0	0	0	150	114	97	6	0	158	12	6	0	77	0
ARSH	0	0	0	4	0	0	0	4	0	0	0	2	0	0	0	0	1	37	0	0	0	0	0	0	0	0	0	0	0	0	0	0	0	0	0	0	1	185	0	0	0	1	0	0	0	0	0	0	0
ARSI	0	0	0	8	3	2	9	31	34	11	4	1	11	218	2	0	0	0	7	0	88	0	0	0	0	6	0	0	0	0	0	0	7	22	49	0	0	0	0	0	0	0	0	0	26	253	5	34	121
ARSJ	25	126	23	13	22	0	33	34	61	37	15	45	1	0	0	0	14	0	0	0	0	0	29	10	0	0	0	0	0	0	0	0	8	0	2	192	0	0	0	0	0	0	0	0	0	0	0	0	0
ARSK	302.41	492.17	318.09	201.02	95.84	326.73	206.71	141.41	97.01	234.43	67.08	42.49	0	191.02	239.45	26.32	4.62	7.01	4.88	0	60.87	1.16	58.13	33.15	14.49	75.74	31.13	63.69	1.59	5.94	9.16	174.57	159.26	19.12	101.89	90.18	260.6	78.74	113.12	108.6	634.31	86.13	52.09	20.88	106.11	0.99	79.66	127.76	93.06
ART1	0	0	0	0	0	0	0	0	0	0	0	4	0	0	0	0	0	0	0	0	0	0	0	0	0	0	0	0	0	0	0	0	0	0	0	0	0	0	0	0	0	0	0	0	0	0	0	0	0
ART3	0	0	0	0	0	2	0	0	0	0	0	0	0	0	0	0	20	0	7	0	0	0	0	7	0	10	12	0	0	4	9	4	0	0	122	0	337	22	3	21	0	41	266	1	847	0	1	519	0
ART4	0	0	0	0	0	0	0	0	0	0	0	0	0	0	0	0	0	0	0	0	0	0	0	0	0	0	0	0	0	0	0	0	0	3	0	0	0	0	0	0	0	5	0	0	0	0	0	0	0
ART5	71	56	45	63	22	32	44	39	36	50	60	75	161	367	7	0	12	0	69	2	46	156	3	75	63	0	7	28	8	6	67	34	51	0	57	3	192	0	138	226	231	175	10	0	0	2	1	0	0
ARTN	0	0	0	2	0	0	0	2	0	0	1	0	0	0	0	0	1	0	0	0	0	0	0	0	0	0	0	0	0	0	0	0	0	0	0	0	0	0	0	0	0	0	0	0	0	0	0	0	0
ARV1	1098	1111	932	419	326	358	456	458	424	293	404	388	1026	28	44	271	733	204	590	655	196	492	723	638	81	3	0	0	0	0	0	23	31	1	127	89	207	14	43	0	0	0	0	0	57	88	0	356	7
ARVCF	1	0	1	0	0	0	1	0	6	7	0	0	0	0	0	0	0	0	0	0	0	0	5	0	0	0	0	0	0	0	24	0	0	0	0	0	0	0	0	0	0	0	0	0	0	0	0	0	0
ARX	140	100	123	42	28	38	77	89	75	61	20	11	0	0	227	0	22	12	123	111	17	0	0	0	27	26	29	102	32	0	18	2	184	89	54	97	129	14	3	3	2	0	126	2	281	0	0	0	2
AS3MT	30.45	31.05	20.89	42.24	25.61	30.58	118.52	119.4	106.99	108.33	71.57	118.52	82.56	104.23	40.45	67.2	143.07	45.27	103.77	35.4	65.65	54.4	51.19	65.76	73.25	97.2	48.64	109.95	78.61	54.15	30.83	63.3	121.81	8.59	137.66	100.06	290.77	256.81	133.88	145.95	122.77	254.16	153.89	118.96	107.71	35.76	114.74	35.1	25.05
ASAH1	1337	1739	1058	863	783	1039	1074	1133	1121	848	1022	1278	1576	1071	924	1220	879	1140	1111	1969	762	779	661	1459	400	103	96	29	76	80	145	6	839	449	277	275	161	10	2	589	351	32	6	301	281	3	0	116	93
ASAH2	133	84.63	38.62	133.83	139	119.78	115.45	112.77	159.63	178	108.82	189	969	460	36	429	384	220.66	239.94	198	284.17	127.96	217.55	396.91	42	78.67	0	10	50	1.33	0	48.99	385	479	238	189	184	1.33	0	0	10.66	0	2	2.48	0	59.24	2.67	117.85	12
ASAH2B	0	9.37	3.38	3.17	0	10.22	9.55	12.23	4.37	0	10.18	0	0	0	0	0	0	8.34	11.06	0	40.83	10.04	71.45	48.09	0	26.33	0	0	0	2.67	0	72.01	0	0	0	0	0	4.67	0	2	40.34	1	0	30.52	0	67.76	7.33	84.15	21
ASAP1	3798	3721	2521	1874	1477	2360	2188	2696	2054	2680	2143	2313	5995	5483	1993	2819	2928	2261	1890	3502	3489	3591	2873	4247	761	629	512	1672	729	131	140	1153	982	393	792	1184	1723	1017	1238	1343	1975	3288	1127	1498	122	260	127	322	444
ASAP1-IT1	0	1	3	0	0	1	0	0	0	0	0	6	0	0	0	0	0	0	95	0	0	0	0	0	0	0	0	0	0	0	0	0	0	0	0	0	0	73	0	0	0	0	0	0	0	0	0	0	0
ASAP1-IT2	3.66	9.04	6.64	10.9	12.41	7.02	8.98	5.15	10.43	17.09	13.52	14.42	16.04	9.87	7.2	12.13	49.91	25.27	4.02	11.43	9.65	1.19	2.22	10.4	14.23	2.22	7.98	7.15	4.87	8.22	35.88	2.01	16.39	12.02	10.93	10.4	94.84	15.86	6.21	8.31	35.74	6.52	7.84	5.13	3.5	1.84	0	5.94	4.57
ASAP2	991	937	724	1768	1794	2133	2043	2451	2347	2278	1825	2376	3163	3249	1608	2733	2182	3345	2735	4311	2952	2990	2895	3335	7	53	151	199	17	58	1	158	595	936	218	666	419	129	2	142	135	73	206	1	0	32	18	68	25
ASAP3	23	2	7	50	41	49	44	107	105	92	131	60	30	82	157	0	669	154	348	395	139	502	309	144	37	2	21	85	60	13	28	82	275	259	8	32	179	1	1	655	1	2	489	217	40	27	1	276	70
ASB1	35	1	4	58	37	66	66	72	35	68	46	98	68	0	0	0	22	0	117	507	165	8	88	33	29	398	113	121	262	15	192	17	108	0	9	33	282	130	64	6	238	1186	487	1	6	344	0	144	204
ASB10	0	0	0	0	0	0	2	0	0	0	0	0	0	0	0	0	0	0	0	0	0	0	0	0	0	0	0	0	0	0	0	0	0	0	0	0	0	0	0	0	0	0	0	0	0	0	0	0	0
ASB11	22.48	19.57	8.1	25.78	21.26	12.33	36.07	23.68	26.57	37.1	23.27	43.88	4.09	4.78	5.13	6.35	13.41	8.59	17.88	11.19	84.3	4.36	9.56	6.19	13.03	11.41	6.36	5.2	2.05	6.68	2.11	4.65	126.49	144.58	3.57	3.39	43.1	8.95	28.77	23.68	42.55	31.53	17.55	12.68	13.69	0.44	1.2	1.97	3.09
ASB12	0	0	0	0	0	0	0	0	0	0	0	0	0	0	0	0	0	0	0	0	0	0	0	0	0	0	0	0	0	0	0	0	0	0	0	0	0	0	0	0	0	0	0	0	0	0	0	0	0
ASB13	0	0	0	0	0	0	0	0	0	0	0	0	0	24	0	0	0	0	0	0	0	0	0	0	0	0	0	0	0	0	0	0	0	0	0	0	0	0	0	0	0	0	0	0	0	0	0	0	0
ASB14	4	4	6	13	4	4	11	6	7	25	1	1	22	0	0	0	0	0	0	0	0	37	0	0	0	0	0	0	0	0	0	10	0	0	0	6	43.92	2	0	0	13	0	0	0	0	0	0	0	2
ASB15	0	0	0	0	0	0	0	0	0	0	0	0	0	0	0	0	0	0	0	0	0	0	0	0	0	0	0	0	0	0	0	0	0	14	0	23	0	0	0	0	0	0	126	0	0	0	0	0	13
ASB16	0	1.25	1.21	0	1.1	1.03	1.04	0	1.06	7.02	3	0	2	11.01	0	0	0	0	0	0	1.14	4	0	0	2	4.76	1	1	2	0	0	1	0	0	0	0	1.14	1	8.76	5	7.74	0	3.21	7	0	1	0	0	0
ASB16-AS1	25.81	28.75	36.79	61	41.9	46.97	41.11	52.28	39.94	61.02	21.18	41.01	0	152	1	0	0	0	0	0	75.86	0	55	0	102.07	1	63	0	0	0	1	0	0	0	0	0	18	96	113	1	2	0.83	78.79	105	6	0	0	29	1
ASB17	0	0	0	0	0	0	0	0	0	0	0	0	0	0	0	0	0	0	0	0	0	0	0	0	0	0	0	0	0	0	0	0	0	0	0	0	0	0	0	0	0	0	0	0	0	0	0	0	0
ASB18	0	0	2	0	5	0	0	0	0	0	1	0	0	0	0	0	0	0	0	0	0	0	0	4	0	0	0	0	0	0	0	0	0	0	0	0	0	0	0	0	0	0	0	0	0	0	0	0	0
ASB2	37	40	13	41	36	66	150	158	121	100	89	70	161	468	130	332	320	92	129	3	7	194	64	287	7	0	0	0	44	40	0	0	65	0	11	42	161	501	5	34	1	0	0	1	0	0	0	0	0
ASB3	1574.7	1221.49	832.63	615.94	317.84	427.05	893.89	1002.8	393.56	479.14	453.61	469.63	0	106	223	139	200.32	275.1	209.53	13.82	96.73	143.3	172.68	138.18	924.7	745.16	549.58	667.17	659.48	782.82	450.64	937.82	47.18	141	137.84	0	905.07	935.53	323.98	343.01	622.88	263.2	366.17	118.4	269.05	206.63	0	131.29	262.46
ASB4	0	1	0	2	0	1	0	0	0	0	0	0	1	18	0	0	0	1	0	0	2	1	1	5	2	2	0	2	0	0	0	11	21.59	0	1.01	5	2	2	0	1	1	0	0	21.08	1	2.17	0	0	1.05
ASB5	0	27	10	3	0	0	5	1	5	5	0	0	0	0	0	0	0	0	0	0	0	0	14	0	0	0	0	0	0	0	0	0	0	0	1	0	29	0	0	0	0	0	0	0	0	0	0	0	0
ASB6	274.93	162.59	191.23	580.52	581.07	720.54	881.66	824.16	788.85	934.56	723.71	917.14	2120.87	1853.37	1046.94	658.83	1499.8	1050.22	960.21	1072.45	1415.97	803.27	1081.86	1708.62	830.21	662.8	208.5	1024.48	1159.5	162.56	506.92	850.29	249.53	777.99	442.18	241.43	795.14	646.18	690.37	1296.8	1310.63	3642.25	403.95	571.09	315.42	422.36	90.22	251.85	253.79
ASB7	58	111	80	82	28	80	54	52	24	22	64	20	181	0	10	1	1	285	29	17	0	0	4	0	775	455	399	418	675	417	268	877	57	15	212	669	2059	988	1048	221	724	2555	286	1011	100	232	273	95	359
ASB8	7179.74	7677.84	5728.4	4777.57	3019.76	3510.29	4902.61	5390.52	3801.86	5032.43	3454.76	4553.88	6012.89	4634.64	3629.96	3165.84	6867.31	7679.24	3720.37	5173.13	5483.71	6309.59	4463.78	6416.63	487.26	1281.66	313.17	692.77	791.28	592.96	479.74	768.95	1602.23	1797.6	1787.7	1897.1	394.83	301.4	987.66	654.67	1058.44	102.17	448.02	437.27	2043.11	331.38	265.81	699.15	649.46
ASB9	0	0	0	2	3	1	0	1	0	4	4	3	0	0	0	0	48	0	0	0	0	0	0	0	0	0	0	0	0	0	0	0	0	3	0	0	0	37	0	0	0	1	149	0	0	0	0	0	0
ASB9P1	0	0	0	0	0	0	0	0	0	0	0	0	0	0	0	0	0	0	0	0	0	0	0	0	0	0	2	0	0	0	0	0	0	0	4	0	0	0	0	0	0	0	0	0	0	0	0	0	0
ASCC1	60.04	14	40	29	25.06	63	32	38.01	41.02	66.01	32	86.03	2	475	4	139	1.02	39	45	1	184	428.01	104	212	901.02	710.07	926.11	1610	1307.82	1574.97	283.02	2265.2	325	86	92	141.16	1766.17	1870	85	1354	747	187.01	252.99	2158.01	2	1445	15	1838.92	1432
ASCC2	151	217	109	965	860	954	1110	1041	1144	1440	1140	1312	3397	3954	1556	1996	3524	2475	3085	3789	3633	3671	3012	5150	973	774	351	949	1071	821	303	873	734	1075	383	621	1005	964	1536	903	1547	3252	596	1319	1523	903	12	854	655
ASCC3	797	870	823	801	589	833	899	945	1202	1004	827	735	2411	2736	1296	919	630	563	429	525	649	742	672	535	189	284	495	229	473	367	290	906	107	497	261	350	940	1221	758	1207	990	2549	576	310	155	320	38	656	430
ASCL1	14	5	0	5	3	17	13	0	1	0	0	0	0	0	0	1	0	0	66	0	4	0	0	0	0	0	0	0	0	0	0	0	0	551	178	0	0	0	0	0	0	5	0	0	0	0	0	0	0
ASCL2	0	0	0	0	0	0	0	0	0	2	0	0	0	0	0	0	0	0	0	0	0	0	0	0	0	0	0	0	4	0	0	0	0	0	0	0	0	0	0	0	0	0	0	0	54	0	0	0	0
ASCL3	0	0	0	0	0	0	0	0	0	0	0	0	0	0	0	0	0	0	0	0	0	0	0	0	0	0	0	0	0	0	0	0	0	0	0	0	0	0	123	0	0	0	0	0	0	0	0	0	0
ASCL4	0	0	0	0	0	0	0	0	0	0	0	0	0	0	0	0	0	0	0	0	0	0	0	0	0	0	0	0	0	0	0	0	0	0	0	0	0	0	0	0	0	0	0	0	0	0	0	0	0
ASCL5	0	0	0	0	0	0	0	0	0	0	0	0	0	0	0	0	0	0	10	0	0	0	0	0	0	0	0	0	0	0	0	0	155	5	0	0	0	0	0	0	0	0	0	0	0	0	0	0	0
ASF1A	13917	13209	7804	13012	12440	10894	21449	19071	14445	15934	16085	18978	11797	15106	7425	10057	12916	10836	8246	15149	11796	14677	6879	12755	616	301	396	1042	724	181	436	957	536	1037	236	807	966	354	313	698	1162	1291	745	268	1592	680	8	676	1428
ASF1B	2842	3662	2661	778	615	974	885	855	1002	1193	809	1270	1095	1162	537	249	1110	1804	1182	1506	2458	2209	1196	1819	15	407	84	1042	281	78	162	277	496	212	128	265	1803	968	828	706	653	57	652	304	707	300	2	623	74
ASGR1	89	79	54	71	29	41	59	77	49	94	12	38	157	255	3	0	83	0	76	175	141	100	153	331	0	0	0	0	0	41	0	11	0	27	44	53	0	0	0	1	0	32	0	0	0	0	0	2	0
ASGR2	5	4	15	11	13	3	9	4	0	32	3	12	0	0	0	0	25	54	0	0	44	2	0	90	0	0	0	0	0	0	0	0	122	2	0	247	0	0	0	0	38	1	2	94	37	0	0	50	96
ASH1L	1132	1400	824.97	854.96	521	1075	1013.96	955.91	892.93	996.74	643.92	890.48	1045	1037	1014	983	1008	1375	771	585	1146	1663	898	1215.96	1942.86	2375.86	1795.72	1528	644	1517.59	784	1155.5	1493.39	1645.04	662.59	1021	5184	6418.42	1301	2102	3170	2466	1445	2336.36	3459	1219	460	2206.75	1342
ASH1L-AS1	0	0	4.03	1.04	1	0	1.04	7.09	2.07	6.32	4.08	11.52	0	11	1	0	3	0	76	0	0	0	49	1.04	50.13	61.15	109.27	129.82	198.86	27.49	209.13	186.71	104.61	257.97	160.44	137.33	87	472.37	45	73.35	86.49	2	3	152.65	995.66	22	3	669.38	133.81
ASH2L	223	238	212	390	397	424	430	436	273	430	260	411	1083	1505	525	590	113	625	468	969	1200	1077	568	1493	123	44	70	323	221	161	48	347	741	988	571	406	474	174	104	362	177	286	47	212	0	622	0	14	916
ASIC1	21	42	21	164	81	122	150	111	272	212	275	305	9	0	2	0	689	6	223	6	159	136	78	190	26	0	32	67	0	0	2	0	84	19	73	74	0	0	1	3	1	453	47	0	26	0	0	0	0
ASIC2	13	12	15	3	3	12	7	12	6	0	0	0	89	0	1	0	1	0	4	88	141	90	28	86	62	0	1	0	0	0	0	0	16	0	0	73	0	0	0	0	0	3	106	0	0	0	0	0	0
ASIC3	3	9	0	1	0	1	6	1	0	4	0	6	0	0	0	0	0	0	3	0	0	0	0	0	0	0	0	0	0	0	0	0	0	0	0	5	0	0	0	0	0	7	0	0	14	0	0	0	7
ASIC4	2	2	0	4	0	2	0	4	1	1	1	8	0	0	0	0	0	0	6	0	0	0	0	1	0	0	0	0	0	0	0	0	0	0	0	0	0	0	0	0	0	0	0	0	0	0	0	0	0
ASIC5	0	0	0	0	0	0	0	0	0	0	0	0	0	0	0	0	208	0	0	0	0	0	0	0	0	0	0	0	0	0	0	0	0	0	0	0	2	0	0	0	0	0	0	0	0	0	0	0	0
ASIP	0	0	0	0	0	0	0	0	0	0	0	0	0	0	0	0	0	0	0	0	0	0	0	0	0	0	0	0	0	0	0	0	0	15	0	0	0	0	0	0	0	0	0	0	0	0	0	0	0
ASL	0	0	0	0	1	0	3	0	0	0	0	0	0	0	0	0	4	0	1	0	0	0	0	0	181	165	247	386	2	76	119	3	17	0	0	0	412	1184	136	106	162	13	0	256	114	348	8	475	388
ASMT	48	24	18	12	3	16	3	7	10	8	32	20	0	85	5	0	0	226	0	0	1	0	4	122	0	26	0	6	0	0	2	0	0	0	0	0	0	499	1	0	0	0	0	0	0	0	16	53	0
ASMTL	460.87	279.93	237.89	96.91	111.87	208.84	215.91	166.96	171.72	199.72	210.85	182.61	774.89	1339.89	525.87	342.9	634.67	138.89	378.97	440	461.65	226.82	421.86	945.95	809.89	1510.14	805.95	1344.37	2537.89	1557.62	1521.94	890.93	529.78	283.66	317.88	874.54	263.84	493.71	118.85	491.95	335.74	301.79	7	643	824.83	121.96	3.56	540.72	96.88
ASMTL-AS1	3.33	4.47	8.6	4.09	7.51	5.19	9.13	6.32	7.99	8.95	10.81	16.98	8.57	5.14	4.3	3.27	10.47	4.67	1	0	12.32	5.21	6.02	1.06	5.15	29.21	3.78	29.74	6.25	79.71	4.08	7.32	9.86	9.03	7.02	18.65	14.65	9.54	18.75	3.11	11.63	5.88	5.89	9.62	7.23	1.04	2.62	26.52	3.98
ASNA1	68	62	75	25	52	43	44	47	29	57	53	39	1	7	4	39	50	181	63	405	177	252	120	88	2346	1714	916	3528	2191	3676	2175	4512	55	106	248	165	1744	1372	2088	3591	4022	2986	2382	3078	3166	1248	8	3391	1040
ASNS	17.05	8	29	158.45	148	236.08	183	192.61	60	79.64	95.81	138	668	1046.76	1092	731	206.11	127	344.16	704	278	827	468	1080	0	30	0	32	2	1	0	209	503	348	25	293	25.69	113.14	1	223.03	0	183	0	0	390.39	36.91	8.98	429	2
ASNSD1	1467	1303	810	811	633	935	1083	1021	737	653	937	1249	619	3142	847	1478	150	1267	750	1763	603	678	925	907	96	216	471	160	150	233	161	595	814	414	208	33	1079	981	598	819	1381	597	584	486	96	878	109	525	1911
ASPA	0	2	0	3	0	0	0	0	0	0	0	0	0	0	0	0	0	8	2	0	0	0	0	0	0	0	0	0	0	0	0	0	0	0	0	0	0	0	0	0	93	0	0	0	0	0	0	0	0
ASPDH	0	0	0	0	0	0	0	2	0	0	0	0	0	0	0	0	0	0	0	0	0	0	0	0	0	0	0	0	0	0	0	0	0	0	1	0	0	0	0	0	0	0	0	0	0	0	0	1	0
ASPG	0	0	0	0	0	0	0	0	0	0	0	0	0	0	0	0	0	0	0	0	0	0	0	0	0	0	0	2	0	0	0	0	0	0	0	0	0	0	0	0	0	0	0	0	0	0	0	0	0
ASPH	475.64	621.11	524.27	488.52	345.18	570.84	349.37	305.89	394.38	421	400.22	517.54	710.14	162	125	327	432.14	312.57	342.47	760	387.22	661.73	664	590	240	235	259	266	448	249	138	525	103.62	441.77	243	205.54	202	38	81	836	463	27	349	360	199	123	15.12	358.03	252
ASPHD1	0	0	0	1	1	0	1	0	0	0	3	1	0	0	0	0	0	14	0	0	0	0	0	0	0	2	0	41	1	0	19	0	0	0	0	0	0	0	0	0	0	0	0	68	0	0	0	0	1
ASPHD2	697	692	612	617	322	637	555	524	417	733	383	481	1377	427	489	643	639	1077	299	222	575	710	583	281	18	65	92	19	48	140	56	47	262	25	76	17	0	1	245	0	165	271	116	70	379	117	175	414	2
ASPM	8850	10590	8172	7754	5075	7557	10866	13895	12662	10835	8168	8430	9156	8059	5707	5015	658	2283	1031	1095	2225	2933	1198	2022	2912	1769	1844	3444	956	2380	1213	3688	2912	2198	1314	1051	1297	409	496	2335	1924	1525	345	823	2991	2050	695	2421	2410
ASPN	0	1	2	1	1	0	1	7	0	0	0	0	0	0	0	0	0	0	3	0	0	57	0	0	0	0	2	0	81	0	0	44	0	0	3	1	3	0	0	0	0	0	0	0	0	0	0	0	0
ASPRV1	0	0	0	0	3	0	0	0	0	0	0	0	0	0	0	0	0	69	0	179	67	0	0	0	0	0	0	0	0	0	0	0	0	0	0	0	169	1	0	28	129	4	0	0	0	0	0	105	0
ASPSCR1	88	75	81	149	141	184	122	150	155	169	213	158	408	1076	102	3	381	328	266	410	202	191	412	438	39	44	52	0	16	1	19	44	116	44	9	71	52	66	501	142	292	12	113	31	9	0	0	14	4
ASRGL1	470	415	540	147	166	257	60	89	86	149	108	227	500	188	777	0	674	2	321	444	621	870	417	515	116	296	337	254	24	102	301	425	110	255	0	278	288	301	252	232	145	4	421	1120	1447	948	6	1030	455
ASS1	251	242	255	325	264	359	319	311	287	398	233	234	1169	1401	444	581	346	941	562	854	941	986	565	1267	122	93	52	31	68	62	6	32	91	240	141	105	231	70	176	271	197	179	63	221	0	0	0	0	0
ASTE1	211.48	170.92	187.03	117.72	51.3	95.31	89.51	77.53	92.91	85.33	79.07	50.09	7.1	4.33	105.2	425.49	63.39	7	0	313.98	122.74	553.07	63.66	145.76	96.92	6.29	12.46	875.08	294.23	177.45	176.1	647.04	264.85	0	240.29	0	1.16	0	10.52	0	1.05	0	806.69	1.09	799.29	315.3	1	405.93	260.14
ASTL	149	230	139	444	469	790	203	253	488	642	381	530	877	1687	680	455	1671	1873	1620	1647	1574	1226	1210	1511	76	100	229	99	244	242	177	396	589	274	468	436	590	57	500	1208	488	777	117	321	631	19	9	46	36
ASTN1	0	0	0	0	0	0	0	0	0	0	0	0	0	0	0	0	0	0	0	0	0	0	0	0	0	0	0	0	0	0	0	0	0	0	0	0	0	0	0	0	0	0	0	0	0	0	0	0	0
ASTN2	382.82	384.47	339.83	1349.25	1239.45	1723.91	1550.4	1707.38	1342.03	1788.57	1187.58	1355.59	4010.89	1764.89	2436.74	3029.37	3083.35	1261.16	2980.98	1760.93	2695.72	2695.34	2059.7	2135.84	667.39	362.55	385.16	264.63	123.62	419.53	145.38	292.22	2130.12	1326.66	658.01	1140.74	625.92	686.75	178.11	539.04	203.42	455.17	721.5	286.39	1515.55	131.55	2929.58	762.54	471.32
ASTN2-AS1	0	4	0	1	0	0	0	2	0	0	1	0	0	0	0	0	0	0	0	0	0	0	6	0	0	0	0	0	0	0	0	0	0	0	0	0	0	0	0	0	0	0	0	0	0	0	0	0	0
ASUN	646	692	668	418	378	559	507	474	303	432	325	265	1383	257	29	472	306	187	320	283	438	665	271	457	47	35	47	262	221	451	44	316	9	10	63	95	608	112	1	219	268	13	0	212	252	304	2	228	444
ASXL1	924	754	657	1401	1209	1451	1234	1997	2034	2397	2452	2764	4748	3337	1226	926	3634	2899	3342	2719	3440	5200	3164	4897	765	346	253	509	930	81	44	540	1571	1215	743	518	217	36	1046	108	85	16	443	140	919	87	0	178	477
ASXL2	873	844	613	513	305	645	662	880	701	828	919	994	891	1377	923	305	1617	366	1243	1418	1279	2270	1316	1175	597	1163	669	1240	848	801	324	1555	839	510	642	591	2800	2329	1081	940	1496	888	502	1328	1114	632	349	759	591
ASXL3	540	468	435	661	800	1093	709	885	941	1221	806	1013	1072	618	741	2030	1013	273	687	761	1067	1463	1152	1089	101	64	9	0	0	245	10	2	178	73	62	66	52	1	23	109	175	4	172	0	22	43	333	17	92
ASZ1	43	121	37	19	23	15	20	26	22	16	9	25	0	3	47	34	1	0	73	0	16	48	0	0	12	1	2	8	0	0	0	1	0	0	29	28	0	0	0	0	84	1	1	0	481	0	3	123	0
ATAD1	1286	2249	1291	2797	2153	2582	3864	3757	3248	2748	3287	3254	6375	4664	1153	1223	1716	1815	2793	2569	4061	3224	2550	3412	529	670	639	743	917	769	927	1695	755	1085	282	1087	517	199	367	1135	1182	643	890	1039	10	806	676	1174	1214
ATAD2	1567	1626	1410	1544	1031	1589	1883	2136	2386	2090	1473	1803	3750	2533	790	1311	213	283	238	504	216	49	232	350	5276	3184	3214	3966	1440	2643	1688	4508	285	2886	333	787	3200	3999	2215	5342	5403	2923	2618	5415	1709	2017	1161	705	1250
ATAD2B	701	896	797	783	603	872	635	867	893	1110	879	931	666	1983	990	1388	646	624	838	761	446	638	208	839	691	742	259	570	1022	894	212	861	630	640	452	253	2030	1011	650	2222	1420	921	591	1622	262	373	452	171	164
ATAD3A	9.95	22.85	16.45	114.97	106.25	149.68	143.05	165.59	168.77	274.82	118.59	192.19	682.27	616.5	243.44	303.1	457.14	441.9	668.49	506.36	346.39	364.83	388	210.43	46.76	63.13	0	109.4	46.18	94.64	101.64	92.25	307.01	307.86	90.83	22.68	15.41	3.3	1.13	20.43	17.15	154.97	21.65	124.49	413.52	89.54	0	279.66	0
ATAD3B	3.19	4.54	2.42	13.16	12.73	17.16	16.58	12.38	11.53	21.05	13.52	12.64	152.82	75.45	45.21	33.29	76.15	18.01	76.79	36.89	42.45	32.84	14.13	15.63	264.3	445.48	356.18	1204.99	652.08	819.27	398.64	1466.38	131.69	24.97	50.79	0	910.86	150.36	979.28	421.95	604.96	988.3	848.32	1052.51	1670.78	579.76	5.82	2365.53	738.92
ATAD3C	1086.25	1646.75	1714.47	921.18	953.48	864.55	1097.85	1067.26	1316.64	1956.53	366.32	395.35	1269.79	2305.64	598.29	1133.43	984.2	378.9	751.59	695.61	985.59	275.44	854.63	1280.15	417.59	700.27	939.93	432.33	738.04	478.43	618.43	749.15	1488.48	911.81	864.66	469.41	866.68	805.87	567.51	418.43	833.71	1399.34	287.75	549.59	1257.28	157.12	240.22	619.56	272.3
ATAD5	1144	1541	1208	1511	1006	1738	1304.01	1707	1620	1509.01	1061	1319	913	1088	877	553	152	874	300	41.1	326	587	248.31	368.01	252	320.28	281.11	996.34	370.08	238.8	204	931	519	198.02	256.01	208	236.16	317	1099.95	162	725.01	538	444.03	340.01	1511.76	966.05	650	896.63	318
ATAT1	21	18	7	36	28	30	16	12	55	64	25	53	77	0	0	0	11	161	0	34	63	115	44	74	215	56	6	105	54	42	114	45	126	0	23	0	7	5	28	6	167	0	292	14	61	0	1	45	70
ATCAY	50.65	42.41	23.9	45.9	42.63	60.37	117.32	131.22	153.89	149.56	73.59	128.12	114.41	97.69	63.84	66.98	106.7	78.14	102.83	126.22	105.8	64.83	78.55	77.59	90.11	72.95	62.12	50.19	49.21	36.99	23.76	33.04	195.36	86.86	69.61	107.11	185.52	173.97	132.61	115.27	191.21	165.18	92.24	134.55	83.3	19.39	48.76	317.1	25.09
ATE1	813	688.98	610	746.78	559	798	522	570	433.99	434	902	869	854	1528	641	619	618	2034	1138	2250	1008	828	743	1018	54	75	185	188	6	0	14	17	151	197	252	87	1145	795	345	298	1306	538	1075	704	509	88	642	575	552
ATE1-AS1	0	1.02	0	1.22	0	0	0	0	11.01	0	0	0	0	278	5	0	0	0	0	0	1	0	0	0	0	0	0	0	0	0	0	0	0	0	28	1	0	0	0	0	0	0	0	0	0	0	2	0	0
ATF1	137	237	154	174	167	135	171	150	187	148	92	145	709	0	9	175	260	282	178	199	196	294	159	124	1009	1223	1314	2595	847	609	599	1367	378	882	273	181	6424	5295	3007	8145	7850	5856	3032	3965	149	355	0	318	967
ATF2	1280	1896	1541	1787	1372	2414	2810	2387	2130	2167	3071	4024	5242	8085	3162	4543	3055	5114	4390	4948	5745	3622	5054	6695	433	176	363	868	407	989	285	1704	1417	1275	633	916	888	2480	1722	2226	1032	312	1548	2759	291	86	874	256	394
ATF3	0	0	0	0	0	0	0	0	0	0	0	0	30	1	0	0	288	0	256	2	0	0	87	159	1903	474	2786	233	269	1074	381	1224	1602	1900	1133	939	1222	1363	1988	810	1636	83	2989	1263	3218	952	13	2899	2177
ATF4	1344	641	714	1513	1442	1585	2605	2547	2410	3499	3521	3919	7105	5601	3947	5359	7069	6779	6560	6745	5133	5071	4070	4809	9480	9924	6149	11521	12294	10271	9357	13367	2483	1754	1915	3385	12696	13249	20278	26542	18000	18672	19628	24901	27544	9218	9525	38768	13995
ATF5	125	130	137	347	254.18	160	429	473.49	487	701.41	583.03	749	638	755	132	164	637	465	314	696.06	248	316	111.03	407	22	56	42	108	2	27.55	0	31	13.71	64	75	49	4	28	137	185	4	662.18	1	68	53.47	75.86	30	123	59.01
ATF6	2991.17	2472.46	2237.78	2172.91	1571.55	2093.05	2156.68	2295.37	1765.51	2127.38	1239.4	1929.51	2371.86	2778.87	1710	1550.54	1793.26	1909.6	466.11	1063.32	1636.28	3348.34	1097.45	1157.01	145.05	23.17	48.02	213.08	493.25	351.79	5.04	11.17	73.27	617.41	245.51	571.04	113.3	320.96	19.98	34.25	763.64	53.24	151.06	61.08	76.62	3.24	55.28	662.7	315.92
ATF6B	67	75	54	89	83	112	183	179	101	139	101	124	418	404	670	230	393	3	463	8	73	206	183	344	48	13	90	9	23	122	44	4	289	101	184	45	0	0	0	0	43	36	2	0	3	1	0	180	31
ATF7	440.96	538	523	678.42	488.3	904.53	1061.24	1094.49	1103.03	1063.91	1062.9	1416.58	2187.36	800.53	221.4	1132.16	1435.3	1808.96	1787.22	1188.89	1841.64	1910.59	1152.09	1990.43	376	339	253	71	48	304.79	83.29	420	229.32	148.61	145	151	317.63	655.59	191.5	684.97	307.11	12.77	285.04	679	50.22	85	1	89	192.13
ATF7IP	1327.55	1670.47	1740.03	2619.11	1715.34	2459.42	2056.01	2227.29	2446.03	2876.84	2362.74	3184.03	3174.9	3221.57	2012.28	1882.05	1301.64	1917.5	1930.31	2633.25	3434.3	3943.64	2104.34	3176.52	5002.94	3489.8	2071.8	3131.87	3565.41	4011.31	2853.73	4562.99	2759.01	2220.1	705.84	1332.96	2872.6	3120.84	3914.53	6335	5258.24	9231.87	5778.79	7793.5	1065.7	2082.13	766.72	1944.72	974.55
ATF7IP2	107	53	133	431	485.04	575	525.07	538.2	523.01	386.19	519.22	687.08	1039.12	1288	479	1777	484.3	1399	792.01	1052	921.09	1230	816	1053	0	0	86	16.24	304.28	0	2	239	331.07	5	11	1.41	100.02	3	206.16	280	22.21	5	1	57.01	80	2.72	617	4.16	103.05
ATG10	956.3	632.62	557.89	251.6	256.34	395.39	327.13	199.83	216.77	273.61	208.63	182	1052.21	137.74	1181.03	38.23	297.08	250.42	135.68	201.52	71.64	284.4	191.33	245.97	16.9	7.99	80.43	6.6	226.82	487.32	752.85	273.62	60.66	45.43	15.84	102.19	287.05	61.84	41.8	335.86	195.84	13.01	172.82	258.77	295.85	310.21	43.21	713.57	576.63
ATG101	103	99	97	55	100	79	70	104	69	47	50	84	298	0	29	31	849	2	207	224	32	262	87	153	6160	4695	2438	4959	7287	9382	4923	7342	769	787	125	272	6477	5375	4296	6784	8334	8017	2919	6008	1365	1210	1131	1460	1001
ATG12	247.51	181.32	212.93	127	77.48	137.91	131.93	100.86	55.1	76.93	94.65	104.5	1.03	11.24	177.83	1.01	28.11	46.69	86.06	12.92	132.86	98.09	25.01	238.19	6498.23	4614.05	5945.2	7070.03	4103.21	5827.97	4510.18	9076.67	472.16	712.56	716.2	679.79	13344.6	15361.6	11585.4	19665	15409	19272.1	14606.4	10330	8958.5	3112.11	539.94	7295.74	3359.21
ATG13	210	101	102	416	496	581	514	540	686	615	401	622	450	1316	228	144	834	1388	320	2302	922	740	242	1009	2935	3748	2801	6239	3823	3237	3627	5160	834	359	277	293	6391	7152	6912	6407	7606	7185	4593	6229	1609	1620	13	1347	3069
ATG14	1965.81	1378.85	1441.85	2263.91	1931.08	2726.66	3287.62	3992.17	3512.78	3229.1	2925.76	3159.88	3410.26	3344.78	2104.99	1956.49	1451.32	2271.92	833.16	2754.6	2326.64	1786.02	1628.52	3269.77	9199.62	7327.29	5476.52	7126.16	5497.19	6786.58	5850.1	7610.4	2301.26	1880.51	465.07	955.37	6459.54	8364.33	4612.12	15847.8	7329.33	7600.57	9811.09	19394.2	2585.45	2229.55	698.93	1338.91	2638.67
ATG16L1	325	254	241	202	122	258	154	282	234	194	358	459	17	1019	6	18	867	1147	467	323	739	487	502	464	3095	1104	1812	3453	1982	3697	2001	3133	215	91	64	639	4230	3294	3328	4777	1406	4407	4097	3514	443	1276	3	1406	1091
ATG16L2	0	0	0	3	0	1	1	0	0	0	13	7	0	0	0	0	0	0	0	0	0	0	36	0	0	0	0	0	3	0	0	0	0	0	0	76	0	30	0	0	0	0	0	0	0	0	0	0	0
ATG2A	12	4	0	44	17	63	44	54	36	27	27	30	19	381	16	344	2	1	30	19	117	84	132	179	3573	3174	857	4843	3503	3913	3137	2854	183	3	307	353	1750	2383	3050	2387	3491	3018	2059	6474	1718	2847	435	1963	1953
ATG2B	353	542	425	692	682	1138	944	961	1305	961	971	1109	568	1063	939	209	1733	1430	892	1111	1212	781	1428	1551	42	349	329	25	70	24	123	53	936	1814	629	296	669	43	580	388	621	495	839	965	0	11	943	25	53
ATG3	387	434	325	643	635	727	481	504	459	453	454	655	2005	326	217	616	427	1168	626	904	431	544	574	747	4965	3820	5241	14225	13748	6824	7948	7680	974	1690	383	669	12705	13943	13470	15928	15422	23335	9313	21223	14984	7310	298	14971	9955
ATG4A	401	445	296	360	521	543	599	507	408	479	467	405	1074	1396	793	296	1143	317	581	966	843	1477	505	1157	865	120	737	1223	573	1417	998	1405	109	627	80	385	39	1494	771	176	1040	19	1119	4	61	160	33	485	162
ATG4B	66	96	52	320	289	337	301	235	326	337	180	210	334	785	344	245	306	386	595	215	453	518	387	393	188	194	92	359	326	223	428	132	787	289	104	232	268	140	66	183	157	76	504	285	0	113	2	17	110
ATG4C	1353	1272	1176	458	521	684	515	778	484	433	489	495	581	141	345	55	28	168	70	789	257	275	300	284	54	0	28	0	4	79	183	0	0	90	33	63	60	79	52	15	339	1135	10	0	626	254	14	539	336
ATG4D	14.51	54.62	42.26	65.36	62.61	109.5	142.3	122.43	99.38	81.96	65.01	134.14	196.85	61.69	13.09	0	120.04	249.64	118.14	2.26	281.33	281.1	59.2	94.84	86	248.17	45.77	165.13	218.14	11.09	272.47	222.63	71	105.52	1.06	0	54.74	155.85	880.31	71.84	147.03	339.15	219.31	205.95	894.31	191.73	1	407.7	422.62
ATG5	1358	1195	1110	1407	1294	1469	2294	2188	1318	1061	1276	1173	1351	3007	955	772	1137	1221	2019	2233	1430	2378	1622	1085	8943	6345	3957	7243	5464	9133	7394	10249	276	499	204	725	12689	11617	15238	16289	16425	20853	13124	16514	6466	4773	197	4806	5075
ATG7	436.41	246.65	287.76	522.22	708.25	927.2	994.72	887.66	668.14	871.12	778.16	914.81	2168.7	982.83	667.94	757.34	1487.19	544.91	989.83	1752.4	2172.33	1646.53	1350.53	1674.47	322.48	450.88	196.15	499.16	742.25	1077	300.08	420.4	824.42	112	256.77	135.76	465.37	214.61	181.35	582.77	705.03	2740.67	490.6	730	372.18	105.95	1	789.14	485.84
ATG9A	6	6	5	36	99	78	82	51	89	127	111	72	400	0	2	0	0	157	83	356	254	11	153	351	2301	3041	1780	4734	4347	3073	2512	3569	1123	27	10	155	2750	1249	4147	2607	5302	4144	1115	5495	1274	1092	3	2019	3230
ATG9B	0	7	0	0	1	1	15	2	0	2	0	0	0	0	0	0	0	2	0	0	0	0	0	0	582.95	1165.87	854.06	1559.98	1126.1	536.42	978.13	942.14	0	0	0	0	832.3	189	1906.37	623	696.07	509.56	1340.61	2528.89	1755.06	601.38	1	955.7	733.38
ATHL1	0	0	0	0	0	0	0	0	0	0	0	0	0	0	0	0	0	0	0	0	0	0	0	0	0	0	0	0	0	0	0	0	0	0	0	1	0	0	0	0	0	0	0	0	0	0	0	22	0
ATIC	815	587	486	812	578	998	1339	1529	920	915	900	1123	1289	1366	1753	813	1300	1458	1192	2249	1420	1850	1428	2237	772	406	675	879	841	641	1023	945	826	446	195	440	243	178	457	550	805	117	392	805	1801	911	747	937	1462
ATL1	8	13	9	16	5	10	11	18	41	16	13	7	0	106	4	0	0	0	43	1	0	0	0	1	0	0	0	0	2	0	0	2	0	165	0	0	0	0	0	0	0	0	0	0	0	0	0	0	0
ATL2	1575.38	1942.51	1409.34	1220.6	1444.89	1765.93	2629.05	2751.05	2711.46	1988.59	3025.84	3296.42	6108.22	6417.24	2141.05	6240.06	4667.1	5272.72	4225.73	6574.18	4068.23	3800.64	3387.8	5178.56	1395.21	445.16	210.18	1464	648.46	1205.44	804.41	864.78	613.43	1663.62	525.98	288.33	1686.71	695.41	1476.26	605.19	1608.06	1284.95	977.72	2010.55	344.33	396.63	8.42	670.94	635.19
ATL3	594.16	1054.06	587.87	2098.07	1399.35	1827.49	1681.17	1817.78	1999.09	2286.53	1403.63	1716.72	4787.29	5032.07	2510.66	2414.83	3287.64	3476.02	2389.77	2730.69	2838.22	3069.54	2321.96	4501.04	83.03	132.57	380.71	173.96	437.28	326.61	160.18	28.47	1383.22	1587.41	441.88	399.45	322.13	603.16	471.96	435.34	357.86	930.62	232.55	527.93	94.34	688.35	192.74	567.25	866.48
ATM	820.14	891.15	548.4	688.99	493.48	603.6	551.75	737.68	429.9	865.31	485.79	630.64	652.32	1121.57	401.39	327.57	381.57	80.93	168.39	366.39	260.56	38.24	57.21	254.49	385.95	293.69	192.18	583.08	163.85	673.15	664.9	209.55	896.93	178.32	449.02	283	444.44	71.36	126.31	1032.31	353.88	139.88	310.29	924.53	72.89	57.39	56.93	381.35	86.58
ATMIN	2203	2160	1974	2122	1909	2591	2177	2200	2208	2162	2382	2430	3450	5581	3381	3196	4565	5116	3420	5385	4299	5255	2926	3863	3087	3365	1925	3312	2391	177	1327	1169	444	2977	801	1079	9595	12115.9	7193	5476	11460	14101	4221	9612	3051	1652	8	4024	1472
ATN1	17	21	21	68	89	105	155	160	133	218	135	207	21	329	13	184	73	246	52	44	65	234	26	13	1	3	9	4	0	18	1	21	138	182	27	71	14	9	91	101	22	16	0	98	0	12	0	4	1
ATOH1	0	0	0	0	0	0	0	0	0	0	0	0	0	0	0	0	0	0	0	0	0	0	0	0	0	0	0	0	0	0	0	0	0	0	0	0	0	0	0	0	0	0	0	0	0	0	0	0	0
ATOH7	0	2	0	0	0	0	0	0	0	0	0	0	0	0	0	0	25	0	21	1	0	0	0	0	0	0	0	0	0	0	0	0	0	0	0	0	0	0	0	0	0	0	0	0	0	0	0	39	0
ATOH8	0	0	0	0	0	0	1	0	0	0	7	9	0	0	0	0	0	0	0	0	0	0	0	0	0	0	37	21	0	0	0	0	0	0	0	0	0	0	0	0	0	0	0	0	1	0	0	1	5
ATOX1	310	190	132	69	51	111	115	133	119	83	67	145	11	40	57	225	198	177	262	74	242	130	265	304	46	108	61	224	40	47	45	129	113	25	62	66	632	392	321	231	251	89	119	216	154	80	7	236	261
ATP10A	1	1	0	0	0	0	0	1	0	1	0	3	0	0	0	0	0	0	52	0	10	0	0	0	16	13	118	10	99	9	81	127	0	0	0	57	1033	411	620	337	378	956	483	145	0	62	0	69	120
ATP10B	74	67	63	109	95	103	121	85	53	45	81	92	47	0	0	0	629	428	33	453	352	253	134	558	0	14	16	0	19	0	0	7	0	1	1	35	24	0	32	0	71	0	0	1	0	0	0	0	0
ATP10D	836	996	1123	306	438	299	506	622	771	760	146	156	2574	41	52	47	319	356	117	1009	267	19	109	582	106	20	0	2	0	0	0	0	1076	1240	665	1195	542	92	139	41	776	130	42	393	187	0	30	0	0
ATP11A	440	560	478	460	381	610	441	545	539	521	562	601	1341	621	64	307	229	1130	493	96	918	438	1042	1719	19	3	2	29	0	0	0	0	470	90	43	67	196	9	74	45	125	124	44	264	238	227	27	564	234
ATP11A-AS1	0	0	0	0	0	0	1	1	0	1	0	0	0	0	0	0	12	0	0	0	0	1	0	0	0	0	0	0	0	0	0	0	0	0	0	0	0	0	0	0	0	0	0	0	0	0	4	0	0
ATP11AUN	0	0	0	0	0	0	0	1	3	0	0	0	156	0	0	0	0	0	0	0	15	0	0	0	0	0	0	0	0	0	0	0	89	36	10	49	0	0	0	0	0	0	159	0	0	0	0	38	0
ATP11B	705	859	754	721	635	1166	802	913	953	829	1138	966	1563	1568	222	1152	1415	1119	1160	2183	1817	1175	1008	1652	1479	532	1020	1945	691	367	585	1900	671	847	552	524	618	1457	1686	325	972	1082	236	885	1303	799	237	1568	1270
ATP11C	177	136	217	301	95	92	111	97	125	166	179	149	317	1016	5	188	4	198	117	1	209	312	226	224	780	816	100	610	251	10	498	429	224	9	68	472	285	745	75	583	195	19	445	226	1247	742	57	873	488
ATP12A	0	0	0	0	0	0	0	1	0	0	0	5	0	0	0	0	0	0	0	0	0	0	0	0	0	0	0	0	0	0	0	0	0	0	0	0	0	0	0	0	0	0	0	0	0	0	0	0	0
ATP13A1	129	276	239	96	116	267	235	288	245	186	210	245	599	824	23	128	265	224	391	163	545	469	333	500	189	252	153	363	172	605	183	349	111	71	97	199	165	82	606	572	299	1556	562	64	412	170	0	403	185
ATP13A2	51	74	79	41	44	67	66	70	103	101	38	50	118	0	0	62	117	42	74	127	162	36	124	39	29	9	93	175	7	0	5	0	0	110	117	0	83	56	10	258	18	16	0	27	13	51	0	23	39
ATP13A3	1419	2323	1793	2235	1418	2420	2402	2646	2778	2496	2867	3149	7994	2761	1605	3650	2331	3141	2673	4492	3137	2024	2216	3440	1281	935	591	2823	593	1279	416	1871	1385	2010	526	1645	1279	2142	1712	2447	2609	1436	573	2435	2422	953	112	3866	1924
ATP13A4	35.96	29.18	28.1	13.28	16.11	37.07	21.77	13.82	57.11	17.67	10.8	41.29	60.12	307.29	6.07	8.02	145.05	1.01	0	1.67	0	228.35	85.12	15.04	3.35	4.13	1.01	3.74	0.95	0.61	6.97	0.98	6.95	180.01	88.38	4.57	4.43	0.89	1.03	1	3.02	1.12	0	3.59	0	63.77	2.2	0	1
ATP13A4-AS1	0	0	0	0	0	0	0	0	0	0	0	0	0	158.19	2	0	0	0	5	0	0	0	0	0	0	0	0	0	0	0	0	0	0	1.07	34.36	0	0	0	0	0	0	0	0	0	0	0	0	0	0
ATP13A5	46	106	91	29	68	112	34	19	24	35	18	27	532	95	746	0	186	60	99	175	259	96	109	4	59	0	0	3.53	0	0	0	0	10	20	9	5	0	0	5	0	0	0	107	0	0	0	0	0	0
ATP13A5-AS1	0	0	0	0	0	0	0	0	0	0	0	0	0	0	0	0	0	0	0	0	0	0	0	0	0	0	0	0.47	0	0	0	0	0	0	0	0	0	0	0	0	0	0	0	0	0	0	0	0	0
ATP1A1	7260.33	9483	6522.85	3933.97	2817.97	4778	9569.76	11130.9	9278	7590	8030.61	10202.9	15137.2	14031.7	6861.02	11103	11212	11876	9436.94	14403	14120	15492	10802	14645.8	918	2078	1153	944	659	1318	779	1876	4016.86	3180	2682	2905	2325	1816	1768	2401	2308	3817	1172.62	1832	3479	888	22	2041	2931
ATP1A1-AS1	2.67	0	11.15	21.03	16.03	16	6.24	5.13	11	3	7.39	17.11	344.83	0.34	312.98	0	0	32	1.06	0	18	0	7.05	1.24	0	0	0	0	0	0	0	0	10.14	5	0	0	0	0	0	0	0	0	2.38	0	2	0	0	0	0
ATP1A2	0	0	0.92	0	0	2.09	1.01	2.15	0	3.03	2.07	2.57	29.72	660	68.01	1	19.29	4.26	0	0	92.7	4.36	1.04	111.68	0	1	1.15	1.35	0	2.39	0	0	7.12	1.64	1.03	0	4.37	3.99	0	0	0.8	4.62	2.5	3.5	2.49	0	1.94	1.01	0
ATP1A3	0	0	0	0	0	0	0	1	0	2	0	0	0	0	4	0	0	0	0	0	0	0	0	0	0	0	0	0	0	0	0	0	0	0	4	0	0	0	0	0	0	0	0	0	0	0	0	0	0
ATP1A4	0	0	0	0	0	0	0	0	0	0	0	0	0	0	0	0	1	0	0	7	89	1	0	0	0	0	0	0	0	0	0	0	0	0	0	25	5	0	0	0	0	0	0	0	0	0	0	0	0
ATP1B1	9819.93	7855.14	6810.92	6954.87	4959.74	6099.14	6665.82	9898.24	7212.61	9537.66	9832.35	14805.4	8543.74	10950.4	6965.81	5424.12	10214.9	8635.66	6632.54	7754.71	10314	9061.95	5329.83	9240.36	153.19	904.31	1153.91	1114.79	293.93	434	345.7	889.45	1203.83	2381.51	1132.98	1553.24	2454.12	1846.87	1684	3061.47	2419.01	2474.51	1009.69	1534	2081.3	1124.03	487	1275.97	744.85
ATP1B2	4.8	3.5	1.62	12.36	12.72	16.05	11.18	17.29	23.19	26.22	25.19	32.65	19.46	57.92	56.43	8.42	125.02	6.38	92.26	11.85	18.1	10.99	19.18	33.2	962.41	1886.9	498.5	753.18	344.61	26.96	107.47	118.1	84.11	117.82	97.49	20.69	2408.49	2718.07	131.56	910.97	308.58	656.39	164.2	972.41	1083.58	645.78	11.82	1204.45	1860.04
ATP1B3	876	843	612	377	372	537	772	635	578	683	520	581	884	263	62	372	371	367	446	333	244	620	409	1129	1513	1694	2616	2797	1979	1993	1802	1874	2120	2468	664	775	10631	13347	8224	9362	9964	11613	8158	8853	4949	3498	383	3939	5689
ATP1B4	5.55	6.25	4.49	11.55	7.24	7.05	12.97	18.26	10.83	9.61	10.88	16.12	17.88	14.94	2.46	4.05	14.79	22.55	76.11	28.22	4.36	7.16	10.27	7	17.73	3.29	4.33	3.42	15.38	8.84	9.3	37.85	344.84	18.68	5.08	4.58	32.44	30.16	11.72	33.67	38.86	67.98	26.96	21.07	15.36	4.04	8.31	15.41	4.01
ATP2A1	1	0	0	24	21	53	50	28	55	68	27	22	0	502	7	0	17	167	0	0	10	0	0	0	0	0	0	0	0	0	0	0	81	9	4	1	209	0	0	24	7	0	0	30	0	0	0	0	0
ATP2A1-AS1	0	0	0	7	3	4	4	17	7	15	10	4	0	0	0	0	0	12	0	0	0	0	0	0	1	0	47	0	0	0	1	0	116	0	0	0	0	1	0	0	89	2	0	0	81	5	0	41	0
ATP2A2	1435	1637	1482	3148	2626	5282	3803	4162	2884	2810	3411	3957	6604	3599	2409	2702	3349	5843	3024	6141	6979	6977	6034	8043	1506	919	980	1455	843	587	759	1356	2118	2554	1219	2059	2424	1542	959	2465	3282	4410	655	3607	243	567	6	477	607
ATP2A3	76	92	107	201	154	275	151	142	100	163	366	363	528	700	269	0	201	57	344	30	581	320	157	686	0	23	38	0	0	0	56	0	42	104	0	0	158	744	68	180	65	11	9	0	53	7	0	210	95
ATP2B1	16643	14006	11013	11868	7415	14316	17071	20795	14395	16838	13300	16456	14023	9665	6405	5036	5123	3699	3457	3449	4816	7255	2649	3514	2137	2426	2327	2702	1731	1517	1222	1539	4160	6207	2815	4056	4470	2244	1638	2893	2042	1927	1242	1049	1526	947	2520	1603	2684
ATP2B2	6	7	24	11	3	18	10	4	9	18	5	5	0	209	5	0	4	0	48	0	0	63	70	180	0	0	0	0	0	0	0	0	0	0	0	0	0	0	0	0	44	0	0	0	0	0	0	0	0
ATP2B2-IT2	0	2	0	0	0	0	0	0	0	0	0	0	0	0	0	0	0	0	0	0	0	0	0	0	0	0	0	0	0	0	0	0	0	0	0	0	0	0	0	0	0	0	0	0	0	0	0	0	0
ATP2B3	0	0	0	0	0	0	0	0	0	0	0	0	0	0	0	0	0	161	0	18	0	0	0	0	0	0	0	0	0	0	0	0	0	0	0	0	0	0	0	0	0	0	0	0	0	0	0	0	0
ATP2B4	6791	6836	5080	5270	2932	4570	6012	7412	7857	8448	8311	9813	6678	9679	7389	5794	5395	7769	5414	6040	8263	10787	7405	8194	153	327	92	141	336	0	160	129	1900	2196	1586	1285	645	1260	681	784	1346	484	290	330	0	34	116	74	120
ATP2C1	672.52	1368.08	797.97	1662.28	1663.7	1755.69	1823.49	1652.47	1916.09	1417.67	2015.93	2426.91	4947.9	3842.67	1490.8	1862.51	2868.61	874	1586	4216.02	2560.26	1560.93	2034.34	2482.24	1004.08	246.71	626.54	2083.92	446.77	1179.55	444.9	1299.96	630.15	1695	485.71	732	1329.84	480	2451.48	1182	2516.95	747	1528.31	2181.91	165.71	877.7	3	680.07	732.86
ATP2C2	1140	1264	957	1036	684	1289	1383	1623	1312	1640	1253	1562	1231	2060	603	1129	458	1977	999	786	1714	1100	1151	1732	121	132	9	2	61	2	29	205	493	567	71	131	0	118	542	118	816	17	4	4	0	0	165	57	67
ATP4A	0	0	2	0	2	1	9	4	1	12	0	7	0	0	0	0	0	0	0	0	49	0	0	0	0	0	0	0	0	0	0	0	0	0	0	0	0	33	0	0	0	0	0	0	0	0	0	0	0
ATP4B	0	0	0	0	0	0	0	0	0	0	0	0	0	0	0	0	0	0	0	0	0	0	0	0	0	0	0	0	0	0	0	0	0	0	0	0	0	0	0	0	0	0	0	0	0	0	0	0	0
ATP5A1	8282	9815	7573	4557	3656	3882	6335	8764	9468	8210	8353	10102	9185	9684	4339	6701	16466	14504	11223	14172	9665	7773	7795	12622	3926	2316	2126	2528	2808	2841	1898	2644	8461	9251	3649	5518	1744	905	2298	2928	2959	274	654	1660	5310	4060	869	4397	3914
ATP5B	3980	4022	3042	4246	3523	2984	5743	7475	8303	7792	10765	12242	11627	9266	5050	10217	9839	9737	6024	9419	8443	9606	7544	9989	4362	6779	2567	2958	3138	4125	4060	2414	7335	6432	3162	4373	2194	694	2091	3652	2730	2970	2970	3657	153	924	27	304	1981
ATP5C1	4614	3895	3020	1138	1145	1127	3783	3512	2066	2695	3714	4946	6702	7221	3023	4024	6367	3271	4343	3704	4158	5263	3687	4345	1234	1021	359	979	327	742	481	1073	4337	3813	905	1994	2672	3527	2986	3707	4413	2548	1505	3532	611	398	477	541	955
ATP5D	37	21	28	16	7	13	34	24	15	20	8	20	33	147	113	13	8	163	222	1	73	69	56	14	0	3	67	3	2	0	11	0	24	61	1	41	1	252	22	30	0	0	6	0	25	17	0	38	59
ATP5E	1363.78	167	199	234	117	137	168	110	85	82	90	96	218	0	181.1	0	21.51	0	104	2	43.59	1.17	60.39	24.2	87.98	72.98	287	297.63	80.63	97.22	150.63	136.31	3.31	49.33	73.59	46	626.03	211.48	364.53	702.98	334.63	76	333.98	566.57	314.57	157.3	25	803.13	416.98
ATP5EP2	13.04	0	1	1	1	0	1	0	0	0	1	0	0	0	3	0	3.02	0	0	0	0	1	0.97	9.99	1	0	2	0	0	1	2	1	2	6.01	3	0	5	0	0	5.02	5.01	0	3.02	1.72	2.74	1.03	0	7.67	3
ATP5F1	726.27	592.11	428.73	514.22	507.55	510.31	585.79	615.58	418.59	543.02	451.93	721.48	1381.45	8.78	331.24	283.06	1056.93	708.77	486.73	786.1	510.6	447.07	441.32	891.25	1801.48	1669.45	2365.61	2284.13	1523.51	1099.72	1535.8	1954.3	1425.14	1918.41	447.45	1304.65	2438.07	1925.24	2678.33	3645.54	3252.65	3788.97	2570.94	3061.84	4082.47	2039.34	28.57	5480.62	4086.77
ATP5G1	361	258	219	84	85	114	77	118	82	100	72	70	7	326	79	35	240	82	201	22	280	250	111	155	16	4	48	113	11	78	20	75	65	8	3	17	292	63	15	61	33	0	96	37	379	21	1	365	95
ATP5G2	2548	2252	1930	1296	807	1184.04	2582	2147	1578	2234	2803	3107	1661	1851	599	2228	2892	2671	1997	3186	1979	3059	1963	2622	93	255	212	125	141	256	251	386	2624	1423	1287	1981	1907	1453	920	2069	1009	594	569	577	96	263	0	623	530
ATP5G3	8008	7752	5539	2376	2332	2107.96	3852	3816	3539	3616	4139	5168	3634	4413	2659	2773	4583	3885	4412	4308	3377	4525	2700	4632	1084	986	527	1838	740	367	728	1467	2689	2837	1272	1569	2169	2803	1152	1186	2056	3755	1618	1918	2082	1437	129	2078	1750
ATP5H	211	99	53	201	158	241	504	701	385	465	421	408	783	1114	262	16	599	740	407	1322	646	551	647	300	75	95	33	402	83	244	113	59	254	528	184	268	637	421	393	990	1007	13	71	555	445	144	6	645	678
ATP5I	333	43	45	261	166	133	581	533	372	492	462	580	331	191	609	196	140	31	660	209	294	73	240	480	95	172	140	94	31	97	57	97	476	433	805	711	1194	431	155	330	81	13	623	262	73	71	86	327	116
ATP5J	1305.37	1143.19	855.31	360.31	375.03	690.77	652.17	1008.99	752.43	677.12	808.99	790.43	903.19	1708.86	369	622.7	2192.02	2094.23	1367.13	2697.22	1021.11	1411.85	707.32	1803.92	303.35	360	332.97	648.7	339.2	479.76	535.62	538.79	740.89	649.21	571.43	806	1374.18	3152.77	817.16	1761.22	1968.06	1301.55	384.89	1439.83	717.79	544	293.15	1356.89	998
ATP5J2	941	326.32	240.38	372.89	320.25	387	370	439.69	376	338	360.07	536.04	430.99	314.66	222.09	388.73	490.42	183.17	668.76	156.39	591.2	302.55	416.48	681.18	119.02	213.95	181.66	248	160.7	77.93	119.94	47	524.36	410.98	382.47	524.55	588.52	449.12	138	262.75	230.82	364	224.61	192.03	361.22	299.58	188.88	636.76	229.06
ATP5J2-PTCD1	0	51.24	55.18	109.62	107.2	0	0	195.66	0	0	189.35	202.7	268.77	1251.73	77.09	19.72	700.98	127.54	134.6	166.55	544.62	398.71	414.1	757.81	751.59	542.12	211.69	0	262.63	530.4	3.9	0	284.81	186.66	139.62	29.91	713.36	163.58	0	983.7	492.49	0	226.69	482.27	498.89	898.02	21.26	263.37	362.07
ATP5L	2833.08	1514.46	1113.43	1338.75	1009.97	1086.21	1645.34	1705.11	1146.01	1663.49	1428.05	1352.96	1017	2926.19	2341.34	1530	2106.99	1463.99	1516.98	1299.98	2442.99	2128.1	1566.02	2066.81	345.01	468	416	866.99	267	399	329.99	423.99	2124.28	1726.28	1216.99	1436	1790	1244	1950.97	2101.97	1231	1302.99	1785	1406	637.85	372.87	211	999.86	1209.32
ATP5L2	59.92	17.54	16.57	22.4	17.03	19.8	34.66	34.93	16.03	23.53	21.48	36.08	15.05	15.81	21.88	13	29.98	9.01	14.02	24.05	30.01	19.9	7.98	27.19	3.67	10.07	1	16.37	5.1	8.75	7.03	7.01	19.78	15.36	15.02	8.09	25	9.99	27.25	28.2	13.72	27.1	15.3	3.13	6.15	11.13	1.11	19.15	31.68
ATP5O	2040	1467	1138	530	516	747	682	627	627	671	999	1053	591	961	1402	598	2301	1947	1690	2132	1811	1271	1284	2421	387	329	383	600	404	293	348	391	1295	1014	1046	1088	2282	1144	595	951	429	520	647	341	1693	282	252	983	749
ATP5S	539	646	437.19	330	181	308	181	248	194	240.03	217	180.41	5	1086.62	18.01	123	444.78	732	189	181	498.5	937	498	628	45	73	49.96	32	37	9	287	127	7.35	4.27	94	133.73	371.18	15.54	412.01	179	403.93	88.67	569.02	351.28	47.16	247	3	181.69	223
ATP5SL	380	376	296	461	514	498	539	603	612	820	657	905	2035	1715	855	810	691	913	788	675	1363	1435	1030	1708	209	347	317	777	544	958	124	335	425	387	483	644	494	823	355	769	1013	406	525	813	593	752	4	907	555
ATP6AP1	128	107	68	108	76	127	113	119	129	116	93	117	229	255	11	125	259	11	320	312	407	591	170	216	1009	1021	384	455	105	394	157	104	0	28	34	15	517	14	50	414	290	41	1	262	299	331	3	206	489
ATP6AP1L	1270.92	1234.4	737.95	1182.84	404.66	231.37	1195.76	1659.31	1046.46	1436.36	537.05	614.34	35.82	1.79	25.24	234.44	309.8	435.05	440.72	833.61	228.36	667.58	259.4	364.82	43.77	46.88	18.07	20.72	8.65	11.34	12.91	115.94	119.56	8.09	32.13	99.32	42.9	42.09	63.08	90.99	18.61	23.09	9.79	28.79	2.52	4.41	10.98	7.56	6.69
ATP6AP2	107	225	180	139	108	99	67	80	93	70	76	81	399	1	1	0	27	248	101	224	62	73	29	245	649	799	302	1098	865	1144	924	1056	353	173	132	341	1056	632	130	283	993	31	406	972	991	493	2	1362	1510
ATP6V0A1	61	80	48	60	92	99	167	167	248	193	137	100	644	2	18	0	81	21	140	27	81	126	147	237	91	214	1	125	0	1	233	36	375	605	167	67	2	0	1	134	6	2	1	5	826	1	235	42	244
ATP6V0A2	173.82	212.88	211.43	193.84	79.34	189.19	201.99	156.39	205.23	211.27	142.53	172.32	545.12	96.9	56.88	47.31	833.07	64.32	282.61	166.15	150.62	133.14	106.74	27.6	102.12	108.37	191.59	669.32	190.04	86.59	62.81	157.38	270.09	264.33	162.44	221.96	553.5	724.9	253.75	247.33	774.08	240.27	482.31	197.02	346.93	369.04	147.95	393.08	229.7
ATP6V0A4	33	61	87	78	42	51	101	60	25	72	96	148	336	0	1	0	819	180	115	330	369	432	216	237	150	24	1	0	0	0	0	67	644	82	95	2	2	83	0	331	3	563	0	0	0	0	0	2	0
ATP6V0B	3409	4412	4205	939	1031	1302	1672	1957	2275	2118	3030	3114	1428	3411	1449	966	4556	3134	4216	6526	4069	5489	3284	4171	1010	653	954	1056	980	725	938	620	1520	652	816	395	1501	1823	1733	1017	3936	1602	787	1552	3247	963	3	2818	1007
ATP6V0C	58	44	26	191	159	204	251	244	239	299	268	364	228	193	84	79	92	184	115	330	300	199	201	547	95	91	86	318	93	59	61	75	106	156	144	217	716	442	317	373	449	548	436	410	123	66	2	256	82
ATP6V0CP3	0	0	0	0	0	0	0	0	0	0	0	0	0	0	0	0	0	0	0	0	0	0	0	0	0	0	0	0	0	0	0	0	0	0	0	0	0	0	0	0	0	0	0	0	0	0	0	0	0
ATP6V0D1	404	507	419	1805	1686	2430	3226	2571	2228	2300	2519	3012	7900	11206	3636	4562	9481	4526	5170	7518	4819	7080	6195	7107	1958	2060	349	1694	1038	45	249	712	2625	1869	564	860	6406	2582	2501	2195	4178	2964	1895	2065	1745	615	447	1282	1397
ATP6V0D2	0	2	1	0	0	1	5.02	0.44	2.1	1.01	4.24	4.01	4.19	0	0	9.73	3.01	13.55	0	2.99	1.1	2	0	2.02	4.1	0	1.39	1	8.47	5.06	2.4	1.43	3.85	4	0	1.27	14.22	7.24	1.08	7.3	5.09	3.04	9.26	11.85	3.24	2.01	0	4.08	0.99
ATP6V0E1	840	447	290	977	1400	1375	1841	1654	1708	1876	1211	1838	1425	2651	1200	704	2385	831	2029	1868	2185	3186	1870	2661	1481	991	1226	1806	2720	1536	1239	1828	1185	1337	578	475	3212	2437	3958	2267	4331	4505	1523	3440	6262	4027	650	5505	3435
ATP6V0E2	202	174	133	129	113	198	165.93	142	150	176	196	151	176	70	652	222	159	230	93	179	290	254	164	369	19	35	3	63	141	144	3	30	193	4	10	108	0	12	0	0	137	3	0	11	440	1	0	38	0
ATP6V0E2-AS1	0	0	0	6	2	0	7.07	4	0	3	3	1	0	0	0	0	0	113	0	0	0	0	0	11	0	0	0	0	0	0	0	0	0	0	6	0	0	0	0	0	0	0	0	0	0	0	1	0	0
ATP6V1A	74.88	124.66	47.29	96.92	34.9	60.28	54.21	60.48	24.48	48.28	58.16	83.49	20.63	11.15	9.93	15.85	36.92	20.04	35	11.97	86.1	73.61	180.54	68.52	53.94	504.62	208.1	1152.26	213.54	75.64	317.71	680.82	55.77	1.21	252.01	8.59	187.4	118.72	765.45	39.4	443.57	1215.35	211.25	471.61	778.12	214.88	133.93	845.81	408.07
ATP6V1B1	0	0	0	0	0	0	0	0	0	0	5	0	0	0	0	0	0	0	0	0	0	0	0	0	0	0	0	0	0	0	0	0	0	0	0	0	0	0	0	0	0	0	0	0	0	0	0	0	0
ATP6V1B1-AS1	0	0	0	0	0	0	0	0	0	13	3	0	0	0	0	0	0	0	0	0	0	0	5	0	0	1	27	0	0	0	0	0	0	0	64	0	0	0	0	0	0	0	0	0	0	0	0	0	0
ATP6V1B2	6606	6462	5524	4227	4001	4843	10438	8799	6573	6766	6117	7176	5103	5138	3236	4032	3833	4631	2672	4214	5400	5254	4429	6918	697	1454	709	777	545	1158	702	1451	951	3731	1688	2319	2580	2636	627	1587	1248	2933	475	2038	228	202	14	700	488
ATP6V1C1	919	1090	632	1196	807	1259	1343	1183	905	1071.16	928	1378	3439	3497	529	1064	779	1573	1520	1541	1613.35	2758	1377	2182	361	160	231	1219	301	642	305	280	807.11	264	738	407	1283	1881	1538	2044	3965	1487.88	916	2855	260	394.98	59	1233	846
ATP6V1C2	4113.84	2945.29	2550.28	1576.59	1396.51	1575.44	1960.19	2249.4	1610.26	2084.26	1869.47	2357.31	1216.79	2466.27	1474.12	2521.93	3890	4496.69	2476.77	4599.52	3658.09	4274.62	2563.5	4109.12	106.61	148.98	94.22	464.2	43.89	6.47	33.42	125.56	1383.83	1333.74	1027.85	797.11	392.29	308.71	8.78	595.88	691.77	14.28	141.71	19.72	4.49	3.57	72.3	6.92	11.81
ATP6V1D	8944	7204	6413	5611	4207	6228	9168	11929	9316	11164	7137	9553	4989	5075	4577	2749	5231	5386	3033	4492	6887	5639	4123	5986	3340	2316	1654	3958	2755	2249	2709	4538	1832	2856	1335	1080	5607	9277	6762	8540	13399	10204	11959	9672	2478	2069	1428	1499	2439
ATP6V1E1	319	204	160	478	543	714	878	656	669	790	421	615	1275	2337	440	831	636	917	1424	1196	1111	865	1184	1172	2886	2548	1327	2301	3201	2679	1211	1692	1104	1142	389	175	4396	4600	2973	4408	3570	5712	2615	8319	10665	6529	54	5445	6567
ATP6V1E2	2	0	3	5	0	0	4	0	1	7	5	0	0	0	0	0	1	39	71	0	1	0	0	1	0	0	0	0	0	0	0	0	0	0	0	0	0	0	0	0	0	0	0	0	0	0	389	0	0
ATP6V1F	1209	1291	882	463	368	457	1031	843	1016	1288	697	860	211	1559	842	336	498	842	1247	1947	1756	1643	1092	1117	178	266	69	242	180	60	105	194	241	124	245	105	1020	345	516	813	1176	1004	1053	283	461	65	23	1013	329
ATP6V1G1	11313	9691	7582	5518	3404	3035	6102	7121	3530	5298	4115	5438	6059	4431	3760	4746	3339	3572	3523	4179	4496	6453	3257	4738	1480	1012	971	1175	1198	1928	1086	2254	1617	3638	1754	1042	5129	5470	2013	2502	4493	5166	4104	4606	4876	1930	49	1735	2495
ATP6V1G2	0	0	20.91	9	0	2	22	0	13.49	36.49	21	12	120	0	0	0	0	146	36.18	0	0	0	0	0	0	1	47	0	55	55.2	0	118.04	0	6	1	0	0	14	6	0	0	3	0	0	0	0	0	0	0
ATP6V1G2-DDX39B	0	0	15.59	0	0	0	0	0	66.06	61.67	45.16	0	0	0	0	0	15.22	273.9	267.68	0	0	0	0	0	0	0	0	0	0	209.99	0	255.3	0	0	0	0	0	0	0	0	0	0	0	0	0	0	0	0	0
ATP6V1G3	0	0	0	0	0	0	0	0	0	0	0	0	0	0	0	0	0	0	0	0	0	0	0	0	0	0	0	0	0	0	0	40	0	0	0	0	0	0	0	0	0	0	0	0	0	0	0	0	0
ATP6V1H	1854	1652	1112	829	625	704	920	875	648	804	532	850	2128	2118	456	2164	524	1151	612	830	819	1274	839	1778	7	232	540	182	400	210	114	428	1067	876	810	166	961	904	606	718	1007	26	361	9	553	5	8	0	76
ATP7A	230.93	289.01	167.08	399.1	280.01	484.05	368.05	369.75	180.01	331.01	205.04	253.06	1463.88	885.99	143.02	708.01	855	297	387.46	1023.09	406.09	580.06	407.14	726.05	226	20	8	123.01	163	89.01	223.07	222	34.57	132	185.06	16	0	0	4.01	26.21	130.13	933.47	6.49	4.4	414	69.99	136.33	28	0.36
ATP7B	1137	1074	1005	433	356	558	401	582	667	515	499	545	9	120	550	76	462	2	213	675	752	648	469	576	8	0	0	0	1	0	0	216	6	25	39	4	0	0	0	0	0	0	2	1	3	95	0	2	170
ATP8A1	312	470	352	575	316	568	508	583	586	446	477	529	1121	3556	615	833	1812	1675	612	2055	828	1567	1031	1252	14	94	29	0	0	221	37	72	831	383	185	265	552	155	115	295	367	37	363	222	32	0	214	55	211
ATP8A2	0	0	0	0	0	0	0	0	0	0	1	0	0	0	0	0	203	4	64	0	12	0	0	0	21	29	7	8	0	0	0	38	13	0	20	11	12	0	159	0	0	0	27	0	5	1	2	381	1
ATP8B1	254.8	33	144.05	83.99	49.65	352.8	145	244.03	200.29	231.85	515.17	665.62	282.93	8.65	16	9	137.01	520.02	370.84	8.98	687.88	801.17	667.76	602.81	1562.75	1544.02	816.05	2639.8	1125.9	1087.9	1051.18	2082.14	174.94	372.87	306.02	177.08	6433.55	4674.4	3254.02	4521.99	3830.57	2553.07	1705.7	4087.81	4138.94	1196.42	16	3015.86	2767.34
ATP8B2	0	3.18	3.74	9.42	16.96	26.34	19.45	28.64	25.96	8.81	12.57	9.46	1.99	9.31	8.47	5.76	9.84	237.49	17.12	8.99	88.97	8.97	9.62	95.46	5.42	15.82	4.33	8.51	1.24	8.73	5.03	9.43	29.87	238.56	13.62	62.06	96.95	65.21	112.7	18.87	45.37	13.79	10.53	13.25	7.82	5.68	4.94	17.39	11.51
ATP8B3	0	0	3	2	1	0	1	0	1	0	1	0	0	0	0	0	35	0	4	0	94	2	0	0	317	457	40	3	6	0	0	237	0	0	1	0	0	0	0	0	0	0	32	253	1085	90	3	197	173
ATP8B4	38	22	33	55	21	54	12	29	30	44	33	7	7	2	0	418	315	68	19	16	364	70	78	0	2	8	0	0	0	2	102	0	0	0	38	27	0	0	0	21	0	0	83	115	0	0	1	0	0
ATP8B5P	10.25	4.07	2.01	25	5.04	20	5	5	0	4.09	14	42.13	2.02	2.11	1.98	0	0	0	195.14	2.01	0	0	129.9	3	0	0	1.01	60	0	0	0	16.78	110.14	0	1.02	380.47	0	0	115	0	0	4.05	0	0	0	0	0	0	0
ATP9A	396	125	199	926	772	1191	875	887	952	1447	1044	1226	1432	1805	3091	985	464	1809	856	1342	2208	3632	2680	2687	127	153	50	3	66	0	23	19	1728	1555	1292	1056	829	60	595	378	634	21	228	417	0	181	2	178	0
ATP9B	96	79	55	56	60	151	63	77	98	79	63	80	1	0	0	43	35	238	0	232	337	167	108	84	429	223	105	291	223	365	244	318	53	74	17	26	570	1123	624	388	709	402	362	203	437	92	4	440	238
ATPAF1	43	14	40	139	98	158	59	115	78	113	99	102	4	179	156	0	106	825	49	139	200	171	137	163	133	81	65	94	378	121	43	229	16	139	0	19	41	8	298	119	314	24	60	425	537	91	46	374	223
ATPAF2	124	106	163	512	470	533	682	705	689	874	437	495	326	0	320	425	1087	561	613	1277	1131	1415	552	953	0	0	30	2	24	127	2	4	191	421	360	421	67	467	113	0	0	8	0	192	1	0	0	1	93
ATPIF1	546	350	234	176	133	141	274	328	144	236	139	284	100	256	185	150	240	601	473	253	291	296	208	360	3374	3623	2966	4784	3702	3943	4029	3822	3783	2996	2035	2407	5473	6398	4990	6421	7938	5116	3462	5686	25637	2820	108	16303	3925
ATR	504	594	577	475	414	443	587	555	593	571	373	412	49	872	807	176	1	134	258	518	143	155	305	648	13	14	0	42	0	4	18	0	26	594	11	421	687	8	0	34	216	61	2	302	437	10	2	175	136
ATRAID	433.14	345	248	796.06	843	741.03	912.88	902.22	698.23	1156	652	802	516	682	388	330	1473	386	871	678	418	675.96	977	986	26	27	84	360	138	48	153	122	320	53	101	76	507	252	395	201	361	1059	198	341	259	378	0	429	537
ATRIP	13	0	6	33.78	39.96	79.86	49.77	66.2	44.9	41.28	42.72	40.15	1	0	190	0	0	29	153	40	34	286.8	43.19	267.98	393	34.96	238.91	350.87	10	155	119.89	336	163	243.95	29	189	14.9	587.9	2.38	6	358.94	4	693	511	681.84	157.64	1	367.97	69.87
ATRN	53	119	146	128	119	189	101	108	245	283	204	162	440	175	390	17	249	640	225	355	186	183	292	282	178	19	150	89	10	7	0	114	456	265	213	98	25	156	342	423	7	973	30	621	130	126	22	19	52
ATRNL1	312	341	349	260	228	221	163	190	201	238	169	264	1284	909	132	16	112	21	397	614	332	108	364	654	27	26	1	379	8	57	53	6	15	141	151	206	52	57	166	194	3	1	1	0	1	0	49	127	1
ATRX	6035	7755	5435	6328	3930	6872	6751	7295	6809	8522	4459	5333	5968	6192	2192	3762	996	1195	1146	659	1911	4441	1397	2519	1601	2804	2747	2626	905	717	1434	998	1312	3833	1395	1151	2042	1699	1349	1463	1086	477	793	1421	385	1063	399	1890	573
ATXN1	747	308	522	612	285	306	522	509	431	580	346	359	8	114	268	544	131	358	64	242	363	229	464	406	3	4	3	0	0	113	35	0	131	96	62	20	187	0	9	2	11	332	76	1	0	0	4	0	0
ATXN10	188	142	181	352	278	407	291	356	352	437	231	228	967	1088	321	630	773	301	220	612	710	820	254	1267	128	781	480	554	494	438	406	840	9	152	631	268	645	1554	968	325	241	1031	1	760	1224	656	380	1194	1027
ATXN1L	1233	1756	1250	2017	2068	2582	2495	2721	3415	3421	4082	4031	2967	3739	2391	2321	2734	2911	3022	5726	4293	4487	3117	3199	638	1895	161	1339	395	279	97	669	2607	1817	1344	1101	3722	1060	1826	3037	4534	3365	1744	3766	1198	1007	49	994	488
ATXN2	20000	16360	10954	6396	5056	7224	8406	8347	5486	6781	6099	6873	7618	5117	5121	6661	2282	5187	2259	4056	3842	5470	3825	4825	1476	1483	938	1204	496	430	476	507	2098	2949	1554	1356	1992	1991	2209	2189	872	1254	1231	231	415	1130	540	1045	1284
ATXN2L	1662	2384	2252	2114	1677	2575	4049	4504	3793	4167	4564	5091	1563	3947	1990	2505	4480	3791	4552	4395	6042	5739	3725	5105	102	36	72	224	17	11	32	80	1128	1200	531	989	594	247	829	680	919	584	456	834	31	52	0	140	113
ATXN3	698.91	582	573.45	697.83	447.82	848.74	664.09	824.12	563.78	837.29	695.16	810.64	1591.68	2235.88	1490	870.34	663.47	1900.81	732.02	699.02	993.48	1769.2	761.34	429.12	318.99	287.61	227.37	1084.71	161.97	505.14	100.19	102.95	149.8	69.91	256.13	213.95	999.61	334.94	1098.04	159.65	1167.27	68.83	1382.88	1191.96	480.65	213.74	464.82	277.95	342.77
ATXN3L	0	0	0	0	0	0	0	0	0	0	0	0	0	0	0	0	0	0	0	0	0	0	0	0	0	0	0	0	0	0	0	0	0	0	0	0	0	0	0	0	0	0	0	0	0	0	0	0	0
ATXN7	828	674	538	1342	773	1493	725	996	879	1114	1784	2280	3594	5441	2618	1995	1295	2591	1637	3309	1528	1219	1241	2069	326	320	275	144	113	73	404	747	180	11	631	154	113	660	38	352	122	32	500	4	281	218	20	677	277
ATXN7L1	324	365	203	193	132	320	221	280	289	287	324	361	0	0	8	205	454	529	387	463	378	496	326	335	58	78	30	28	28	1	46	171	59	203	0	37	0	118	0	105	14	40	185	381	215	142	1	438	123
ATXN7L2	16	6	13	162	169	259	282	255	245	214	234	249	400	217	649	651	480	62	496	422	751	679	847	943	93	88	20	235	1	28	1	132	84	0	6	71	0	239	1	83	0	1	10	0	0	1	0	69	0
ATXN7L3	2	1	14	7	1	17	1	9	5	1	12	6	315	0	3	0	1	66	0	0	0	0	0	8	271	193	130	253	312	116	57	155	302	149	136	62	998	228	888	585	877	723	1063	511	73	255	57	216	67
ATXN7L3B	2811	2396	2320	1242	886	2051	2190	2771	2444	3087	2128	2637	2064	1300	903	1414	1815	1892	1841	3746	2832	2112	2363	1729	5	233	232	1	3	279	82	296	741	1444	364	497	765	967	1017	461	487	43	742	199	806	470	97	416	660
ATXN8OS	0	0	0	0	0	0	0	0	0	0	0	0	0	0	0	0	0	0	0	0	0	0	0	0	0	0	0	0	0	0	0	0	0	0	0	0	0	0	0	0	0	0	0	0	0	0	0	0	0
AUH	453	468	367	108	147	181	94	114	95	158	144	208	338	0	278	275	413	450	322	300	60	225	211	167	70	45	9	86	145	68	62	134	360	269	73	221	141	505	891	116	431	30	30	1	1	159	0	171	113
AUNIP	1434.36	1380.41	1594.98	1318.89	1744.14	1768.37	2029.59	1952.09	1632.65	1958.3	1533.09	1986.14	2243.47	3516.68	2822.78	1721.31	2861.84	2276.94	1511.71	3251.86	2118.58	2017.54	1901.44	3270.75	982.18	1165.01	1665.87	1587	1847.58	1693.24	1348.02	1045.4	228.5	1427.11	612.96	1261.52	3119.52	2628.29	1473.13	1549.55	1454.92	79.52	679.12	3404.36	868.38	784.41	4.11	1556.89	704.61
AUP1	282.12	305	251	217.61	188.68	247.71	231.02	182.02	205.69	269.4	192.62	306.02	986.92	29	442.3	593.64	1159.41	474	316	186.79	885.56	488.54	493.75	695.28	0	57	78	310.68	328.63	231	124	312.01	4	161	24	171.93	402.07	82.6	194	2	334.26	284.95	0	269.67	429.44	296.77	91	450.16	252
AURKA	92239.3	83002.1	78247.1	46848.5	53751.1	48678.3	104152	104127	74270.8	75206.9	84836.4	97137.2	56572.3	42251.8	26429.9	24699.1	45481.1	51232.7	47168.1	69254.9	64486	65551	45064.4	67956.7	2892.33	5715.26	2835.31	4594.22	3531.85	5571.13	3905.1	6383.97	4649.32	4718.83	3595.37	2582.14	5009.28	5464.77	3611.66	4523.28	4719.53	1780.88	5430.96	2024.39	3915.72	3247.14	3921.94	5852.51	3996.39
AURKAIP1	243	113	102	94	81	91	151	144	107	111	108	119	234	487	171	121	167	192	151	180	48	45	127	202	193	253	180	487	293	251	259	341	83	16	34	257	974	860	973	1260	516	921	576	923	620	288	7	676	403
AURKAPS1	73.62	58.22	54.81	22.81	24.83	18.51	27.52	34.51	12.4	13.4	5.15	6.12	9.88	6.17	37.97	21.25	2.06	3.1	4.25	7.27	5.26	13.21	2.05	9.41	213.11	5.01	66.72	1.01	200.99	120.07	262.42	16.97	271.22	667.58	246.55	228.98	6.14	3.49	8.19	84.43	4.51	188.93	320.49	9.07	563.99	7.07	1	4.89	90.87
AURKB	4250	2951	2211	1131	1145	888	1596	1555	1392	1809	1757	2056	2912	4154	2236	1983	2860	2476	2265	2416	1885	3107	2027	2936	1167	2364	1370	2007	2962	3083	2481	3040	18	934	685	222	2425	2970	2321	2505	2618	5421	1248	4075	9403	2082	40	6799	4296
AURKC	3443	4059	3618	1680	717	1056	1982	2277	2030	1614	1196	1560	5174	6328	4623	3577	5948	5845	3764	4674	3895	4109	3971	4718	1143	1470	939	1449	975	2309	1530	1491	1197	309	366	622	2010	1901	2042	3208	2506	1888	2830	2470	1710	269	367	1394	495
AUTS2	975	911	828	926	827	1172	792	902	624	946	751	936	457	1567	1649	547	328	373	773	784	688	859	747	1145	282	199	257	143	97	74	66	57	287	286	74	237	66	15	465	567	96	50	691	38	171	197	204	527	322
AVEN	548	380	450	535	499	731	675	1009	560	788	760	1046	1401	2281	1342	1423	1108	1617	2203	2106	1236	1737	1268	1379	56	41	234	87	0	10	0	2	98	332	178	294	775	482	2	730	57	41	187	2	0	32	0	42	0
AVIL	9.02	23.07	7	9.15	10.02	15	12.09	5.02	14.05	6.03	11	11.04	106	1	1	0	0	39	19	22	42.11	27	68	10	47.07	58	2	140.99	2	79	16	22	142.25	2	0	57.52	34	18	1	0	22	4	175.36	70	1	0	4	0	4
AVL9	297.46	278.88	192.95	476.8	333.39	572.83	491.76	401.65	523.47	558.33	435.38	532.25	1581.52	1370.13	1233.59	144.64	912.48	1355.78	559.3	779.06	1060.56	404.39	981.6	599.99	1162.66	557.16	442.69	231.55	448.71	26.06	237.02	1229.66	735.82	665.19	122.99	151.52	1417.44	2206.02	1448.19	1396.65	1143.91	180.31	666.3	280.91	137.56	13.32	42.97	351.01	63.01
AVP	0	0	0	0	0	0	0	0	0	0	0	0	0	0	0	0	0	0	0	0	0	0	0	0	0	0	0	0	0	0	0	0	0	0	0	1	0	1	1	0	0	0	0	0	0	0	0	0	0
AVPI1	20	35	48	165	82	123	80	98	121	120	113	72	271	76	5	0	1289	109	614	243	434	406	330	311	145	321	179	286	200	69	517	100	553	613	602	284	696	45	170	1282	648	51	1356	699	5	332	970	756	258
AVPR1A	16.08	7.58	10.54	16.83	29.65	24.42	25.4	27.39	22.64	45.18	19.73	15.98	2.07	0	10.2	10.37	2.27	5.41	6.22	0	12.68	6.6	53.07	2.48	12.28	1.2	2.6	10.66	1.66	7.56	10.44	3.21	13.09	43.51	10.84	4.88	11.12	12.28	15.89	6.57	8.96	16.16	5.72	2.68	4.08	1.59	4.68	0	2.29
AVPR1B	0	0	0	0	0	0	0	0	0	0	0	0	0	0	0	0	0	0	0	0	0	0	0	0	0	0	0	0	0	0	0	0	0	0	0	0	0	0	0	0	0	0	0	0	0	0	0	0	0
AVPR2	0	0	0	0	0	0	0	0	0	0	0	0	0	0	0	0	0	0	0	0	0	0	0	0	0	0	0	0	0	0	0	0	0	0	0	0	0	0	0	0	0	0	0	0	0	0	0	0	0
AWAT1	0	0	0	0	0	0	0	11	0	0	0	0	0	0	0	0	0	0	0	0	0	0	0	0	0	0	0	0	0	0	0	0	0	0	0	0	0	0	0	0	0	0	0	0	0	0	0	0	0
AWAT2	0	0	0	0	0	0	0	0	0	0	0	0	0	0	0	0	0	0	0	0	0	0	0	0	0	0	0	0	154	0	0	0	0	0	1	0	0	0	0	0	0	0	0	0	20	0	0	0	0
AXDND1	5	7	4	18	2	50	17	17	0	30	41	20	0	0	0	2	112	1	124	89	126	1	3	247	101	178	69	192	5	0	14	194	46	0	20	282	60	160	0	402	1	267	1	220	36	0	138	4	165
AXIN1	238	212	239	138	126	219	100	119	227	240	191	248	24	0	0	245	193	332	178	189	309	412	322	456	5	207	184	174	121	166	74	348	119	475	2	114	582	310	547	279	996	44	268	212	288	135	0	167	84
AXIN2	50	50	33	198	111	171	187	197	137	151	284	305	253	697	21	340	533	91	347	379	206	180	163	370	2	119	30	154	72	19	2	72	40	457	211	344	4	33	522	404	545	8	215	256	500	39	272	146	0
AXL	14.01	29.34	22.59	33.31	18.42	14.39	26.52	23	42.18	46.91	25.64	58.19	24.63	19.26	16.12	37.55	49.38	18.51	46.61	24.99	31.34	50.34	20.94	15.97	48.5	78.26	36.89	24.12	29.77	22.51	36.07	27.58	102.85	36.8	57.71	54.4	327.96	164.31	136.89	163.47	107.91	55.2	123.05	110.05	33.81	11.28	73.57	52.54	15.37
AZGP1	0	0	0	0	0	0	0	0	0	0	0	0	0	0	0	0	0	22	13	0	0	0	28	0	0	0	0	0	0	0	0	0	0	0	0	0	0	0	0	0	2	395	1	0	0	0	0	0	0
AZGP1P1	0	0	0	0	0	0	0	0	0	0	0	0	0	0	0	0	0	0	0	0	0	0	0	0	0	0	0	0	0	0	0	0	0	0	0	0	0	0	0	0	0	0	0	202	0	0	0	0	12
AZI2	1627	1135	1036	1385	1163	910	1370	1285	989	1570	1234	1666	2533	1733	1425	2285	1399	1966	1781	1774	1363	1932	726	1766	1002	2225	2307	2518	1422	1205	2380	4474	1547	2276	1039	940	2201	4637	1560	3583	4728	3402	3838	1023	1652	1371	9	1400	573
AZIN1	1084	1114	694	1762	1416	1821	2155	2099	2614	2601	2445	2582	5012	6334	2583	2287	2445	2975	2087	3881	3143	4662	2491	4370	9680	7734	4928	22781	7779	13472	7306	13622	4997	2031	2521	3242	6496	7512	4900	9491	6816	6508	6536	5182	2986	5751	233	5854	4344
AZIN1-AS1	1	0	1	0	3	0	0	0	0	0	0	6	0	0	0	0	0	0	12	2	0	0	0	0	1	0	0	0	0	15	0	0	0	0	0	0	0	0	0	0	0	0	0	0	114	0	0	0	0
AZIN2	634	683	615	164	149	216	179	211	215	190	204	223	711	189	383	526	23	570	557	644	334	385	346	486	56	305	235	115	42	71	112	150	512	151	145	35	153	61	5	351	128	37	52	2	132	0	0	78	0
AZU1	0	0	0	0	0	0	0	0	0	0	0	0	0	0	0	5	0	7	0	8	6	0	0	0	0	0	0	0	0	0	0	0	0	0	0	0	0	0	0	0	0	0	0	0	0	0	0	0	0
B2M	0	0	0	0	7	0	0	3	0	11	0	0	0	0	0	0	8	0	9	0	0	0	0	0	2	146	200	8	136	107	190	348	14	192	7	10	2162	1546	53	671	2127	151	311	331	769	102	1851	328	371
B3GALNT1	848	820	588	1281	732	770	1142	965	866.99	768	1107	942	325	794	444	220	538	648	128	1651	647	1221	379	355	4	10	61	136	6	0	0	0	371	177	29	259	138	225	95	0	145	1	1	2	0	0	1	2	0
B3GALNT2	1751.97	1495.23	1456.26	1050.91	684.28	907.32	584.01	824.73	698.95	1140.43	911.55	1162.1	475.91	965.17	686.01	31.28	538.16	835.22	563.73	521.44	1365.95	1810.53	540.61	946.87	374.21	61.1	214.59	431.97	48	129.29	139.11	187.3	272	540.04	313.95	243.68	177.11	1186.97	863.28	306.73	634.19	359.01	411.27	456.89	140.46	107.22	5.98	436.59	865.55
B3GALT1	0	4	0	2.47	13.62	0	0	14.99	0	7	0	0	0	0	0	0	0	0	0	1	0	0	0	13.68	0	0	5	0	0	0	0	0	2	2.56	0	3.1	0	0	0	0	0	0	0	0	0	0	8	3.36	0
B3GALT2	0	0	0	0	0	0	0	0	0	0	0	0	0	0	0	0	0	0	0	0	0	0	0	0	0	0	0	0	0	7	0	0	0	0	0	0	0	0	0	0	0	0	0	0	0	0	0	0	0
B3GALT4	13	35	10	17	3	15	12	14	8	27	41	3	54	3	0	0	0	0	68	1	0	53	54	89	0	0	0	0	0	0	0	3	0	0	149	0	0	0	0	0	0	9	43	0	0	0	0	0	0
B3GALT5	0	0	1	6	0	0	2	0	0	1	0	0	0	0	0	0	0	0	1	0	23	1	25	0	0	0	0	0	0	0	0	0	0	0	0	0	0	0	0	0	0	0	0	0	0	0	0	0	0
B3GALT5-AS1	21	8	43	0	3	0	10	5	5	14	0	6	2	0	1	0	0	0	0	102	0	0	0	136	0	0	0	0	0	0	0	0	0	0	1	0	0	0	0	0	0	0	0	0	0	0	0	0	0
B3GALT6	0	14	1	32	28	58	29	40	25	31	5	33	0	0	0	0	0	2	0	0	51	74	60	2	26	0	2	0	0	1	0	3	0	5	43	0	0	0	0	15	0	2	0	259	119	0	0	116	56
B3GAT1	0	10	2	8	5	2	6	30	2	16	10	2	0	0	0	2	133	31	4	31	39	10	31	0	0	0	0	0	0	0	3	32	0	0	0	1	0	0	9	0	0	0	0	21	0	0	0	0	0
B3GAT2	38.76	35.36	13.07	58.6	22.32	40.81	34.48	51.61	58.44	13.91	60.82	51.48	291.2	502.23	10.55	91.64	0	200.04	120.46	35.07	29.99	302.68	108.48	68.95	2	0	7.34	0	0	1.06	0	0	74.54	122.59	50.77	0	0	114.56	1	0	16.08	0	0	0	0	0	0	0	5.06
B3GAT3	11.06	7.89	6.49	5.74	5.92	12.26	18.66	24.14	18.32	20.17	4.08	12.88	4.53	0	1	0	7.71	1.04	47.87	6.61	1.2	6.03	47	4.77	6.75	2.14	0	5.96	12.19	4.46	0.35	7.86	9.36	17.45	25.58	37.42	8.81	236.56	7.27	2.62	6.38	10.05	5.76	48.81	28.25	66.27	21.26	7.66	43.54
B3GLCT	35	53	35	7	28	42	39	40	62	41	50	38	86	0	0	0	10	1	0	0	0	0	0	0	0	0	0	29	0	0	0	0	0	0	0	4	0	0	1	0	0	0	0	7	0	0	0	30	0
B3GNT2	6379	9646	6912	11863	9781	11565	24668	21376	24211	13522	24349	23018	26373	18563	11512	12721	21297	24261	18262	28280	20999	23597	20616	27227	1628	1115	1200	4474	1258	853	661	4686	13237	20077	7185	11004	6152	5367	3509	6572	7426	2926	2435	6382	123	113	37	340	193
B3GNT3	0	0	8	24	12	37	79	36	48	95	35	54	2	0	0	20	4	60	52	76	0	63	1	107	0	0	0	46	0	0	0	0	0	0	91	219	0	0	0	0	0	0	17	62	0	2	0	0	0
B3GNT4	605	953	707	484	359	353	577	844	1075	1010	853	777	1687	947	261	1126	1033	805	1428	1429	752	1643	588	929	0	76	7	0	0	21	38	36	243	40	156	11	303	310	229	455	202	158	94	73	110	0	0	124	2
B3GNT5	86	30	38	161	123	98	97	99	170	171	99	144	58	705	12	8	435	3	171	155	163	91	31	255	11	7	10	0	0	0	48	141	410	384	30	452	253	1	0	277	390	89	1	14	56	1	0	22	0
B3GNT6	12.35	8.35	5.07	14.63	14.86	14.64	29.11	37.57	23.07	24.37	24.91	29.95	38.8	41.61	13.33	25.77	19.5	15.87	37.04	22.43	18.11	28.21	15.14	18.29	16.75	19.03	17.27	18.35	15.06	15.08	14.86	12.41	57.8	26.15	22.18	50.52	65.97	76.37	53.43	34.35	61.35	84.09	44.51	63	10.56	2.38	21.47	3.73	3.5
B3GNT7	35.33	30.05	35.05	19.01	33.32	34.32	58.29	51.76	35.13	53.06	25.35	41.26	25.92	21	21.99	17	153.56	11	41.19	27	4.13	74.08	3	71.07	25.01	102.11	63.41	178.51	34.28	93.12	118.28	35.46	97.73	175.06	55.93	61.17	309.71	54.28	134.98	231.12	242.55	651	61.38	104.85	58.02	45	7	228	96.88
B3GNT8	0	0	0	0	0	0	0	0	0	0	0	0	0	0	0	0	0	0	0	0	0	0	0	0	0	0	0	0	0	0	0	0	0	0	0	0	0	0	0	0	0	0	0	0	0	0	0	0	0
B3GNT9	57.22	28.17	22.52	111.11	154.34	155.42	151.32	104.29	96.54	122.19	79.57	47.25	172.68	737.44	86.42	0	274.99	1.25	161.32	240.88	296.1	218.02	94.05	315.15	7.88	12.28	1.25	7.64	11.78	1.14	104.62	2.19	0	339.59	3.25	16.17	25.11	153.03	23.04	13.56	34.19	624.82	5.6	15.25	14.54	43.48	2.15	58.06	98.78
B3GNTL1	29	28	40	17	18	42	24	24	12	26	6	18	7	0	0	0	4	81	4	0	36	149	36	100	0	0	0	0	0	0	2	0	0	0	23	1	0	0	0	0	0	0	0	0	7	0	0	11	0
B4GALNT1	0	3	0	0	0	0	0	0	0	0	0	0	0	0	0	0	0	0	0	0	0	0	0	0	3	6	0	3	0	0	0	0	0	4	95	0	0	349	1	24	212	1	1	0	1	1	0	69	57
B4GALNT2	0	0	0	0	0	0	0	0	0	0	0	0	0	0	0	0	0	0	0	0	0	0	0	0	6	12	12	6	26	3	0	0	0	35	23	0	135	582	0	0	0	8	37	0	0	0	3	18	14
B4GALNT3	4	0	0	2	7	26	19	9	5	16	1	43	1	353	10	0	0	0	0	0	0	0	77	24	0	81	0	0	0	70	0	0	0	0	0	0	0	2	0	2	0	0	0	7	0	1	0	0	0
B4GALNT4	0	0	0	3	1	2	0	0	0	0	0	6	0	0	0	0	0	0	10	0	0	0	0	0	0	0	29	0	0	0	0	0	0	0	0	0	0	122	0	0	0	0	0	0	0	0	0	0	0
B4GALT1	3013	3076	2738	2134	1743	2246	2438	2585	1900	2332	2899	3581	2188	1568	1617	1455	3458	3578	1583	3490	4166	5196	4218	4797	808	782	568	1190	319	822	675	413	1082	3388	1003	1092	1177	1328	1587	1605	2043	581	1300	1866	335	258	14	236	654
B4GALT1-AS1	0	0	0	3	0	0	1	0	0	2	6	0	14	0	0	0	0	0	0	2	0	0	62	7	0	0	0	0	0	0	0	50	0	0	7	0	0	0	0	0	0	0	0	0	0	0	0	0	0
B4GALT2	28	9	14	131	65	122	141	128	79	129	65	178	178	1	1	0	114	240	210	56	130	364	216	145	8	25	0	0	0	0	0	0	1	25	11	6	3	0	0	0	0	0	4	1	0	0	0	37	1
B4GALT3	1507	2002	1716	624	753	1023	689	866	952	983	1314	1413	268	313	743	578	2869	1590	853	1435	1331	1739	1083	1707	1521	1573	1183	1621	1863	1784	974	1781	811	177	427	80	785	514	293	1172	782	2361	1764	1620	3316	684	7	2308	838
B4GALT4	436	977	911	276	457	414	298	264	478.1	378	333	470	751	1	445	1418	172	616	452	1379	572.97	694	957	441	179	176	263.63	89	216	6	241	222	355	461.94	465	165.42	482	172	319	753	142	804	77	83	747	430	4	571	507
B4GALT4-AS1	0	0	0	0	0	0	0	0	0.9	0	0	0	0	0	0	0	0	0	0	0	3.03	0	0	0	0	0	12.37	0	0	0	0	0	0	3.06	0	13.58	0	0	0	0	0	0	0	0	0	0	0	0	0
B4GALT5	3890	2801	2935.87	1873	2064	2179	1845	1671	1426.99	1622.04	1310	1981.02	1043.12	434	280	801	844	854	1069.06	682	1200	1880	642.39	1486	868.95	1854	568	1776	869	264.04	640	1028	1203.08	621	407	456.04	5058.01	5520	3709.04	1264.2	4094	5350	2107	4438.17	3138	1979	22	2444	1965
B4GALT6	300	530	403	791	519	631	524	646	682	647	839	807	881	82	365	617	59	221	187	128	229	713	337	1021	27	8	18	2	0	13	0	0	198	360	66	252	546	401	51	112	53	2	41	34	105	0	5	6	48
B4GALT7	21	17	7	32	21	44	24	32	23	43	27	41	0	0	0	0	1	28	0	0	7	1	80	147	0	15	0	0	0	0	0	1	0	114	1	2	105	177	0	19	41	1	0	183	147	123	15	118	39
B4GAT1	4	0	5	2	1	4	4	6	10	0	18	14	176	0	2	0	0	0	30	0	0	0	0	0	166	0	9	1	0	8	0	5	241	194	26	235	406	349	0	1	30	396	5	1	302	0	0	19	55
B9D1	414	287	247	40	68.97	64.33	150	183	85	100	98	66	307	590	22	478	172	237	240	415	284	248	130	300	31	0	77	4	0	1	52	88	557	143	27	103	255	1	1	319	79	2	3	259	0	0	0	28	0
B9D2	17	15	24	20	14	41.93	27	31	23	13	4	16	166	69	166	0	19	82	66	2	58	51	100	95	402	307.98	274	300	859	163.91	585	772	0	0	9	1	609	822	346	901	2134.98	129	1660.68	1034.84	310	276	3	421	126
BAALC	515	331	285	286	332	480	300	320	315	413	227	315	328	145	127	296	1248	661	521	377	453	382	512	508	107	38	29	15	5	11	1	18	230	65	144	410	204	422	71	152	316	10	74	129	0	0	17	46	0
BAALC-AS1	0	0	0	0	0	0	0	0	0	0	0	0	0	0	0	0	0	0	0	0	0	0	0	0	0	0	0	0	0	0	0	0	0	0	0	0	0	0	0	0	0	0	0	0	0	0	0	0	0
BAALC-AS2	0	0	0	0	0	0	2	5	0	0	0	0	0	0	0	0	0	0	0	0	0	0	0	0	0	0	0	0	0	0	0	0	0	0	0	0	0	0	0	0	0	0	0	0	0	0	0	0	0
BAAT	0	0	1	0	0	2	0	0	1	0	0	1	0	0	0	0	0	0	0	0	0	0	0	0	9	110	59	11	23	2	14	246	0	27	11	60	0	0	0	0	183	3	176	133	0	0	0	0	0
BABAM1	174	165	131	255	311	271	297	332	307	258	286	353	484	962	1394	854	1202	366	529	420	590	743	370	992	684	1174	669	884	384	1470	1143	1996	97	226	150	587	2459	1135	802	2262	1108	3497	1746	969	2047	415	19	1305	504
BACE1	108	104	67	159	139	129	131	122	174	187.73	224	146	19	263	124	0	484	21	182	244	163.01	528	114	336.98	229	80.76	57	2	250	0	0	22	89	119	12	107	22	0	20	99	0	0	0	292	1	40	0	192	240
BACE1-AS	0	6.11	1	14.72	14.56	3.39	10.01	6.18	2.08	9.44	25.57	8.64	2.07	1.4	2.01	87.6	0	1	33.55	3.38	14.05	3.59	8	21.06	4.81	3.71	6.16	3.47	0	1.66	3.08	6.14	0	0.5	1.28	0.2	0	2.74	9.26	3.4	2	17.13	4.92	0	1.66	1.05	0	0	0
BACE2	28.64	94.13	91.19	76.15	28.24	62.89	79.21	121.4	133.19	115.7	35	26.06	22.64	6.07	18.5	8.72	18.54	90.93	16.3	9.46	13.1	6.65	18.59	13.75	30.19	21.27	9.14	5.16	8.33	18.74	15.85	22.7	35.46	14.24	13.2	12.85	68.6	69.65	187.79	28.75	41.85	66.63	241.24	29.88	10.09	1.17	16.44	80.79	10.66
BACH1	5556	8020	4678	7264	5249	7447	7996	7524	7097	5995	8483	9361	8225	10220	4436	5017	3896	8089	3920	4486	6522	9761	4618	7610	251	82	626	655	1238	14	109	57	1407	2279	1356	722	979	370	341	524	398	82	689	823	410	150	3915	759	303
BACH1-IT2	0	0	0	0	0	0	0	0	0	0	0	0	0	0	0	0	0	0	0	0	0	0	0	0	0	0	0	0	0	0	0	0	0	0	0	0	0	0	0	0	0	0	0	0	0	0	0	0	0
BACH2	1975	1938	1586	1461	967	1549	1312.35	1466	890	1237	986	971	998	445	1091.02	457	426	1137	510	1837	2032	2598	2188	1935	0	161	216	0	49	0	1	5	190	392	489	274	307	4	187	299	712	1082	230	0	0	0	0	2	107
BAD	10	21	18	36	47.1	31	69	50	31	74	43	65	0	112	21	0	197	21	182	113	63.58	356	199	279	115	4	1	55	0	23	6	27	0	63	12	2	647.89	35	0	147	4	0	3	248	1	52	401	59	11
BAG1	66	26	55	120.99	132.99	134	106.76	202	100.31	203	116	203.99	416	0	56.01	50	406	131	273	401	319	734	394.04	601	536.06	205	566	774.02	833.01	443	379	484.04	630	364	65.95	351.01	457.05	19	595	304	479	29	19	272	30.48	15	0	121	42
BAG2	30	78	53	129	51	78	98	118	28	68	22	104	194	121	2	0	1	84	185	257	79	363	27	149	0	0	148	0	0	0	0	8	248	778	278	111	2	85	174	31	0	1	346	0	1	0	454	216	215
BAG3	25	1	9	2	31	21	3	20	0	0	0	0	609	19	86	76	43	0	1	48	34	299	3	244	67	120	1	437	105	71	39	34	123	109	43	285	621	137	492	1421	241	404	379	805	2	76	21	521	33
BAG4	435	608	441	549	266	631	384	634	573	718	638	901	649	1943	231	1133	248	298	740	1005	315	1244	469	471	3929.29	2994	2948	5811.5	5493.29	5309.61	4076.21	6415	251	2208.34	814	608	5503	2795	4768	6020.56	2612.24	5206	3159	2533	3413	4549.85	202	4623.63	4289.76
BAG5	1669.19	1627.69	1436.76	1270.03	1192.2	1746.86	1665.29	1397.45	1103.48	1493.9	922.24	1364.52	3278	1880.03	64.01	763.98	1836.14	1786.05	1499	3531.37	1452.41	2934.45	1092.66	2112.36	1383.24	1782.29	2403.73	2065.03	2229.51	1315.76	1334.03	3817.05	1085.74	1267.89	965.89	825.52	3852.51	5434.08	5195.33	4271.41	6546.48	6035.98	1300.36	4157.03	3292.44	2007.05	293.02	1634.65	1578.31
BAG6	886	780.86	756	840	739	936	976.81	1338.93	1460.71	1791	1261	1607	2562	2267.93	1827	1329	2579	1796	2223	2820	2263	3301	2214	2298.9	139	140	17	139	239	2	2	46	84	980	340	340	27	64	426	769	215	642	21	521	29	215	15	81	81
BAGE	4	5.09	2	2.31	5	4	5	8	6	3	6	6	0	0	0	0	2	0	0	33.06	15.02	0	16.02	1	20.16	116.69	82.64	36.14	99.73	161.06	180.05	118.03	0	12.78	16.97	0	104.8	224.5	49.7	0	180	295.28	22.16	223.27	175.34	115.56	1	192.5	100.94
BAGE2	0	0	0	0	0	0	0	0	0	0	0	0	0	0	0	0	0	0	0	0	0	0	0	0	92.93	0	7.33	73.44	0	3.06	17.33	44.95	0	0	0	0	0	0.15	21.67	68.24	55.15	18.88	141.98	425.54	17.93	1.99	0	164.11	71.04
BAGE3	0	0	0	0	0	0	0	0	0	0	0	0	0	0	0	0	0	0	0	0	0	0	0	0	92.93	0	7.33	73.44	0	3.06	17.33	44.95	0	0	0	0	0	0.15	21.67	68.24	55.15	18.88	141.98	425.54	17.93	1.99	0	164.11	71.04
BAGE4	0	0.01	0	0	0.1	0	0	0	0	0.05	0	0.03	0.88	0	0	0	0	0	0.08	0.05	0	0	0	0	0	6.45	73.89	254.77	290.28	8.29	34.83	13.83	0.35	0.06	0.57	0	445.14	163.23	3.84	1.85	174.29	11.22	0	117.7	1121.25	36.37	0.04	476.44	17.76
BAGE5	0	1.17	0	0	0.95	0	0	0	0	0.99	0	1.05	20.43	0	0	0	0	0	1.32	1.07	0	0	0	0	38.78	6.66	15.69	0	31.69	7.46	50.35	16.27	6.89	3.61	16.05	0	157.19	0	18.31	107.13	182.75	0	0	223.7	0	30.68	1.16	86.3	45.87
BAHCC1	22	27	20	30	28	33	21	15	30	61	16	41	187	0	60	19	13	0	73	1	34	34	0	65	0	0	0	0	0	0	0	0	0	0	0	0	1	0	0	0	0	0	0	0	0	0	0	0	2
BAHD1	0	0	3	3	0	1	2	2	0	0	0	2	0	0	0	0	0	0	0	0	0	0	0	0	1	58	83	334	109	2	33	0	217	6	118	0	0	0	362	73	137	948	41	463	4	50	1	61	172
BAIAP2	19150	12063	12114	8124.91	5291.98	5933	12602.9	13333	12503.9	15666.9	11015.6	13929.8	8835	10510	4288	5005	9468	7702	7066	6942	10605.9	10115	8517	11097	1384	1038	521	1530.99	332	941.99	809.97	1673	1737	1098	1525	965	1270.93	318	1281	2891	1035	3022.98	1137	1058	736	284	470.43	824	333.98
BAIAP2-AS1	17.64	21.5	15.17	23.14	6.85	7.88	31.69	42.15	24.22	17.01	39.09	49.57	9.25	20.32	1.77	10.06	18.1	6	1.3	9.31	4.94	17.1	7.72	9.24	107.9	210.38	45.22	57.37	63.9	32.97	32.05	62.75	37.07	22.64	36.21	32.61	32.34	29.25	37.02	22.66	90.58	54.71	29.21	738.42	845.68	97.44	17.36	439.9	188.85
BAIAP2L1	3135.1	1597.1	1715	4005.72	3973	4197	6352.01	6496	6004	6610	7666.99	10305	10641	10784	5915	7061	5256.01	8429	7696	14272	9023	8366	8272	9952	624	1217.05	1311	890	646	1302	1566	1323	4987	3596	1997	3641	5817.07	4969.98	1880	3720	2989	5627	2055	3692	3038	1447	28	1976	875
BAIAP2L2	31	52	80	87	43	123	126	126	170	98	80	144	136	4	11	0	0	101	147	269	93	136	78	4	61	102	161	616	520	158	215	236	0	113	31	0	258	93	551	282	1044	1093	322	178	1883	531	8	1142	798
BAIAP3	2.67	3.17	9.08	59.55	31.01	71.65	38.45	89.79	122.54	104.65	61.54	66.29	124	120	92.46	23	169	19	143.55	6	76.41	16	12.31	59.33	0	61	2.37	0	0	0	154.44	62.55	0	0	8.14	1.02	32	12.03	0	507	29	1	29	260.57	1.01	1.01	0	2.04	17.69
BAK1	0	0	5	72	26	63	29	26	16	44	45	84	0	0	0	0	9	120	171	3	154	3	93	266	1877	1778	1235	5642	2638	7744	3171	3511	4	14	0	8	1246	384	1071	1232	830	1913	1154	1085	2722	2871	17	4683	3863
BAMBI	15	5	10	20	14	27	44	26	27	29	40	43	7	125	7	1	79	0	23	91	0	225	89	3	1768	3253	3604	4306	1193	1722	2133	1523	539	312	458	820	5427	4759	2837	2829	4670	5708	3888	4806	3124	1889	23	1302	3624
BANCR	0	0	0	0	0	0	0	0	0	0	0	0	0	0	0	12	0	0	0	0	0	0	0	0	0	2	24	0	0	0	0	6	0	0	0	0	49	0	0	0	0	0	0	0	0	0	0	0	0
BANF1	1412	1021	1168	2342	1929	2309	2908	3255	3025	3894	3190	3734	2686	3107	3111	1474	5696	3667	3761	3739	3829	4437	3711	3796	1577	2680	901	4379	2763	2474	1751	2035	1115	1092	669	849	3147	2672	2922	4201	3775	7338	4828	6405	3962	2420	1349	3726	4068
BANF2	0	0	0	0	0	0	0	0	0	0	0	0	0	0	0	0	0	0	0	0	0	0	0	0	0	0	0	0	0	0	0	0	0	0	0	0	0	0	0	0	0	0	0	0	0	0	0	0	0
BANK1	233	202	148	132	112	195	73	119	120	159	139	147	806	126	217	0	285	266	294	376	330	931	242	709	0	0	0	160	0	145	44	32	332	433	105	165	596	6	0	0	127	941	1	220	0	1	481	94	1
BANP	6619	5843.11	4927	2337.88	2250.98	2926	2908.8	2536.39	2051	2850.8	2118.88	2560.99	3609	3907	1546	2380	2578	1887.98	1892.12	2140	2611.91	3211.54	2167.28	3102.41	303.74	148	139.03	42	704.7	288.69	67.07	285.77	227	15	63	191	556.72	223	954	825.89	1419	1405.9	9.51	170.03	762.2	633.96	1	821.82	636.95
BAP1	37	41	55	207	197	171	310	285	293	397	310	274	1000	1421	251	583	95	316	760	598	1053	571	599	713	459	700	584	647	596	815	337	821	476	297	166	27	557	628	1047	2023	506	2654	994	1545	421	523	2	959	372
BARD1	19432	14659	9791	11873	6610	12810	8509	9249	8412	9408	10433	11865	9245	13291	3972	5475	6344	8764	5827	6697	8711	11124	5518	8119	222	365	156	669	383	226	203	1165	2212	2003	2360	2565	3031	3457	1476	2854	2354	1951	1925	485	1490	926	4944	1538	2293
BARHL1	0	0	0	0	0	0	0	0	0	0	0	0	0	0	0	0	0	0	0	0	0	0	0	0	0	0	0	0	0	0	0	0	0	1	0	0	0	0	0	0	0	0	0	0	0	0	0	0	0
BARHL2	76	99	83	36	61	58	56	45	27	95	31	67	0	0	0	116	1	18	17	102	131	95	106	311	0	0	0	14	0	9	0	0	78	13	19	297	0	0	0	0	34	0	0	0	9	15	0	0	0
BARX1	0	0	0	0	0	0	0	0	0	0	0	0	0	0	0	2	0	0	105	2	0	122	1	0	108	11	49	33	130	1	20	4	203	0	0	304	0	0	0	273	1	2	337	4	29	52	1	92	51
BARX2	608	359	436	1104	1112	958	1777	1562	611	823	750	872	2489	1076	1192	1512.01	3642	2246	2508	3168	3486.01	3621	1993	3775	6	2	65	35	5	0	24	68	40	279	386	130	285	402	3	119	0	0	0	1	0	6	11	0	59
BASP1	376	226	218	68	556	279	81	123	381	501	121	225	0	234	5	180	148	3	358	129	106	507	205	232	8190	6412	4019	7039	3798	4575	4438	4509	941	875	159	396	7526	6024	30699	16127	12661	18627	4244	24067	4887	5453	21	5055	3763
BASP1P1	0	0	0	0	0	0	0	0	0	0	0	0	0	0	0	0	0	0	0	0	0	0	0	1	0	0	0	1	1	2	2	0	0	0	84	0	2	0	4	1	0	0	1	5	0	0	0	1	1
BATF	0	0	0	0	0	0	0	0	1	0	0	0	0	0	0	0	0	0	0	0	0	0	0	0	0	0	0	0	0	0	0	0	0	0	0	0	0	0	0	0	0	0	0	0	0	0	0	0	0
BATF2	256	142	318	343	197	232	209	342	352	543	372	404	50	46	239	513	6	173	191	595	347	94	328	601	627	803	142	391	164	7	1	0	1067	20	326	730	1024	680	308	347	216	21	604	868	1239	23	0	189	271
BATF3	9	22	11	29	76	52	37	84	18	78	15	26	0	0	0	0	0	0	0	179	234	79	8	96	9	173	71	47	50	149	0	63	107	185	2	0	398	110	593	294	118	3	0	116	794	83	44	1325	330
BAX	79	46	44	35	20	62	56	61	37	25	30	17	0	1	80	0	133	40	29	4	50	58	110	0	15	47	56	0	0	0	1	0	0	0	1	2	0	0	1	62	0	0	1	0	65	197	2	148	61
BAZ1A	42397	30106	20290	16589	20299	27108	18645	20706	16917	20329	13502	18013	8516	8314	6323	7109	3160	1814	2775	1183	4349	5951	3859	4798	9995	10783	6060	17121	6290	6221	6687	12995	4383	6163	3854	4009	20826	23969	13592	18442	18091	14353	13702	14093	6922	4379	1714	2113	6476
BAZ1B	13975	14503	14066	7609	6504	10854	9472	12634	11192	13970	8986	12429	12373	12204	6924	8891	8615	7617	5352	6113	9433	9154	6341	7814	3371	4595	2280	2854	2410	4855	2267	4102	3494	3532	4384	4968	8000	6289	3956	5681	5783	6590	3108	7000	5081	3174	882	5627	1377
BAZ2A	13082.2	10671.5	8870.71	7289.27	6178.34	10420.8	11293	12874.4	9945.72	13906.5	11132.8	16213.2	12622.7	10631.6	9754	6838	10998	11247	7698.33	12757.4	14681.5	18608.9	11119.8	15836.6	2374.49	2211	1473	2073.82	2061	919.54	1366.35	1931.08	4519.75	3617.22	2286.8	2875.98	2672.2	2654.05	2696.77	4328.71	2477.07	6832.64	2959.82	6476.66	1373	1521.67	695.79	1452.85	1364.32
BAZ2B	154.62	220.51	231.86	89	8.04	41.73	74.32	153.86	8.6	32.13	22.83	53.48	1	21	23	0	2	20	6.24	3	29	455.01	12.33	24	171.26	524.99	347	284.29	369	13	47	175.1	2	119	113	72.35	58	2	74	182.67	297.69	754	199	0	4.42	242	39	341	186
BBC3	0	0	0	3	0	0	0	1	0	2	0	0	0	0	0	0	16	0	0	0	0	0	0	0	0	14	9	20	32	1	0	0	45	20	158	1	1	77	0	0	0	0	5	154	17	1	0	43	0
BBIP1	771.96	863.66	692.87	411	310.64	332.48	484.21	504.34	304.41	369.43	520.88	576.82	318.22	1134.3	31.08	360.79	512.59	372.16	524.33	286.79	946.64	508.6	552.15	300.21	689.11	922.72	562.94	911.74	501.74	185.9	525.97	896.83	307.46	473.56	370.38	205.77	1596.08	651.33	956.43	1773.43	1915.24	527.39	1554.34	1615.05	1.08	168.46	21.48	1203.61	918.64
BBOX1	0	1	1	0	0	0	0	0	4	0	0	0	0	0	0	0	0	0	0	0	0	0	0	0	0	0	0	0	0	0	0	0	0	0	0	0	0	0	0	0	0	0	0	0	0	0	0	0	0
BBOX1-AS1	624.88	480.4	579.88	245.3	340.58	382.65	744.75	776.74	394.41	591.37	201.14	211.4	151.81	73.65	30.05	114.48	96.86	74.36	85.89	211.26	107.74	65.34	56.89	45.15	72.83	51.91	76.46	34.01	96.99	72.29	33.49	39.84	679.54	168.91	113.12	188.05	193.52	228.58	66.51	182.41	329.13	205.39	91.68	39.14	678.15	12.38	593.16	226.28	96.26
BBS1	0	5	4	91	52	81	43	25	38	50	61	63	1	0	379	0	11	2	168	65	20	0	73	123	564	223	95	93	3	192	84	227	1	268	7	55	14	4	7	127	111	3	75	2	123	71	0	89	109
BBS10	83	143	64	236	171	262	226	146	162	118	176	120	251	458	11	0	77	632	302	205	184	423	410	490	0	0	22	0	0	0	0	0	306	27	6	145	0	31	0	11	0	0	0	0	0	69	174	0	0
BBS12	26	61	49	28	13	42	59	23	7	11	28	76	202	0	353	0	5	351	118	1	82	58	34	85	27	0	54	134	7	2	32	35	0	82	24	169	264	118	0	0	0	6	0	0	231	13	0	26	0
BBS2	47	26	55	35	33	41	33	40	51	27	32	39	1	0	0	0	0	53	0	137	50	179	29	45	88	130	2	0	258	0	0	0	0	0	2	24	0	2	25	252	1	0	0	0	524	33	2	137	0
BBS4	2221	1984	1999	1417	935	1426	1698	1578	1367	1981	1558	2100	705	1507	704	959	1967	942	896	2146	1108	1478	821	2137	535	959	142	674	280	87	193	704	870	755	271	325	93	230	591	871	1106	1175	143	942	825	510	12	526	322
BBS5	206.92	132.53	178.31	281.82	178.76	214.14	296	360.49	281.77	299.56	175.68	251.48	295	838.69	86.83	135.74	239.43	107.08	166.91	696.43	470.97	263.71	219.23	469.57	2591.23	2254.65	2153.08	1985.01	1458.97	1735.97	1682.07	2227.75	1457	1424.56	915.31	998.4	4382.7	3080.02	4163.74	6308.04	3398.51	3725.72	4109.9	4724.55	7534.86	3140.97	311.08	9056.53	4866.8
BBS7	479	490	417	317	282	507	355	516	350	452	291	261	2386	220	446	291	897	1211	574	1102	559	1112	568	726	144	198	158	165	183	219	106	280	1699	743	462	389	117	542	2	227	512	181	717	1230	238	147	2	223	140
BBS9	4290	3376	3670	1117	1445	1972	1480	1652	1518	1964	1813	2096	3240	3799	643	1391	4519	3195	2644	2896	3298	2872	2555	4190	320	302	563	455	254	164	246	676	1615	1033	986	1191	1003	1596	187	705	1509	131	1776	1643	164	300	432	313	86
BBX	88	284	211	78	72	312	40	24	6	18	26	10	669	0	526	0	0	272	0	13	34	1	75	0	562	1622	346	1343	2185	1296	751	1140	1217	323	91	280	2162	1976	6	1827	369	47	1042	28	2002	705	265	4794	1732
BCAM	1	0	0	0	0	0	0	0	0	2	0	0	0	0	0	0	30	0	0	0	0	0	0	3	0	0	0	0	0	0	0	0	0	0	0	0	0	0	0	54	0	0	0	0	0	0	0	0	0
BCAN	0	0	0	0	0	0	0	0	1	0	0	0	280	0	0	0	0	0	51	0	40	0	0	0	0	0	0	0	0	0	0	0	0	0	0	0	0	0	0	0	0	0	0	0	607	2	1	119	0
BCAP29	148	166	158	205	181	144	170	255	316	245	167	256	191	865	10	1	5	76	68	191	1	24	155	20	54	369	336	27	49	267	357	44	273	193	6	41	623	113	484	683	216	113	248	290	543	327	1	816	670
BCAP31	1087	1021	672	578	544	621	772	827	753	753	616	950	715	1954	293	296	1227	396	1427	2137	1444	2220	1051	1070	2397	1330	916	1670	1521	2028	1536	2074	332	458	181	166	1396	579	580	1106	756	1120	1547	1690	788	268	5	1138	636
BCAR1	691	484	770	162	99	161	204	204	224	316	198	303	373	197	8	0	498	860	999	498	726	320	440	835	151	117	2	152	2	90	0	1	0	0	38	7	299	19	0	0	0	3	228	0	542	132	86	141	130
BCAR3	125	85	80	188	179	283	243	222	148	264	183	161	538	74	313	425	129	121	54	961	732	768	505	796	0	62	0	0	58	0	0	0	4	111	0	0	69	0	151	0	46	179	1	0	0	29	0	53	0
BCAR4	25757	11271	11256	3493	5125	3937	24053	24966	19912	23550	18486	24691	10412	9974	4946	8220	20527	19594	14193	13914	14488	18667	13097	17387	2848	3138	3242	5258	2315	3662	1892	4424	4146	4112	2707	3123	6321	5410	2998	6807	4958	4669	2488	3361	762	279	213	714	318
BCAS1	235.56	467.73	403.41	73.89	62.25	54.39	203.71	265.74	59.6	98.56	26.86	84.25	11.14	528.05	3.84	0	827.19	477.04	316.12	168.31	103.1	1.32	2.38	213.02	1.24	0.77	4.05	6.29	1.03	0	40.5	1.2	12.58	153.12	58.27	85.15	193.78	489.55	10.91	249.29	432.21	70.88	4.35	0.64	4.14	0	2.35	0.43	68.01
BCAS2	1706	1579	1408	1572	2168	1842	3017	2422	2800	2806	2555	3167	4055	5114	1271	3144	5921	2500	2500	4339	3488	2536	2028	4401	85	223	317	314	648	569	420	700	403	494	480	602	648	961	1147	1620	1569	864	524	579	463	274	1	639	399
BCAS3	890	827	537	591	625	873	537	645	413	699	637	734	1915	1587	560	1147	1529	2213	1395	1793	1769	2163	740	1288	165	449	110	91	75	234	68	245	194	199	328	226	833	620	957	1066	273	208	668	368	427	7	310	380	138
BCAS4	39	26	33	51	24	41	40	56	47	43	61	70	21	211	4	152	25	1	16	27	42	4	73	0	0	3	0	0	0	0	0	0	0	29	0	13	2	0	15	0	0	0	0	0	1	12	0	0	0
BCAT1	1	15	6	0	8	0	0	0	0	0	0	0	0	1	11	23.13	5	30	19	1	0	0	1	0	2839	1740	1153	1962	2366	2210	4534	5257	839	240	334	483	1970	1181	1585	2109	1953	2500	1049	2038	1663	2697	8	1755	3643
BCAT2	904	787	976	570	619	648	565	544	775	538	614	845	583	1335	1207	557	744	1039	788	790	1063	1122	1085	904	4	42	79	0	108	304	4	325	706	232	456	491	325	47	5	49	400	1160	3	988	0	71	0	228	6
BCCIP	2575.12	3174.86	2675.68	1626.7	1607.15	1873	1979.81	1910.94	1516.17	1339.18	1955.37	1930.82	2369.85	525.93	488.29	2250.56	1805.89	3424.02	1505.25	3999.96	3310.07	1688.76	2777.22	3300.81	2959.88	1750.85	1084.81	2848.93	2396.79	2556.7	1480.97	3481.46	1857	1077.71	379.68	931.97	1640.68	4911	1691.68	3877.44	5011.4	4297.86	3852.08	4475.49	22	2018.71	1236	5062.47	2734.61
BCDIN3D	198.59	153	102.95	112.12	89.65	138.69	122.68	137.32	164.16	147.85	107.28	101.07	259.44	7.05	16.44	16.16	44.54	507.84	309.94	69.4	210.33	17.34	65.93	428.6	319.25	42.12	67.26	115.62	380.46	85.29	200.68	215.94	47.81	22.87	33.37	68.45	968.2	1020.35	64.78	462.38	370.38	185.75	38.36	41.57	85.16	206.64	317.21	35.71	133.2
BCDIN3D-AS1	11.3	24.26	34.61	26.32	28.27	21.38	57.59	47.08	26.59	20.57	23.01	41.84	2.99	1	0	0	4.45	143.55	113.81	216.88	40.98	4.77	4.34	18.64	1.59	6.79	1.06	8.59	4.77	1.2	0	1.2	2.84	1	12.76	7.25	2.23	12.5	3.62	3.57	243.14	89.33	3.52	0	1.56	0	183.95	0	20.55
BCHE	0	0	0	0	0	0	0	0	0	0	0	0	0	0	0	0	0	0	0	0	0	0	0	0	0	0	0	0	0	15	0	0	0	0	0	0	0	0	0	0	0	0	0	0	0	0	0	0	0
BCKDHA	1	2	8	31	30	26	77	52	13	90	14	48	23	0	6	0	19	0	125	22	3	83	124	17	49	47	59	1	6	1	101	56	3	0	1	140	43	0	0	111	232	747	0	40	353	153	1	209	73
BCKDHB	328.36	691.12	430.1	277.78	162.76	247.06	249.28	270.95	261.75	160.72	200.86	272.54	235.26	33.68	161.42	218.91	1480.26	461.79	398.58	564.03	499.26	418.57	286.75	818.01	57.6	46.28	4.24	8.13	3.03	1.22	1.87	2.88	555.95	15.15	190.23	283.95	16.66	37.97	17.52	132.78	10.97	24.87	180.25	26.89	1.06	0	1.25	8.32	2.6
BCKDK	136	128	173	56	55	71	87	52	93	56	38	101	609	1	137	46	59	231	358	95	163	545	321	520	101	5	109	0	322	0	0	257	244	0	200	197	232	202	0	0	161	0	105	0	46	0	0	847	131
BCL10	1006	1645.86	1308.81	751.77	557	566.39	547.65	517.32	406.49	508.22	381.37	521	322	379	427.59	0	14.16	628	180	107.01	124	561.05	401.02	351	622	106.53	410.78	569.94	231	400	236.33	786	532.32	1031.3	172.39	333	1075	3039.24	1084	1268.99	2054.19	1641.67	1522	1534.02	585.63	174	2	494.93	451
BCL11A	9	1	3	0	0	7	5	0	6	0	0	0	0	75	1	0	42	0	100	1	23	0	33	65	10	78	43	51	172	5	14	5	255	448	494	388	1	138	1	0	0	130	57	0	162	174	0	55	56
BCL11B	143	225	115	256	43	58	129	109	104	110	167	140	0	139	4	0	366	97	79	410	207	6	157	99	0	0	0	119	1	0	0	0	42	0	0	0	7	0	0	1	0	0	0	0	4	0	0	0	0
BCL2	1	0	0	0	0	0	0	0	0	0	0	0	0	0	0	0	300	0	0	0	0	0	0	0	2	0	0	0	0	0	0	0	0	0	0	0	0	0	0	0	0	0	0	0	0	0	0	9	0
BCL2A1	0	0	0	0	0	0	0	0	0	0	0	0	0	0	0	0	0	0	0	0	0	0	0	0	0	0	0	0	0	0	0	0	0	70	0	0	0	0	0	0	0	0	0	0	0	0	0	0	0
BCL2L1	154.48	147.96	125.73	315.9	464.83	536.55	540.95	482.87	491.85	551.48	321.52	436.07	806.47	787.38	882.72	379.92	862.17	614.92	584.29	1262.24	1622.33	1496.49	912.61	943.01	480.16	551.45	204.14	617.04	719	307.98	603	421.24	496.37	641.36	239.09	611.56	520	274.72	170	654	472.57	20.21	376.13	4	581.14	25.38	2	561.64	65.85
BCL2L10	95661	104553	75612	21160	22546	28651	53664	44748	37865	34955	47535	54703	18073	18820	12179	12432	20272	20618	18555	18280	15540	17631	14146	23227	52	491	371	279	108	362	444	148	4871	4295	1985	3194	1890	1320	586	1936	2215	971	882	636	2	5	0	90	27
BCL2L11	501	547	275.12	236.32	174	176.24	132.95	218.98	120	161.29	215.66	241.03	3.98	1	707	639	418	668	530	40	273	420	74	176	1153	872	1267	1528	1458	389	382	1435	929	862	819	470.03	3283	2379	1443	6791	1993	2141.99	3383.02	2465	184	140	16	41.85	146
BCL2L12	1344	1273.98	1026	429	382	353	420	387.94	306.66	372	312.95	385	406	331	941	628	565	299	469	587	440	737	334	916	76	105	56.23	97.57	40.6	34.64	7.48	113	175	125	80.68	63	930	801.34	351.73	351.65	540.46	103.78	140	446	94	136.38	0	208.8	113.32
BCL2L13	4173	4369	3730	1589	1914	2550	2393	3060	2662	3054	2512	2665	3920	4422	2537	1994	4433	3779	3780	4091	4093	3622	2877	5084	1328	2052	970	2568	1007	1678	934	560	581	529	574	593	3593	4021	2017	4534	4641	2683	2343	3173	1364	1325	104	1325	710
BCL2L14	0	0	0	4	0	1	0	3	2	0	0	0	0	0	0	0	0	0	88	0	24	0	5	0	0	0	0	0	0	0	0	1	0	0	0	3	6	0	0	0	0	0	0	0	0	0	0	0	195
BCL2L15	55.1	45.69	31.5	29.9	29.73	15.79	41.13	45.14	38.6	42.59	58.59	56.53	22.26	27.98	202.79	17.26	26.28	31.19	41.46	44.49	38.68	31.8	20.08	19.99	106.1	125.63	14.74	243.7	21.13	20.39	31.41	8.47	65.43	48.64	36.8	54.01	504.59	544.36	87.85	90.03	97.56	54.21	66.19	46.94	85.54	7.52	31.93	13.99	22.61
BCL2L2	0	1	1	6	0	0	6	3	3	0	0	10	0	0	0	1	0	0	0	154	0	0	0	146	12	2.01	4	0	0	0	10	0	0	0	0	0	0	0	0	0	0	0	0	0	0	0	0	1	0
BCL2L2-PABPN1	7990.39	5657.96	4940.47	4490.83	3690.54	5910.87	5930.95	6745.21	4371.58	6827.93	4617.61	7090.1	5217.55	4070.71	3107.1	2562.75	6071.98	4090.52	5453.45	4933.63	6275.55	5379.19	3350.61	4593.6	4530.97	5384.45	2216.98	6047.24	4350.72	3070.37	2772.76	3527.01	8079.33	3910.47	2439.75	3938.04	15203.7	16199.1	15711.2	13016.5	10929.5	18207.7	9275.29	16656.3	4224.82	4596.84	317.93	3945.97	5870.87
BCL3	0	0	6	0	0	0	0	0	0	0	10	0	0	0	0	0	0	0	0	0	0	0	0	0	0	0	7	0	0	0	0	0	0	0	0	0	0	0	0	0	0	0	2	0	39	0	0	65	0
BCL6	0	1	2	4	4	11	1	6	0	0	8	8	0	0	0	0	147	0	2	1	0	0	0	45	0	0	0	0	0	0	0	0	0	0	0	0	0	0	0	0	0	0	0	0	1	0	0	0	0
BCL6B	1	1	2	22	13	7	28	23	14	21	24	11	50	0	9	0	90	8	147	0	42	413	89	202	0	0	0	0	84	0	0	31	56	15	2	0	50	1	0	37	0	0	0	0	7	23	0	423	0
BCL7A	188	208	157	274	223	313	283	348	273	331	445	684	2394	718	317	613	1052	577	677	519	562	1355	339	295	0	2	2	16	0	0	0	0	0	26	35	2	338	302	1	7	0	18	8	135	0	13	0	0	0
BCL7B	368.43	288.6	261.58	95.21	74.1	224.57	153.24	158.15	117.22	109.55	104.51	122.68	61.16	888.37	162.99	139.34	1.25	19.75	359.56	307.81	171	111.55	278.55	306.29	96.93	84.18	12.18	664.89	631.86	55.43	58	34.35	8.72	142.14	107.14	85.39	76.44	127.24	416.95	155.82	1.15	13.51	6.84	4.5	67.15	346	2.43	210.15	443.85
BCL7C	0	0	0	0	0	0	0	0	0	0	0	0	0	0	2	0	21	0	2	0	0	0	0	0	0	3	7.05	0	0	0	0	0	0	0	0	0	0	0	0	0	15.1	0	0	0	7	0	0	3	0
BCL9	744	519	465	854	604	1036	1150	1350	1108	1222	967	1385	2087	768	523	885	1583	1844	897	762	1966	1856	1656	2101	375	277	175	965	84	305	330	42	68	276	420	683	476	629	2	566	867	245	221	409	44	15	0	146	18
BCL9L	41	33	37	173	79	116	303	292	249	323	215	201	24	665	285	504	217	427	339	83	417	303	160	810	0	47	12	26	3	0	1	4	244	13	16	42	0	0	0	0	89	6	0	0	0	42	0	0	0
BCLAF1	5188	5138	4613	5714	3473	7380	5822	7385	4948	6427	4343	5405	3002	3604	1799	2531	547	1594	956	2153	1441	2075	1147	1240	9566	5514	2841	10761	7975	9151	7317	7593	1180	4726	1977	2087	5317	4666	4185	6002	6017	3922	8499	10448	3078	6130	386	3565	4401
BCO1	50	53	57	39	25	45	30	36	33	67	32	44	8	0	0	9	222	1	49	1	21	197	0	54	0	24	0	0	0	0	0	0	23	111	0	10	0	0	0	38	0	0	40	0	0	0	0	0	0
BCO2	0	0	0	0	0	0	0	0	0	0	0	0	0	0	0	0	1	0	0	0	0	0	0	0	0	34	2	0	0	16	0	10	27	42	1	21	0	0	46	1	10	0	12	1	0	0	0	0	0
BCOR	1	0	1	1	0	0	0	0	0	6	0	5	0	9	0	65	1068	2	140	363	0	1	0	0	3722	881	434	7670	4917	4412	994	3955	2822	4425	279	2037	1427	4390	504	2314	1653	2252	1390	4740	1700	323	9	843	187
BCORL1	1022	718	592	797	613	749	990	1233	1193	1141	847	1090	658	652	1070	1599	1077	477	1004	933	918	930	502	1517	66	280	200	598	22	95	50	20	14	279	213	371	436	215	2	485	45	2	177	1	432	57	0	454	138
BCORP1	0	0	0	0	0	0	0	0	0	0	0	0	0	0	0	0	0	0	0	0	0	0	0	0	0	0	0	0	0	0	0	0	0	0	0	0	0	0	0	0	2	0	0	0	0	0	11	0	0
BCR	139.2	143.14	168.6	656.64	646.23	1046.28	671.98	702.44	873.38	920.21	959.56	1138.52	3317.58	2178.03	1159.76	1744.15	597	1177.34	1264.84	1844.08	1833.84	1882.19	1674.59	2635.67	541.96	362.95	334.86	450.97	1440.71	343.9	295	372.94	616.98	98.95	253.98	423.97	85.48	27.88	747.71	1091.95	286.99	327.16	686.95	871	1673.9	358.86	58	1020.33	541.42
BCRP2	4.33	2.05	6.99	14.53	4.52	5.55	23.35	21.44	9.07	15.74	13.53	25.34	96.38	1.7	4.24	14.32	1	22.89	9.11	10.94	71.2	1.81	5.86	0	0	0	0	0	0	0	0	0	0	0	0	1.06	6.54	0	0	0	0	0	0	0	14.04	0	0	0	4.23
BCRP3	1.48	1.81	1.41	5.45	5.95	1.02	0	0	1.2	0	2.91	0.22	4.83	3.57	0	2.52	0	29.39	0	10.98	9.84	0	9.1	1.33	0	0	0	0	1.42	0	0	0	0	0	0	12.52	0.98	0	0	0	0	0	0	0	2.26	0	0	0	9.11
BCS1L	35	31	20	178	96	187	125	137	89	205	106	139	476	2	123	442	504	349	142	2	235	23	152	425	726	83	297	785	424	1085	734	690	0	23	68	77	55	19	392	312	476	696	1337	1444	74	484	467	1027	767
BCYRN1	4	0	2	2	5	1	22	22	23	17	5	6	0	3	2	0	16	0	4	0	4	4	6	1	33	49	12	19	6	14	6	7	21	12	20	18	100	12.99	14	39	36.99	52	1	89	1	2	1	1	9
BDH1	26.22	63.01	49.18	93.51	65.2	113.05	140.02	145.67	148.74	129.4	83.12	91.86	74.9	281.66	13.01	116.14	247.04	101.04	205.96	2	167.01	61.05	39.13	192.48	5.47	49.95	19.91	8.96	4.08	1.38	5.95	0	293.98	303.07	73.03	2.39	8.15	1.34	255.04	46.99	18.88	234.03	1	4.15	8	0	0	41.86	0
BDH2	2628	1800	1444	788	1039	801	2547	2306	939	1097	529	1114	1419	673	756	1259	3654	1474	1607	2335	2141	2318	2608	2889	77	45	18	15	0	2	112	0	754	438	271	177	345	0	0	409	476	15	196	137	5	0	0	1	6
BDKRB1	0	0	0	0	0	0	6	0	0	0	0	0	0	0	0	0	0	0	9	1	0	0	0	0	0	0	0	0	0	0	0	0	0	0	91	0	0	0	0	0	0	0	0	0	0	0	0	0	0
BDKRB2	0	0	0	0	0	0	0	0	0	0	19	0	0	0	0	0	48	0	1	0	0	0	0	0	0	0	0	0	0	0	0	0	0	0	0	0	0	0	0	0	0	0	0	0	0	0	0	0	0
BDNF	435.57	395.32	342.6	288.79	276.72	187.55	318.03	303.56	336.12	360.59	214.23	224.96	43.74	302.25	656.6	283.17	123.33	348.01	282.19	448.95	595.94	232.09	284.9	802.11	4	4	17	173	1	64	3	0	514.79	107.22	99.09	92.25	18.18	0	0	224.21	0	438.22	0	0	36	1	766	0	0
BDNF-AS	119.43	140.68	138.4	67.22	65.28	132.97	106.53	141.44	51.89	56.42	62.77	106.04	75.26	70.75	289.4	189.33	168.67	1.99	315.81	213.05	407.06	168.91	59.1	550.89	0	0	6	0	0	0	0	0	694.21	49.78	26.91	69.77	208.82	0	0	23.79	2	187.78	1	54	0	0	3	0	0
BDP1	2500	3661	2111	2558	1097	2070	1821	2593	2809	2924	1815	2016	3451	2657	2133	2037	908	103	284	249	395	1657	552	840	5046	2854	3051	3296	2252	3802	1389	5147	1629	2865	2126	1670	1843	3672	3244	4533	2167	998	3788	3555	3244	995	4292	5335	2065
BEAN1	274	199	173	387	266	219	372	402	375	458	567	715	628	564	13	317	256	354	327	970	462	272	301	668	0	56	32	0	0	50	48	0	629	59	194	582	115	0	0	0	1	547	0	0	0	0	0	0	0
BEAN1-AS1	0	1	0	3	0	0	0	5	0	0	1	4	0	0	0	55	4	0	4	0	10	0	0	7	0	0	0	0	0	0	0	0	0	0	8	0	0	0	0	0	0	0	0	0	0	0	0	0	0
BECN1	1719.38	2380.91	1916.9	1207.14	1232.3	1756.11	1092.65	1180.1	1030.21	1031.01	1040.85	1400.3	515	1369	71	3	511.88	911.64	724.93	925.16	1133.58	1638	1075.82	1869.82	1897.39	896.42	1062.8	2070.25	777.56	1442.29	1328.4	3150.57	140.65	398.54	549	560.17	2243.43	2659.31	95.37	1660.36	2687.56	4551.61	2631.85	2319.02	3078.17	864.88	237.71	2158.54	1053.42
BECN2	0	0	0	0	0	0	0	0	0	0	0	0	0	0	0	0	0	0	0	0	0	0	0	0	529	286	353	1042	1144	3573	899	2112	41	27	183	71	818	1179	1830	1448	1192	838	1166	2057	655	487	0	839	644
BEGAIN	0	0	0	2	1	7	1	0	2	0	2	0	0	0	0	0	85	0	0	0	0	0	0	0	0	0	0	0	0	0	0	0	0	0	0	0	0	0	0	0	0	0	0	0	0	0	0	0	0
BEND2	3.09	3.2	4.03	5.13	2.14	1.49	1.03	1.97	0	1.14	5.98	0	0	1.12	8.41	3	8.91	1.5	1.31	1.95	1.14	3.41	2.26	4.39	2.46	4.14	0	2.09	1.94	1.23	2.03	3.5	9.85	0	6.07	20.33	22.47	6.72	14.4	8.32	25.38	17.59	26.07	32.62	2.03	1.04	3.88	3.06	0
BEND3	150	137	173	193	212	303	171	286	200	139	239	233	857	455	278	342	250	475	127	114	508.65	444	310	778	216	199	150	471	390	636	212	788	84	216	194	2	1074	159	363	239	706	47	120	730	20	828	3	506	325
BEND3P3	107	113	85.16	105.48	88.04	193.06	131.74	140.15	152.76	173.48	166.74	228.39	595.04	564.9	115	65.04	3	117.36	149.4	354.03	400.38	254.25	82.19	433.86	1.84	1	0	0	0	0	2.12	0	241.27	0	82.04	1.71	10.31	17.13	0	0	0	3.01	45	3.13	1.18	0	0	0	0
BEND4	0	3	0	0	0	0	0	0	0	0	0	0	0	0	0	0	0	0	0	0	0	0	0	0	0	2	0	0	0	0	0	0	9	24	14	21	0	0	0	83	0	1	16	0	0	91	0	0	0
BEND5	0	0	0	0	0	0	0	0	0	0	0	0	0	0	0	0	31	0	38	72	0	2	0	0	0	0	0	0	0	0	4	0	0	0	0	0	0	0	0	0	0	0	0	0	185	0	0	0	0
BEND6	0	10	6	8	2	2	10	6	0	0	0	8	0	0	0	0	151	0	3	0	0	8	0	0	0	0	0	0	2	0	0	70	9	1	2	20	0	163	0	0	63	1	3	0	0	0	54	0	0
BEND7	299	267	138	232	137	172	196	282	221	288	191	234	256	232	213	182	36	13	47	211	394	228	243	193	37	16	0	0	0	102	0	0	307	38	103	115	389	235	0	9	32	3	0	0	0	0	0	0	0
BEST1	9.31	0	1.03	1.01	12.09	3.02	2.01	0	6.03	7.04	11.06	20.13	0	2.03	0	2.01	0	0	0	4	2	3	3.02	107.06	0	1	0	0	0	0	0	0	0	2	0	0	0	0	0	0	0	0	0	0	0	0	0	2	4
BEST2	0	0	0	0	0	0	0	0	0	2	0	0	0	0	0	0	0	0	0	0	0	0	0	0	0	0	13	0	19	0	0	0	0	0	0	0	0	0	0	0	0	0	0	0	1	0	0	3	0
BEST3	3	1	4	11	13	12	9	4	8.05	8	4	13	25	23	4	14	15	10	17	19	18.03	9	5	15	5	7	2	18	1	14	2	17	26	11	6	6	1	0	11	18	9	5	16.97	1	9	4	11	0	0
BEST4	0	0	0	0	0	0	0	2	0	0	0	0	0	0	0	0	0	0	0	0	0	0	0	0	0	0	0	0	0	0	0	0	0	0	0	0	0	0	0	0	0	0	0	0	0	0	0	0	0
BET1	191	183	91	47	21	56	42	53	11	27	39	12	0	0	0	0	0	1	0	82	0	0	0	0	269	88	173	66	38	110	169	36	6	2	2	1	196	3	3	236	595	30	361	404	1073	78	34	688	319
BET1L	108	68	77	75	28	116	64	126	173	107	95	136	0	0	0	0	276	265	267	445	123	292	423	89	1005	856	522	590	553	986	642	1275	3	101	80	642	415	2361	2356	989	1482	2010	436	2567	1349	451	4	589	177
BEX1	0	0	0	0	0	3	0	0	0	0	0	0	0	0	0	0	0	0	0	0	0	0	0	0	0	0	0	1.05	0	0	0	0	1.12	1.11	0	1.56	0	0	0	0	0	0	0	0	56.16	0	0	0	0
BEX2	0	0	2	0	0	0	0	0	0	0	0	0	0	0	0	0	0	0	0	0	0	0	0	0	11	99	22	255.95	256	88	66	246	393.88	289.89	154	386.44	0	0	1	297	1	771	0	0	466.84	0	2	172	94
BEX4	0	0	0	0	0	0	0	0	0	0	0	0	0	0	0	0	26	0	0	0	0	0	0	0	98	97	260	5	3	28	22	61	131	233	458	61	33	0	0	0	0	0	0	0	377	254	1	327	9
BEX5	0	0	0	0	0	0	0	0	0	0	0	0	0	0	0	0	0	0	22	0	0	0	0	0	0	0	0	1	0	0	0	0	0	0	87	0	0	0	0	0	0	0	0	0	1	0	0	42	0
BFAR	5268	6203	5482.21	3172	2921	3816.03	4192.01	4658.84	3500.02	4036.94	3907.56	4490.12	5153.21	5297.07	3932.54	3872.03	4156.03	4304	3570	6252.92	5710.01	7544.35	4056.39	7619.04	604.01	1547.16	448.6	803.54	457	249.05	804.04	1199	1997	1515.36	893.96	1289	1019	802.01	274.02	1338	961.02	1021.1	770.49	2398.83	1091.05	1131.01	3.08	2928.07	1336
BFSP1	0	5	1	0	11	0	15	1	8	8	3	3	0	0	0	0	0	0	0	2	30	0	0	0	193	84	0	0	0	227	0	0	0	19	0	0	83	1	0	26	0	0	1	0	0	0	0	0	0
BFSP2	20	22	11	2	12	3	4	15	4	12	3	1	0	0	0	0	0	0	83	1	37	0	0	81	0	15	0	0	0	0	0	9	0	0	0	0	0	0	0	0	0	0	0	0	0	0	0	0	0
BGLAP	0	0	0	0	0	0	0	0	0	0	0	0	0	0	0	0	0	0	0	0	2	0	0	0	0	0	0	0	0	0	0	0	0	0	0	0	0	0	0	0	0	0	0	0	0	0	0	0	0
BGLT3	0	0	0	0	0	0	0	0	0	0	0	0	0	0	0	0	0	0	0	0	0	0	0	0	0	0	0	0	0	0	0	0	0	0	0	0	0	0	0	0	0	0	0	0	0	0	0	0	0
BGN	0	0	0	0	0	0	0	0	0	0	0	0	0	0	0	0	0	0	0	0	0	0	0	0	0	0	0	0	0	0	0	0	0	0	20	17	0	0	0	0	0	0	0	0	0	0	0	0	0
BHLHA15	0	0	0	0	0	0	0	0	0	0	0	0	0	0	0	0	0	0	0	0	0	0	0	0	0	0	0	0	0	0	0	0	0	0	0	0	0	0	0	0	0	0	0	0	0	0	0	0	0
BHLHA9	0	0	0	0	0	0	0	0	0	0	0	0	0	0	0	0	0	0	0	0	0	0	0	0	0	0	0	0	0	0	0	0	0	0	0	0	0	0	0	0	0	0	0	0	0	0	0	0	0
BHLHB9	59	132	133	1053	723	977	1270	1545	1450	1500	509	767	1942	1020	674	394	539	482	1163	1267	717	1827	859	1271	179	4	129	0	2	0	0	10	431	468	186	165	26	0	0	0	0	0	0	0	17	0	0	76	0
BHLHE22	444	177	161	170	407	479	287	366	960	1203	839	860	0	1	0	107	253	1	9	0	195	168	74	239	50	0	10	1	0	15	39	0	343	1316	372	798	0	0	0	4	23	0	0	76	268	154	22	133	36
BHLHE23	0	0	0	0	0	0	0	0	0	0	0	0	0	0	0	0	0	0	0	0	0	0	0	0	0	0	4	0	0	0	0	0	0	0	5	0	21	0	0	49	45	109	0	0	0	0	0	0	0
BHLHE40	1031	2475	1674	1791	1663	2092	2471	2365	1847	2099	2963	4002	7011	5912	1355	1564	4107	5256	5388	6153	7830	9628	7979	10276	30	33	19	12	311	0	3	10	500	786	519	1005	580	56	3	964	5	11	5	0	8	0	0	89	0
BHLHE40-AS1	0	2.23	0	3.33	0	14.03	5.45	6.16	14.87	1.24	4.08	10.57	3.37	0	3.15	1.93	3.01	3.06	3.14	2.51	0.06	3.81	1.35	1.97	3.84	1.01	2.14	1.24	0.59	3.05	0.93	1.11	3.35	19.04	7.57	15.04	5.35	20.15	3.22	2.65	5.88	27.2	5.12	2.38	4.5	1.4	0	0	0
BHLHE41	0	0	0	0	0	0	0	0	0	0	0	0	0	0	0	0	0	0	0	0	0	0	0	0	0	0	0	0	0	0	0	0	363	2	1	94	0	0	0	0	0	0	0	0	0	0	0	0	0
BHMG1	10	8	0	0	0	3	1	5	0	2	7	7	0	0	0	0	34	0	50	0	0	0	0	0	2	25	0	185	3	0	1	22	0	53	7	2	29	0	0	0	0	3	58	2	0	1	0	26	168
BHMT	1.01	0	1.01	9.14	6.06	27.26	0	4.03	4.02	7.92	0	1.01	241.31	4	5	0	4	0	0	0	67.59	81.7	1.03	193.31	120	734	212	143	274	309	186.77	189	7	6.06	39.85	0	2	8	0	0	158	1.03	3	79	5	329	1	305	184
BHMT2	448.16	344.66	300.63	250.36	199.21	311.88	261.75	302.48	254.41	238.93	161.54	189.79	43.75	67.08	54.69	330.68	90.27	26.1	43.87	30.34	46.19	73.45	68.16	61.19	15.63	34.67	6.61	62.19	37.96	26.25	23.67	13.13	80.78	89.07	67.77	70.51	156.56	197.48	99.47	39.99	77	824.49	66.1	257.84	12.89	13.79	49.89	12.22	3.65
BICC1	1087	1153	1093	1242	924	1409	1023	1572	1315	1722	1434	1465	3296	2200	1058	1591	3274	1505	1744	2205	1571	1158	931	1563	0	92	3	113	1	110	48	0	801	963	198	17	256	162	42	270	407	130	218	0	7	0	2	0	0
BICD1	21	23	23	11	7	23	20	17	25	10	8	11	3	59	0	1	133	7	25	0	54	45	6	112	3	95	65	0	1	116	44	8	174	8	2	234	267	1	1	16	0	0	0	0	1	143	0	191	6
BICD2	195	271	331	186	306	366	217	330	349	403	383	473	325	438	956	347	633	179	466	478	291	108	212	968	408	169	281	764	461	541	164	13	444	649	132	314	1261	859	44	1117	240	397	890	569	764	304	281	55	469
BID	49	87	25	35	8	22	25	31	25	61	5	53	0	0	0	0	0	0	0	234	48	0	0	0	0	0	0	0	0	0	0	0	0	0	0	0	0	1	708	0	244	1	0	138	0	29	0	3	0
BIK	6	9	7	5	6	2	25	13	14	8	3	3	1	70	10	0	0	23	28	1	0	0	0	9	7845	6276	3010	6208	4145	6167	4953	5825	829	962	320	333	11635	8691	12016	10938	19536	29916	14002	24568	20640	15060	68	18250	26648
BIN1	1	1	0	0	0	0	0	0	0	0	1	0	0	312	8	2	0	259	0	0	0	0	0	0	0	0	0	0	0	0	0	0	0	0	1	1	0	0	0	0	0	0	0	0	0	0	0	0	102
BIN2	0	0	0	1	4	7	0	0	3	13	11	0	103	1	0	0	0	0	63	0	0	0	0	0	1	2	36	0	0	0	0	0	879	233	325	665	317	51	0	57	60	1	0	0	285	6	0	13	0
BIN3	2911	3085	2600	1458	1019	1329	1390	1299	1256	1233	1757	1726	427	454	1093	1655	1444	1187	1090	1847	1807	1626	1743	1960	277	360	142	60	0	211	249	213	148	702	70	275	666	181	312	698	261	1876	524	1071	496	253	2	269	142
BIN3-IT1	4	1	0	1.97	4	1	1	1.68	1.04	2	1	4	440.23	1	6.79	1	4	0	1	2	2.01	0	1.03	0	19	138.98	1	12	1	0	0	1	0	1	3	215.01	229.97	3.31	209.98	0	0	2	1.01	68.19	39	0	0	0	27.17
BIRC2	4796	5519	3733	2686	2791	2864	3779	3349	3213	3583	2560	3063	2792	1614	883	2082	2138	3380	1688	2094	1528	1916	1009	1767	2312	1462	1414	2460	1255	2420	1109	1986	970	1877	479	1064	3778	4876	1740	3986	3367	4829	4807	1839	1185	653	229	966	561
BIRC3	52	93	109	36	35	71	45	29	15	71	57	76	215	105	8	70	386	126	263	104	66	1	2	48	2	27	37	0	0	0	14	109	1	105	119	166	68	0	50	146	1	0	0	0	15	0	0	38	0
BIRC5	402	205	225	670	398	508	658	598	591	641	429	537	385	152	153	877	491	669	628	586	583	372	788	816	1470	1492	1521	2465	1370	3107	1178	1869	207	620	268	155	4002	3263	6505	3786.04	5497	5624	4215	7443	2494.02	1124	285	2216	1012
BIRC6	5370	5504	4022	2510	1811	2702	3332	4747	3041	2959	3313	4273	8083	3741	1884	4413	3535	3999	3744	3373	3824	4074	3096	4412	1711	859	1053	2213	986	933	1398	1529	5542	2507	2378	3144	3672	1352	1234	2258	5470	3750	971	3734	2893	1148	2802	1823	493
BIRC6-AS2	0	0	0	0	0	0	0	0	0	0	0	0	0	0	0	0	0	0	0	0	0	0	0	0	0	1	0	31	0	25	0	0	0	0	0	3	0	0	0	0	0	0	0	0	0	0	0	0	0
BIRC7	0	0	0	0	0	0	0	0	1	0	0	1	0	0	0	0	0	0	0	0	0	0	0	0	0	0	0	0	0	0	0	0	0	0	0	0	0	0	0	0	0	0	0	0	0	0	0	0	0
BIRC8	0	0	0	0	0	0	0	0	0	0	0	0	0	0	0	0	0	0	0	0	0	0	0	0	0	0	0	0	0	0	0	0	0	0	0	0	0	0	0	0	0	0	0	0	0	0	0	0	0
BISPR	35.82	29.11	36.65	7.48	23.97	32.17	19.56	36.13	24.21	21.03	25.33	56.23	21.7	57.36	43.88	10.12	45.07	6.57	23.98	6.51	22.46	22.31	41.76	54.52	14.64	18.05	4.15	6.05	15.8	3.7	9.35	6.76	89.49	159.93	62.77	60.99	58.43	22.86	41.72	48.23	137.07	57.97	4.82	21.62	6.51	3.74	8.4	18.4	8.87
BIVM	51.25	47.67	38.56	44.88	20.8	31.8	45.06	19.53	53.12	18.27	22.29	40.68	6.13	4.86	4.28	4.44	13.69	2.7	5.27	2.07	67.6	4.06	3.33	140.3	7.09	19.02	2.51	7.26	2.73	13.5	6.18	2.06	42.84	25.14	34.37	14.83	18.46	6.82	11.99	28.37	25.54	4.25	22.1	24.68	17.94	2.97	10.54	57.66	9.27
BIVM-ERCC5	123.29	0	1.07	0	3.87	19.85	0	0	0	0	0	0	0	0	20.7	0	0	0	0	0	0	0	0	95.63	0	0	0	0	0	0	0	0	0	0	8.24	0	0	0	0	0	10.56	0	0	0	0	0	0	54.33	0
BLACAT1	0	0	0	0	0	0	0	0	0	0	0	0	0	0	0	0	1	0	0	0	0	0	0	0	0	0	0	0	0	0	0	0	0	0	0	0	0	0	0	0	0	0	0	0	0	0	0	0	0
BLACE	0	0	3	0	2.01	0	0	0	0	0	0	0	0	0	0	0	0	4.01	0	1	0	1	0	0.55	1	0.95	1	2	0	2.07	0	2.09	0.95	0	0	0	23.76	0	5.95	3.66	0	0	2.06	6.16	5.49	1	0	3.03	0
BLCAP	9739	13991	11339	4245	4669	6842	9296	9230	7042	8148	7352	9558	9580	5011	5801	5878	10272	9521	7582	12162	11225	13842	8879	11579	1579	792	1106	1368	1210	2046	3582	1605	837	714	935	525	2814	2983	5394	2670	3346	231	3130	7985	3696	697	7	1583	1553
BLID	0	0	0	1	0	0	0	0	0	0	0	0	0	0	0	0	0	0	0	0	0	0	0	0	0	0	0	0	0	0	0	0	0	0	0	0	0	0	0	0	0	0	0	0	0	0	0	0	0
BLK	13	13	22	51	33	85	30	35	38	50	44	52	222	101	108	139	30	34	57	353	71	97	64	56	0	17	44	0	0	7	0	0	150	89	14	53	0	28	0	6	98	2	21	110	0	0	0	0	0
BLM	766	952	744	503	546	608	549	790	519	599	394	454	2245	2522	508	613	10	122	691	539	537	627	257	252	234	992	444	1722	192	1318	742	1483	481	409	116	91	616	617	781	367	624	1458	624	1	878	573	9	760	162
BLMH	731	498	395	1276	923	1646	1418	1588	1038	1176	959	1263	2019	1031	1650	1826	220	1236	777	1014	1448	1767	1381	1967	600	162	532	278	259	526	109	564	484	477	214	225	246	1	410	731	129	577	101	345	141	343	5	471	283
BLNK	70	95	55	13	5	75	131	97	129	98	36	32	0	400	3	136	2	6	218	343	36	0	26	212	1	5	0	0	0	0	0	1	0	430	8	11	0	0	0	92	0	1	29	0	0	0	0	2	0
BLOC1S1	231	149	126.72	41.86	26	125	85	78	58	81	48	61	87	312	195	254	170	180	366	131.95	138	46	134.46	366	64.34	11	80	38	41	116.7	27	71	0	65	22	1	183	136.41	258	480	16	0	112	312	218.07	20	40.49	177.14	105.45
BLOC1S1-RDH5	0	0	1.28	4.14	0	0	0	0	0	0	0	0	0	0	0	0	0	0	0	260.05	0	0	13.54	0	10.66	0	0	0	0	86.3	0	0	0	0	0	0	0	46.59	0	0	0	0	0	0	10.22	0	2.51	4.86	6.55
BLOC1S2	760.24	839.97	519.2	374.19	232.78	434.73	475.17	418.43	206.16	208.13	222.18	246.71	17.49	365.07	5.26	314.92	316.31	15.6	322.22	120.24	104.76	287.66	317.33	266.8	120.81	544.63	90.32	222.6	18.61	223.52	322.24	331.1	35.09	1145.3	468.17	194.35	344.54	184.48	1179.58	324.25	553.18	390.85	55.01	244.89	2.29	112.35	542.03	949.5	431.21
BLOC1S3	948.68	983.72	1078.83	764.49	816.27	1170.46	1272.52	1487.96	1641.58	1683.92	1668.15	1882.68	2282.08	1314.7	196.64	360.96	464.62	887.67	550.17	1089.46	1302.71	2330.8	1408.83	1443.8	149.03	412.33	193.65	405.27	889.37	739.04	523.42	715.42	217.27	249.73	498.59	231.89	494.19	1193.78	51.98	764.31	1094.93	828.06	870.71	1269.25	441.66	71.11	1.03	667.39	179.42
BLOC1S4	44	35	16	25	27	12	6	4	15	18	18	5	27	0	0	0	0	61	55	0	2	0	0	104	73	229	37	46	140	226	216	11	0	34	54	3	344	309	16	493	229	562	392	251	329	83	1	160	24
BLOC1S5	33.46	0	53.29	48.24	0	0	6.48	152.25	19.55	31.56	0	5.94	0	0	258.04	0	103.12	0	0	0	0	1	0	0	0	0	2.07	0	0	0	0	0	33.03	1.03	0	0	26.17	0	0	2	0	0	207.84	0	0	0	0	0	0
BLOC1S5-TXNDC5	499.84	778.58	569.56	596.46	507.44	923.38	443.49	330.36	258.14	222.58	119.84	634.5	0	0	454.02	18.57	97.33	1979.06	533.68	0	0	72.49	1056.8	71.18	0	0	20.57	0	0	0	0	0	0	0	9.66	41.45	0	0	0	7.99	127.01	0	0	0	0	0	0	0	0
BLOC1S6	105.69	200.22	95.79	216.34	77.95	100.53	137.17	143.32	124.59	90.27	305.64	330.55	22.25	29.03	18.57	10.11	73.14	29.63	182.92	287.54	301.34	625.38	235.56	147.86	734.17	622.89	406.76	1416.43	657.76	674.87	746.62	832.27	395.19	725.55	379.91	338.76	1262.29	623.44	1993.76	1427.41	1579.24	1176.52	694.93	1543.32	480.21	438.34	46.59	1305.13	967.27
BLVRA	1	0	0	0	0	0	0	0	0	0	0	0	0	0	0	4	0	0	140	0	0	0	0	0	0	85	90	19	0	37	0	7	8	14	32	223	632	538	1	178	139	513	375	2	0	0	1	53	209
BLVRB	0	7	7	0	0	6	0	0	0	0	0	0	0	0	0	0	0	50	0	0	18	0	2	55	133	1	18	273	37	2	60	22	110	0	38	81	216	123	83	312	527	365	380	898	480	246	1	887	1022
BLZF1	147	360.14	235.02	186.06	184	308.01	299.5	265.39	328.14	253.31	270.04	371.83	626	1.03	1362.31	695.35	24.14	734.25	352.34	539.77	1006.51	609.96	514.02	960	1209.52	367.45	343	1525.64	463.92	683.08	522.07	867.38	227.2	31	137.58	41.12	615.39	110.13	1116.77	1454.69	718.76	2778.69	701.13	697.76	645.2	240.92	2	647.88	419
BMF	30	12	18	19	3	57	15	19	59	26	28	86	0	498	25	0	173	19	68	436	96	160	92	127	0	0	0	0	0	0	44	0	0	291	82	21	0	0	0	2	0	0	2	2	368	1	0	0	0
BMI1	0	0	0	0	0	0	0	8	0	0	0	0	0	0	0	0	0	22.83	0	0	0	0	0	0	0	0	0	397.77	0	76.05	91.64	0	0	0	0	0	0	0	0	0	161.84	108	0	0	39.3	10.17	0	32.43	750
BMP1	0	4	0	6	0	7	5	3	11	1	22	10	271	0	59	0	0	0	10	0	111	0	15	0	0	0	0	0	0	0	0	0	0	0	100	111	0	0	0	0	0	0	0	0	0	0	0	0	0
BMP10	0	0	0	0	0	0	0	0	0	0	0	0	0	0	0	0	0	0	0	0	28	0	0	0	0	0	0	0	0	0	0	0	0	0	0	0	0	0	0	0	0	0	0	0	0	0	0	0	0
BMP15	643	1280	1115	3026	3207	4921	4144	5087	7480	6431	4886	6376	2957	3875	1555	2359	3137	5380	2740	5964	4431	5266	3109	5112	277	189	563	216	130	315	475	796	2104	1185	1155	1083	280	236	667	605	622	29	145	429	433	1	0	57	36
BMP2	0	0	0	0	0	0	3	0	0	3	0	0	0	0	0	0	0	0	0	0	0	0	0	0	0	0	0	0	0	0	0	0	0	0	0	0	0	0	0	0	0	0	0	0	0	0	0	0	0
BMP2K	788	1122	728	468	336	560	283	386	388	311	356	310	473	452	88	956	448	1287	172	638	453	971	428	449	78	81	299	389	23	4	308	101	723	591	589	7	267	630	3	214	587	180	2	1	336	109	24	237	44
BMP3	3.95	2.56	6.91	8.01	3.82	1.1	5.69	5.49	21.09	12.42	14.93	8.5	9.56	88.98	8.27	3.43	1.92	4.88	4.1	6.58	36.73	2.15	4.4	4.01	2.73	4.59	4.25	2.05	2.12	8.89	4.81	1.03	10.05	3.12	2.09	8.82	8.59	18.98	14.82	6.34	2.8	3.26	9.53	2.46	0.98	0	1.94	3.21	0
BMP4	243	206	373	64	43	110	8	14	27	46	40	3	496	66	320	32	859	1	1527	77	184	181	172	595	684	804	223	521	1283	181	680	1692	4111	4884	3246	4745	555	225	703	1519	1015	1208	1605	929	836	8	700	757	1329
BMP5	0	0	0	0	0	0	0	0	0	0	0	0	0	0	0	0	0	0	0	0	0	0	0	0	0	0	0	0	0	0	0	0	0	0	0	0	0	0	0	0	0	0	0	0	0	0	0	0	0
BMP6	18902.4	17598.8	14173.3	9272.09	10327.6	12826.5	23362	20819.7	15004.4	16614.7	14071.1	17202	23170.8	22050.4	16824.8	15474.6	19178.5	17658.2	15918.4	24484.8	23195.5	25491.8	15817.9	29195	150.53	152.33	408.45	259.18	187.86	547.91	244.55	457.56	5633.99	3379.25	1814.29	2756.99	1654.05	840.3	39.8	2046.75	703.78	1242.15	772.78	97.13	1.08	161.93	4.13	136.95	22.61
BMP7	264.5	313.28	192.99	247.38	174.06	269.82	335.03	337.61	323.22	463.98	254.02	329.47	757.94	539.74	563.17	487.43	493.62	621.26	232.19	201.48	494.92	767.44	398.4	347.14	179.09	232.27	295.93	99.46	122.29	216.79	87.23	98.61	393.9	447.93	490.67	391.88	432.08	504.62	339.58	247.47	671	640.76	210.21	278.43	227.63	30.26	248.75	411.45	122.05
BMP7-AS1	0	0	0	0	0	0	0	0	0	0	0	0	0	0	0	0	0	0	0	0	0	0	0	0	0	0	0	0	0	0	0	0	0	0	0	0	0	0	0	0	0	0	0	0	0	0	0	0	0
BMP8A	8.24	4.13	4.23	10.53	6.72	3.17	11.44	6.17	11.94	7.88	11.68	8.7	6.12	5.17	3.34	3.31	5.07	25.69	2.2	1.49	2.12	3.92	4.98	97.08	34.39	7.97	7.33	23.09	0.14	2.44	43.21	1.67	9.43	16.28	8.33	9.59	44.72	38.46	10.78	16.75	20.69	48.17	15.63	19.02	77.45	1.99	9.53	7.33	17.08
BMP8B	0	0.71	0	2.95	0	0	0	0	0	0	0	6	0	0	0	8.97	0.83	0	0	1	2.76	16.72	3.28	7.35	0	1.07	0.73	0	0	0	1	1.12	8.06	3.84	1.01	0	6.06	3	0	0	1.01	0	0	2.13	1.01	0	0	0.69	0
BMPER	27	23	28	37	83	67	142	170	64	88	93	67	0	0	44	0	473	247	97	604	384	65	63	472	0	4	35	0	0	75	9	0	12	23	18	69	0	0	0	4	0	0	0	0	2	0	0	105	0
BMPR1A	554	953	743	1081	1011	1536	1212	1074	1186	1020	1192	1583	4256	3192	1551	1896	1091	2214	2201	2177	2077	2154	1391	1803	501	330	201	1408	736	332	222	693	681	365	474	577	702	653	678	1247	843	1104	72	1709	0	135	0	594	460
BMPR1B	110	121	100	406	212	265	229	252	202	279	264	295	1028	1138	1140	414	355	246	182	328	429	246	567	296	9	31	34	16	10	163	118	36	327	149	45	103	153	116	7	201	13	3	34	40	3	2	57	50	3
BMPR1B-AS1	33	20	14	4	4	5	4	2	3	7	5	3	11	11	0	0	22	5	7	5	7	25	12	9	0	0	0	0	0	0	1	1	0	2	19	1	25	4	0	3	0	0	8	0	0	1	0	0	0
BMPR2	1815.01	1848.46	1935.27	1648.78	1089.88	1758.03	1401.95	1600.84	1415.75	1692.37	1244.44	1834.72	2635.89	1842.94	1525.1	1836.19	41.1	691.02	751.57	1207.01	1002.05	1990.36	1220	1310	13.03	64.99	253.81	811.82	354.07	97.17	93	214.3	1530.92	286.54	209	327.23	636.46	2399.34	31.55	430.91	123.86	355.08	408.5	7.02	671.02	252	4.05	315.05	461.07
BMS1	856.62	1339.4	1127.97	1210.75	813.43	1331.43	1392.12	2361.02	1698.43	1476.52	1498	1687.72	2646.1	1580.53	568.99	543.85	461.75	800.08	779.97	851.45	948.14	1015.3	1605.38	1390.6	1876.5	579.86	834.11	1644.7	1948.35	1435.47	868.48	1826.57	236.99	924.78	531.26	758.09	736.09	901.81	2783.59	1449.22	642.56	1299.53	1816.48	2101.03	3270.43	1307.59	651.24	1905.75	2123.12
BMS1P17	0.93	1	1.5	1	2	0.51	1.07	0.99	1.99	0.96	0.51	0.5	0	4.93	0	0	0.5	1	2.62	0	1.54	0.5	6.67	3.21	1	5	0.5	4.5	0.5	3	4	40	33	7	4.5	2.93	7.06	1.5	0.5	33	28.73	2.56	0.5	1.5	0	0.5	0	2.5	7.01
BMS1P18	0.93	1	1.5	1	2	0.51	1.07	0.99	1.99	0.96	0.51	0.5	0	4.93	0	0	0.5	1	2.62	0	1.54	0.5	6.67	3.21	1	5	0.5	4.5	0.5	3	4	40	33	7	4.5	2.93	7.06	1.5	0.5	33	28.73	2.56	0.5	1.5	0	0.5	0	2.5	7.01
BMS1P20	79.35	80.24	60.67	160.91	82.79	137.43	128.79	196.25	137.23	147.55	149.88	158.92	517.7	127.14	75.97	62.15	297.21	57.68	208.78	186.53	125.33	263.59	201.01	161.94	15.05	59.15	203.19	66.33	78.42	106.12	77.05	86.85	14.01	101.2	120.74	43.52	183.78	86.61	323.11	160.78	238.17	144.41	14.92	319.97	1180.22	155.84	242.71	815.32	543.68
BMS1P21	0	0	0	0	0	0	0	0	0	0	0	0	0	0	0	0	0	0	0	0	0	0	0	0	0	0	15.98	0	0	0	0	4	0	0	0	0	0	0	1	0	0	0	0	0	0	0	0	0	0
BMS1P4	2.82	1.23	3.59	4.4	0	14	4.55	2.13	5.87	8.2	3.6	12.77	2.3	2.26	5.54	0	1.86	3.19	1.28	0.89	1.05	0	0.35	1.1	23.43	6.94	24.54	0	0	122.83	14.52	23.18	3.66	0	4.88	3.3	5.35	6.86	1.38	0	81.09	15.24	1.13	8.37	0	0	32.22	3.37	2.34
BMS1P5	25.38	22.99	19.53	32.79	34.61	34.5	80.92	73.33	72.45	73.35	55.25	81.16	309.61	47.62	31.48	39.82	73.8	18.33	44.92	83.65	26.59	28.45	26.74	31.59	119.61	99.15	39.23	65.89	110.18	126.81	92.4	301.56	91.27	48.37	71.25	85.75	182.95	120.41	1287.74	60.12	422.69	179.84	152.69	264.1	37.97	19.65	405.46	22.75	35.26
BMS1P6	7	4.32	9.59	10.06	0	18.16	14.99	11.84	5.85	7.61	9.11	14.46	21.28	15.92	13.17	7.11	5.37	3.11	6.93	191.94	43.51	3.14	3.43	2.44	215.44	89.47	8.56	32.89	160.29	44.91	23.01	74.23	5.58	4.68	5.61	4.35	11.01	31.19	52.42	15.54	17.91	4.03	31.26	297.55	1.01	12.44	0	41.71	1.98
BMX	0	0	0	0	0	0	0	0	0	0	0	0	0	0	0	0	0	0	0	0	0	0	0	0	0	0	0	0	0	0	0	0	0	0	0	0	0	0	0	0	0	0	0	0	0	0	0	0	0
BNC1	969	1106	999	901	768	1121	876	914	732	1005	394	714	1646	1166	288	186	843	736	389	1399	1157	1454	805	917	307	42	0	88	2	0	2	0	110	71	60	312	317	116	9	0	11	0	0	302	0	0	356	50	0
BNC2	40	36	29	42	39	38	55	48	78	87	41	50	147	751	115	56	23	101	86	2	71	39	34	284	32	1	2	0	0	0	1	11	50	14	0	117.32	181	6	1	27	59	3	0	0	8	0	0	268	1
BNIP1	2183	2000	1614	828	1116	1079	888	769	924	948	739	912	1397	2163	1141	710	1413	2232	1905	1187	2170	2196	1846	2005	153	117	142	410	10	368	0	3	725	113	180	0	223	13	0	204	12	0	179	160	17	96	1	295	93
BNIP2	65	39	40	121	100	63	72	60	118	96	113	61	204	114	0	0	306	163	162	189	141	176	146	0	10218	4512	4826	6302	5720	8371	6217	11252	1788	3803	577	2093	9224	7362	8380	14512	8742	5950	7958	7684	1140	1133	676	930	887
BNIP3	1032	1217	1004	772	950	946	1753	1362	1022	1279	1234	1425	4090	4817	1392	1357	2727	1858	1500	2573	3627	2053	2801	4552	722	625	896	3037	1877	742	1144	1914	1382	1207	1112	919	4121	4287	7163	7861	10112	7612	5033	11264	158	1284	975	2204	688
BNIP3L	10403	7922	6448	3339	2897	3989	6577	6338	4476	4748	6617	8101	10182	10907	6896	7596	5506	7103	5919	8010	7255	8795	4113	7255	1788	974	752	2098	1374	2397	1305	1992	4096	3297	2018	2155	851	4720	3706	4216	2099	3905	2570	6459	2980	745	1933	832	1297
BNIPL	18.14	4.82	8.84	18.54	6.05	9.67	25.86	16.9	12.49	26.88	6.07	16.85	174.58	27.03	2.09	4.74	1.58	11.11	24.58	3.72	16.95	61.03	2.6	60.64	4.2	13.1	9.65	1.19	12.34	5.35	5.72	13.53	26	20.31	10.91	22.38	30.7	21.05	7.17	108.25	9.23	27.26	7.85	0	3.81	6.79	24.76	6.87	1.02
BOC	0	50	2	0	0	3	0	12	0	0	11	1	376	0	0	0	0	0	45	112	0	0	0	0	0	0	0	0	0	0	37	0	0	117	94	0	0	0	0	0	0	0	0	0	146	0	41	1	0
BOD1	160748	134616	126576	54628	93119	101251	114407	122481	126395	137070	168206	208088	83972	85815	45892	40562	95228	102628	80610	118422	77386	85725	66610	97354.2	1430	2112	2220	794	1166	1409	1361	3379	18068	16905.5	8016	9711	5732	4159	2664	9924	8061	5430	3905	3950	638	199	1277	831	235
BOD1L1	5471	5605	4513	4436	3687	5473	4331	5973	5908	6261	4055	5329	5971	7687	6114	1911	1566	1520	1022	645	2842	2261	1431	2066	4796	3619	3203	3503	1296	2490	2247	5304	3882	4035	1648	2027	1654	2938	762	1122	2975	2200	1787	491	2505	1129	230	1906	1095
BOD1L2	14	2	5	7	6	7	7	5	0	12.05	0	3	0	0	18	0	0	2	2	0	0	0	1	8.75	0	0	0	0	0	0	0	0	0	3.52	0	0	0	0	0	0	0	0	0	0	0	0	0	0	0
BOK	85	18	20	46	10	31	65	61	80	73	85	71	217	202	4	34	0	8	51	261	158	115	24	11.01	0	65	27	0	2	0	0	2	0	4	0	0	0	0	0	0	0	0	5	0	21	0	0	0	0
BOK-AS1	431	183	208	73	63	68	53	99	66	80	128	154	93	0	153	0	4	0	18	1	82	172	70	245.99	0	0	0	0	0	27	0	0	0	105	61	41	60	183	0	0	24	1	0	0	1	4	0	0	27
BOLA1	15	15	4	37	38	49	68	56	13	64	25	32	120	0	0	1	372	1	12	53	165	172	124	2	3	145	42	13	129	25	133	164	296	636	480	479	682	1650	237	77	406	674	48	474	1575	308	4	624	590
BOLA2	22.93	8.31	10.12	41.5	39	44.25	84.82	90.84	35.26	64.89	34.36	49	14.5	24	12.5	0	0.5	12	16	18.5	24	10.5	33.5	24.5	179.5	167	216.25	372.5	184	190	154.5	243.98	104.5	87.12	35.27	64.5	751.5	707	1097	672	804.5	182.5	574.5	1122	176	108.63	6	208.5	151.95
BOLA2B	22.93	8.31	10.12	41.5	39	44.25	84.82	90.84	35.26	64.89	34.36	49	14.5	24	12.5	0	0.5	12	16	18.5	24	10.5	33.5	24.5	179.5	167	216.25	372.5	184	190	154.5	243.98	104.5	87.12	35.27	64.5	751.5	707	1097	672	804.5	182.5	574.5	1122	176	108.63	6	208.5	151.95
BOLA3	58	59	25	41	9	3	23	32	27	19	13	14	6	0	15	0	1	99	15	0	108	0	119	83	0	2	0	0	0	0	0	0	0	42	0	0	0	0	0	0	0	14	0	0	0	27	1	49	0
BOLA3-AS1	0	21.08	11.31	4.24	12.19	14.01	22.09	22.06	14.02	31.78	5.11	11.15	3.32	0	2.74	0.15	4.3	1.86	54.65	0	16.05	3.15	0	2	4.65	11.41	62.03	1	0	0	0	0	3.07	1.02	2.52	7.01	7.05	2.96	6.49	2.03	16.14	1.06	1.79	0	1.02	47.9	3.04	55.74	0
BOLL	0.53	7	1	17	0	17	7	5	12	23	1	5	0	0	0	0	0	0	79	0	0	22	0	96.01	0	0	0	7	1	0	2	0	2	0	0	0	0	0	0	3	136	141	0	0	2	0	0	3	151
BOP1	82	110	71	74	83	161	118	103	189	155	83	98	0	0	344	82	27	222	263	148	192	1	245	228	159	659	357	987	1341	1443	874	832	0	0	29	126	1286	1794	2554	1866	2248	2321	2294	2427	329	475	20	536	921
BORA	161.26	388.07	281.9	214.36	191.83	368.12	295.39	297.78	252.43	163.93	258.59	317.69	810	234	38	346.73	370.44	476	242	1133.92	154.91	304	706.94	1169.6	548.04	357.53	133.73	705.45	629.5	452	263.19	748.1	738.36	784.45	729.26	399	171	208	1175.27	540.97	728	16.01	329.71	1167	200.94	148	0	567.46	317.04
BPESC1	0	0	0	2	0	0	0	0	0	0	0	0	0	0	0	0	0	0	0	0	0	0	0	0	0	0	0	0	0	0	0	0	0	0	1	0	0	0	0	0	0	0	0	0	0	0	0	0	0
BPGM	13012	18930	14324	9733	12103	14576	30227	35974	33984	28888	22456	23688	21812	17522	9449	11491	20406	22574	14878	29326	19688	20955	11434	19238	3958	2186	2016	2720	1839	5577	3347	6344	2845	4424	3574	4643	5847	3627	4549	8683	7136	10673	6648	3398	1152	1094	2114	2313	1274
BPHL	303	265	218	40	51	114	77	41	27	53	89	82	520	1	1	0	0	1	22	95	39	51	34	35	0	34	0	2	141	6	0	46.48	0	21	48	0	2	4.78	428	1.3	132	29	1	491	107	59	1	0	50
BPI	0	0	0	0	0	0	0	0	0	0	0	0	0	0	0	0	0	0	0	0	0	0	0	0	0	0	0	0	0	0	0	0	0	0	0	0	0	0	0	0	0	0	0	0	0	0	0	0	0
BPIFA1	0	0	0	0	0	0	0	0	0	0	0	0	0	0	0	0	0	0	0	0	0	0	0	0	0	0	0	0	0	0	0	0	0	0	0	0	0	0	0	0	0	0	0	0	0	0	0	0	0
BPIFA2	0	0	0	0	0	0	0	0	0	0	0	0	0	0	0	0	0	0	0	1	0	0	0	0	28	2	19	0	0	0	11	0	0	0	0	0	0	37	0	0	0	0	0	0	0	0	0	3	0
BPIFA3	0	1	0	0	0	0	0	8	0	0	0	0	0	0	0	0	0	0	0	0	0	0	0	0	0	0	0	0	0	0	0	0	0	0	0	0	0	0	0	0	0	0	0	0	0	0	0	0	0
BPIFA4P	0	0	0	0	0	0	0	0	0	0	0	0	0	0	0	0	0	0	0	0	0	0	0	0	0	0	0	0	0	0	0	0	0	0	0	0	0	0	0	0	0	0	0	0	0	0	0	0	0
BPIFB1	0	0	0	0	0	0	0	0	0	0	0	0	0	0	0	0	0	0	0	0	0	0	0	0	0	0	0	0	0	0	0	0	0	0	0	0	0	0	0	0	0	0	0	0	0	0	0	0	0
BPIFB2	0	0	0	2	0	0	2	1	0	0	0	3	0	0	0	0	0	0	0	0	0	0	0	0	0	0	0	0	0	0	0	0	0	0	0	0	0	0	0	0	0	0	0	0	0	0	0	0	0
BPIFB3	2	0	0	1	0	0	0	0	0	3	0	0	0	0	0	0	0	0	0	0	0	0	0	0	0	0	0	0	0	0	0	0	0	0	0	0	0	0	0	0	0	0	0	0	0	0	0	0	0
BPIFB4	0	0	0	0	0	0	0	0	0	0	0	0	0	0	0	0	0	0	0	0	0	0	0	0	0	0	0	0	1	0	0	0	0	0	0	0	1	0	0	0	0	0	0	0	0	0	0	3	2
BPIFB6	0	0	0	0	0	0	0	0	0	0	0	0	0	0	0	0	0	0	0	0	0	0	0	0	0	0	0	0	0	0	0	0	0	0	0	0	0	0	0	0	0	0	0	0	0	0	0	0	0
BPIFC	0	0	0	0	0	0	6	0	0	0	0	0	0	0	0	0	0	0	0	0	0	0	0	0	0	0	0	0	0	0	0	0	4	0	51	0	0	0	0	0	0	0	0	0	799	2	1	4	175
BPNT1	281.56	322.26	198.81	136.85	102.72	218.36	246.83	217.76	150.94	110.47	153.52	301.38	968.97	49.17	19.7	8.89	602.99	538.51	114.54	219.85	406.98	343.83	152.46	659.06	17.05	155.43	27.29	179.78	58.38	319.28	11.72	12.65	116.47	198.45	18.83	44.32	265.05	212.58	27.5	37.06	162.34	15.29	10.88	67.38	27.59	2.98	5.93	199.73	8.1
BPTF	5473	7947	6308.52	4388.32	2785.14	4533.61	3881.7	5288.1	4754.57	5594.57	3857.49	4767.65	4788	3564.99	3575	575	1998.22	1479.85	1397.52	729.88	2206.81	2486	1007	1658	4051.43	2594.19	2105.33	3811.71	3944.8	2790.5	1956.12	2396	2603.66	4200.69	1768.94	2207	7242.89	5561.52	3596.85	4431.58	5631.88	2192	2146.23	5326.23	9002	2931.78	1577	6381.12	3364.42
BPY2	0	0	0	0	0	0	0	0	0	0	0	0	0	0	0	0	0	0	0	0	0	0	0	0	0	0	0	0	0	0	0	0	0	0	0	0	0	0	0	0	0	0	0	0	0	0	0	0	0
BPY2B	0	0	0	0	0	0	0	0	0	0	0	0	0	0	0	0	0	0	0	0	0	0	0	0	0	0	0	0	0	0	0	0	0	0	0	0	0	0	0	0	0	0	0	0	0	0	0	0	0
BPY2C	0	0	0	0	0	0	0	0	0	0	0	0	0	0	0	0	0	0	0	0	0	0	0	0	0	0	0	0	0	0	0	0	0	0	0	0	0	0	0	0	0	0	0	0	0	0	0	0	0
BRAF	102	45	52	106	55	177	87	42	123	72	76	103	390	785	12	94	3	186	203	445	339	438	222	693	34	25	38	141	54	239	13	3	305	2	390	1	47	36	0	21	23	243	232	2	627	419	2	509	194
BRAP	1223	1135	981	1481	1055	1386	1058	1453	1043	1660	1111	1258	2571	3027	947	1305	1707	1187	1675	1007	1055	2036	1454	1567	2321	1713	2400	4201	2132	2139	1450	2692	614	1073	367	447	9172	7862	4024	8738	6596	6837	5504	8805	861	247	595	835	1167
BRAT1	11	1	0	12	0	8	6	1	22	6	6	4	0	0	0	0	55	130	54	26	4	0	0	0	486	881	429	303	695	186	180	552	453	189	87	378	1638	467	1136	295	1053	2064	416	659	711	291	1	791	374
BRCA1	4665.49	5985.96	4123.74	2920.38	2932.16	4832.1	3777.06	4324.26	3714.1	4358.5	2851.54	3798.68	5897.66	5082.77	1076.55	1618.47	1334.96	1407.36	1857.5	2829.17	1850.57	4013.35	1771.23	1904.06	379.07	359.42	517	302.14	395.04	199.33	108.89	334.36	1205.9	543.68	768.89	1440.05	1526.34	823.48	503.24	837.11	796.24	1391.75	673.84	1071.08	3111.65	1204.72	752.84	2386.41	855.44
BRCA2	6112	7033.13	6332	5262	1770.02	2325	4417.76	6461.02	6531.01	5978.4	4540	5215.73	4955.01	3818	4773	4669	950	572.84	531	990.09	1092	1016.79	159.12	950	951	1103	895	1168	848	787.73	1084	2193.99	4343	2618.01	2810	1913	1198	1869	588	1128	1359	2032.95	445	360	2637	1974	1559	3551	1323
BRCAT107	97	291	206	0	50	0	96	83	34	55	11	16	0	0	0	0	0	0	0	0	0	0	0	0	0	0	0	0	0	0	0	0	0	0	0	0	207	2	0	0	0	0	0	81	0	0	0	0	0
BRCAT54	2	19	1	23	0	22	0	0	4	17	8	7	0	0	0	0	0	0	0	0	1	0	0	0	7	0	35	0	0	5	0	111	0	3	4	17	0	3	0	72	0	14	2	142	0	4	0	13	0
BRCC3	67	98	113	82	42	79	51	73	57	32	60	45	61	899	7	527	0	102	23	6	26	100.39	32	319	79	0	92	0	21	0	0	36	385	0	2	0	301	962	0	7	27	1	0.72	183	18	204	1	390	267
BRD1	1654	1670	1341	1048	878	1229	1367	1526	1416	1342	1276	1904	1789	707	1680	2358	2220	2120	2467	1872	2810	2194	2335	3699	2	0	181	66	64	0	72	16	306	661	240	169	369	248	286	392	1	3	295	240	215	70	1	152	11
BRD2	12772	9873	8302	6009.01	5498.07	7577	11026.9	14550	10059	13497.2	13119	17381	13308	12385	7152.07	7540.01	14587	13222	12067	16092	14994	13358	7166	12656.1	8608.18	8521	2750	11943	5163	6366.82	4917	6895	9586.03	7633	5309.28	6304.03	10487	12031	5996	11067	8102.23	10643	9268	7745.95	2391	3248	2582	1740	2350
BRD3	6925.18	5837.96	4411.67	2119.52	1250.27	2169.95	2623.36	2668.52	2095.57	2910.09	3173.45	3798.14	3547.89	3514.68	3062.99	1318.11	6058.46	3708.98	3297.95	4626.78	3913.19	4306.94	2841.84	4018.01	2	81	47.6	3	62	84	2	39	688.74	605.3	449.94	916.05	481	119	93.18	437	169.52	18.21	1	6	260	899.96	20.78	474.06	379.51
BRD4	7857	5905	4990	3149	2524	4461	5355	5735	5537	7668	5130	7123	8169	7366	4715	3468	9846	7574	7364	6119	8607	7661	6368	9863	2451	1477	1606	1512	1590	1374	1531	1530	2465	2662	1295	2277	6799	6435	3986	5625	5582	6311	3840	6119	2153	1358	432	1585	1049
BRD7	4323	4054	3828	3171	2575	3442	3146	4333	3687	4418	4196	4830	8301	4774	3051	3344	1833	4523	3893	4291	3668	3918	3177	3522	678	2027	1155	1234	1252	309	628	772	3777	6504	2096	2809	3397	2950	3524	4899	4104	1251	1987	2857	4037	1473	572	2088	1822
BRD7P3	9	15	8	4	3	0	1	0	1	0	2	22	6	0	0	0	0	0	0	0	0	0	0	1	1	105	28	2	0	1	0	0	7	0	36	0	0	0	14	15	13	0	42	0	0	0	0	0	82
BRD8	2105	1088	1179	1241	1051	2118	2652	3137	2709	2723	1998	2946	2414	1923	2234	2614	2575	3179	2374	2826	3238	3124	3369	3979	2645	2130	2273	2555	2564	2520	1750	2067	587	1161	502	886	801	713	657	1011	448	3348	782	116	599	1044	524	996	924
BRD9	40	17	41	136	137	157	215	229	165	153	155	170	147	77	443	351	190	71	167	19	121	451	394	187	304	390	177	210	607	428	136	125	182	171	213	75	201	0	618	282	578	70	4	549	686	454	3	239	241
BRDT	3974.27	4670.02	3905.91	2118.8	2350.63	2985.12	3466.29	4020.66	2609.1	3756.66	1708.96	2413.43	4935.84	2477.05	2318.07	1465	6732.49	3947.84	3555.07	3268.4	2075.91	3120.65	1587.43	2813.33	20748.2	29228.8	17967.9	23855.1	10283.5	13024.8	8912.86	26971.4	2780.77	7398.23	4930.7	3684.45	43428	30714.3	25040.2	39222.4	30739.4	32688.7	23143.8	24989.9	20000.3	5997.95	692.71	15158.1	8294.74
BRDTP1	0	0	0	0	0	0	0	0	0	0	0	0	0	0	0	0	0	0	0	0	0	0	0	0	0	0	0	0	0	0	0	0	0	0	0	0	0	0	0	0	0	0	0	0	0	0	0	0	0
BRE	54	81	51	82.99	65	99	102.97	49.91	76	55	90	56.91	0	0	2	0	0	0	165	356	74	16	13	245	0	0	0	34	0	0	0	5	0	0	10	0	87	1	0	0	0	8	0	0	9	17	0	60	21
BRE-AS1	0	0	0	1.05	0	0	1.07	4.18	0	0	0	5.37	0	0	0	0	0	0	0	5.15	0	0	0	0	0	0	0	0	0	0	0	0	0	0	0	1.01	0	0	0	0	0	0	0	0	2	0	165.99	0	2
BREA2	19.18	20.67	31.09	26.96	24.57	47.44	39.7	35.94	29.04	55.66	56.72	47.38	24.89	14.33	4.59	14.43	54.03	90.74	17.39	19.34	49.69	4.77	39.91	22.8	27.11	18.62	6.95	11.09	16.5	22.82	6.74	14.92	56.2	27.02	15.43	39.94	52.82	19.6	9.74	22.94	39.73	56.34	22.65	65.99	20.72	3.45	6.49	10.48	3.43
BRF1	2	3	3	6	3	0	13	13	10	6	12	9	0	0	1	0	82	0	18	0	0	0	0	0	58	25	12	117	139	142	71	39	0	114	0	135	43	18	153	91	175	1	8	111	0	0	2	1	16
BRF2	67.94	12	22	187.94	116.97	165.98	226.97	251.98	157.91	205.91	113	181.92	347	719.99	322.99	292	433.99	54	94	1	653.96	95	193	743.99	695	383	390.98	732	1452	1129.95	855.99	726	259	182	13	0	419.99	768.98	241	686.99	620	29	666.97	130	198	474.97	312.99	696.98	562.99
BRI3	2416	1969	1330	1680	1417	1782	616	689	741	1079	1516	2147	515	430	130	397	957	585	513	376	494	583	337	968	19	58	60	0	1	0	4	7	115	440	243	130	145	32.02	332	215	85	9	95	73	169	1	1	96	45
BRI3BP	1220.68	912.76	815.85	336.26	282.04	470.7	321.25	477.98	329.65	351.43	380.7	477.88	233.29	13.8	187.81	135.15	118.28	173.18	293	104.97	393.87	241.26	440.36	569.86	81.54	29.63	0	113.53	36.6	0	26.71	3.32	474.37	216.54	28.14	136.97	48.89	90.23	0	230.37	133	215.62	23	173.22	11.16	60.65	0	141.93	57.46
BRICD5	0	0	0	1.1	0	3.38	0	2.23	2.09	0	1.17	0	36.26	0	0	0	0	2.57	0	0	1.03	0	0	0	0	0	0	1.03	1.04	0	1.07	0	0	0	0	0	0	0	1	0	3.55	0	0	4	0	0	0	1.02	0
BRINP1	1120	1725	1779	1002	990	1478	1010	1173	1160	1501	1193	1811	3436	3340	1744	1411	2054	1164	1317	1815	2805	3068	1357	2440	61	6	74	306	8	247	66	59	91	851	359	684	0	0	57	653	278	2259	293	0	0	0	14	0	0
BRINP2	0	2	0	2	0	0	2	0	0	0	0	0	88	0	0	0	0	0	0	0	0	0	0	0	0	5	0	0	0	0	0	0	0	0	0	0	0	0	0	0	0	0	0	0	0	0	0	0	0
BRINP3	0	0	0	49	0	0	0	0	0	0	0	0	0	0	0	0	0	0	0	0	0	0	0	0	0	0	0	0	0	0	0	0	0	0	22	0	0	0	0	0	1	0	0	0	0	0	0	0	0
BRIP1	429.49	452.68	481.24	596.82	556.98	670.6	844.83	875.64	697.27	826.46	727.88	872.91	1452.44	1895.32	689.02	592.41	1074.62	1201.29	661.1	599.35	743.27	812.55	679.68	834.37	223.75	388.67	151.91	179.5	111.35	197.92	293.81	184.73	536.13	1010.6	318.25	355.81	1042.93	576.75	1116.39	477.05	445.74	509.18	560.68	662.49	216.77	167.49	429.8	281.57	169.21
BRIX1	4486	2043	1726	2701	3073	1849	5281	5577	3305	3674	2964	3940	8588	5084	4464	4210	4179	3904	3998	4737	5533	5960	3609	6622	7124	2707	5477	9286	8945	10379	8479	13812	585	343	492	540	6911	9932	6933	13195	9851	15344	8097	16932	4798	3797	450	4599	3548
BRK1	1546	1297	878	707	626	518	1015	843	877	1141	978	1115	1815	905	1264	352	519	856	682	1643	1579	722	1059	1121	44	203	293	247	213	191	85	522	223	388	388	342	564	43	103	283	139	80	128	105	1293	912	14	3652	3374
BRMS1	30	29	8	84	120	115	136	114	58	158	97	82	222	485	89	0	467	155	138	462	377	76	216	513	1343	639	1092	653	822	1273	264	1551	314	256	33	281	2463	1833	1629	1550	1059	1395	546	1694	2764	1052	592	864	1261
BRMS1L	40	27	19	14	12	7	15	20	1	16	8	19	0	0	0	0	105	1	17	256	0	64	0	0	415	207	440	1163	1018	365	375	564	375	560	224	170	1358	3020	996	2041	1001	1414	1288	1422	1044	603	26	781	670
BROX	38.3	46.78	48.81	96.91	94.23	140.21	108.68	112.88	79.05	93	93.27	174.33	11.96	437.2	21.81	430.71	14.88	6.7	28.55	0	5.5	376.89	235.17	4.95	605.03	1107.69	1079.89	1794.58	546.24	837.38	683.01	1011.57	695.57	237.52	563.08	101.31	1614.28	394.14	1245.08	2528.43	2028.46	3327.3	1436.09	1645.12	3823.02	898.05	11.5	1782.8	1333.82
BRPF1	13330	9746	6878	3623	3189	3664	4712	4528	4416	4789	4164	5168	4919	9302	4850	5325	3192	3874	3632	5649	5929	6332	4139	6793	625	1990	605	2117	850	1158	264	861	814	2267	948	738	1489	1033	1329	2966	1918	7981	2285	1039	268	322	19	558	600
BRPF3	217	209	147	302	299	591	590	670	494	770	513	571	918	438	177	229	106	37	199	666	518	583	679	371	216	474	147	470	61	558	41	1	580	13	0	4	227	161	56	389	243	8	618	458	159	254	1	524	506
BRS3	0	0	0	0	0	0	0	0	0	0	0	0	0	0	0	0	0	0	0	0	0	0	0	0	0	0	0	0	0	0	0	0	0	0	0	0	0	34	0	0	0	0	0	0	0	0	0	0	0
BRSK1	14	5	5	18	5	6	39	28	36	30	31	32	7	40	77	6	17	58	50	77	16	32	49	87	0	0	0	0	0	0	0	32	2	2	9	9	2	104	0	1	0	0	0	3	1	0	0	0	41
BRSK2	15	5	0	28	12	2	13	19	14	26	14	12	2	0	11	0	62	89	0	111	0	0	6	65	0	7	18	0	0	0	0	0	0	1	5	0	32	0	0	27	0	0	0	0	35	0	0	0	0
BRWD1	9229	9525	7106	4921	3512	4243	5765	9312	10513	9105	7081	9484	12360	8791	4722	10026	1339	2165	1783	2230	2569	4089	1605	3042	1441	2865	1760	1699	898	1276	1388	1542	5221	8349	4466	4065	3683	4421	948	5629	4727	3839	1994	3181	1957	1506	4574	2802	1026
BRWD1-AS1	0	0	0	0	0	0	0	0	0	0	0	0	0	0	0	0	0	0	0	0	0	0	5	0	0	0	0	0	0	0	0	0	0	0	0	0	0	0	0	0	0	44	0	0	0	0	0	0	0
BRWD1-IT2	0	0	3	28	10	13	23	7	10	21	1	33	0	3	1	0	184	7	0	191	113	71	64	175	0	0	0	0	0	0	0	0	2	0	0	107	44	0	0	17	106	2	0	0	0	0	0	0	0
BRWD3	413	588	356	559	283	648	493	436	710	779	480	551	1046	279	175	776	661	628	1069	619	601	458	493	656	1756.03	1310.01	1446	2373	988	1183	2196	2118.08	323	986	414	514	1472	90	667	789	463	1381.03	797	288	1466	1898	747	3222.02	1980
BSCL2	2996	2649.73	2642	1447.95	1503	1651	1445	1563	2545	2587	2278	2500	2610.69	2591.95	2799	2160	3462.28	4747	3954.74	3954	3485.18	2875.49	3158.97	3133.21	496	607.36	274.99	730.84	834.68	543.73	297	904.52	933.01	437.8	351.79	357	1703.9	3721.2	742	330.02	2068	2005	674.22	1806.99	571.75	6.58	0	629	432
BSDC1	1471	790	580.95	928	902	1216	947	1147	946	820	1006	1203	1572	425	1128	837	2649	2841	2279	1728	2996	2518	2250	3649	683.11	312	354	630	498	846.39	268	350	160	290	245	254	237	251	1150	461.02	798.67	1127	291.01	685.06	699	264	2.9	751.58	405.07
BSG	310	507	502	771	906	1189	958	1009	829	1157	910	1182	1952	2411	1118	2717	4149	2795	2615	2953	2509	3540	2080	2923	2551	1587	744	2517	1741	2559	1579	2194	576	542	354	806	3916	2678	3181	4326	3426	4394	3321	5211	2686	1384	17	2170	1728
BSN	5	17	9	52	36	84	55	53	72	147	56	83	14	107	2	0	29	0	8	239	78	1	65	58	6	0	0	0	0	0	1	0	363	0	3	2	0	0	4	66	0	0	0	0	0	0	0	0	139
BSN-AS2	18.59	18.04	7.98	16.38	11.03	14.12	31.81	27.33	31.29	37.75	19.46	34.67	17.91	14.96	8.93	1	15.76	10.25	10.49	8.34	13.07	17.63	13.36	9.39	5.15	5.06	7.54	1.04	0	2.04	1	1	33.01	23.62	10.25	10.68	12.22	17.04	6.23	13.63	7.03	5.11	5.91	20.45	17.15	1.22	2.85	4.01	2
BSND	0	0	0	0	0	0	0	0	0	0	0	0	0	0	0	0	0	0	0	0	0	0	0	0	0	0	0	0	0	0	0	0	0	0	0	0	0	0	0	0	0	0	0	0	0	0	0	0	0
BSPH1	0	0	0	0	0	0	0	0	0	0	0	0	0	0	0	0	0	0	0	0	0	0	0	0	0	0	0	0	0	0	0	0	0	0	0	0	0	0	0	0	0	0	0	0	45	0	0	0	0
BSPRY	24	18	8	12	17	32	19	15	2	11	20	28	0	0	0	0	0	0	0	0	143	0	0	0	0	0	0	0	0	0	1	0	0	0	0	0	34	0	0	0	0	21	0	0	143	132	0	47	247
BST1	0	0	0	0	0	0	0	0	0	0	0	0	0	0	0	0	0	0	0	0	0	0	0	0	0	61	0	0	0	0	0	38	0	0	0	0	1	69	12	0	0	4	2	0	0	0	0	1	0
BST2	0	0	0	0	0	0	0	0	0	0	0	0	0	0	0	0	0	0	0	0	0	0	0	0	0	0	0	0	0	0	0	0	0	0	0	0	0	0	0	0	0	0	2	0	0	1	0	5	0
BSX	0	0	1	0	0	0	0	0	0	0	0	0	0	0	0	0	0	0	0	0	0	0	0	0	0	0	0	0	0	0	0	0	0	19	0	0	0	0	0	0	0	0	0	0	0	0	0	0	0
BTAF1	47	132	90	108	46	72	45	29	50	59	51	45	0	0	0	0	0	0	0	0	1	22	0	30	3405	2365	1301	2035	729	983	920	1372	1070	1115	305	759	1505	2952	2668	3239	3474	1628	3003	2577	0	227	97	1218	767
BTBD1	0	0	0	1	1	0	0	0	0	0	1	9	0	0	1	0	0	188	0	0	0	0	0	0	338	51	20	241	14	7	93	5	0	51	4	120	10	89	1	218	56	614	0	0	0	38	0	92	223
BTBD10	5524	6213	5886	4320	3836	5668	7637	8977	7801	7249	7232	7485	7565	10598	8954	5470	10170	9990	6302	11876	7568	9119	5002	7621	1521	1295	492	1082	985	1787	546	731	3062	3501	1721	1614	1061	895	1615	3822	1476	1422	487	3016	252	462	385	407	565
BTBD11	162	183	168	206	215	224	392	443	344	479	278	380	173	373	252	212	750	602	430	483	795	1027	553	1000	0	1	0	0	0	0	0	5	55	84	175	160	0	0	0	130	2	825	63	385	0	0	308	0	0
BTBD16	0	0	0	0	0	0	0	0	0	0	0	1	0	0	0	0	0	0	10	0	0	0	0	0	0	0	0	0	0	0	0	0	0	0	0	0	0	0	0	0	0	0	0	0	0	0	0	0	0
BTBD17	0	0	0	0	0	0	0	0	0	0	0	0	0	0	0	0	0	0	0	0	0	0	0	0	0	0	0	0	0	0	0	0	0	0	0	0	0	0	0	0	0	0	0	0	0	0	0	0	0
BTBD18	0	10	3	20	14	18	24	39	7	9	7	6	189	0	1	0	8	6	1	269	3	1	45	11	42	0	48	0	0	4	0	49	0	0	45	2	279	228	0	0	0	1	1	2	0	14	0	8	15
BTBD19	0	0	1	0	0	0	0	2	0	0	1	1	0	0	0	0	0	0	0	0	0	0	0	0	0	0	0	0	0	0	0	0	0	0	1	0	0	0	0	0	0	0	0	0	0	0	0	0	0
BTBD2	293	304	232	152	154	295	216	208	198	213	310	245	1114	438	170	583	1030	781	536	417	740	289	911	824	43	14	17	0	9	154	0	0	301	285	163	78	275	218	670	135	357	14	69	18	0	2	0	12	26
BTBD3	101	127	83	232	211	400	147	114	196	173	199	301	497	1	4	993	94	482	345	1290	229	253	407	486	158	38	109	828	334	268	101	161	25	658	140	45	667	12	437	823	1084	226	31	277	901	172	4	296	233
BTBD6	90	50	62	132	78	99	119	47	121	120	102	175	0	0	249	0	22	56	142	26	351	129	240	204	0	4	87	65	278	197	181	16	38	445	159	487	558	189	220	159	432	9	208	428	63	219	1	425	629
BTBD7	1884	1435	1175	893	398	791	545	538	511	584	588	516	161	278	8	0	768	985	536	693	345	615	410	1221	311	479	306	369	696	242	279	931	261	0	28	187	3315	1822	2034	1700	2142	2740	72	2438	489	946	929	297	312
BTBD8	69	120	90	67	59	65	47	46	72	68	48	40	0	1	0	119	0	0	70	0	53	45	0	0	0	0	0	0	0	0	0	0	94	5	36	0	0	0	0	0	0	158	0	0	217	1	1	125	0
BTBD9	279	177	266	323	183	299	202	252	279	350	300	395	163	0	122	179	66	70	247	631	701	651	282	691	0	29	21	0	0	0	0	2	0	5	71	49	3	0	2	0	183	2	0	0	0	12	21	26	0
BTC	0	0	0	0	0	0	0	0	0	0	0	0	0	0	0	0	0	0	0	0	0	0	0	0	0	0	0	0	0	0	0	0	5	0	0	0	0	0	0	0	0	0	0	0	0	0	0	0	0
BTD	107	75.51	108	75	52	111.47	37.55	81.2	72	35	58.68	86.87	10	0	1.02	0	291.56	284	4.01	1	123	218.56	188.34	103.25	4	27	44	91	3	108	1	3	0	0	0	6	75	4	132	144	157	293	76	1	61	1	0	52	0
BTF3	14695	11323	10310	6780	6402	7717	15499	14841	11805	12748	17390	24205	24848	22167	13404	16429	30369	28599	23660	28279	23376	22690	18640	27511	6501	7860	7333	9495	7173	10054	7217	7823	15830	13789	10250	12143	30379	32584	18718	31132	22986	30792	19323	18351	18229	6648	8619	11358	12401
BTF3L4	348	88	82	510	477	767	722	666.01	382	798	623	1107.91	3102	2100	2137	1469	2012	990	1469	2410	2383	2706	1582.27	2361	1403	829	256	1323	706	1613	410	1334	2007	1734	833	1273	1181	378	1028	1975	968.05	582	933	1002	1125	969	5	1332	1335
BTF3P11	0	0	0	0	0	0	0	0	0	0	0	0	0	0	0	0	0	0	0	0	0	1	0	0	0	0	0	0	0	0	0	0	0	0	0	5	0	0	0	0	0	0	0	0	0	0	0	0	0
BTG1	2203	1896	1172	882	449	785	682	806	438	649	449	518	565	1	705	317	237	461	464	307	344	302	318	275	4185	2784	5268	3246	1978	3851	5255	4781	3481	5308	1821	1737	14695	14226	6755	23036	13334	11437	10065	9631	733	737	659	742	759
BTG2	0	0	0	0	0	0	1	0	2	0	0	0	0	0	0	0	65	0	120	0	3	0	0	0	0	0	0	0	0	0	0	0	0	242	133	0	0	0	0	0	0	0	0	0	0	0	0	0	0
BTG3	5	1	7	1	2	6	1	0	0	15	3	0	0	0	1	0	183	1	0	0	0	0	1	0	349	275	1029	1502	505	448	1062.99	437	4	303	163	59	2321	1973	2525	7769	3006	4796	1943	6827	2891	764	7	384	382
BTG4	31595	35757	26499	25900	23247	25021	41324	36620	27349	28346	38949	44620	14608	11281	6274	7927	8127	12354	6187	10971	13261	15530	7859	12690	0	72	37	8	1	0	62	49	611	906	459	720	103	373	275	482	428	121	366	73	0	0	0	27	0
BTK	7	0	0	0	2	0	0	0	1	0	0	0	0	0	0	0	159	7	4	0	0	0	0	0	245	104	98	426	160	269	19	101	234	97	55	39	66	365	3	269	35	0	249	542	89	27	2	2	0
BTLA	0	0	0	0	0	0	0	0	0	0	0	0	0	0	0	0	0	0	58	2	0	0	0	0	24	273	237	584	369	235	443	482	0	0	43	5	425	604	282	514	999	1372	231	906	717	315	1	263	757
BTN1A1	0	0	0	0	0	0	0	0	0	0	0	0	0	0	0	0	0	0	0	0	0	0	0	0	296	118	177	496	671	1233	846	435	0	0	0	0	114	106	1083	10	483	30	19	669	1233	1899	6	1395	2505
BTN2A1	0	0	0	0	0	0	0	0	0	0	0	0	0	0	0	0	1	0	0	0	0	0	0	0	22	0	0	1	1	0	0	178	0	0	0	2	0	0	0	0	0	0	1	0	458	41	0	185	22
BTN2A2	0	0	0	0	0	0	0	0	0	0	0	0	0	0	0	0	0	0	0	0	0	0	0	0	0	0	0	0	0	0	0	0	0	0	0	0	0	0	0	0	0	0	0	0	0	0	49	0	0
BTN2A3P	0	0	0	0	0	1	0	0	0	0	0	0	0	0	0	0	0	0	0	0	0	0	0	0	1	0	0	0	0	0	0	2	0	0	0	0	0	0	0	0	0	0	0	0	2	0	0	0	0
BTN3A1	1	2	1.08	0	0	1.01	0	0	0	2	0	0	1	1	3.07	1.12	0	0	1	0	1.03	0	0	13.01	0	0	0	1	0	0	0	0	2	0	0	0	2.01	0	1	1.02	2	2	0	7	0	0	0	0	0
BTN3A2	9.06	18.42	5.91	12.25	7.07	7.66	24.67	20.47	21.13	12.13	10.85	10.5	13.36	2.09	1.34	0	9.16	94.06	4.73	9.17	39.25	12.7	3.05	10.57	14.13	3.6	8.27	3.15	16.02	6.39	2.07	12.03	12.22	16.74	10.39	10.62	78.6	38.08	55.1	40.33	51.83	63.29	48.36	61.35	20.89	2.01	6.11	8.83	8.36
BTN3A3	0	0	0	0	0	0	0	0	0	0	0	0	0	0	0	0	0	105.85	0	0	0	0	0	0	0	0	6	0	0	0	0	0	0	0	0	0	0	0	0	0	0	0	0	0	0	0	0	0	0
BTNL10	0	0	0	3	0	0	0	0	0	0	0	0	0	0	0	0	0	0	0	0	24	0	0	0	0	0	0	0	0	0	0	0	0	0	0	0	0	0	0	0	0	0	0	0	0	0	0	0	0
BTNL2	0	0	0	0	0	0	0	0	0	0	0	0	0	0	0	0	0	0	0	0	0	0	0	0	0	0	0	0	0	0	0	0	0	0	1	3	0	0	0	0	0	0	0	0	0	0	0	0	0
BTNL3	31	40	20	22	0	0	26	32	37	44	19	38	0	0	0	57	124	41	79	1	64	86	75	92	0	0	0	0	0	3	0	30	0	58	0	0	0	0	0	0	0	145	0	0	0	0	32	0	0
BTNL8	0	1	0	0	1	0	0	0	0	0	0	0	0	0	0	0	0	0	0	0	8	0	0	0	1	0	2	0	46	0	0	0	0	0	4	0	23	25	0	0	0	0	1	0	0	0	0	0	0
BTNL9	151	133	103	37	23	55	21	48	4	17	39	42	0	0	0	171	153	24	18	1	120	8	0	20	33	2	18	0	0	8	0	0	147	333	72.44	208	2	0	155	33	0	54	80	0	317	1	1	39	65
BTRC	2442	2062	2327	3173	3279	4431	5324	5130	5539	4913.22	4537	5931	7693	7008	5014	4401	4425	7164	6558	9879	8215	6197	7984	10986	4391	3099	2430	3238	2037	3720	3759	4591	2024	1519	1120	1047	4127	4568	6166	4816	4135	6187	4634	4698	46	1397	34	3703	815
BUB1	2247	1960	1518	3339	3336	3496	5209	4782	3183	3627	3804	4601	12958	11032	6106	7277	6357	7414	7126	8029	6039	6565	5574	7635	1626	1172	1362	2249	3207	1742	1677	1677	2279	4270	994	1052	1023	2743	2212	3238	2350	1001	2841	2336	1658	1028	5	829	2249
BUB1B	10769.2	9269.33	6621.88	5937.66	6737.52	9974	13523.6	13517.5	13937.9	12516.5	9447.6	10691.2	10063	11805	8025	5485	8953.13	7863.66	5961.86	10659.2	9032.82	9946.43	6498.99	10798.1	419.91	466	437	363.99	202	1105	638.91	717	1450	807	606.7	726.02	489	436	487	1085	470	201	623.21	157	729.93	126.9	670	183	338
BUB3	4425	4992	3719	3622	2741	2196	3752	4495	2893	3796	2701	3746	7958	5731	5143	6306	4520	3890	3950	3486	5312	5391	3077	4300	6135	5719	3410	8093	8812	9280	7850	6712	2021	3181	1597	1732	4749	4466	5245	7242	10046	8152	3967	14708	7	2830	635	4721	2907
BUD13	1686	2900	2651	1223	1028	1513	2155	1644	1320	1368	1482	1921	4678	4314	1697	2293	2444	3285	1624	3178	2781	2295	2475	4269	163	347	28	293	122	17	55	395	428	301	706	1061	201	561	395	643	331	9	36	667	32	52	113	135	67
BUD31	296.55	192.01	122.33	175.62	204.92	171.9	378.65	415.2	231.77	270.21	243.04	329.61	261.37	327.77	258.16	147.43	499.21	135.12	481.83	389.97	502.03	416.03	466.92	576.32	4185.14	2318.21	2276.02	3806.92	2334.47	4151.44	2906.94	3610.63	832.36	1682.94	501.43	1009.57	5375.84	7450.39	6585.15	5784.86	10022.6	8650.45	4257.73	8110.64	3546.87	1748.08	475.64	3977.79	2524.97
BVES	468.35	717.66	590.92	408.11	243.87	412.53	462.35	574.45	463.84	432.72	389.16	517	586.81	870.51	522.05	41.76	84.06	528.33	618.11	1131.32	1229.73	1060.38	967.06	886.41	28.93	55.66	165.04	158.38	91.26	12.86	19.15	61.95	417.15	125.49	121.18	76.82	272.88	104.31	20.43	122.25	462.74	61.36	25.53	36.5	17.85	1.45	55.17	71.8	11.75
BVES-AS1	2	3	0	2	1	0	5	0	3	0	1	4	0	0	1	0	0	0	0	69	0	0	0	0	0	0	0	0	0	0	0	0	0	0	0	0	0	0	0	0	0	0	0	0	0	0	0	0	2
BYSL	132	164	104	459	422	494	792	791	453	686	535	541	2455	3901	1565	1765	1448	3086	2140	2636	2943	2707	2621	3307	3211	2173	1585	3761	4454	5053	1991	2809	988	1125	341	508	2703	3286	2860	5729	4514	4488	3542	2487	2194	2840	373	3329	3266
BZRAP1	0	0	0	0	0	0	0	0	0	0	0	2	1	64	13	0	0	0	0	0	0	2	0	0	0	0	0	0	0	0	0	0	27	0	0	0	0	0	0	0	0	0	0	0	0	0	0	4	0
BZRAP1-AS1	0	0	0	0	0	0	1.02	2.05	0	0	1.01	0	0	0	0	0	0	0	0	0	0	0	1	0	10.23	0	0	1.02	5.1	45.88	44.02	0	0	1	0	5	0	32.23	243.12	98.81	138.04	0	0	0	0	1.02	0	2.12	1.02
BZW1	937	1262	771	1210	1198	1279	1175	1419	1359	1158	1695	1995	1909	4832	1165	1513	2110	2653	1610	1915	1208.93	1441	1484	1904	53138	37481.9	29071	51240	34432	49327	36270	50290	12010	11135	7315	8057	48829.9	42271	48937	77473.9	54712	65030	43799	60481	14197	8958	1087	9614	15152
BZW2	821	732	898	393	303	430	203	322	282	294	388	472	1486	1094	255	1	1232	972	1619	1773	826	998	715	1365	3663	6116	2716	6254	7119	7071	5094	7459	1340	1882	1440	498	4973	4619	7659	18829	9850	10083	8315	9825	4675	2826	623	2540	3165
C10orf10	0	0	0	0	0	0	0	0	0	0	0	0	0	25	0	0	7	0	207	0	6	20	37	0	0	0	0	0	0	0	0	0	0	0	0	0	0	0	0	30	0	0	0	0	0	0	0	0	0
C10orf105	0	0	0	0	0	0	0	0	4	0	0	0	0	0	0	0	76	0	0	0	0	0	0	0	0	0	0	0	0	0	0	0	0	0	0	0	0	0	0	0	0	0	0	0	0	0	0	0	0
C10orf107	0	0	0	0	0	0	0	0	0	0	0	0	0	0	0	0	0	0	0	0	0	0	0	0	0	0	0	0	0	0	0	0	0	0	0	0	0	0	0	0	0	0	0	0	0	0	0	0	0
C10orf11	46	40	31	52	18	39	51	54	21	91	32	85	34	65	1	15	12	136	56	45	157	159	41	60	0	3	0	0	4	51	0	2	6	15	4	75	9	0	15	13	17	14	14	0	0	0	11	0	0
C10orf111	7.39	5.37	7.98	7.06	8	12.03	7.16	29.7	28.19	10.11	4.79	1.01	5.95	0	0	2.96	0	0	4.04	7.24	0	0	0	1.01	2.47	32.23	0	0	0	1	2.14	0	97.53	42.18	58.5	136.07	2.02	3.84	115.25	147.58	175.33	19.41	10.33	0	2.95	6.08	33.19	1.03	4.42
C10orf113	0	0	0	0	0	0	0	0	0	0	0	0	0	0	0	0	0	0	0	0	0	0	0	0	0	0	0	0	0	0	0	0	0	0	0	0	0	0	0	0	0	0	0	0	0	0	0	0	0
C10orf12	1164	1232	770	861	503	1300	622	975	869	1142	1152	1505	3544	1822	1639	1613	1446	1240	1019	623	1824	1994	1047	1772	409	754	382	1422	1041	1130	479	1673	70	47	427	203	1473	433	1589	1188	1652	1234	830	1196	0	498	80	439	174
C10orf120	72	59	54	91	98	51	107	140	119	156	108	128	193	87	152	17	101	93	97	125	112	139	92	215	13	14	8	1	0	0	14	23	15	27	112	45	1	52	34	68	26	37	19	33	0	0	0	0	14
C10orf126	0	1	0	2	0	0	3	2	2	1.18	0	3	0	0	0	0	2	0	1	0	1	1.28	0	47	1	1	6	1	1	0	0	0	5	0	6	5	1	0	0	1	0	14	0	0	1	0	5	0.99	1
C10orf128	0	0	0	0	0	0	0	0	0	0	0	0	0	0	0	0	0	0	0	0	0	0	0	0	0	0	0	0	0	0	0	0	0	0	0	0	0	0	0	0	0	0	0	0	0	0	0	0	0
C10orf131	0	13	2	1	2	4	3	6	1	9	5	0	0	0	0	0	0	0	4	0	0	0	0	0	0	0	0	0	0	0	0	0	0	0	0	0	1	24	0	75	0	0	0	0	0	6	0	22	45
C10orf142	0	0	0	0	0	0	0	0	0	0	0	0	0	0	0	0	0	1	42	0	0	1	0	0	0	0	0	0	0	0	0	0	0	15	0	0	0	0	0	0	0	0	0	0	0	0	0	0	0
C10orf2	25	23	53	94	131	160	120	105	173	230	135	128	752	915	698	252	358	664	202	228	268	240	363	374	4107	1719	971	2930	1864	3860	1518	2799	261	23	89	258	2001	2437	3297	2746	3385	5071	2748	5561	5	952	5	1084	711
C10orf25	10	16	7	49	15	18	48	24	28	40	20	42	0	0	0	0	0	0.01	87	0	4	79	51	78	0	0	0	0	0	0	0	0	0	6	68.6	51	214	2	141	266	0	0	2	572	65	2.08	1	11	1
C10orf32	126.19	110.24	53.47	122.35	87.96	85.4	159.61	143.49	131.15	141.61	164.49	163.37	95.69	86.44	82.35	550.29	66.35	63.91	102.55	60	86.08	121	57.25	104.13	181.65	75.76	131.28	103.48	179.36	74.29	104.05	56.89	215.52	224.21	158.93	172.01	661.13	472.26	302.25	326.03	407.75	323.5	265.73	346.72	78.26	34.89	105.95	248.69	83.95
C10orf32-ASMT	0	1.63	9.43	0	0	7.12	0	0	0	0	10.04	0	18.94	0	0	0	0	0	0	0	0	4.53	0	3.07	32.59	0	21.99	0	52.49	0	13.49	3.85	0	182.26	9.13	0	15.81	13.39	0	0	0	0	10.52	2.41	0	0	0	78.03	47.54
C10orf35	217	270	200	143	157	174	236	229	170	165	85	150	376	200	5	55	316	107	141	330	253	215	328	93	0	46	0	0	0	0	0	0	0	10	0	0	170	0	0	0	183	2	9	0	9	85	2	24	0
C10orf53	0	0	0	0	0	0	1	0	0	6	0	0	0	0	0	0	0	0	0	0	0	0	0	0	0	0	0	0	0	0	0	0	0	0	0	0	0	0	0	0	0	0	0	0	0	0	0	0	0
C10orf54	0	0	1	0	0	0	0	0	0	0	4	0	0	0	0	0	0	0	0	0	0	0	35	0	0	0	0	0	0	0	0	0	0	0	0	69	0	0	0	0	0	0	0	0	0	0	0	0	0
C10orf55	0	0	0	0	0	0	0	0	0	0	0	0	0	0	0	0	0	0	0	0	0	0	0	0	0	0	0	0	0	0	0	0	0	0	0	0	0	0	0	0	0	0	0	0	0	0	0	38	0
C10orf62	0	0	0	0	0	0	0	0	0	0	0	0	0	0	0	0	0	0	0	0	0	0	0	0	0	0	0	0	0	0	0	0	0	0	0	0	0	0	0	0	0	0	0	0	0	0	0	0	0
C10orf67	0	0	0	0	0	0	0	0	0	0	0	0	0	0	0	0	0	0	0	0	0	0	0	0	0	0	0	0	0	0	0	0	0	0	21	0	0	0	0	0	0	0	0	0	0	0	75	0	0
C10orf71	0	0	0	0	0	0	0	8	0	0	0	0	0	0	0	5	0	0	0	0	0	0	0	0	0	0	0	0	0	0	0	0	0	0	0	0	0	0	0	0	0	0	0	0	0	0	0	0	0
C10orf71-AS1	0	0	0	0	0	0	0	0	0	0	0	0	0	0	0	0	0	0	0	0	0	0	0	0	0	0	0	0	0	0	0	0	0	0	0	0	0	0	0	0	0	0	0	0	0	0	0	0	0
C10orf76	172.02	147	148	105.01	97	109	118	92.01	87	101.11	143.01	129	6	0	3	58	107.01	124	3	29	292.98	105.09	47	235	535	261.23	86	540	190	367	173	83	8	43	57	60.98	1241.86	434.01	954	761	1215	1100	204.01	1183.53	2	229	14	567	164
C10orf82	709	630	598	486	448	685	630	620	791	980	898	957	1521	938	420	529	1185	2041	1706	2859	1980	1237	1785	2253	132	201	130	91	309	132	235	296	1466	803	667	643	549	489	77	408	678	373	351	407	211	10	0	3	29
C10orf88	10	21	27	125	98	94	93	95	98	43	75	75	533	0	2	0	167	122	264	316	134	311	100	105	249	306	119	335	200	25	72	222	7	2	2	25	229	44	587	200	850	1801	412	183	1	210	32	518	164
C10orf90	99	95	150	64	26	44	70	151	104	97	84	106	0	0	0	260	0	0	95	3	99	469	91	305	0	0	0	0	0	0	0	2	0	0	18	1	0	0	0	224	0	1	0	0	0	0	0	0	0
C10orf91	0	0	0	2	2	0	0	1	12	8	1	4	0	0	0	0	0	0	0	15	0	0	0	0	0	0	0	0	0	0	0	0	0	0	0	3	135	1	0	0	0	0	0	1	0	0	0	0	0
C10orf95	575.04	487.06	399.98	286.49	242.35	298.29	383	336.03	273.62	314.51	293.22	466.56	136.07	82.66	46.08	113.75	151.5	149.11	272.2	319.24	366.22	300.93	222.39	294.63	0	60	8.68	0	0	0	0	7	0	84.45	37.88	9.76	34.32	9.72	0	26	26.12	1	0	1	0	4.22	5.24	45.22	7.45
C10orf99	0	0	0	0	0	0	0	0	0	0	0	0	0	0	0	0	0	0	0	73	0	0	0	0	0	0	0	0	0	0	0	0	0	4	0	0	0	0	0	0	0	0	0	0	0	0	0	0	0
C11orf1	56	36.44	16	5	40.18	44.82	8	16	3.59	21.69	16	21	0	0	0	0	6	88	0	209	0	0	0	0	0	41	0	35	3	0	43	0	0	0	0	0	0	0	0	0	0	0	24	0	0	95	0	25	46
C11orf16	88	66	55	42	193	115	269	292	183	205	77	136	273	1295	126	168	365	54	243	709	127	226	257	138	0	0	178	0	38	6	44	24	0	173	222	6	359	48	105	112	40	0	1	158	10	0	0	0	7
C11orf21	0	0	0	1	0	0	0	5	0	0	0	0	0	0	0	0	0	0	0	0	0	0	0	0	0	0	0	0	0	0	0	0	0	0	0	0	0	0	0	0	0	0	0	0	0	0	0	0	0
C11orf24	166	99	59	565	544	729	654	819	584	739	590	803	529	862	334	311	188	478	552	613	1271	1520	613	1068	53	40	232	150	801	195	61	17	663	88	74	231	210	106	835	198	26	61	151	106	303	254	3	281	132
C11orf30	2544	2009	1330	1194	702	1649	1619	1490	934	1439	876	1328	2359	1988	1375	720	1793	1524	1864	2986	2675	3228	1737	2693	304	442	42	263	250	247	23	330	325	223	116	423	533	743	0	535	789	646	524	989	15	173	541	174	517
C11orf31	6567	5151.22	4537	889	771	826	1052.1	973.53	1068	1208	1463	1592	3214	2683	1273	2398	3742	3822.09	3504	4176	2947	2655	2819	3353	1568	1229	1314	2030	917	1489	1321.02	1919	2065	2644	721	2516.01	4778	4393.45	5791	6593	6884	6819.08	4793	4242.01	1950	1456	1536	1306	1783
C11orf39	0	0	0	0	0	3	0	0	0	0	0	0	0	0	0	0	0	0	0	0	0	0	0	0	0	0	0	0	0	0	0	0	0	0	0	0	0	0	0	0	0	0	0	0	0	0	0	0	0
C11orf40	289	226	294	907	357	857	733	817	731	915	613	797	1206	1063	526	1052	262	490	268	607	714	768	468	708	13	28	5	25	6	10	12	33	117	202	94	130	117	45	67	89	68	1	18	0	3	25	16	2	0
C11orf42	0	0	5	4	0	2	5	10	3	14	0	5	0	0	0	0	0	0	0	0	0	0	0	0	0	0	0	0	0	0	0	0	0	0	0	0	0	0	0	0	0	0	0	0	0	0	0	0	0
C11orf44	10	3	6	0.24	2.09	0	7	2	7.67	2	0	10.06	1	0	3.53	0	0	0	1	0	1	0	0	0	1	0	0	0	0	0	0	0	1	0	0	0	0	3	1	0	3	1	0	0	0	0	0	1	2
C11orf45	8	8	3	24	0	12	12	2	6	26	5	6	5	0	0	0	1	174	0	190	0	0	0	0	22	73	3	0	0	0	64	0	0	0	0	3	0	0	0	0	0	0	0	0	321	0	0	62	24
C11orf49	4	8	20	22	10	28	41	11	29	0	13	3	0	0	0	2	0	0	3	2	18	18	0	0	0	14	0	0	1	49	170	104	6	0	0	7	0	0	0	2	7.01	1	86	55	0	0	1	166	0
C11orf52	6	2	0	0	1	12	9.31	5.31	6	15	3	1	1	0	0	0	0	165.93	0	62	0	0	0	0	0	0	1	0	0	0	0	0	0	0	23	0	0	0	124	0	0	0	0	0	0	0	0	0	0
C11orf53	32	74	48	43	23	8	15	28	45	31	16	16	0	0	0	0	0	0	0	0	0	0	0	0	0	0	0	0	0	0	0	0	0	0	40	0	0	0	0	0	0	0	0	0	0	0	0	0	0
C11orf54	75	110	35	56	14	38	63	73	41	35	31	27	0	0	0	229	0	7	137	1	196	105.3	142	18.08	130	54	109	244	175	221	2	256	0	0	0	0	112	41	0	0	1092	13	5	549	90	74	0	112	222
C11orf57	3815.51	3264.4	2661.38	2399.21	1727.31	2790.19	4046.36	4962.77	3988.79	5336.28	3289.11	4419.45	4048	4109	2417	2938	8217.39	6545.72	5010.43	6891	5379.27	6284	3783.16	6420.98	1970.38	1765	1031.2	1186	1193	3183.29	2198.2	2640.66	2038.91	2794.35	1390.76	1780	1259.46	401.37	890	1026.61	172	363.67	303.73	865.84	1869	1142	1468	1649.16	1369.97
C11orf58	3132.28	3571.97	3395.51	4677.55	4781.47	5003.93	7110.73	6739.82	4663.16	5260.75	6975.67	7735.18	10846.6	6499.9	3527.52	5126.58	6044.37	5818.23	4934.92	8143.53	7208.27	8027.73	5008.99	8966.11	1479.91	1985.07	1232.41	1359.35	1903.66	978.26	1072.29	1823.9	1658.24	2754.85	1160.32	1378	996.43	536.3	818.59	1921.73	2379.5	2057.5	1576.16	2173.33	6040.98	3193.83	964.42	3869.76	6043.67
C11orf63	150	108.99	176.12	28	185	299.05	91.93	105	44.71	55.05	34.09	55.02	4.48	0	2.07	1.85	3.32	197.49	4.01	13.2	6.32	7.18	3.44	0.12	2.02	6.91	0.46	1.23	3.18	0	0.91	0	13.74	23.48	16.96	11.78	19.46	1.95	7.3	13.54	19.86	34.15	7.9	3.45	3.59	0	2.27	5	6.61
C11orf65	41	96	64	58	34	96	74	77	88	72	92	89	127	0	0	0	43	151	73	0	50	56	12	0	0	0	1	0	66	30	0	97	150	104	2	41	82	118	0	6	0	0	0	0	0	41	66	100	4
C11orf68	4	1	7	27	14	5	17	23	33	43	14	34	0	0	0	0	8	11	22	0	35	197	1	115	38	5	48	0	0	5	331	1	6	0	0	1	23	55	260	201	41	1	0	0	963	2	3	50	1
C11orf70	12.42	9.92	24.24	38.7	52.47	7.74	37.39	69.68	40.29	26.08	22.01	17.71	333.45	15.42	257.11	302.57	8.41	7.47	13.6	16.69	13.58	40.98	12.79	6.86	9.52	10.2	15.76	5.86	4.95	12.22	1.91	8.93	25.02	32.29	34.97	16.4	35.1	23.33	15.81	21.6	123.75	9.72	5.13	38.97	5.37	4.41	15.37	6.94	1.07
C11orf71	34	32	32	118	86	96	180	90	89	163	105	120	119	0	4	183	7	0	45	108	48	264	54	106	35	36	65	54	0	7	25	67	135	212	225	546	441	419	3	191	353	581	16	0	100	265	2	273	221
C11orf72	31.24	32.47	37.4	27.3	31.25	19.28	83.83	108.54	149.13	127.1	31.85	28.74	271.36	70.84	60.85	143.9	131.16	27.29	365.8	104.86	153.71	157.25	68.36	160.2	2218.08	1357.53	1580.28	1719.7	1282.92	1606.19	1483.88	2134.52	1932.18	1509.51	1083.46	1339.8	2936.12	3344.12	3597.9	4351.28	3121.16	2566.09	2313.3	3782.03	4670.56	2303.05	412.51	6877.9	3423.92
C11orf73	338	352	384	84	56	71	104	56	40	37	102	41	0	322	5	258	6	208	283	293	61	17	97	214	17	6	0	1	0	17	0	0	165	278	2	84	135	0	262	6	380	46	10	111	7	19	82	30	93
C11orf74	2081	1986	1053	570	538	776	937	870	762	1017	969	926	1603	853	1071	308	1466	1094	853	1043	677	641	439	803	0	246	98	210	68	303	38	138	633	918	704	673	621	374	149	242	336	257	354	656	13	0	0	77	115
C11orf80	55	43	25	103	79.75	163	64	63	43	119.21	29.97	25.99	94.94	225.03	5	416.84	52.24	0	86	435.14	78.02	14.1	110.57	204	1.01	2.59	8	0	15	0	0	0	109.01	33	17.58	88.24	48.08	45	82.98	75.24	20.15	308.27	10.4	1.9	9.76	0	2.03	0	34
C11orf84	671	957	688	563	487	597	1002	1002	1001	1235	849	1066	785	818	344	649	1169	921	1014	1436	1286	1052	937	1476	26	27	8	3	2	6	5	33	412	320	133	408	13	2	62	212	73	2	71	0	3	35	0	12	49
C11orf85	413	395	362	137	61	160	44	74	20	19	51	59	0	0	252	0	112	0	228	185	1	217	156	75	107	2	191	189	332	95	148	639	372	350	127	326	1815	2007	242	1188	2447	2288	1168	237	837	272	0	1023	123
C11orf86	0	0	0	0	0	0	0	0	0	0	0	0	0	0	0	0	0	0	0	0	0	0	0	0	0	0	0	4	76	36	0	0	0	0	0	0	0	0	0	117	105	2	1	0	0	0	0	0	99
C11orf87	0	1	2	5	10	0	4	9	12	2	8	7	0	0	0	0	0	0	0	0	0	0	0	0	0	0	0	0	0	0	0	0	85	0	22	0	0	0	0	0	0	0	0	0	0	0	0	0	0
C11orf88	0	0	0	0	0	0	0	0	0	0	0	0	0	0	0	0	0	0	0	0	0	0	0	0	0	0	40	0	0	0	0	0	115	115	6	103	0	0	0	0	0	0	0	0	1	0	74	1	0
C11orf91	0	0	0	0	0	0	0	0	0	0	0	0	0	0	0	0	0	0	0	0	0	0	0	0	0	0	0	24	0	0	0	0	0	0	24	0	0	0	0	0	0	0	0	0	0	0	0	2	7
C11orf94	0	0	0	0	0	0	0	0	2	0	0	0	0	0	0	0	0	0	0	0	0	0	0	0	0	0	0	0	0	0	0	0	0	0	0	0	0	0	0	0	0	0	0	0	0	0	0	0	0
C11orf95	29	2	2	19	1	4	5	17	24	11	0	6	45	1	1	0	21	0	21	13	1	165	19	128	14	0	0	0	0	2	4	16	41	68	224	85	346	97	403	238	119	2	9	145	0	210	1	1	411
C11orf96	0	2	0	0	0	0	0	0	0	0	0	0	0	0	0	0	0	0	0	0	1	0	0	0	0	0	0	0	0	0	0	0	0	41	2	8	0	0	0	0	0	0	0	0	0	0	11	0	0
C11orf97	0	0	0	0	0	0	0	1	0	0	0	0	0	0	0	0	0	0	0	0	0	0	0	0	0	0	0	0	0	0	0	0	70	3	0	0	0	0	0	0	0	0	0	0	0	0	0	0	0
C11orf98	277.3	227	251.25	81.64	93	145	134.66	224	115.33	211.65	76	134.92	442	240	648	1	281.09	284	193	327.18	235	301	89	262	2335.29	2010.78	1480.61	3383.14	2024	3648.51	2390.93	2829.2	394.04	246.7	243.35	368.63	2596.27	2237.42	3536.49	3519.03	4157.12	2787.03	3316.65	8313.65	2207.46	3853.02	17.26	2944.51	6443.46
C12orf10	16	3	3	37	11	15	2	0	8	8	85	117	91	0	4	0	153	1	26	252	515	1	14	126	563	342	318	562	1227	687	726	688	0	54	29	3	589	1518	770	885	803	1632	513	447	1	198	0	41	349
C12orf29	3627.87	4020.81	3038.83	561.92	630.35	246.63	780.25	680.02	341.38	335.23	452.48	646.67	548	653	15	1	30	642	327	3	80	143	111	238	0	107	0	74	11	0	0	3	0	0	8	0	24	4	0	21	61	0	184	130	3	317.43	22	101	408
[truncated: 24,336 more rows]
[truncated: 75 more columns]
