# Supplementary material for: Expression dynamics of repetitive DNA in early human embryonic development
Source: BMC Genomics. 2019 May 31;20:439. doi: 10.1186/s12864-019-5803-1 (PMC6545021; doi:10.1186/s12864-019-5803-1)
Supplement: Supplementary file 8 — Table S7. List of WGCNA module specific genes (XLSX 272 kb) [file 12864_2019_5803_MOESM8_ESM.xlsx]

## Sheet: WGCNA genes
genes	modules	Table S7.	List of WGCNA module specific genes.
A1BG	black
A1BG-AS1	black
ACER2	black
ACTR5	black
ADIPOR1	black
ADIPOR2	black
AKAP17A	black
AKT1S1	black
ALG2	black
ALPPL2	black
ALYREF	black
AP4M1	black
APPBP2	black
AREL1	black
ARF6	black
ARHGAP11B	black
ARHGEF18	black
ARRDC2	black
ATF1	black
ATG12	black
ATMIN	black
BCL2L11	black
BIRC5	black
BNIP3	black
BRAP	black
BTG1	black
BTG3	black
C10orf76	black
C10orf88	black
C11orf85	black
C15orf65	black
C16orf72	black
C16orf91	black
C17orf89	black
C18orf25	black
C19orf18	black
C1GALT1	black
C1orf43	black
C1orf52	black
C20orf24	black
C21orf91	black
C2CD2L	black
C3orf62	black
C4orf46	black
C6orf120	black
C9orf40	black
C9orf85	black
CALM3	black
CASC11	black
CATSPER2P1	black
CBLN1	black
CBX4	black
CCDC115	black
CCDC12	black
CCDC136	black
CCK	black
CCNE1	black
CCNL2	black
CCSAP	black
CD72	black
CDC14C	black
CDC26	black
CDC34	black
CDK11B	black
CDK5R1	black
CDK9	black
CDT1	black
CENPA	black
CENPN	black
CEP55	black
CEP85L	black
CFAP20	black
CHMP1B	black
CHTOP	black
CLN5	black
CMC2	black
CNEP1R1	black
CNKSR3	black
CNPY4	black
CNST	black
COA6	black
COLGALT1	black
COQ7	black
COX6B2	black
CPT1C	black
CRNDE	black
CSPG5	black
CSRNP1	black
CTCF	black
CTDNEP1	black
CTDSP2	black
CYB5B	black
CYTH3	black
DBF4B	black
DCLRE1B	black
DDX3Y	black
DLEU7	black
DNAJC8	black
DNASE1	black
DNLZ	black
DNM3-IT1	black
DOK4	black
DR1	black
DUSP12	black
DYNLL2	black
EBLN3	black
EED	black
EGLN1	black
EIF1B	black
EIF4A3	black
EIF4EBP3	black
EIF5	black
EIF5A2	black
ELL	black
ELL2	black
EMC3-AS1	black
EPOR	black
EPS8L1	black
ERCC8	black
ERRFI1	black
ETNK1	black
EXOSC6	black
FAM117B	black
FAM168B	black
FAM177A1	black
FAM214B	black
FAM222A	black
FAM58A	black
FAM89A	black
FANCA	black
FBXL12	black
FBXL20	black
FBXL3	black
FBXO31	black
FBXO33	black
FBXW7	black
FGD5-AS1	black
FGFR1OP2	black
FOXJ2	black
FOXR1	black
FUT4	black
FZD4	black
GABARAPL2	black
GABPA	black
GADD45B	black
GAN	black
GAS5	black
GATC	black
GBX2	black
GCNT1	black
GDAP2	black
GGPS1	black
GINS4	black
GOLT1B	black
GPCPD1	black
GPN3	black
GPR155	black
GPR37L1	black
GRB2	black
GRN	black
GS1-124K5-11	black
GTF2E2	black
GTF2IRD2	black
GUSBP1	black
GUSBP4	black
H2AFV	black
H2AFX	black
H3F3AP4	black
HARBI1	black
HFE2	black
HIATL1	black
HIST1H1C	black
HIST1H2BC	black
HIST1H2BD	black
HIST1H2BK	black
HIST1H3D	black
HMOX2	black
HNRNPAB	black
HNRNPCL1	black
HNRNPCL3	black
HNRNPL	black
HNRNPU-AS1	black
IER5	black
IMPDH1	black
ING2	black
INO80	black
INPP5J	black
IRF2BP1	black
IRX3	black
IRX5	black
ISY1	black
JMJD8	black
KANSL2	black
KCTD6	black
KDM5B	black
KHDC1	black
KIAA0907	black
KIAA1804	black
KLF10	black
KLF4	black
KLF5	black
KLHL11	black
KLHL17	black
KRT10	black
LEUTX	black
LHFPL3-AS2	black
LHX2	black
LIMS3	black
LIMS3L	black
LINC00339	black
LINC00471	black
LINC00501	black
LINC00615	black
LINC00662	black
LINC01474	black
LOC100133331	black
LOC100287015	black
LOC100506548	black
LOC100506790	black
LOC100507577	black
LOC100996324	black
LOC101927151	black
LOC101927365	black
LOC101927623	black
LOC101927768	black
LOC101928053	black
LOC101928580	black
LOC101928769	black
LOC102724153	black
LOC220729	black
LOC284023	black
LOC285074	black
LOC388436	black
LOC391003	black
LOC441242	black
LOC441601	black
LOC606724	black
LOC613037	black
LOC645382	black
LOC728485	black
LOC81691	black
LPCAT2	black
LRIG2	black
LRP10	black
LRRC37A	black
LRRC38	black
LUC7L	black
LURAP1	black
LYRM1	black
MAD2L1BP	black
MANEA	black
MAP1LC3B	black
MAP1LC3B2	black
MAP3K8	black
MAST3	black
MED26	black
MED31	black
MEF2D	black
MESDC1	black
METTL10	black
METTL20	black
MFSD11	black
MFSD5	black
MICU1	black
MIR762HG	black
MKRN1	black
MOB1B	black
MOB2	black
MORC3	black
MPZL3	black
MRLN	black
MRPL41	black
MRPL43	black
MRPL45P2	black
MRPL53	black
MSMB	black
MSRB1	black
MYC	black
MYDGF	black
NAA60	black
NARF	black
NAT9	black
NBPF14	black
NCBP2-AS2	black
NCK1-AS1	black
NFATC2IP	black
NFYA	black
NIP7	black
NKIRAS1	black
NMT2	black
NOCT	black
NPRL3	black
NPTX2	black
NRBF2	black
NUP50	black
NUP50-AS1	black
NUTM2B-AS1	black
NXT1	black
OPN3	black
OPTN	black
ORC6	black
ORMDL2	black
OSBPL6	black
PAFAH1B1	black
PCAT6	black
PCDHB19P	black
PCNT	black
PDCL	black
PHACTR4	black
PHLDA2	black
PHLPP2	black
PIK3R4	black
PITPNA	black
PLA2G15	black
PLEKHM1	black
PLLP	black
PMM1	black
PNMA1	black
PNRC1	black
POLH	black
POLR2C	black
POTEF	black
PP7080	black
PPIL3	black
PPM1A	black
PPM1D	black
PPP1R15A	black
PPP1R15B	black
PPP2CA	black
PPP4R3A	black
PPTC7	black
PRAMEF11	black
PRAMEF16	black
PRAMEF25	black
PRAMEF26	black
PRAMEF5	black
PRDM7	black
PRKRIR	black
PRKXP1	black
PRPF8	black
PRPSAP1	black
PRR3	black
PSPC1	black
PTGES2-AS1	black
PTPN2	black
PTPN22	black
PTPRJ	black
PWP2	black
PWWP2A	black
PXMP4	black
PYCARD-AS1	black
QRICH1	black
R3HCC1L	black
RAB10	black
RAB12	black
RAB1A	black
RAB21	black
RAB35	black
RAB6A	black
RABGEF1	black
RABIF	black
RAF1	black
RANBP10	black
RAP2A	black
RAPH1	black
RASSF8	black
RBM14	black
RBM14-RBM4	black
RBM4	black
RBM8A	black
RCE1	black
RELB	black
RETSAT	black
RFK	black
RFWD3	black
RHEBL1	black
RHOD	black
RNF138	black
RNF149	black
RNF152	black
RNF168	black
RNF19B	black
RPL13A	black
RPL23AP53	black
RPL32P3	black
RPS13	black
RPS2	black
RPS5	black
RRN3	black
RSRP1	black
RYBP	black
SAP18	black
SAP30L	black
SAPCD1-AS1	black
SAR1A	black
SATB2	black
SBDS	black
SBDSP1	black
SCAF4	black
SCAND1	black
SCNM1	black
SCO1	black
SELM	black
SENP5	black
2012-09-01	black
SERTAD1	black
SERTAD3	black
SESN2	black
SETD1A	black
SETD8	black
SF1	black
SF3B6	black
SGK1	black
SGK3	black
SGPP1	black
SHF	black
SHQ1	black
SIAH1	black
SLC16A1-AS1	black
SLC16A6	black
SLC25A25	black
SLC25A31	black
SLC25A32	black
SLC25A33	black
SLC30A6	black
SLC34A2	black
SLC35A5	black
SLC4A1	black
SLC7A6	black
SLC7A6OS	black
SMG1	black
SMG1P2	black
SMG1P3	black
SMIM13	black
SMU1	black
SNAI1	black
SNAPC2	black
SNAPC3	black
SNHG15	black
SNHG17	black
SNHG19	black
SNHG21	black
SNIP1	black
SNORA24	black
SNORA27	black
SNORA2B	black
SNORA61	black
SNORA63	black
SNORA80B	black
SNUPN	black
SNX18	black
SON	black
SPAG4	black
SPATA33	black
SPATA5L1	black
SPESP1	black
SPPL3	black
SPRY4	black
SPTY2D1-AS1	black
SRCAP	black
SRR	black
SRRM2-AS1	black
SRSF9	black
STAG3L2	black
STAG3L5P	black
STIL	black
STOM	black
SULT1A2	black
SULT2B1	black
TATDN1	black
TBC1D13	black
TBC1D17	black
TBP	black
TCEANC2	black
TCEB1	black
TCEB3-AS1	black
TCF24	black
TDRG1	black
TEF	black
TERF2IP	black
TFAP2A	black
TFB2M	black
TFIP11	black
TGIF2	black
TGIF2-C20orf24	black
TGS1	black
THAP11	black
TIAL1	black
TLK2	black
TMEM134	black
TMEM159	black
TMEM41B	black
TMEM65	black
TMEM68	black
TMEM92	black
TNFAIP1	black
TNFRSF12A	black
TOPORS-AS1	black
TP53BP2	black
TPD52L2	black
TPST1	black
TPTE	black
TRIM41	black
TRRAP	black
TSKS	black
TTPAL	black
TVP23B	black
TWSG1	black
TXNL4B	black
UBE2B	black
UBE2C	black
UBE2G1	black
UBE2S	black
UBP1	black
UBTD2	black
URI1	black
USP7	black
VCY1B	black
VMO1	black
WDR47	black
WDR5	black
WHAMMP2	black
WTAP	black
YAF2	black
YKT6	black
YPEL2	black
YRDC	black
YTHDF3-AS1	black
YY1	black
ZBTB34	black
ZCCHC10	black
ZCCHC9	black
ZFAND4	black
ZFP91	black
ZFP91-CNTF	black
ZFYVE1	black
ZNF124	black
ZNF131	black
ZNF254	black
ZNF263	black
ZNF296	black
ZNF335	black
ZNF345	black
ZNF668	black
ZNF679	black
ZNF716	black
ZNF733P	black
ZNF735	black
ZNF764	black
ZNF778	black
ZNF79	black
ZNF790-AS1	black
ZNF815P	black
ZNF823	black
ZRANB1	black
ZZZ3	black
A2ML1	blue
AACS	blue
AACSP1	blue
AADACL2-AS1	blue
AAGAB	blue
AARD	blue
ABALON	blue
ABAT	blue
ABCA12	blue
ABCA2	blue
ABCA3	blue
ABCA5	blue
ABCA9-AS1	blue
ABCB4	blue
ABCB7	blue
ABCB9	blue
ABCC1	blue
ABCC10	blue
ABCC3	blue
ABCC4	blue
ABCC6	blue
ABCC6P1	blue
ABCD1	blue
ABCD3	blue
ABCD4	blue
ABCF3	blue
ABCG4	blue
ABCG8	blue
ABHD1	blue
ABHD12B	blue
ABHD14A	blue
ABHD16A	blue
ABHD17A	blue
ABHD17B	blue
ABHD2	blue
ABHD3	blue
ABI1	blue
ABI3BP	blue
ABL1	blue
ABL2	blue
ABLIM2	blue
ABR	blue
ABTB2	blue
ACAA1	blue
ACAD11	blue
ACAT1	blue
ACBD3	blue
ACBD4	blue
ACCSL	blue
ACD	blue
ACE2	blue
ACKR4	blue
ACLY	blue
ACOT1	blue
ACOT2	blue
ACOT4	blue
ACOT9	blue
ACOX3	blue
ACP6	blue
ACSL1	blue
ACSL5	blue
ACSS3	blue
ACTG2	blue
ACTL7B	blue
ACTL8	blue
ACTN1	blue
ACTN3	blue
ACTR1B	blue
ACTR2	blue
ACTR3B	blue
ACVR1B	blue
ACVR2A	blue
ACVR2B	blue
ACYP1	blue
ADA	blue
ADAD1	blue
ADAD2	blue
ADAM10	blue
ADAM12	blue
ADAM17	blue
ADAM19	blue
ADAM21	blue
ADAM8	blue
ADAMTS17	blue
ADAMTS18	blue
ADAMTS2	blue
ADAMTS3	blue
ADAMTS9	blue
ADAMTSL1	blue
ADAMTSL3	blue
ADAMTSL5	blue
ADAP1	blue
ADAR	blue
ADARB1	blue
ADARB2	blue
ADAT1	blue
ADCY3	blue
ADCY5	blue
ADCY7	blue
ADCY9	blue
ADD1	blue
ADD3	blue
ADGB	blue
ADGRB2	blue
ADGRD1	blue
ADGRG1	blue
ADGRG2	blue
ADGRG6	blue
ADO	blue
ADPGK	blue
ADPRHL1	blue
ADPRM	blue
ADRA2B	blue
ADRBK1	blue
ADSSL1	blue
ADTRP	blue
AFAP1	blue
AFAP1-AS1	blue
AFAP1L2	blue
AFF1	blue
AFF3	blue
AFF4	blue
AGAP1	blue
AGAP1-IT1	blue
AGAP3	blue
AGFG1	blue
AGFG2	blue
AGGF1	blue
AGK	blue
AGMAT	blue
AGMO	blue
AGO2	blue
AGPAT3	blue
AGPAT4	blue
AGPAT6	blue
AGPAT9	blue
AHDC1	blue
AHRR	blue
AHSA1	blue
AIFM1	blue
AIM1	blue
AIMP2	blue
AIP	blue
AK1	blue
AK5	blue
AK9	blue
AKAP1	blue
AKAP10	blue
AKAP13	blue
AKAP6	blue
AKAP8L	blue
AKIP1	blue
AKIRIN2	blue
AKNA	blue
AKR1B15	blue
AKR1C3	blue
AKR1E2	blue
AKR7A2	blue
AKT1	blue
AKT2	blue
AKTIP	blue
ALAS1	blue
ALDH1A2	blue
ALDH5A1	blue
ALDH9A1	blue
ALG13	blue
ALKBH1	blue
ALKBH2	blue
ALKBH3	blue
ALKBH4	blue
ALKBH5	blue
ALMS1	blue
ALMS1-IT1	blue
ALOX12	blue
ALOX15	blue
ALOXE3	blue
ALS2CR11	blue
AMBP	blue
AMBRA1	blue
AMFR	blue
AMIGO1	blue
AMMECR1L	blue
AMN1	blue
AMOT	blue
AMOTL1	blue
AMPD2	blue
AMPD3	blue
AMPH	blue
AMZ1	blue
AMZ2	blue
ANAPC1	blue
ANAPC10	blue
ANAPC4	blue
ANAPC7	blue
ANGPTL5	blue
ANK1	blue
ANK3	blue
ANKEF1	blue
ANKH	blue
ANKLE2	blue
ANKMY2	blue
ANKRA2	blue
ANKRD10	blue
ANKRD13A	blue
ANKRD13B	blue
ANKRD17	blue
ANKRD20A3	blue
ANKRD22	blue
ANKRD26	blue
ANKRD26P1	blue
ANKRD27	blue
ANKRD31	blue
ANKRD32	blue
ANKRD36BP1	blue
ANKRD37	blue
ANKRD42	blue
ANKRD46	blue
ANKRD49	blue
ANKRD6	blue
ANKRD7	blue
ANKS1A	blue
ANKS1B	blue
ANKS4B	blue
ANLN	blue
ANO10	blue
ANO3	blue
ANO5	blue
ANO6	blue
ANO7	blue
ANOS1	blue
ANXA7	blue
AOAH	blue
AOC2	blue
AOX1	blue
AP1M1	blue
AP1M2	blue
AP1S1	blue
AP2A1	blue
AP2A2	blue
AP2B1	blue
AP3B2	blue
AP3M1	blue
AP3M2	blue
APBA1	blue
APBA2	blue
APBB2	blue
APC	blue
APCDD1L-AS1	blue
APEX2	blue
APH1A	blue
APIP	blue
APITD1	blue
APITD1-CORT	blue
APLF	blue
APOO	blue
APPL2	blue
AQR	blue
ARCN1	blue
ARF3	blue
ARFGAP3	blue
ARFGEF2	blue
ARFIP1	blue
ARG2	blue
ARHGAP15	blue
ARHGAP17	blue
ARHGAP18	blue
ARHGAP19	blue
ARHGAP19-SLIT1	blue
ARHGAP20	blue
ARHGAP24	blue
ARHGAP26	blue
ARHGAP29	blue
ARHGAP30	blue
ARHGAP32	blue
ARHGAP33	blue
ARHGAP35	blue
ARHGAP39	blue
ARHGAP40	blue
ARHGAP44	blue
ARHGAP6	blue
ARHGDIA	blue
ARHGEF11	blue
ARHGEF16	blue
ARHGEF26	blue
ARHGEF3	blue
ARHGEF33	blue
ARHGEF39	blue
ARHGEF7	blue
ARHGEF9	blue
ARID1A	blue
ARID2	blue
ARID3B	blue
ARID4A	blue
ARID4B	blue
ARIH1	blue
ARL13B	blue
ARL14EP	blue
ARL2BP	blue
ARL4C	blue
ARL5B	blue
ARL6	blue
ARMC1	blue
ARMC10	blue
ARMC2	blue
ARMC8	blue
ARMC9	blue
ARNT	blue
ARNT2	blue
ARNTL	blue
ARPP21	blue
ARSG	blue
ART5	blue
ARV1	blue
ARX	blue
ASAH2	blue
ASAP1	blue
ASAP2	blue
ASAP3	blue
ASB16-AS1	blue
ASB2	blue
ASB6	blue
ASB8	blue
ASCC2	blue
ASF1A	blue
ASF1B	blue
ASIC1	blue
ASMT	blue
ASNSD1	blue
ASPH	blue
ASPHD2	blue
ASPM	blue
ASTL	blue
ASXL1	blue
ASXL2	blue
ASXL3	blue
ATAD1	blue
ATAD2B	blue
ATAD3C	blue
ATF2	blue
ATF5	blue
ATF6	blue
ATF6B	blue
ATF7	blue
ATF7IP2	blue
ATG4A	blue
ATG4C	blue
ATG7	blue
ATL2	blue
ATL3	blue
ATM	blue
ATN1	blue
ATP10B	blue
ATP10D	blue
ATP13A3	blue
ATP1A1	blue
ATP1A1-AS1	blue
ATP1B1	blue
ATP2A2	blue
ATP2A3	blue
ATP2B1	blue
ATP2B4	blue
ATP2C1	blue
ATP2C2	blue
ATP6AP1L	blue
ATP6V0D1	blue
ATP6V0E2	blue
ATP6V1B2	blue
ATP6V1C1	blue
ATP6V1C2	blue
ATP6V1D	blue
ATP6V1H	blue
ATP7A	blue
ATP7B	blue
ATP8A1	blue
ATP9A	blue
ATPAF2	blue
ATR	blue
ATRN	blue
ATRNL1	blue
ATRX	blue
ATXN1	blue
ATXN1L	blue
ATXN2	blue
ATXN2L	blue
ATXN7	blue
ATXN7L1	blue
ATXN7L2	blue
ATXN7L3B	blue
AUNIP	blue
AURKA	blue
AURKC	blue
AVEN	blue
AVL9	blue
AZI2	blue
AZIN2	blue
B3GALNT1	blue
B3GALNT2	blue
B3GAT2	blue
B3GNT2	blue
B3GNT3	blue
B3GNT4	blue
B3GNT5	blue
B3GNT9	blue
B4GALT1	blue
B4GALT6	blue
BAALC	blue
BACH2	blue
BAG6	blue
BAIAP2	blue
BAIAP2L1	blue
BAIAP3	blue
BANP	blue
BARHL2	blue
BARX2	blue
BATF2	blue
BAZ1A	blue
BAZ1B	blue
BAZ2A	blue
BBS10	blue
BBS4	blue
BBS7	blue
BBS9	blue
BCAR3	blue
BCAR4	blue
BCAS1	blue
BCAS2	blue
BCAT2	blue
BCKDHB	blue
BCL10	blue
BCL2L1	blue
BCL2L10	blue
BCL2L12	blue
BCL2L13	blue
BCL7A	blue
BCL9	blue
BCL9L	blue
BCORL1	blue
BCR	blue
BDH1	blue
BDH2	blue
BDNF-AS	blue
BEAN1	blue
BEND3P3	blue
BEND7	blue
BFAR	blue
BHLHB9	blue
BHLHE22	blue
BHLHE40	blue
BHMT2	blue
BICC1	blue
BIN3	blue
BIRC2	blue
BIRC6	blue
BISPR	blue
BLCAP	blue
BLK	blue
BLM	blue
BLMH	blue
BLNK	blue
BLOC1S3	blue
BLOC1S5-TXNDC5	blue
BMP15	blue
BMP2K	blue
BMP6	blue
BMPER	blue
BMPR1A	blue
BMPR1B-AS1	blue
BMPR2	blue
BNC1	blue
BNIP1	blue
BNIP3L	blue
BOD1	blue
BOD1L1	blue
BOK-AS1	blue
BORA	blue
BPGM	blue
BPNT1	blue
BRAF	blue
BRCA1	blue
BRCA2	blue
BRCAT107	blue
BRD1	blue
BRD2	blue
BRD3	blue
BRD4	blue
BRD7	blue
BRD8	blue
BRI3	blue
BRI3BP	blue
BRINP1	blue
BRPF1	blue
BRWD1-IT2	blue
BSCL2	blue
BSDC1	blue
BTBD10	blue
BTBD11	blue
BTBD2	blue
BTBD8	blue
BTBD9	blue
BTG4	blue
BTNL3	blue
BTNL9	blue
BTRC	blue
BUB1	blue
BUB1B	blue
BUD13	blue
BVES	blue
C10orf11	blue
C10orf12	blue
C10orf120	blue
C10orf25	blue
C10orf35	blue
C10orf82	blue
C10orf90	blue
C10orf95	blue
C11orf16	blue
C11orf24	blue
C11orf30	blue
C11orf40	blue
C11orf53	blue
C11orf57	blue
C11orf63	blue
C11orf65	blue
C11orf74	blue
C11orf80	blue
C11orf84	blue
C12orf29	blue
C12orf4	blue
C12orf40	blue
C12orf65	blue
C12orf66	blue
C12orf74	blue
C12orf75	blue
C12orf77	blue
C14orf166	blue
C14orf178	blue
C14orf2	blue
C14orf28	blue
C14orf37	blue
C15orf27	blue
C15orf48	blue
C15orf61	blue
C16orf46	blue
C16orf58	blue
C16orf62	blue
C16orf70	blue
C16orf71	blue
C16orf74	blue
C16orf87	blue
C16orf93	blue
C16orf95	blue
C17orf104	blue
C17orf112	blue
C17orf53	blue
C17orf58	blue
C17orf85	blue
C17orf99	blue
C18orf8	blue
C19orf24	blue
C19orf38	blue
C19orf44	blue
C19orf57	blue
C19orf67	blue
C1QTNF1	blue
C1QTNF6	blue
C1orf131	blue
C1orf146	blue
C1orf174	blue
C1orf210	blue
C1orf226	blue
C1orf228	blue
C1orf53	blue
C1orf56	blue
C1orf74	blue
C20orf194	blue
C20orf196	blue
C20orf197	blue
C21orf59	blue
C22orf29	blue
C2CD3	blue
C2CD5	blue
C2orf15	blue
C2orf27A	blue
C2orf40	blue
C2orf44	blue
C2orf61	blue
C2orf76	blue
C2orf88	blue
C3orf14	blue
C3orf17	blue
C3orf33	blue
C3orf38	blue
C3orf49	blue
C3orf56	blue
C3orf67	blue
C3orf70	blue
C4orf19	blue
C4orf22	blue
C4orf27	blue
C4orf29	blue
C4orf33	blue
C4orf45	blue
C4orf47	blue
C4orf51	blue
C5	blue
C5AR1	blue
C5orf22	blue
C5orf34	blue
C5orf42	blue
C5orf45	blue
C5orf47	blue
C5orf51	blue
C5orf58	blue
C5orf60	blue
C5orf63	blue
C5orf66	blue
C6orf1	blue
C6orf136	blue
C6orf165	blue
C6orf203	blue
C6orf25	blue
C6orf48	blue
C6orf52	blue
C6orf89	blue
C7orf13	blue
C7orf25	blue
C7orf26	blue
C7orf43	blue
C7orf49	blue
C7orf60	blue
C8orf34	blue
C8orf34-AS1	blue
C8orf37	blue
C8orf37-AS1	blue
C8orf44-SGK3	blue
C8orf82	blue
C9orf129	blue
C9orf171	blue
C9orf41	blue
C9orf43	blue
C9orf78	blue
C9orf9	blue
C9orf91	blue
CA10	blue
CA13	blue
CA5BP1	blue
CAAP1	blue
CABLES2	blue
CABYR	blue
CACNA1C	blue
CACNA1D	blue
CACNA1E	blue
CACNA1H	blue
CACNA2D1	blue
CACNA2D2	blue
CACNA2D3	blue
CACNB2	blue
CACNG7	blue
CACUL1	blue
CADPS	blue
CADPS2	blue
CALCOCO1	blue
CALCOCO2	blue
CALM1	blue
CALM2	blue
CALML4	blue
CALN1	blue
CAMK1D	blue
CAMK2A	blue
CAMK2G	blue
CAMK4	blue
CAMKMT	blue
CAMLG	blue
CAMSAP1	blue
CAMSAP3	blue
CAMTA2	blue
CAND2	blue
CAP2	blue
CAPN10	blue
CAPN12	blue
CAPN13	blue
CAPN3	blue
CAPN5	blue
CAPN7	blue
CAPRIN2	blue
CAPZA1	blue
CARKD	blue
CARS	blue
CASC1	blue
CASC15	blue
CASC18	blue
CASC3	blue
CASC8	blue
CASD1	blue
CASP10	blue
CASP12	blue
CASP2	blue
CASP6	blue
CASP7	blue
CASP8	blue
CASP9	blue
CAST	blue
CATSPERD	blue
CBFA2T3	blue
CBFB	blue
CBLN4	blue
CBR3-AS1	blue
CBX1	blue
CBX8	blue
CBY1	blue
CC2D1A	blue
CC2D1B	blue
CCBE1	blue
CCDC101	blue
CCDC102B	blue
CCDC109B	blue
CCDC113	blue
CCDC114	blue
CCDC120	blue
CCDC121	blue
CCDC127	blue
CCDC13	blue
CCDC13-AS1	blue
CCDC130	blue
CCDC137	blue
CCDC14	blue
CCDC146	blue
CCDC148	blue
CCDC149	blue
CCDC15	blue
CCDC155	blue
CCDC160	blue
CCDC162P	blue
CCDC163P	blue
CCDC170	blue
CCDC173	blue
CCDC175	blue
CCDC176	blue
CCDC177	blue
CCDC18	blue
CCDC181	blue
CCDC22	blue
CCDC25	blue
CCDC27	blue
CCDC28A	blue
CCDC3	blue
CCDC39	blue
CCDC42B	blue
CCDC50	blue
CCDC53	blue
CCDC59	blue
CCDC6	blue
CCDC60	blue
CCDC65	blue
CCDC66	blue
CCDC73	blue
CCDC79	blue
CCDC81	blue
CCDC87	blue
CCDC88A	blue
CCDC88C	blue
CCDC9	blue
CCDC92	blue
CCDC93	blue
CCDC96	blue
CCDC97	blue
CCL20	blue
CCL24	blue
CCL25	blue
CCM2L	blue
CCNB2	blue
CCNB3	blue
CCND2	blue
CCNG2	blue
CCNH	blue
CCNI	blue
CCNI2	blue
CCNJ	blue
CCNK	blue
CCNO	blue
CCNT2-AS1	blue
CCNYL1	blue
CCP110	blue
CCR3	blue
CCSER1	blue
CCSER2	blue
CCT6B	blue
CCZ1	blue
CCZ1B	blue
CD109	blue
CD163L1	blue
CD164	blue
CD209	blue
CD302	blue
CD36	blue
CD37	blue
CD38	blue
CD59	blue
CD82	blue
CD83	blue
CD99	blue
CD99P1	blue
CDA	blue
CDADC1	blue
CDC20B	blue
CDC25A	blue
CDC25B	blue
CDC25C	blue
CDC27	blue
CDC37L1	blue
CDC40	blue
CDC42BPA	blue
CDC42BPB	blue
CDC42EP3	blue
CDC42SE1	blue
CDC45	blue
CDC5L	blue
CDC7	blue
CDCA2	blue
CDCA7L	blue
CDCA8	blue
CDH12	blue
CDH13	blue
CDH17	blue
CDH2	blue
CDH3	blue
CDH5	blue
CDH8	blue
CDIP1	blue
CDK11A	blue
CDK12	blue
CDK15	blue
CDK18	blue
CDK20	blue
CDK2AP2	blue
CDK5	blue
CDK5R2	blue
CDK7	blue
CDK8	blue
CDKAL1	blue
CDKL1	blue
CDKL4	blue
CDKL5	blue
CDKN1C	blue
CDON	blue
CDPF1	blue
CDS1	blue
CDS2	blue
CDYL2	blue
CEBPD	blue
CEBPG	blue
CELA1	blue
CELA2A	blue
CELA3A	blue
CELF1	blue
CELF2-AS1	blue
CELSR1	blue
CENPE	blue
CENPI	blue
CENPK	blue
CENPL	blue
CENPO	blue
CENPP	blue
CENPQ	blue
CENPT	blue
CENPU	blue
CEP104	blue
CEP120	blue
CEP152	blue
CEP162	blue
CEP164	blue
CEP170	blue
CEP170B	blue
CEP192	blue
CEP250	blue
CEP295	blue
CEP295NL	blue
CEP350	blue
CEP41	blue
CEP44	blue
CEP57	blue
CEP57L1	blue
CEP63	blue
CEP70	blue
CEP76	blue
CEP78	blue
CEP83	blue
CEP85	blue
CEP89	blue
CEP95	blue
CERCAM	blue
CERKL	blue
CERS1	blue
CERS2	blue
CERS3	blue
CERS6	blue
CES4A	blue
CETN3	blue
CFAP221	blue
CFAP58	blue
CFAP61	blue
CFL1P1	blue
CGA	blue
CGGBP1	blue
CGN	blue
CGREF1	blue
CHAC1	blue
CHAF1A	blue
CHAF1B	blue
CHAMP1	blue
CHCHD6	blue
CHCHD7	blue
CHD2	blue
CHD3	blue
CHD4	blue
CHD6	blue
CHD7	blue
CHD8	blue
CHEK1	blue
CHEK2	blue
CHEK2P2	blue
CHFR	blue
CHGA	blue
CHIC1	blue
CHKB-AS1	blue
CHMP2B	blue
CHMP3	blue
CHMP7	blue
CHN2	blue
CHRDL1	blue
CHRFAM7A	blue
CHRNA3	blue
CHRNA7	blue
CHRNB4	blue
CHST10	blue
CHST12	blue
CHST13	blue
CHST15	blue
CHSY1	blue
CHUK	blue
CHURC1	blue
CHURC1-FNTB	blue
CIAPIN1	blue
CIART	blue
CIB1	blue
CIPC	blue
CIR1	blue
CISD1	blue
CISH	blue
CIT	blue
CIZ1	blue
CKAP5	blue
CKMT2	blue
CKS1B	blue
CLASRP	blue
CLCN3	blue
CLCN4	blue
CLCN5	blue
CLDN12	blue
CLDN18	blue
CLDND1	blue
CLEC10A	blue
CLEC16A	blue
CLEC4A	blue
CLEC4C	blue
CLHC1	blue
CLINT1	blue
CLIP1	blue
CLIP4	blue
CLK2	blue
CLK3	blue
CLMN	blue
CLOCK	blue
CLPS	blue
CLPTM1L	blue
CLPX	blue
CLSPN	blue
CLSTN1	blue
CLSTN2	blue
CLSTN3	blue
CLUAP1	blue
CLUL1	blue
CMC4	blue
CMIP	blue
CMKLR1	blue
CMTM4	blue
CMTM8	blue
CMTR1	blue
CMTR2	blue
CNBD1	blue
CNGB3	blue
CNKSR2	blue
CNN1	blue
CNN3	blue
CNNM1	blue
CNNM2	blue
CNOT11	blue
CNOT2	blue
CNOT3	blue
CNOT4	blue
CNOT6	blue
CNOT6L	blue
CNOT7	blue
CNOT8	blue
CNP	blue
CNPPD1	blue
CNRIP1	blue
CNTD2	blue
CNTN4	blue
CNTN5	blue
CNTNAP4	blue
CNTRL	blue
CNTROB	blue
COA1	blue
COBLL1	blue
COCH	blue
COG1	blue
COG2	blue
COG5	blue
COG6	blue
COG8	blue
COIL	blue
COL12A1	blue
COL15A1	blue
COL22A1	blue
COL28A1	blue
COL4A4	blue
COL5A1	blue
COL6A6	blue
COLEC11	blue
COMMD1	blue
COMMD10	blue
COMMD2	blue
COMMD6	blue
COMMD8	blue
COPB2	blue
COPG1	blue
COPG2	blue
COPRS	blue
COPS2	blue
COPS3	blue
COPS7B	blue
COPS8	blue
COQ10B	blue
COQ6	blue
CORO2A	blue
COX10	blue
COX4I2	blue
COX7A2L	blue
COX8C	blue
CPA1	blue
CPA2	blue
CPA6	blue
CPD	blue
CPEB1	blue
CPEB2	blue
CPEB3	blue
CPEB4	blue
CPLX1	blue
CPLX4	blue
CPM	blue
CPNE2	blue
CPNE4	blue
CPNE9	blue
CPQ	blue
CPS1	blue
CPSF2	blue
CPSF4	blue
CPSF4L	blue
CPXM2	blue
CR2	blue
CRAMP1L	blue
CRAT	blue
CREB1	blue
CREB3L2	blue
CREB3L3	blue
CREB5	blue
CREBBP	blue
CRELD2	blue
CRISPLD2	blue
CRK	blue
CRKL	blue
CRLS1	blue
CRMP1	blue
CRNKL1	blue
CRTAC1	blue
CRTC1	blue
CRTC2	blue
CRTC3	blue
CRTC3-AS1	blue
CRY1	blue
CRYM	blue
CRYZ	blue
CRYZL1	blue
CSDE1	blue
CSF1R	blue
CSGALNACT1	blue
CSGALNACT2	blue
CSK	blue
CSMD1	blue
CSNK1A1P1	blue
CSNK1E	blue
CSNK1G1	blue
CSNK1G2	blue
CSNK2A2	blue
CSNK2B	blue
CSPP1	blue
CSRNP2	blue
CSRP1	blue
CSRP2	blue
CSTB	blue
CSTF1	blue
CSTF2	blue
CTAGE5	blue
CTB-178M22-2	blue
CTBP1-AS2	blue
CTBS	blue
CTC1	blue
CTCFL	blue
CTD-2201I18-1	blue
CTDP1	blue
CTDSPL	blue
CTIF	blue
CTNNA1	blue
CTNNA2	blue
CTNNA3	blue
CTNNB1	blue
CTNNBIP1	blue
CTNND1	blue
CTNND2	blue
CTNS	blue
CTR9	blue
CTRB2	blue
CTSH	blue
CTTN	blue
CTTNBP2	blue
CTTNBP2NL	blue
CTU2	blue
CUBN	blue
CUEDC1	blue
CUL1	blue
CUL4B	blue
CUL5	blue
CUTC	blue
CUX1	blue
CUX2	blue
CWC25	blue
CWF19L2	blue
CXXC4	blue
CXorf23	blue
CXorf56	blue
CXorf67	blue
CYB5A	blue
CYB5D1	blue
CYB5D2	blue
CYB5RL	blue
CYLD	blue
CYP20A1	blue
CYP24A1	blue
CYP2C18	blue
CYP2E1	blue
CYP2R1	blue
CYP46A1	blue
CYP4A11	blue
CYP4B1	blue
CYP4X1	blue
CYP7B1	blue
CYSTM1	blue
CYTH2	blue
CYTIP	blue
DAAM1	blue
DAAM2	blue
DAB1	blue
DAB2IP	blue
DACT3-AS1	blue
DAND5	blue
DAP	blue
DAPK3	blue
DAPP1	blue
DAW1	blue
DAZL	blue
DBF4	blue
DBH	blue
DBIL5P	blue
DCAF12	blue
DCAF15	blue
DCAF17	blue
DCAF4L1	blue
DCAF4L2	blue
DCAF5	blue
DCAF6	blue
DCAF7	blue
DCAF8	blue
DCAKD	blue
DCBLD1	blue
DCC	blue
DCDC2	blue
DCDC2C	blue
DCHS2	blue
DCK	blue
DCLK2	blue
DCLRE1A	blue
DCP1A	blue
DCP1B	blue
DCP2	blue
DCPS	blue
DCT	blue
DCTN1	blue
DCTN4	blue
DCUN1D1	blue
DCUN1D3	blue
DCX	blue
DDHD1	blue
DDHD2	blue
DDX10	blue
DDX11	blue
DDX11-AS1	blue
DDX11L1	blue
DDX11L5	blue
DDX11L9	blue
DDX12P	blue
DDX19A	blue
DDX24	blue
DDX27	blue
DDX28	blue
DDX4	blue
DDX42	blue
DDX43	blue
DDX47	blue
DDX50	blue
DDX54	blue
DDX55	blue
DDX58	blue
DDX59	blue
DEAF1	blue
DEDD	blue
DEDD2	blue
DEGS2	blue
DEK	blue
DENND1A	blue
DENND1C	blue
DENND4A	blue
DENND5A	blue
DENND5B	blue
DEPDC4	blue
DEPDC7	blue
DEPTOR	blue
DERA	blue
DERL3	blue
DES	blue
DET1	blue
DFNA5	blue
DFNB31	blue
DGAT1	blue
DGCR2	blue
DGCR8	blue
DGKB	blue
DGKE	blue
DGKI	blue
DGUOK-AS1	blue
DHFRL1	blue
DHRS1	blue
DHRS12	blue
DHRSX	blue
DHX29	blue
DHX32	blue
DHX38	blue
DHX58	blue
DIAPH2	blue
DICER1	blue
DIDO1	blue
DIP2C	blue
DIRAS1	blue
DIRAS2	blue
DIRAS3	blue
DISC1	blue
DISC1FP1	blue
DISP1	blue
DKC1	blue
DLEC1	blue
DLEU1	blue
DLEU2	blue
DLG1	blue
DLG1-AS1	blue
DLG2	blue
DLG3	blue
DLGAP2	blue
DLGAP5	blue
DLL3	blue
DLST	blue
DLSTP1	blue
DLX6	blue
DMBT1	blue
DMD	blue
DMGDH	blue
DMPK	blue
DMRTA1	blue
DMRTB1	blue
DMRTC2	blue
DMTF1	blue
DMTN	blue
DMXL1	blue
DMXL2	blue
DNA2	blue
DNAAF1	blue
DNAAF3	blue
DNAAF5	blue
DNAH10	blue
DNAH11	blue
DNAH17	blue
DNAH17-AS1	blue
DNAH3	blue
DNAH9	blue
DNAI1	blue
DNAJA1	blue
DNAJA4	blue
DNAJB11	blue
DNAJB13	blue
DNAJB2	blue
DNAJB4	blue
DNAJB5-AS1	blue
DNAJC13	blue
DNAJC14	blue
DNAJC16	blue
DNAJC18	blue
DNAJC2	blue
DNAJC21	blue
DNAJC24	blue
DNAJC28	blue
DNAJC3	blue
DNAJC3-AS1	blue
DNAJC5G	blue
DNAJC9	blue
DNAL4	blue
DND1	blue
DNM1P41	blue
DNM3	blue
DNMBP	blue
DNMT1	blue
DNMT3A	blue
DOC2B	blue
DOCK10	blue
DOCK11	blue
DOCK2	blue
DOCK4	blue
DOCK5	blue
DOCK9	blue
DOCK9-AS2	blue
DOK1	blue
DOK2	blue
DOK5	blue
DOPEY1	blue
DOPEY2	blue
DOT1L	blue
DPEP1	blue
DPF1	blue
DPF2	blue
DPF3	blue
DPH3P1	blue
DPH6-AS1	blue
DPP10	blue
DPP3	blue
DPP6	blue
DPP8	blue
DPPA3	blue
DPPA5	blue
DPY19L2P1	blue
DPY19L3	blue
DPY30	blue
DRAIC	blue
DROSHA	blue
DSCAM	blue
DSCR3	blue
DSCR4	blue
DSCR8	blue
DSG2-AS1	blue
DSN1	blue
DSTYK	blue
DTL	blue
DTNB	blue
DTNBP1	blue
DTWD2	blue
DTX2	blue
DTX2P1-UPK3BP1-PMS2P11	blue
DUS4L	blue
DUSP10	blue
DUSP11	blue
DUSP14	blue
DUSP16	blue
DUSP19	blue
DUSP22	blue
DUSP28	blue
DUSP5	blue
DUSP7	blue
DUSP8	blue
DVL1	blue
DVL2	blue
DYM	blue
DYNAP	blue
DYNC1I2	blue
DYNC1LI2	blue
DYNC2H1	blue
DYNC2LI1	blue
DYNLRB2	blue
DYRK1A	blue
DYRK3	blue
DYRK4	blue
DYSF	blue
DYX1C1	blue
DYX1C1-CCPG1	blue
DZANK1	blue
E2F1	blue
E2F8	blue
EBAG9	blue
EBF1	blue
EBF2	blue
EBLN1	blue
EBPL	blue
ECSCR	blue
ECT2	blue
EDA	blue
EDAR	blue
EDEM1	blue
EDN1	blue
EDNRA	blue
EDNRB-AS1	blue
EDRF1	blue
EEF1A2	blue
EEF1DP3	blue
EEF2	blue
EEF2K	blue
EEPD1	blue
EFCAB10	blue
EFCAB11	blue
EFCAB14	blue
EFCAB2	blue
EFCAB6	blue
EFCAB7	blue
EFHC2	blue
EFNA3	blue
EFNA5	blue
EFNB2	blue
EFR3A	blue
[truncated: 11,783 more rows]
