# Supplementary material for: Expression dynamics of repetitive DNA in early human embryonic development
Source: BMC Genomics. 2019 May 31;20:439. doi: 10.1186/s12864-019-5803-1 (PMC6545021; doi:10.1186/s12864-019-5803-1)
Supplement: Supplementary file 9 — Table S8. Number of single cells used for DNA-methylation sequencing data and their GEO accession numbers (XLSX 34 kb) [file 12864_2019_5803_MOESM9_ESM.xlsx]

## Sheet: Methylation data accession
	Total Samples	Sample GEO Accession
oocyte	36	GSM2986307 GSM2986308 GSM2986309 GSM2986310 GSM2986311 GSM2986312 GSM2986313 GSM2986314 GSM2986315 GSM2986316 GSM2986317 GSM2986318 GSM2986319 GSM2986320 GSM2986321 GSM2986322 GSM2986323 GSM2986324 GSM2986325 GSM2986326 GSM2146951 GSM2146952 GSM2146953 GSM2146954 GSM2481614 GSM2481615 GSM2481556 GSM2481557 GSM2481570 GSM2481581 GSM2481586 GSM2481587 GSM2481588 GSM2481589 GSM2481590 GSM2481591
zygote	36	GSM2986327 GSM2986328 GSM2986329 GSM2986330 GSM2986331 GSM2986332 GSM2986333 GSM2986334 GSM2986335 GSM2986336 GSM2986337 GSM2986338 GSM2986339 GSM2986340 GSM2986341 GSM2986342 GSM2481554 GSM2481555 GSM2481558 GSM2481559 GSM2481560 GSM2481561 GSM2481562 GSM2481563 GSM2481564 GSM2481565 GSM2481566 GSM2481567 GSM2481571 GSM2481572 GSM2481573 GSM2481574 GSM2481575 GSM2481576 GSM2481577 GSM2481578
2-cell	20	GSM2481532 GSM2481533 GSM2481534 GSM2481535 GSM2986344 GSM2986345 GSM2986346 GSM2986347 GSM2986348 GSM2986349 GSM2986350 GSM2986351 GSM2986352 GSM2986353 GSM2986354 GSM2986355 GSM2986356 GSM2986357 GSM2986358 GSM2986359
4-cell	25	GSM2986361 GSM2986362 GSM2986363 GSM2986364 GSM2986365 GSM2986366 GSM2986367 GSM2481536 GSM2481537 GSM2481538 GSM2481539 GSM2481540 GSM2481541 GSM2481542 GSM2481543 GSM2481544 GSM2481545 GSM2481546 GSM2481547 GSM2481548 GSM2481549 GSM2481550 GSM2481551 GSM2481552 GSM2986360
8-cell	48	GSM2986368 GSM2986369 GSM2986370 GSM2986371 GSM2986372 GSM2986373 GSM2986374 GSM2986375 GSM2986376 GSM2986377 GSM2986378 GSM2986379 GSM2986380 GSM2986381 GSM2986382 GSM2986383 GSM2986384 GSM2986385 GSM2986386 GSM2986387 GSM2986388 GSM2986389 GSM2481618 GSM2481619 GSM2481620 GSM2481621 GSM2481622 GSM2481623 GSM2481624 GSM2481625 GSM2481626 GSM2481627 GSM2481628 GSM2481629 GSM2481630 GSM2481631 GSM…
morula	13	GSM2481644 GSM2481645 GSM2481646 GSM2481647 GSM2481648 GSM2481649 GSM2481650 GSM2481651 GSM2986390 GSM2986391 GSM2986392 GSM2986393 GSM2986394
blastocyst	30	GSM2481592 GSM2481593 GSM2481594 GSM2481595 GSM2481596 GSM2481597 GSM2481598 GSM2481599 GSM2481600 GSM2481601 GSM2481602 GSM2481603 GSM2481604 GSM2481605 GSM2481606 GSM2481607 GSM2481608 GSM2481609 GSM2481610 GSM2481611 GSM2481612 GSM2481613 GSM2986409 GSM2986410 GSM2986411 GSM2986412 GSM2986413 GSM2986414 GSM2986415 GSM2986416
Total:	208
Table S8.	Number of single cells used for DNA-methylation sequencing data and their GEO accession numbers.
