# Supplementary material for: Expression dynamics of repetitive DNA in early human embryonic development
Source: BMC Genomics. 2019 May 31;20:439. doi: 10.1186/s12864-019-5803-1 (PMC6545021; doi:10.1186/s12864-019-5803-1)
Supplement: Supplementary file 10 — R script for methylation percentage analysis (R 4 kb) [file 12864_2019_5803_MOESM10_ESM.r]

#The following R script calculates methylation percentages of given repeat intervals for the public dataset GSE81233 from GEO database 
#Written by Gökhan Karakülah gokhan.karakulah@ibg.edu.tr
#Download publicly available methylome data from https://www.ncbi.nlm.nih.gov/geo/query/acc.cgi?acc=GSE81233
#Set your working directory
setwd("../your-path/")

#Call R libraries
library(GenomicRanges)
library(rtracklayer)

#=====================================================================================
#
#  The following function calculates the percentages of given intervals
#
#=====================================================================================

funcMeth <- function(coord, methdat) {
  dat <- coord
  WGBS <- methdat
  meth_gr <- WGBS
  m.1 <- which(values(meth_gr)$T>=5) # per CPG 5 read at least, arbitrary, can be changed
  meth_gr <- meth_gr[m.1,]
  ov <- findOverlaps(query=meth_gr, subject=dat)
  nT <- tapply(values(meth_gr)[queryHits(ov),1], subjectHits(ov), sum)
  nM <- tapply(values(meth_gr)[queryHits(ov),2], subjectHits(ov), sum)
  nCpG <- table(subjectHits(ov))
  nT2 <- integer(length(dat))
  nT2[as.integer(names(nT))] <- nT
  nM2 <- integer(length(dat))
  nM2[as.integer(names(nM))] <- nM
  nCpG2 <- integer(length(dat))
  nCpG2[as.integer(names(nCpG))] <- nCpG
  datvB <- data.frame(id=names(dat), nCovCpG=nCpG2, nT=nT2, percmeth=100*nM2/nT2)
  return(datvB)
}


#Read hg19 repeatmasker file from UCSC database
repeats<-read.delim("hg19.rmsk.bed", header=F)

#Convert repeatmasker intervals to a GRanges object
repeatGR <- GRanges(seqnames=as.character(repeats[,1]), IRanges(start=repeats[,2]+1, end=repeats[,3],
                                                                names=paste(repeats[,1],":", repeats[,2],"-",repeats[,3],"_",repeats[,4], "%", repeats[,5], sep="")))
#Read names of methylome data in bed.gz format
samples <- dir(path="../your-path/GSE81233", pattern = "*Cmet.bed.gz") 

#Calculate percentages for each data in a for loop
for (i in 1:length(samples)){

  message<-paste(i, "-", samples[i], "started", sep=" ")
  print(message)
  
  filepath<-paste("../your-path/GSE81233", "/", samples[i], sep="")
  
  #Read methylome data one by one
  bed <- read.delim(filepath, header=F, comment.char = "#")
  bed <- bed[which(bed[,10]=="CpG"),]
  
  #Convert methylome data intervals to a GRanges object
  bedGR <- GRanges(seqnames=as.character(bed[,1]), IRanges(start=bed[,2]+1, width=1, names=paste(bed[,1],":",(bed[,2]+1),sep="")),T=bed[,5], M=bed[,6])
  
  #Call funcMeth function and calculate percentages
  testRes <- funcMeth(coord=repeatGR, methdat=bedGR)
  classD <- gsub(".*%","",testRes$id)
  testRes2 <- cbind(classD, testRes)
  spltRes <- tapply(testRes2$percmeth,factor(testRes2$classD), function(x) mean(x, na.rm=T))
  
  #Create a results file name
  write.fname<-paste("../your-path/GSE81233.Results", "/", samples[i], ".txt", sep="" )
  
  #Write methylation percentages in an individual file
  write.table(spltRes, write.fname, row.names=T, quote=F, sep="\t")
  
  message<-paste(i, "ended", sep=" ")
  print(message)
  
}

#=====================================================================================
#
#  The following part merges individual methylation percentages outputs
#
#=====================================================================================

setwd("../your-path/GSE81233.Results/")

#Read names of percentages outputs in txt format
samples <- dir(path=getwd(), pattern="gz.txt")

file.name<-samples[1]
#Read the first output
data <- read.delim(file.name, header=FALSE)
data<-data[-1,]
df<-data[,2]
df<-data.frame(df)
rownames(df)<-data[,1]
colnames(df)<-samples[1]

counter=2
i=2

#Merge percentage outputs for each data in a for loop
for (i in 2:length(samples)){
  
  file.name<-samples[i] ## take file name 
  j<-read.delim(file.name, header=FALSE)
  j<-j[-1,] # delete first row
  j<-data.frame(j)
  df[ ,counter]<-j[,2]
  colnames(df)[counter]<-file.name
  
  counter=counter+1
}

#Modify colum names of data frame including all percentages
new.colnames<-gsub("_.*","",colnames(df))
colnames(df)<-new.colnames

#Read meta data of GSE81233 methylome dataset
mdata<-read.delim(file = "GSE81233-GPL16791_series_matrix.txt", skip=39, header = F, stringsAsFactors = F)

t.mdata<-as.data.frame(t(mdata))
tmp<-mdata$V1
colnames(t.mdata)<-gsub("!","",tmp)
t.mdata<-t.mdata[-1,]

unique(t.mdata$Sample_characteristics_ch1)
unique(t.mdata$Sample_source_name_ch1)

tmp1<-t.mdata[which(t.mdata$Sample_geo_accession %in% new.colnames),8]
tmp2<-t.mdata[which(t.mdata$Sample_geo_accession %in% new.colnames),10]

#Replace data IDs with sample names
df[nrow(df)+1,] <- tmp1
df[nrow(df)+1,] <- tmp2

#Write final output in a .csv format
write.csv(df, file="Methylation-Percentages-Repeats.csv")
