# Supplementary material for: Expression dynamics of repetitive DNA in early human embryonic development
Source: BMC Genomics. 2019 May 31;20:439. doi: 10.1186/s12864-019-5803-1 (PMC6545021; doi:10.1186/s12864-019-5803-1)
Supplement: Supplementary file 11 — Table S9. Methylation percentages of repeats (XLSX 2183 kb) [file 12864_2019_5803_MOESM11_ESM.xlsx]

## Sheet: Methylation-Percentages-Repeats
Table S9. Methylation percentages of repeats
	GSM2986307	GSM2986308	GSM2986309	GSM2986310	GSM2986311	GSM2986312	GSM2986313	GSM2986314	GSM2986315	GSM2986316	GSM2986317	GSM2986318	GSM2986319	GSM2986320	GSM2986321	GSM2986322	GSM2986323	GSM2986324	GSM2986325	GSM2986326	GSM2146951	GSM2146952	GSM2146953	GSM2146954	GSM2481614	GSM2481615	GSM2481556	GSM2481557	GSM2481570	GSM2481581	GSM2481586	GSM2481587	GSM2481588	GSM2481589	GSM2481590	GSM2481591	GSM2986327	GSM2986328	GSM2986329	GSM2986330	GSM2986331	GSM2986332	GSM2986333	GSM2986334	GSM2986335	GSM2986336	GSM2986337	GSM2986338	GSM2986339
	cell type: metaphase II oocyte	cell type: metaphase II oocyte	cell type: metaphase II oocyte	cell type: metaphase II oocyte	cell type: metaphase II oocyte	cell type: metaphase II oocyte	cell type: metaphase II oocyte	cell type: metaphase II oocyte	cell type: metaphase II oocyte	cell type: metaphase II oocyte	cell type: metaphase II oocyte	cell type: metaphase II oocyte	cell type: metaphase II oocyte	cell type: metaphase II oocyte	cell type: metaphase II oocyte	cell type: metaphase II oocyte	cell type: metaphase II oocyte	cell type: metaphase II oocyte	cell type: metaphase II oocyte	cell type: metaphase II oocyte	cell type: oocyte	cell type: oocyte	cell type: oocyte	cell type: oocyte	cell type: metaphase II oocyte	cell type: metaphase II oocyte	cell type: metaphase II oocyte	cell type: metaphase II oocyte	cell type: metaphase II oocyte	cell type: metaphase II oocyte	cell type: metaphase II oocyte	cell type: metaphase II oocyte	cell type: metaphase II oocyte	cell type: metaphase II oocyte	cell type: metaphase II oocyte	cell type: metaphase II oocyte	cell type: zygote#B13	cell type: zygote#B13	cell type: zygote#B2	cell type: zygote#B2	cell type: zygote#C1	cell type: zygote#C1	cell type: zygote#C5	cell type: zygote#C5	cell type: zygote#D2	cell type: zygote#D2	cell type: zygote#M3	cell type: zygote#M3	cell type: zygote#M4
	oocyte	oocyte	oocyte	oocyte	oocyte	oocyte	oocyte	oocyte	oocyte	oocyte	oocyte	oocyte	oocyte	oocyte	oocyte	oocyte	oocyte	oocyte	oocyte	oocyte	oocyte	oocyte	oocyte	oocyte	oocyte	oocyte	oocyte	oocyte	oocyte	oocyte	oocyte	oocyte	oocyte	oocyte	oocyte	oocyte	zygote	zygote	zygote	zygote	zygote	zygote	zygote	zygote	zygote	zygote	zygote	zygote	zygote
5S	76.2352	50	43.8718	44.2482	58.6806	58.2511	53.6067	49.5098	55.5207	31.7749	1.31579	NA	0	33.3333	NA	50	66.6667	63.8889	100	3.92157	0	70.7792	63.3523	25	12	100	55.5556	0	0	44.5714	NA	0	24.6212	40	100	0	49.2633	21.1169	48.8388	61.1699	38.3185	23.5713	32.7985	11.4286	45.2636	12.7176	30.1522	37.4928	48.6132
7SK	75.2782	0	59.7727	35.7143	100	52.3148	17.1658	54.5994	69.0236	62.5	0	NA	0	100	NA	NA	100	95.4545	NA	0	NA	100	100	NA	NA	NA	0	100	NA	100	NA	NA	0	NA	NA	0	31.8681	85.7143	49.5098	50	39.1667	60.362	52.6124	0	41.4802	50	56.7712	69.8586	62.1031
7SLRNA	82.3641	57.1429	35.9226	41.4777	39.6078	34.1669	42.53	41.6167	68.4405	41.8246	50	33.3333	50	20	32.6236	39.0625	42.8571	7.5188	NA	50	0	58.75	15.9722	0	15	0	42.8571	20	31.25	32.7778	100	33.3333	4	14.2857	50	50	49.2928	48.5426	49.7997	48.0829	45.0397	61.9062	42.5866	51.1111	47.7297	45.6394	60.6027	34.0463	56.1583
(AAATG)n	80	NA	NA	NA	NA	NA	NA	NA	NA	NA	NA	NA	NA	NA	NA	NA	NA	NA	NA	NA	NA	NA	NA	NA	NA	NA	NA	NA	NA	NA	NA	NA	NA	NA	NA	NA	NA	NA	NA	NA	NA	NA	NA	NA	NA	NA	NA	NA	NA
(AACTG)n	NA	NA	NA	NA	NA	NA	NA	NA	NA	NA	NA	NA	NA	NA	NA	NA	NA	NA	NA	NA	NA	NA	NA	NA	NA	NA	NA	NA	NA	NA	NA	NA	NA	NA	NA	NA	NA	NA	NA	NA	NA	NA	NA	NA	NA	NA	NA	NA	NA
(AAGTG)n	NA	NA	NA	NA	NA	NA	NA	NA	100	NA	NA	NA	NA	NA	NA	NA	NA	NA	NA	NA	NA	NA	NA	NA	NA	NA	NA	NA	NA	NA	NA	NA	NA	NA	NA	NA	66.6667	NA	NA	NA	NA	NA	0	100	0	100	73.913	0	NA
(AATAG)n	NA	NA	NA	NA	NA	NA	NA	NA	83.3333	NA	NA	NA	NA	NA	NA	NA	NA	NA	NA	NA	NA	NA	NA	NA	NA	NA	NA	NA	NA	NA	NA	NA	NA	NA	NA	NA	NA	NA	100	NA	NA	100	NA	NA	0	NA	NA	NA	NA
(AATTG)n	NA	NA	NA	NA	NA	NA	NA	NA	NA	NA	NA	NA	NA	NA	NA	NA	NA	NA	NA	NA	NA	NA	NA	NA	NA	NA	NA	NA	NA	NA	NA	NA	NA	NA	NA	NA	NA	NA	NA	NA	NA	16.6667	NA	NA	NA	NA	NA	NA	NA
(ACATG)n	84.6616	0	NA	0	0	NA	70.5882	NA	80	NA	0	NA	NA	0	NA	20	0	NA	22.7273	NA	NA	NA	0	50	NA	NA	NA	NA	NA	NA	NA	NA	NA	NA	50	NA	NA	93.75	83.3333	35.1852	48.4848	NA	11.0169	NA	NA	64.1026	0	0	86.6667
(ACCG)n	0	NA	0	0	NA	0	NA	0	0	NA	NA	NA	NA	NA	NA	NA	NA	NA	NA	NA	NA	NA	NA	NA	0	NA	NA	NA	NA	NA	NA	NA	NA	NA	NA	NA	NA	NA	50	NA	NA	0	0	NA	NA	NA	0	NA	NA
(ACCTG)n	88.9279	80	NA	NA	NA	100	NA	94.7368	63.2184	NA	NA	NA	NA	NA	NA	NA	NA	NA	NA	NA	NA	NA	94.1176	0	NA	77.2727	NA	NA	NA	NA	NA	NA	93.6508	NA	NA	NA	50	100	86.3248	100	100	100	73.8095	100	98.5507	NA	NA	100	91.2756
(ACGTG)n	100	NA	NA	NA	NA	0	NA	80	100	NA	NA	NA	NA	NA	NA	NA	NA	NA	NA	NA	NA	0	NA	0	NA	4.16667	NA	NA	NA	NA	NA	NA	NA	NA	0	0	100	2.12766	NA	NA	100	88.8889	51.5681	NA	37.9845	NA	2.83688	NA	NA
ACRO1	49.6897	40.4671	34.131	34.3253	38.005	35.7537	36.2614	31.3497	40.7637	49.884	24.9346	32.5688	45.5321	36.6582	25.8114	35.5223	43.0113	27.2287	30.0235	53.0243	34.1411	32.9387	36.2064	18.1818	20.8812	26.7054	41.9491	30.0565	30.2021	41.2233	37.6784	32.3402	22.6009	39.2657	22.1662	33.8935	26.8146	12.8329	33.5231	29.6308	22.7424	10.7392	26.4165	22.8017	27.971	13.3876	13.2415	12.9072	16.3856
(ACTAG)n	NA	NA	NA	NA	NA	NA	NA	NA	NA	NA	NA	NA	NA	NA	NA	NA	NA	NA	NA	NA	NA	NA	NA	NA	NA	NA	NA	NA	NA	NA	NA	NA	NA	NA	NA	NA	NA	NA	NA	NA	NA	NA	NA	NA	NA	NA	NA	NA	NA
(ACTG)n	100	NA	0	NA	NA	NA	0	NA	NA	NA	NA	NA	NA	NA	NA	NA	NA	NA	NA	NA	NA	NA	NA	NA	NA	NA	NA	NA	NA	NA	NA	NA	NA	NA	NA	NA	NA	NA	NA	NA	0	NA	NA	NA	NA	60	NA	22.2222	NA
(ACTTG)n	100	NA	NA	NA	NA	NA	NA	NA	NA	NA	NA	NA	NA	NA	NA	NA	NA	NA	NA	NA	100	NA	NA	NA	NA	NA	NA	NA	NA	NA	NA	NA	NA	NA	NA	NA	NA	NA	NA	NA	NA	NA	NA	NA	0	NA	100	NA	100
(AGATG)n	NA	NA	NA	NA	NA	NA	NA	NA	NA	NA	NA	NA	NA	NA	NA	NA	NA	NA	NA	NA	NA	NA	NA	NA	NA	NA	NA	NA	NA	NA	NA	NA	NA	NA	NA	NA	NA	NA	NA	NA	NA	NA	NA	NA	NA	NA	NA	NA	NA
(AGCTG)n	72.7366	100	NA	NA	NA	NA	100	100	86.6667	NA	NA	NA	NA	100	NA	NA	NA	NA	NA	NA	NA	NA	NA	NA	NA	NA	NA	NA	NA	NA	NA	NA	100	100	NA	NA	70.5882	5.88235	NA	100	NA	NA	97.0588	NA	100	NA	100	47.3684	100
(AGGGGG)n	NA	NA	NA	NA	NA	NA	NA	NA	NA	NA	NA	NA	NA	NA	NA	NA	NA	NA	NA	NA	NA	NA	NA	NA	NA	NA	NA	NA	NA	NA	NA	NA	NA	NA	NA	NA	NA	NA	0	NA	NA	NA	NA	NA	NA	NA	NA	0	NA
(AGGTG)n	73.5765	0	92.8571	NA	92.8571	NA	100	70.5882	91.3525	100	NA	NA	NA	NA	100	NA	58.9744	NA	100	NA	NA	50	NA	NA	NA	NA	NA	NA	NA	NA	100	NA	100	35.7143	0	NA	28.653	0	44.7619	66.0714	79.9145	50	63.0246	98.4375	45.524	100	47.1825	60	21.8648
(AGTAG)n	100	NA	NA	NA	NA	NA	NA	NA	NA	NA	NA	NA	NA	NA	NA	NA	NA	NA	NA	NA	NA	NA	NA	NA	NA	NA	NA	NA	NA	NA	NA	NA	NA	NA	NA	NA	NA	NA	100	NA	NA	NA	NA	NA	NA	100	NA	100	NA
(AGTTG)n	100	NA	NA	NA	NA	NA	NA	NA	NA	NA	NA	NA	NA	NA	NA	NA	NA	NA	NA	NA	NA	NA	NA	NA	NA	NA	NA	NA	NA	NA	NA	58.3333	NA	NA	NA	NA	NA	NA	NA	NA	NA	100	100	NA	NA	NA	NA	NA	NA
ALINE	36.9746	NA	100	100	0	NA	NA	NA	NA	NA	NA	NA	NA	NA	NA	NA	NA	NA	0	NA	NA	0	NA	NA	NA	NA	NA	NA	NA	NA	NA	NA	NA	NA	NA	NA	0	NA	NA	NA	NA	84.2105	0	NA	0	NA	0	0	100
ALR/Alpha	54.7939	57.0699	73.3464	69.5154	58.8595	72.8861	66.5704	53.1757	59.1524	61.3274	70.7491	65.6513	62.0759	66.5553	69.2079	69.3876	54.2399	69.5715	60.4683	64.7111	53.0577	55.9649	55.8171	58.2564	51.5342	64.5806	58.2562	69.2805	69.6003	56.5631	65.6773	76.2591	58.9316	49.1207	68.8067	51.5979	68.9551	28.8297	69.0926	65.9191	65.5902	26.1216	66.9253	31.6081	71.8531	24.7655	18.162	71.1287	24.2447
AluJb	84.4022	49.5142	52.9497	51.7085	50.9324	54.4449	52.5466	54.0106	70.5689	56.2052	45.0659	42.4219	49.8298	47.6196	44.3834	48.8888	46.4172	52.5817	48.6124	45.8701	43.8875	54.8102	48.0184	48.4744	59.1665	52.4107	46.1402	46.6739	59.6807	49.9256	47.6992	49.6011	48.5397	49.1945	50.4734	47.1917	53.0016	58.3627	56.547	60.5746	52.528	55.2167	51.896	59.5388	52.3282	56.5436	64.2061	50.5077	62.3022
AluJo	83.9383	47.3677	49.9207	52.8981	51.7762	49.9891	51.5192	53.6029	70.6238	51.1877	49.0476	43.8133	50.2572	52.2511	42.3007	50.2433	50.9699	50.8377	41.1751	47.8242	47.2825	62.1717	50.1174	53.6904	47.7404	49.9362	51.4087	42.7891	48.9401	47.7137	55.5269	54.0041	45.079	44.3111	44.853	49.4661	52.8503	59.0146	54.5682	60.1433	52.2342	56.7449	50.4323	59.5039	49.8654	54.3796	63.2669	51.2244	60.6822
AluJr	83.6206	47.5871	51.2836	52.7334	52.7905	53.0081	52.8247	55.4123	68.9522	53.1835	44.1626	54.6919	57.7602	43.8783	51.8567	47.2386	48.2797	52.1395	42.1459	56.4517	51.6427	57.1044	51.466	53.2071	56.3902	55.7432	44.1409	55.3984	52.4057	43.5509	40.7419	46.3785	46.9764	41.2667	38.5598	46.177	53.9386	60.1963	55.5437	64.2363	51.9884	59.3103	52.103	59.5029	50.7235	60.8978	65.7863	48.5369	62.2028
AluJr4	85.1797	44.7134	63.9968	52.2207	60.2707	64.2062	53.1187	56.8324	73.8184	56.7949	29.4326	85.7143	62.6578	37.5458	54.2657	53.6111	58.8506	51.1928	46	59.0909	50	72.3195	67	52.5	85.7143	31.1111	50.5733	73.6364	62.5	67.9827	66.6667	33.3333	31.7542	22.8571	41.6667	50	58.4776	58.8396	61.8695	67.3579	54.5004	61.3404	54.7429	55.8327	60.1505	67.8678	71.4113	57.222	68.3074
AluSc	86.4522	50.3539	49.5371	50.2929	49.6874	50.8819	49.278	51.3814	71.9237	51.733	44.9018	45.8706	47.2803	53.2021	40.2064	47.2929	45.9121	43.6148	47.7928	44.8066	50.3591	52.5431	49.1505	51.5212	58.0818	51.9811	41.395	38.9748	52.6825	48.5529	49.2553	45.9959	47.1833	46.7448	47.2471	46.7878	52.304	58.5642	54.6381	60.6761	52.5314	55.47	51.7467	62.3601	49.9514	61.5935	64.9173	49.2108	63.9184
AluSc5	85.8499	52.2115	49.7884	47.0144	44.3279	51.632	47.5161	51.2108	67.2139	43.988	41.2084	30.2307	44.7059	48.9581	34.2032	60.1612	49.518	46.2189	30.3349	32.6344	45.5101	55.2747	48.6242	53.9316	46.1234	54.9467	47.4171	54.351	48.9046	45.0125	59.9412	47.6531	48.6337	56.8231	47.3365	29.1226	52.1874	54.618	52.9687	60.4851	51.3237	57.0088	49.8324	64.1661	45.9682	61.3009	62.126	44.5532	61.4394
AluSc8	85.7171	46.8728	49.8745	48.2678	47.4213	46.7037	46.6504	49.7358	68.3232	50.7167	35.7141	42.8754	40.1342	51.2401	42.9723	39.7701	49.6779	43.2184	39.5856	46.4108	41.4199	52.9218	48.723	44.8463	57.2844	51.9051	38.2935	49.8628	48.0565	45.9836	54.5688	34.0625	44.5538	37.2004	44.8224	35.581	49.9754	52.0295	51.4171	53.4651	49.3788	52.8427	50.0045	54.3906	46.3895	57.8514	63.5048	46.0004	61.0404
AluSg	85.7503	46.9594	47.4862	48.9391	47.8378	46.6898	47.6265	50.1101	69.0238	47.0151	40.732	41.1134	42.2679	51.39	44.3416	44.1153	44.7485	35.4703	36.679	45.9904	47.3686	52.1776	43.0744	46.0332	59.8212	60.8444	42.1894	37.2615	46.342	46.8136	39.7726	40.8042	43.6385	37.2151	43.7621	42.3208	52.7019	62.64	53.5535	57.9797	49.8627	62.5285	50.742	61.7206	49.4659	63.0194	67.2326	47.4554	67.4803
AluSg4	84.9079	43.9016	45.2213	49.0251	44.928	47.8561	49.3629	48.1137	68.0176	55.087	51.3543	41.0329	51.337	50.684	50.2047	47.713	48.6255	45.9844	28.355	52.4623	53.6058	48.6945	59.1146	39.7694	53.5333	35.1608	39.3891	47.2426	56.0417	47.2729	29.8748	31.25	37.103	49.2962	38.9087	44.391	50.1153	64.8024	50.6034	59.2157	52.2405	61.5382	48.3273	65.2206	48.7679	63.5306	67.4325	42.7934	66.5796
AluSg7	85.4102	54.9592	45.7955	51.3095	55.1235	42.5884	49.6036	49.028	67.9105	59.5024	46.8276	35.9667	45.3229	45.8318	28.125	56.9645	40.456	41.8282	51.3163	52.7017	36.804	56.6602	43.5465	45.8042	60.0877	57.8613	50.7331	41.3534	47.4373	48.5273	60.9545	44.7096	39.7558	47.57	32.7099	51.708	50.7751	62.6559	52.4154	57.5724	48.1734	60.2627	50.5843	55.9575	51.3306	51.6866	69.0984	49.873	67.5162
AluSp	85.6466	35.193	44.1861	46.8642	43.5577	46.9872	44.1596	48.7671	69.2805	45.1013	33.1503	38.2486	35.8922	43.3792	28.2534	41.0892	42.1305	44.0074	37.5513	39.2173	37.6042	50.9531	48.5777	38.7575	48.8257	48.3929	40.9993	31.696	50.0555	44.7538	38.1286	44.1431	40.0863	38.6067	42.5772	35.5916	49.3162	61.2733	50.8528	56.3671	48.8669	59.7839	47.5292	58.6403	46.896	59.8307	65.5415	45.2532	65.2065
AluSq	85.9165	46.9628	49.8468	51.3778	51.2703	51.6005	52.7055	50.5728	70.8576	49.2132	44.7912	42.4215	42.8349	51.5564	42.6829	44.6222	49.5671	47.8014	43.5894	42.5677	43.8677	59.2238	55.1407	46.6247	59.0991	64.5895	39.4237	37.7836	53.6297	45.463	48.7829	44.7101	44.8332	40.3957	39.8143	45.1971	52.8275	59.001	52.8939	59.5135	50.2339	59.6081	51.4533	65.3665	49.8272	59.7308	65.026	50.2265	64.681
AluSq10	84.0205	71.5909	43.365	42.181	34.129	48.9645	39.8569	45.6261	68.5359	51.0506	38.9323	25	24.7222	31.25	33.3333	33.3333	50.625	33.3333	40	13.3929	87.5	39.5175	28.9593	54.1667	35.5556	40	45.5971	33.3333	62.7976	36.981	86.8421	10	34.3591	0	50.2245	35.1786	46.369	64.0936	50.3114	59.6952	52.7633	60.8106	48.8292	62.3824	43.1702	51.778	64.891	42.5998	63.9244
AluSq2	86.0481	44.5574	47.7507	46.5695	47.1203	46.1541	45.4868	48.9749	68.3097	49.8089	40.0241	39.8093	39.2206	45.3617	36.0012	40.6167	45.6767	42.031	33.4577	40.9132	39.8138	53.8838	41.0686	44.1929	54.3796	46.0563	42.5177	44.3757	42.861	49.4354	40.3689	51.5775	40.9787	38.408	46.7759	43.16	50.2748	61.0254	50.4628	57.5571	49.3779	59.3671	48.675	62.2074	48.8412	61.8668	66.2055	46.3855	65.9394
AluSq4	87.4185	37.5	61.2291	47.9434	50.7455	48.0567	52.2922	54.7432	76.0393	32.2273	34.5238	0	76	39.1858	11.7647	9.79094	64.4444	30.942	68	46.6667	80	50.6411	43.3333	43.5096	100	62.7778	32.3413	0	100	46.758	45.5682	100	70.6826	22.2222	19.4444	22.9657	59.7445	69.0761	60.0322	61.8754	46.9613	65.9724	52.0089	72.279	50.4923	61.868	71.5417	45.4951	73.1064
AluSx	85.8752	45.9612	48.5833	49.1549	46.278	47.8055	48.4797	50.821	69.5246	49.1872	43.7283	39.4085	45.722	44.0779	39.6025	46.2876	45.4188	44.0104	42.2661	45.1992	39.7644	50.0739	50.714	41.9005	59.0727	55.5801	44.1142	44.7773	54.0608	50.2358	46.6286	49.9985	42.3973	39.3198	38.3121	44.6664	49.9366	59.1418	51.5539	58.12	49.5513	57.8372	48.9061	60.4848	49.48	59.7224	64.9148	47.8319	65.0053
AluSx1	85.7184	46.2336	47.7962	48.3767	46.1694	48.0609	48.668	50.5065	69.7746	50.1062	42.5708	43.1724	45.2454	42.9227	40.5568	42.77	46.2814	44.4645	44.5137	48.4139	41.1241	53.9311	44.8069	46.6602	53.9596	53.9399	43.1289	44.4969	49.0278	47.5511	43.4909	46.9864	42.2056	40.122	39.9529	41.5122	50.2458	60.409	52.0469	56.9185	49.4897	58.5564	48.1185	61.4989	47.7878	57.481	64.7024	46.7844	64.6943
AluSx3	85.7654	44.4156	51.1789	48.6265	49.4985	49.8161	50.0807	52.0911	68.079	51.0687	53.2864	42.1754	45.4586	48.3268	33.4622	47.3305	42.7149	48.0119	33.312	44.2099	45.3614	52.4607	48.5148	45.2416	63.8217	58.0757	43.3311	44.9126	46.8617	50.4565	48.2221	50.0039	41.9945	46.1915	48.8605	46.6694	51.8556	60.9912	51.898	59.8599	51.1784	60.096	50.6321	63.4378	48.8155	63.5686	65.8441	46.6682	64.916
AluSx4	86.596	57.1964	54.301	49.5655	48.0092	57.0528	50.5672	53.8648	71.4972	53.0923	31.5649	44.4816	45.2632	46.3531	37.3193	64.7549	42.5756	23.975	51.1971	40.6667	53.3333	51.3006	44.1036	52.8903	50.9524	52.8333	39.8419	49.6842	70.8889	47.6822	48.9944	26.8051	43.9154	34.0642	12.5	45.035	53.1908	63.4909	52.4545	60.4419	52.0691	60.908	56.0265	72.9222	51.4838	62.9493	69.0199	51.2682	70.0433
AluSz	86.1366	47.7146	50.2432	50.421	48.3359	50.1562	49.8922	53.6314	70.5339	49.1391	45.0455	39.7981	46.244	49.2678	41.6545	50.0077	47.0649	46.9987	43.2196	48.256	40.0866	55.7781	51.1074	46.9291	56.8792	52.7824	40.88	50.1207	50.0555	48.8019	41.4421	57.1755	44.8611	44.5005	46.929	49.2006	51.8133	60.5598	54.0195	60.2784	50.9949	58.7726	50.2157	60.6685	49.8371	61.9049	65.9754	50.3053	65.4921
AluSz6	86.9426	54.5918	53.8793	53.74	51.6492	53.6669	54.1617	56.6893	73.114	49.5014	45.6109	59.2681	57.8882	53.8864	57.5003	56.3256	53.1703	53.3142	48.2684	48.0356	49.6886	56.2741	48.3701	55.0657	68.2724	51.7836	46.8399	60.6947	61.7879	58.5004	56.1325	59.1032	49.9308	48.7486	50.815	45.7182	54.8164	61.6419	58.1767	64.0043	53.4249	60.3951	52.5732	61.0884	53.4079	61.4726	66.4344	51.0084	65.4673
AluY	85.367	43.6545	48.3065	48.0011	46.6322	48.5629	48.0657	49.0445	67.984	48.6446	37.2189	37.7205	43.1122	45.4114	41.2184	42.6952	44.5024	43.578	38.2399	38.7547	36.9003	48.9178	41.9483	40.1633	53.1938	45.6275	38.588	37.7212	46.6712	45.6346	39.8952	43.4772	38.5455	38.3448	42.1178	41.4146	49.3455	47.5923	50.1966	56.0602	47.7871	47.2562	48.8212	49.302	47.098	48.7665	53.9962	44.4437	51.9374
AluYa5	83.4417	27.1154	39.0049	41.3665	37.1366	52.2462	38.958	48.6809	63.7735	48.2899	46.4286	22.7451	48.5714	39.1883	37.2374	54.2424	36.4454	39.3939	33.3333	0	50.2857	50.9591	38.0464	39.34	52.4764	30.4167	36.3965	57.3308	61.6667	38.5617	35.2083	0	26.9408	27.9321	51.6092	33.3333	43.8846	33.7925	46.7573	59.1885	49.5793	37.2515	41.5534	37.2743	43.4456	41.915	39.1027	44.7008	36.1902
AluYa8	82.8015	NA	44.4444	28.2738	NA	8.33333	44.4444	61.8243	56.8783	80	NA	0	NA	0	NA	0	66.6667	NA	57.1429	NA	NA	100	NA	NA	NA	0	NA	NA	66.6667	85.7143	NA	NA	0	NA	NA	NA	43.75	100	0	75.5417	65.8654	16.6667	52.9021	80	45.1801	75	61.8797	25	49.9394
AluYb8	81.8609	40.2083	48.7675	44.5116	45.0465	59.3294	47.7317	46.7312	64.5703	45.8857	21.5476	34.7222	26.25	43.6987	0	21.5947	15.1811	53.4444	20	16.6667	33.3333	47.0645	16.2338	47.7679	55.5556	66.25	56.165	47.0588	50	23.6979	0	75	34.6641	4.62963	56.3235	75	56.115	35.112	51.6669	48.8848	52.523	40.4502	53.2903	50.2002	43.4893	40.3232	48.9267	45.2757	35.7217
AluYb9	85.7052	NA	21.4286	26.4251	56.0606	36.6667	44.2839	59.4805	68.0906	NA	NA	0	NA	46.6667	NA	0	51.7241	0	0	NA	33.3333	100	NA	54.902	100	100	0	NA	51.3514	11.1111	0	NA	0	NA	NA	NA	29.7769	10.3196	44.956	73.7143	50.367	27.3333	46.7021	60	65.0164	9.48106	59.7958	41.5813	44.1311
AluYc	81.9672	43.3793	44.0313	42.6557	40.6023	45.3573	43.1384	42.062	68.0231	39.4822	32.9488	34.5647	32.182	45.2392	36.8598	49.9789	45.4296	31.0195	51.599	58.3333	33.0087	29.4802	41.9169	34.3687	50.434	49.9618	38.02	33.4694	59.8512	35.7693	15.2305	44.4444	53.3664	39.2842	42.807	28.0908	44.7235	38.5268	48.2105	57.056	45.0965	35.1972	44.9736	59.5228	43.6036	43.9414	48.1223	41.6566	43.799
AluYc3	81.3474	53.3333	33.6522	39.5786	39.7688	28.9507	36.3706	36.8048	66.5985	11.1111	19.0476	50	0	75	50	0	48.4535	44.3182	0	50	66.6667	24.3386	60.5882	0	73.913	60	12.5245	25.3049	25	20.6349	43.8776	NA	33.3333	NA	10	NA	33.5113	21.4377	39.5655	47.4853	42.8867	25.0913	38.7224	80.8642	40.8865	24.0385	32.2214	35.2867	40.7793
AluYc5	80	100	50	100	NA	NA	NA	NA	NA	NA	NA	NA	NA	NA	NA	NA	NA	NA	NA	NA	NA	NA	NA	NA	NA	NA	NA	0	NA	NA	NA	NA	NA	NA	NA	NA	NA	NA	0	NA	NA	NA	11.4754	NA	100	NA	0	58.8235	0
AluYd8	82.2045	NA	100	28.5714	35.9375	50	31.8182	68.0871	71.834	100	100	NA	NA	NA	NA	0	0	NA	NA	100	NA	0	NA	NA	NA	NA	76.1475	12.5	NA	18.3333	NA	71.4286	76.4706	NA	NA	NA	33.3333	60	56.5093	37.5	33.3333	33.3333	46.0505	39.697	29.634	22.5225	40.3571	40	0
AluYf4	86.4085	52.1273	36.8618	52.2219	45.9646	55.0084	38.2741	52.4022	66.0809	51.7165	23.75	36.444	67.6454	43.0166	16.6667	41.1069	59.902	65.5967	33.3333	50	31.9257	59.8864	33.5597	15.7391	37.9845	48.3333	43.2414	27.5	30.1141	27.2582	60	15	21.052	50	35	41.3889	46.9192	32.8565	48.4496	49.8669	45.7005	37.6192	48.2411	45.8017	46.9511	50.584	45.5414	39.7709	43.2173
AluYf5	85.852	50	32.1672	38.9367	10.1316	59.8006	34.2459	45.5738	55.4976	26.6667	0	0	76	3.35907	9.54545	25	4.54545	23.5976	67.029	12.2642	16.6667	33.3333	18.2753	0	100	NA	26.6026	NA	0	100	NA	50	0	NA	75	53.6232	28.8334	62	35.4956	34.1935	46.2733	44.1572	38.7548	52.3284	37.8942	28.5714	35.8728	22.0599	27.9486
AluYg6	88.1377	0	57.8917	60.5484	38.1746	61.6975	22.3103	54.4271	74.4588	51.2821	0	0	NA	67.4569	NA	25	17.5	NA	0.490196	66.6667	100	100	0	100	NA	40	74.4505	70.5882	NA	16.3934	0	NA	34.983	NA	100	50	46.586	38.1169	67.0501	25	61.3718	31.3594	49.414	33.3333	55.8747	0	39.5962	46.1531	43.7912
AluYh9	81.2179	0	26.8797	0	8.33333	50	50	36	57.9144	0	0	NA	100	NA	100	40	NA	NA	NA	NA	NA	60	NA	NA	NA	NA	0	100	NA	NA	NA	0	73.3333	0	76.9231	NA	100	45.098	63.3333	43.913	36.6667	65.2961	43.3442	90	12.5	66.6667	61.2798	28.8889	74.369
AluYk11	83.1041	0	97.3684	77.7778	77.2973	45.2381	55.5556	62.2849	75.2665	66.6667	NA	0	83.3333	0	NA	94.7368	66.6667	0	NA	50	33.3333	0	35	100	NA	28.5714	37.5	NA	31.0811	40	0	0	14.2857	NA	NA	NA	47.4275	60	47.5379	44	65.2534	28.4848	61.2395	NA	46.1302	30.7843	62.6243	48.1481	39.2701
AluYk12	79.5968	NA	41.3793	47.8018	24.0741	69.1667	22.9589	27.551	53.0222	26.6667	18.1818	NA	NA	31.25	NA	NA	88.5714	NA	NA	NA	NA	100	NA	NA	NA	NA	NA	NA	NA	NA	NA	NA	NA	NA	NA	0	11.6955	32.6087	47.1958	40	70.7355	33.913	57.4988	53.3333	60.8235	80	28.6364	25.662	58.0952
AluYk4	85.7626	45.2517	39.4662	49.9298	40.9941	45.7257	42.1315	50.1331	69.4936	31.1003	31.6086	19.1579	45.9837	43.0594	42.0604	29.0958	37.4007	49.7035	19.6373	42.1921	36.8471	52.1081	36.045	45.828	33.0556	39.6752	33.383	43.8924	60.3109	35.3084	14.1282	23.5948	29.1077	27.6238	40.4762	60.8247	49.533	36.3056	54.7044	46.6176	44.7923	31.9267	45.7585	34.1767	44.1888	39.591	49.9527	41.9618	39.9848
AmnSINE1	65.9236	NA	50	50	50	25.5556	25	81.6667	86.1667	0	100	0	NA	50	100	0	50	0	NA	NA	NA	23.2143	100	NA	NA	NA	0	NA	NA	NA	NA	NA	100	0	NA	0	39.9725	25	26.6667	100	37.9121	26.6667	44.0396	30.9524	65.7536	45.0549	39.4465	43.3333	27.4206
AmnSINE2	71.8841	NA	40	0	NA	NA	NA	NA	NA	NA	NA	NA	NA	NA	NA	NA	NA	NA	NA	NA	NA	NA	NA	NA	NA	NA	NA	NA	NA	NA	NA	NA	NA	NA	NA	NA	100	NA	NA	NA	NA	NA	0	NA	17.9487	NA	0	NA	0
(A)n	100	NA	NA	NA	NA	NA	NA	NA	NA	NA	NA	NA	NA	NA	NA	NA	NA	NA	NA	NA	NA	NA	NA	NA	NA	NA	NA	NA	NA	NA	NA	NA	NA	NA	NA	NA	NA	NA	100	NA	NA	NA	NA	0	NA	NA	NA	NA	NA
A-rich	65.4375	64.8148	47.6923	39.881	42.2222	54.1414	22.8139	54.0326	77.4374	40.4762	33.3333	31.3725	61.2821	65.0794	47.7273	48.9899	36.1111	63.1579	33.3333	29.6296	50	38	32.381	30.303	38.0952	29.8246	46.8975	74.13	45.7143	42.2917	47.7273	61.1111	51.2121	50.2415	43.3333	36.6667	64.5663	0	60.4065	58.9556	53.125	51.2446	59.1322	74.2452	28.795	33.3333	59.3804	70.3759	47.6853
Arthur1	78.3885	0	25	45.8333	38.0165	20	25	39.2105	45.1934	33.3333	NA	NA	NA	0	NA	0	36.6667	0	0	0	NA	0	0	51.1364	0	0	25	NA	100	33.3333	NA	45.5747	0	0	0	NA	25.4845	40	24.6491	40	34.867	40.9137	32.584	66.6667	23.7473	75.5556	58.7778	17.1296	46.3566
Arthur1A	70.1547	NA	20	33.7817	0	0	14.2857	66.6667	66	50	100	NA	NA	NA	100	0	62.5	NA	0	20	NA	75	100	50	NA	NA	0	NA	0	80	100	83.3333	31.1111	100	77.2727	NA	16.1616	20	33.3333	66.6667	34.1667	55.8333	27.0163	NA	30	16.6667	47.1895	28.5714	62.1212
Arthur1B	74.4148	0	33.3333	43.1818	36.1458	28.5714	49.1775	33.3333	41.5651	50	10	0	NA	0	0	NA	50	0	NA	NA	0	50	0	16.6667	100	NA	11.3636	100	33.3333	100	0	0	40	NA	21.4286	45	46.5007	40.625	34.8701	60	28.9201	46.087	30.9301	0	25.9184	33.3333	42.0243	35.275	57.4066
Arthur1C	65.322	80	NA	16.6667	NA	0	100	33.3333	20.8333	NA	NA	NA	NA	NA	0	NA	50	NA	NA	100	NA	NA	NA	NA	NA	NA	NA	0	NA	NA	NA	NA	NA	NA	NA	NA	33.3333	100	33.3333	0	26	89.4737	16.6667	100	27.7778	57.1429	80	30	92.7083
(ATAAG)n	NA	NA	NA	NA	NA	NA	NA	NA	NA	NA	NA	NA	NA	NA	NA	NA	NA	NA	NA	NA	NA	NA	NA	NA	NA	NA	NA	NA	NA	NA	NA	NA	NA	NA	NA	NA	NA	NA	NA	NA	NA	NA	NA	NA	NA	NA	NA	NA	NA
(ATAGG)n	100	NA	NA	NA	60	NA	NA	NA	NA	NA	NA	NA	NA	NA	NA	NA	NA	NA	NA	NA	NA	NA	NA	NA	NA	NA	NA	NA	NA	NA	NA	NA	NA	NA	NA	NA	NA	NA	NA	NA	NA	NA	NA	NA	100	NA	NA	NA	NA
(ATATG)n	NA	NA	NA	NA	NA	NA	NA	NA	NA	NA	NA	NA	NA	NA	NA	NA	NA	NA	NA	NA	NA	NA	NA	NA	NA	NA	NA	NA	NA	NA	NA	NA	NA	NA	NA	NA	NA	NA	NA	NA	NA	NA	NA	NA	NA	NA	NA	NA	NA
(ATCG)n	NA	NA	NA	NA	NA	NA	NA	NA	NA	NA	NA	NA	NA	NA	NA	NA	NA	NA	NA	NA	NA	NA	NA	NA	NA	NA	NA	NA	NA	NA	NA	NA	NA	NA	NA	NA	NA	NA	NA	NA	NA	NA	NA	NA	NA	NA	NA	NA	NA
(ATCTG)n	NA	NA	NA	NA	NA	NA	NA	NA	NA	NA	NA	NA	NA	NA	NA	NA	NA	NA	NA	NA	NA	NA	NA	NA	NA	NA	NA	NA	NA	NA	NA	NA	NA	NA	NA	NA	NA	NA	NA	NA	NA	NA	NA	NA	NA	NA	NA	NA	NA
(ATGGTG)n	83.5286	68.5714	74.0103	77.1242	83.7509	77.6781	67.104	91.2626	83.3443	67.0248	54.1667	65	83.3333	47.2222	95	59.5417	85.2968	80	100	100	100	70.303	74.375	40	97.9592	91.5385	87.3737	73.3333	90.2857	81.0145	60	92.0635	73.2381	100	0	100	76.4087	88.861	75.892	72.3129	77.6177	80.9949	68.1245	89.9416	70.529	82.2967	90.0977	72.9846	78.5036
(ATG)n	89.2156	100	62	82.3529	89.5833	75	50	41.5865	81.1813	100	0	NA	NA	0	NA	NA	100	NA	NA	50	NA	0	96	100	0	100	100	NA	100	100	NA	NA	60	100	100	NA	75.3086	72.9167	48.358	76.0073	68.8889	100	68.5417	88.2653	71.0467	94.4444	78.1363	56.5714	68.8988
(ATGTG)n	72.0262	NA	17.8571	100	NA	0	0	0	100	NA	NA	NA	88.8889	NA	NA	NA	100	100	NA	NA	NA	NA	100	NA	0	100	NA	NA	3.125	100	NA	40	NA	45.4545	NA	76.9231	48.4848	NA	0	0	75	98.1481	69.3333	100	58.3333	57.1429	55.5857	5.07246	100
AT_rich	71.3632	NA	NA	80	NA	50	NA	100	NA	50	NA	NA	NA	50	NA	NA	50	NA	NA	NA	NA	NA	NA	NA	0	NA	NA	NA	NA	NA	NA	NA	0	NA	NA	NA	0	0	33.3333	0	0	100	28.5714	NA	50	10	48.4848	0	0
(ATTAG)n	NA	NA	NA	NA	NA	NA	NA	NA	NA	NA	NA	NA	NA	NA	NA	NA	NA	NA	NA	NA	NA	NA	NA	NA	NA	NA	NA	NA	NA	NA	NA	NA	NA	NA	NA	NA	NA	NA	NA	NA	NA	NA	NA	NA	NA	NA	NA	NA	NA
(ATTCG)n	NA	NA	NA	NA	NA	NA	NA	NA	NA	NA	NA	NA	NA	NA	NA	NA	NA	NA	NA	NA	NA	NA	NA	NA	NA	NA	NA	NA	NA	NA	NA	NA	NA	NA	NA	NA	NA	NA	NA	NA	NA	NA	NA	NA	NA	NA	NA	NA	NA
(ATTG)n	78.5714	NA	100	NA	50	NA	100	NA	0	NA	NA	100	NA	NA	NA	NA	NA	NA	NA	NA	NA	NA	NA	NA	NA	NA	NA	NA	NA	NA	NA	NA	NA	NA	NA	NA	NA	100	100	NA	100	0	50	NA	NA	NA	NA	100	0
(ATTTG)n	NA	NA	NA	NA	NA	NA	NA	NA	NA	NA	NA	NA	NA	NA	NA	NA	NA	NA	NA	NA	NA	NA	NA	NA	NA	NA	NA	NA	NA	NA	NA	NA	NA	NA	NA	NA	NA	NA	NA	NA	NA	NA	NA	NA	NA	NA	NA	NA	NA
BC200	72.7619	60	0	NA	NA	NA	NA	10	60	0	NA	NA	NA	0	NA	NA	NA	0	NA	NA	NA	0	NA	NA	NA	NA	NA	NA	NA	NA	NA	NA	100	NA	NA	NA	NA	0	0	NA	39.2857	80	57.9167	NA	35.7143	100	62.037	0	35
BLACKJACK	77.5971	NA	NA	50	26.6667	NA	33.3333	47.1795	80	NA	0	NA	0	0	NA	NA	7.29167	NA	NA	NA	NA	NA	NA	NA	NA	100	33.3333	NA	NA	28.5714	0	NA	NA	0	NA	NA	36.3636	100	52.8219	50	25.3268	50	57.3535	NA	43.83	100	54.881	54.918	100
BSR/Beta	75.2352	45.6306	29.5137	37.8024	25.6697	39.7861	47.5272	28.6202	55.4839	32.7485	50.5844	18.3544	57.9986	53.6905	44.0998	30.8333	24.7828	35.6327	30.8125	65.6757	14.4595	23.7011	38.7345	28.254	23.6364	19.2541	43.2077	42.1445	18.7879	46.8543	30.1266	24.183	28.4526	8.11881	32.8892	52.1948	40.6705	23.2031	39.7487	39.8281	27.6602	41.7782	40.7713	14.7289	36.0564	28.9822	47.8476	47.5341	54.4286
(CAAAAA)n	63.3333	NA	0	0	NA	NA	NA	NA	NA	NA	NA	NA	NA	NA	NA	NA	NA	NA	NA	NA	NA	NA	NA	NA	NA	NA	NA	NA	NA	NA	NA	NA	NA	NA	NA	NA	NA	0	NA	NA	NA	NA	NA	NA	100	NA	NA	NA	NA
(CAAAA)n	60.8686	NA	100	16.6667	100	0	50	29.1667	0	NA	NA	NA	NA	NA	NA	NA	NA	NA	0	NA	NA	NA	NA	NA	NA	NA	NA	NA	NA	0	NA	NA	NA	NA	NA	NA	100	NA	0	NA	66.6667	100	16.6667	33.3333	25	NA	100	NA	37.5
(CAAAC)n	NA	NA	NA	0	NA	NA	NA	NA	NA	NA	NA	NA	NA	NA	NA	NA	NA	NA	0	NA	NA	NA	0	NA	NA	NA	0	NA	NA	NA	NA	NA	0	NA	NA	NA	NA	NA	NA	NA	NA	NA	0	NA	NA	NA	NA	0	NA
(CAAAG)n	NA	NA	NA	NA	NA	NA	NA	NA	NA	NA	NA	NA	NA	NA	NA	NA	NA	NA	NA	NA	NA	NA	NA	NA	NA	NA	NA	NA	NA	NA	NA	NA	NA	NA	NA	NA	NA	NA	NA	NA	NA	NA	NA	NA	100	NA	NA	NA	NA
(CAAA)n	53.9971	NA	0	0	0	NA	0	NA	0	NA	0	NA	NA	NA	NA	NA	NA	NA	NA	NA	NA	100	NA	NA	NA	NA	NA	NA	NA	NA	NA	NA	50	NA	NA	NA	0	NA	100	0	0	NA	25	60	0	100	25	100	100
(CAAAT)n	NA	NA	NA	NA	NA	NA	NA	NA	NA	NA	NA	NA	NA	NA	NA	NA	NA	NA	NA	NA	NA	NA	NA	NA	NA	NA	NA	NA	NA	NA	NA	NA	NA	NA	NA	NA	NA	NA	NA	NA	NA	NA	NA	NA	NA	NA	NA	NA	NA
(CAACC)n	NA	NA	NA	NA	NA	NA	NA	NA	NA	NA	NA	NA	NA	NA	NA	NA	NA	NA	NA	NA	NA	NA	NA	NA	NA	NA	NA	NA	NA	100	NA	NA	100	NA	NA	NA	NA	NA	100	NA	100	NA	79.3103	NA	NA	NA	100	100	NA
(CAACG)n	NA	NA	NA	NA	NA	NA	NA	NA	NA	NA	NA	NA	NA	NA	NA	NA	NA	NA	NA	NA	NA	NA	NA	NA	NA	NA	NA	NA	NA	NA	NA	NA	NA	NA	NA	NA	NA	NA	NA	NA	NA	NA	NA	NA	NA	NA	NA	NA	NA
(CAACT)n	100	NA	NA	NA	NA	8.33333	NA	NA	0	NA	NA	NA	NA	NA	0	NA	NA	NA	NA	NA	NA	NA	NA	NA	NA	NA	NA	NA	NA	NA	NA	NA	NA	NA	NA	NA	NA	NA	NA	NA	0	NA	NA	NA	0	NA	80	NA	NA
(CAAGA)n	NA	NA	NA	NA	NA	NA	NA	NA	NA	NA	NA	NA	NA	NA	NA	NA	NA	NA	NA	NA	NA	NA	NA	NA	NA	NA	NA	NA	NA	NA	NA	NA	NA	NA	NA	NA	NA	NA	NA	NA	NA	NA	100	NA	NA	NA	NA	NA	NA
(CAAGC)n	63.4545	NA	2.94118	23.5294	59.0909	0	NA	0	72.7273	80	NA	0	NA	0	NA	0	NA	NA	NA	NA	10.7143	40	93.3333	100	NA	36.3636	50	NA	NA	50	NA	NA	100	33.3333	NA	NA	1.07527	44.8276	NA	100	80.4233	62.5	46.6667	NA	39.0152	0	41.6667	15.873	52.8199
(CAAGG)n	67.8571	NA	NA	0	80	NA	0	100	NA	NA	NA	NA	NA	NA	100	NA	NA	NA	NA	NA	NA	NA	NA	NA	NA	NA	NA	NA	NA	NA	NA	NA	NA	NA	NA	NA	0	100	0	100	NA	66.6667	0	NA	NA	NA	0	NA	20
(CAAG)n	NA	NA	NA	NA	NA	NA	82.3529	NA	0	50	NA	NA	NA	NA	NA	NA	NA	NA	NA	60	NA	NA	NA	100	NA	NA	NA	NA	NA	NA	NA	100	NA	NA	NA	NA	0	NA	39.3939	NA	26.3158	0	NA	82.3529	NA	0	NA	NA	NA
(CAAGT)n	NA	NA	NA	NA	NA	NA	NA	NA	NA	NA	NA	NA	NA	NA	NA	NA	NA	NA	NA	NA	NA	NA	NA	NA	NA	NA	NA	NA	NA	NA	NA	NA	NA	NA	NA	NA	NA	NA	NA	NA	NA	NA	NA	NA	NA	NA	NA	NA	NA
(CAA)n	81.3644	20.7483	12.5	40	17.8571	61.9048	76	53.8462	74.4661	55	7.14286	0	100	0	NA	34.6341	66.6667	0	0	62.5	NA	76.8627	20	4.7619	NA	50	100	32.8241	NA	33.3333	100	100	0	100	0	83.3333	25	46.1538	28.3333	50	52.5862	19.4444	47.0703	95.8333	42.8571	54.6227	46.6344	30.5357	60
(CAATA)n	100	NA	NA	NA	NA	NA	NA	NA	100	NA	NA	NA	NA	NA	NA	NA	NA	NA	NA	NA	NA	NA	NA	NA	NA	NA	NA	NA	NA	NA	NA	NA	NA	NA	NA	NA	NA	NA	NA	NA	NA	100	NA	NA	NA	NA	NA	100	NA
(CAATC)n	100	NA	NA	NA	NA	NA	NA	NA	NA	NA	NA	NA	100	NA	NA	NA	NA	NA	NA	NA	NA	NA	NA	NA	NA	NA	NA	NA	NA	NA	NA	NA	NA	NA	NA	NA	NA	NA	NA	NA	NA	NA	NA	NA	0	NA	NA	NA	NA
(CAATG)n	NA	NA	NA	NA	NA	NA	NA	NA	NA	NA	NA	NA	NA	NA	NA	NA	NA	NA	NA	NA	NA	NA	NA	NA	NA	NA	NA	NA	NA	NA	NA	NA	NA	NA	NA	NA	NA	NA	NA	NA	NA	NA	NA	NA	NA	NA	NA	NA	NA
(CAAT)n	38.4615	NA	NA	NA	NA	0	50	NA	50	NA	NA	NA	NA	100	NA	NA	100	NA	NA	NA	NA	NA	NA	100	NA	100	NA	NA	NA	0	NA	NA	93.75	NA	NA	NA	50	0	47.8261	NA	NA	80	100	93.3333	47.619	NA	NA	0	NA
(CAATT)n	NA	NA	NA	NA	NA	NA	NA	NA	NA	NA	NA	NA	NA	NA	NA	NA	NA	NA	NA	NA	NA	NA	NA	NA	NA	NA	NA	NA	NA	NA	NA	NA	NA	NA	NA	NA	NA	NA	NA	NA	NA	NA	NA	NA	0	NA	NA	NA	NA
(CACAA)n	83.5768	52.6748	24.8288	44.6085	46.068	34.8888	53.0438	50.2589	74.9665	33.3333	37.1429	10.3333	34.375	56.8713	46.798	46.4431	55.8319	15.9921	100	59.0242	17.5595	24.1157	42.4171	22.7792	82.2222	70.5748	10.8333	60	71.6146	34.1079	35.8746	36.5775	56.9408	32.6683	33.8446	36.1079	46.9194	76.25	55.8582	86.5288	53.0906	92.6065	38.7633	85.0175	48.9734	67.0182	66.4613	39.8202	83.8429
(CACAC)n	85.7538	71.6346	53.0645	73.4879	60.5066	65.2591	67.0656	56.1276	77.4503	53.9352	66.6667	85.7143	72.1346	70.8502	40.0794	85.8333	76.7774	61.8926	55.3704	76.1364	63.9394	87.3849	63.2	57.7124	68.6431	80.0512	56.2436	48.0159	78.1938	79.5673	60.303	77.4737	46.8353	81.4643	86.9697	86.63	66.6484	68.602	91.5414	81.1965	55.456	59.3751	68.7094	90.0881	55.0455	72.7587	63.6845	63.8929	41.8012
(CACAG)n	90.1596	94.0476	75.8025	100	91.6277	76.7742	85.93	74.4064	82.897	100	100	66.3522	100	68.169	75	91.3605	98.75	100	91.1111	79.9142	86.5517	67.6227	95.1299	82.4377	43.3962	100	84.7222	70.303	94.392	80	66.6667	83.3333	97.5	16.6667	97.0238	0	75.5953	37.4848	95.4569	90.9825	80.5304	56.5925	81.3109	69.1926	74.1126	59.8419	62.5863	83.0238	55.9327
(CACAT)n	83.7829	100	82.1429	50	53.6111	85.9279	85.4167	100	71.5245	33.3333	66.6667	61.1111	100	84.6154	100	NA	NA	63.1579	NA	NA	31.1111	100	78.2609	100	50	99.0909	92.3077	100	98.75	NA	62.904	100	100	21.4286	100	100	69.1234	100	100	100	77.9054	63.0435	79.4013	100	88.1944	100	75.3333	93.4426	96.9894
(CACCAT)n	84.5992	80	75.0184	59.3924	75.3781	80.3922	64.0816	66	86.5555	57.8788	87.5	91.6667	66.6667	76.6667	88.4615	95	76.427	89.4267	85.2941	87.5	41.6667	85.0652	72.2222	70.2381	60	100	100	100	78.4314	77.4074	0	97.619	89.8667	78.0702	71.7054	100	78.1809	93.5036	84.7388	84.4204	66.5627	74.6759	72.9226	92.2684	70.7627	85.625	84.0888	78.873	81.7982
(CACCC)n	62.6464	0	6.5641	0	31.039	31.6667	32.1429	28.5714	60.989	28	NA	64.2857	0	100	63.6364	40	50	59.0079	NA	25	100	26.6667	14.2857	66.6667	53.2837	33.3333	38.0952	0	84.375	24.5161	0	63.3333	0	34.2767	100	30	25.7365	26.6667	23.1674	80.9524	32.5827	37.1026	49.8276	79.1779	50.888	82.5439	58.3533	45.4128	35.4247
(CACCG)n	78.1817	0	0	NA	50	66.5284	45.7746	46.1957	85.7143	90	NA	NA	0	100	65	0	99.4253	50	NA	0	48.3871	66.6667	33.9934	NA	2.14724	0.735294	NA	NA	NA	33.5052	NA	NA	1.87613	0	100	0.485437	33.3982	19.1681	90	50	40.1881	41.5695	54.9535	46.6667	65.6389	53.1746	43.9695	52	42.576
(CACCT)n	66.908	100	NA	100	71.6667	54.5455	0	100	69.7917	0	NA	NA	NA	0	NA	NA	100	NA	100	NA	NA	NA	100	54.1667	NA	NA	100	NA	0	50	NA	NA	100	100	NA	50	69.3948	37.0801	77.2368	100	51.6917	74.3506	78.9021	95.8333	73.0519	10	74.4473	80.3136	68.7281
(CACGA)n	67.3469	NA	NA	NA	NA	NA	NA	NA	0	NA	NA	NA	NA	NA	NA	NA	NA	NA	NA	NA	NA	NA	NA	NA	NA	NA	NA	NA	NA	NA	NA	NA	NA	NA	NA	NA	0	NA	NA	NA	NA	NA	0	82.3529	NA	NA	NA	100	NA
(CACGC)n	77.0421	100	33.3333	66.9355	66.6667	80	33.2623	50	54.1788	66.6667	100	100	83.3333	NA	100	0	50	51.2821	0	2.43902	0	66.6667	50	91.3043	66.6667	0	50	60	NA	0	0	100	50	0	0	50	74.5673	44.383	48.0386	50	54.3043	60	72.5869	56.8571	52.8508	17.2275	52.2932	76.7399	46.9651
(CACG)n	62.4101	46.859	31.6798	16.9787	16.6788	30.1022	26.9825	31.982	34.7974	8.87054	60	30.2856	38.9551	11.7483	60.3236	59.4444	53.3647	25	28.3087	22.8964	37.4975	36.8009	50.0864	30.0155	47.8215	20.0778	37.0833	14.5833	22.8368	31.8004	36.6604	51.1319	20.8358	18.9213	16.9444	20.9043	33.93	34.4849	41.0823	61.3599	22.7768	35.1204	39.082	28.7005	30.6506	31.596	30.5495	36.6666	32.7381
(CACGT)n	NA	NA	NA	NA	NA	50	NA	NA	100	NA	NA	NA	NA	NA	NA	NA	NA	NA	NA	NA	NA	NA	NA	NA	NA	NA	NA	NA	NA	NA	NA	NA	NA	NA	NA	NA	NA	NA	NA	NA	NA	NA	NA	NA	21.0256	NA	NA	NA	NA
(CACTA)n	88.1774	100	88.78	90	80	100	72.3237	70.3008	97.2788	91.6667	NA	100	90	100	NA	100	92.4114	NA	91.6667	94.2308	93.75	92.8571	100	94.9123	71.4286	93.3333	90.9091	NA	97.5	88.6905	91.6667	100	50	100	100	NA	86.2155	0	70.2381	100	89.5833	66.6667	66.0417	92	100	77.3684	54.242	82.4681	48.7377
(CACTC)n	78.6184	NA	100	NA	66.6667	NA	50	40	44.1968	NA	NA	100	NA	NA	NA	NA	NA	NA	NA	NA	NA	NA	NA	100	NA	NA	NA	NA	NA	NA	NA	NA	NA	NA	NA	NA	76.6071	0	94.4444	43.3333	61.4953	58.3333	92.2449	65	58.7879	NA	76.8254	79.4118	40
(CACTG)n	100	NA	NA	NA	100	NA	NA	100	NA	NA	NA	NA	NA	NA	NA	NA	NA	NA	NA	NA	NA	NA	NA	NA	NA	NA	NA	NA	NA	NA	NA	NA	NA	100	NA	NA	NA	NA	NA	NA	NA	100	66.6667	NA	100	80	100	100	28.5714
(CACTT)n	26.6667	NA	NA	NA	NA	NA	100	NA	NA	NA	NA	NA	NA	NA	NA	NA	NA	NA	NA	NA	NA	NA	NA	NA	NA	NA	NA	NA	NA	NA	NA	NA	NA	NA	NA	NA	NA	NA	NA	NA	NA	100	75	100	NA	NA	NA	100	NA
(CAGAA)n	50	NA	NA	NA	NA	0	NA	NA	NA	NA	NA	NA	NA	NA	NA	NA	NA	NA	NA	NA	NA	NA	100	NA	NA	NA	NA	NA	NA	NA	NA	NA	NA	NA	NA	100	NA	NA	NA	NA	NA	NA	NA	NA	NA	NA	NA	NA	100
(CAGAC)n	70.9524	NA	NA	NA	NA	NA	100	NA	100	NA	NA	NA	NA	NA	NA	NA	0	NA	NA	NA	NA	NA	NA	NA	NA	NA	NA	NA	NA	40	NA	NA	NA	NA	NA	NA	100	NA	NA	NA	NA	0	100	NA	0	NA	55	86.2069	100
(CAGAGA)n	63.3172	40	72.4237	52.6615	50.8553	38.5364	46.0444	47.9399	69.375	44.018	54.3934	39.5139	32.3141	73.1905	80.2083	80.8333	80	70.2431	74.015	59.7727	74.2857	71.8416	67.4854	56.5657	55.4257	94.4444	74.5734	76.9653	98.2755	61.2576	62.037	95.3564	63.3148	76.1137	60.4538	80	41.1335	49.3124	62.2904	68.9027	55.6017	48.7175	44.3943	76.3064	44.2717	63.7088	58.8848	44.9257	38.9629
(CAGAG)n	68.6668	100	100	100	0	NA	0	NA	20.679	NA	NA	NA	NA	NA	NA	NA	NA	NA	0	NA	NA	NA	NA	NA	NA	NA	NA	NA	NA	NA	NA	NA	91.6667	NA	NA	0	0	0	100	0	81.25	NA	0	NA	NA	100	0	0	47.7273
(CAGA)n	75.7418	22.7273	54.2174	39.9625	40.4028	39.4332	41.75	51.7126	60.6946	23.1389	58.7302	18.0556	16.6667	40	12	69.5455	0	37.6522	23.2143	0	50	40.9674	14.3854	57.3303	77.7679	54.3056	37.3133	76	61.0589	37.1632	0	76.6667	40.5402	24.7186	37.7841	33.3333	32.5175	57.8363	57.1405	54.5769	37.9777	53.4818	47.1481	64.3479	38.162	49.3637	59.2671	30.2575	66.9056
(CAGAT)n	NA	NA	NA	NA	NA	NA	NA	NA	NA	NA	NA	NA	NA	NA	NA	NA	NA	NA	NA	NA	NA	NA	NA	NA	NA	NA	NA	NA	NA	NA	NA	NA	NA	NA	NA	NA	NA	NA	NA	NA	NA	NA	NA	NA	NA	NA	NA	NA	NA
(CAGCC)n	57.8219	100	48.7022	62.5	51.381	30.4196	42.9924	24.6977	54.9984	61.9048	79.9196	50	40	4.54545	NA	NA	50.2083	61.5798	0	78.5714	47.9592	55.102	42.312	62.8571	63.8889	33.3333	0	33.3333	NA	46.6097	75	50.9091	36.7989	60	NA	12	42.9955	11.7361	39.1667	67.0705	31.3903	26.2572	28.7944	100	29.5291	18.9394	58.5942	37.0461	51.6587
(CAGCG)n	38.2762	0	NA	0	0	0	NA	0	0	0	0	98.7013	0	100	50	NA	0	NA	NA	NA	NA	33.3333	100	NA	0	0	NA	NA	93.4783	100	NA	0	50	0	50	NA	28.6551	0	20.1299	0.219298	0	60.4651	27.2727	NA	27.2727	0	28.8229	55	29.2505
(CAGC)n	67.0349	30.3021	35.7665	33.1236	39.5613	32.5964	36.5752	40.2725	50.372	51.4065	38.7968	41.4411	52.8077	27.5327	34.2908	31.7575	29.796	50.6629	56.5078	50.9023	47.0218	41.8319	46.7151	36.6126	65.7355	53.7539	39.2855	27.6925	57.8284	47.7299	41.3108	51.7986	34.292	32.7522	49.8366	54.4047	28.5006	36.0375	47.8127	61.0334	37.3155	77.2529	26.946	62.9837	34.2364	80.4613	52.0166	19.661	77.604
(CAGCT)n	84.0776	NA	100	50	0	0	NA	0	64.966	100	100	NA	0	100	0	100	NA	NA	NA	50	100	100	66.6667	NA	NA	NA	NA	NA	NA	42.8571	NA	NA	54.5455	0	NA	NA	50	5.55556	43.127	50	56.8889	95.8333	25.8333	33.3333	7.30453	26.6667	69.603	100	100
(CAGGA)n	85.4323	NA	NA	9.09091	0	50	0	NA	19.0909	NA	NA	NA	NA	NA	NA	NA	0	NA	50	NA	NA	NA	NA	NA	NA	NA	NA	NA	NA	0	NA	NA	100	NA	NA	NA	0	70	NA	33.3333	0	68.2692	75	NA	0	100	81.25	50	87.2444
(CAGGC)n	62.0236	NA	100	0	0	0	0	NA	68.4211	NA	NA	NA	100	100	0	NA	NA	NA	100	0	100	100	NA	NA	NA	NA	NA	NA	NA	0	NA	NA	NA	NA	0	NA	40	66.6667	50	100	0	NA	33.3333	45.4545	24.3478	80	19.5906	63.6364	50
(CAGGG)n	56.7079	100	88.8889	NA	0	66.6667	33.3333	100	67.2727	0	NA	0	NA	NA	NA	NA	NA	NA	0	NA	NA	100	0	100	NA	NA	NA	NA	0	NA	NA	NA	50	0	NA	NA	54.4828	66.7027	0	50	5.55556	19.4444	24.2347	NA	31.3725	25	0	40	0
(CAGG)n	65.9367	0	35.3504	52.5794	22.449	16.6667	40	25	62.3932	NA	0	100	NA	0	70	0	NA	28.2828	20	9.79021	22.3529	0	NA	0	25	42.8571	0	100	0	75	0	100	12.5	0	47.9167	0	53.7298	45.5882	59.3184	51.1885	7.68398	37.2895	36.9044	50	51.5	50	42.2004	23.4399	14.2335
(CAGGT)n	21.1111	NA	NA	NA	0	0	0	NA	NA	NA	NA	NA	NA	NA	NA	NA	0	NA	0	NA	NA	NA	NA	NA	100	NA	NA	NA	NA	NA	NA	NA	NA	NA	NA	NA	0	NA	NA	NA	0	100	0	NA	0	NA	0	NA	0
(CAG)n	39.9301	16.8081	13.0721	29.9138	16.9074	24.9497	21.3824	24.335	26.8319	9.35689	22.8712	20.6407	21.9242	14.0752	12.5882	8.22146	13.5897	26.9781	5.70487	1.38889	33.9744	41.3557	19.7018	23.3832	16.6667	23.2934	8.58022	14.3187	13.0264	12.1558	24.2464	25	0.689671	10.5714	25.2342	27.4281	17.8715	16.3139	18.7102	30.0479	16.2809	20.0283	22.7559	21.0721	17.9551	12.1778	22.7247	13.4219	22.5517
(CAGTA)n	75	NA	NA	NA	NA	20	NA	NA	14.2857	NA	NA	100	NA	NA	NA	0	NA	NA	NA	NA	NA	100	NA	NA	NA	NA	NA	NA	NA	NA	NA	NA	NA	NA	NA	NA	NA	NA	NA	NA	NA	87.5	0	NA	52.2727	NA	NA	0	0
(CAGTC)n	96.7742	0	NA	NA	NA	100	0	NA	72.7226	NA	NA	NA	NA	20	NA	NA	100	NA	NA	NA	NA	100	66.6667	100	NA	NA	NA	NA	NA	100	NA	100	NA	100	0	NA	0	NA	NA	NA	100	80	86.9565	NA	50	NA	42.7318	100	0
(CAGTG)n	87.7493	100	100	NA	75	38.2353	89.7222	84.1453	82.6471	NA	100	100	NA	25	100	90	100	100	NA	NA	100	100	96.4286	96.4286	74.6479	100	80	100	100	92.3077	89.2857	83.3333	100	15.7895	NA	100	42.7215	44.186	100	100	73.0769	68.8889	90.1915	77.2727	96.3542	91.6667	90.1747	70.0694	29.0909
(CAGT)n	85.1389	NA	100	NA	NA	NA	70	66.6667	100	NA	NA	NA	NA	NA	NA	NA	NA	NA	NA	NA	NA	NA	NA	NA	NA	NA	0	NA	NA	NA	NA	NA	NA	NA	NA	NA	0	NA	0	0	NA	NA	NA	NA	NA	NA	10	0	46.5686
(CAGTT)n	71.4286	NA	NA	NA	NA	NA	NA	NA	NA	NA	NA	NA	NA	NA	NA	NA	NA	NA	NA	NA	NA	NA	NA	NA	NA	NA	NA	NA	NA	NA	NA	NA	NA	NA	NA	NA	NA	NA	NA	NA	NA	NA	NA	NA	0	NA	NA	NA	NA
(CA)n	79.8422	44.2543	44.2598	46.9499	49.1709	44.0358	46.225	45.9844	68.2707	46.6764	46.2261	45.6085	46.4497	50.0393	46.658	50.4126	44.4217	48.0206	43.3649	43.6941	48.9533	53.4447	54.096	49.777	58.6116	61.0008	40.3913	48.3553	52.8161	48.0033	48.7358	52.5896	45.1873	42.8401	48.698	44.8135	46.3133	46.5679	52.8705	62.7681	50.1852	52.2129	47.2837	71.8099	48.9281	57.0579	51.6511	46.1269	46.0482
(CATAA)n	83.3333	NA	NA	NA	NA	NA	NA	NA	NA	NA	NA	NA	NA	NA	NA	NA	NA	NA	NA	NA	NA	NA	NA	NA	NA	NA	NA	NA	NA	100	NA	NA	100	NA	NA	NA	NA	NA	NA	NA	NA	NA	NA	NA	100	NA	NA	NA	NA
(CATAC)n	50.6667	NA	89.1892	100	NA	NA	NA	NA	98.7805	100	NA	NA	NA	NA	NA	NA	NA	NA	NA	NA	69.2308	100	100	100	50	NA	NA	NA	100	NA	NA	NA	NA	NA	NA	94.8718	27	NA	100	61.5385	NA	67.9487	92.1053	100	66.6667	NA	83.3333	50	50
(CATAG)n	NA	NA	NA	NA	NA	NA	NA	NA	NA	NA	NA	NA	NA	NA	NA	NA	NA	NA	NA	NA	NA	NA	NA	NA	NA	NA	NA	NA	NA	NA	NA	NA	NA	NA	NA	NA	NA	NA	NA	NA	NA	NA	0	NA	NA	NA	NA	NA	100
(CATA)n	83.2439	50	12.5	63.8021	62.4914	45	56.6667	41.2698	61.6096	40	33.3333	6.66667	50	25	50	47.4603	33.3333	0	45.8824	31.3636	0	44.7619	45	44.7917	40	30.9524	25	100	65.625	56.2092	52.2033	25	16	61.9048	50	0	44.1972	42.8571	40.535	66.6667	48.2534	46.4032	63.8288	74.2593	54.3867	78.5058	55.9076	53.5549	52.8175
(CATATA)n	85.5111	NA	100	50	0	50	33.3333	55	70.9524	66.6667	NA	NA	NA	100	NA	NA	0	NA	NA	NA	33.3333	0	0	80	NA	NA	100	NA	40	50	NA	40	NA	NA	NA	NA	54.8077	0	50	0	50	50	28.2424	NA	70.6021	NA	36.4583	44	55
(CATAT)n	100	NA	NA	NA	NA	NA	NA	NA	NA	NA	NA	NA	NA	NA	NA	NA	NA	NA	NA	NA	NA	NA	NA	NA	NA	NA	NA	NA	NA	NA	NA	NA	NA	NA	NA	NA	NA	NA	NA	NA	NA	NA	NA	NA	NA	NA	NA	NA	NA
(CATCC)n	77.31	NA	0	100	33.3333	0	45.4545	16.6667	86.5298	100	NA	90	NA	100	NA	NA	85.8915	NA	NA	100	NA	NA	70.5882	NA	0	NA	100	NA	0	NA	NA	NA	38.8889	NA	NA	NA	12.5	NA	100	85.7143	81.6667	17.8571	62.4322	98.75	71.9484	50	52.7171	100	47.619
(CATCG)n	NA	NA	NA	NA	NA	NA	NA	NA	NA	NA	NA	NA	NA	NA	NA	NA	NA	NA	NA	NA	NA	NA	NA	NA	NA	NA	NA	NA	NA	NA	NA	NA	NA	NA	NA	NA	NA	NA	NA	2.98507	NA	NA	0	NA	NA	NA	NA	NA	42.8571
(CATCT)n	NA	NA	NA	NA	NA	0	NA	NA	NA	NA	NA	NA	NA	NA	NA	NA	NA	NA	NA	NA	NA	NA	NA	NA	NA	NA	NA	NA	NA	NA	NA	NA	NA	NA	NA	NA	NA	NA	NA	NA	NA	NA	NA	NA	NA	NA	NA	NA	NA
(CATGC)n	96.7184	100	0	50	NA	NA	100	100	66.6667	NA	NA	NA	NA	NA	NA	NA	NA	NA	NA	100	NA	NA	NA	NA	NA	45.4545	NA	NA	60	100	NA	NA	100	100	NA	NA	66.6667	NA	100	92.7083	100	100	64.4286	NA	100	NA	100	100	NA
(CATG)n	80.3126	100	25	29.8765	70	29.6429	39.2961	47.6407	49.6887	34.2857	42.7256	50	0	50	50	NA	9.05483	21.4815	0	40	0	45.5717	54.6898	50	50	100	34.6666	NA	31.4815	64.787	0	6.94444	51.0541	42.6471	0	50	44.3585	68.8641	49.6753	33.0357	40.348	43.1618	50.8771	53.0189	50.4762	53.9286	44.9626	57.8884	37.5714
(CATGT)n	100	NA	NA	100	NA	NA	NA	NA	NA	NA	NA	NA	NA	NA	NA	NA	NA	NA	NA	NA	NA	NA	NA	NA	NA	100	NA	NA	NA	NA	NA	NA	NA	NA	NA	NA	NA	NA	NA	NA	NA	NA	NA	NA	NA	NA	NA	NA	NA
(CAT)n	93.2935	NA	100	41.6667	60.7143	88.0952	38.8889	61.6667	93.5433	NA	100	100	0	100	100	75	61.1111	100	100	100	50	100	100	NA	100	100	80	100	50	NA	NA	54.4444	50	NA	58.9286	NA	80.7895	53.8159	72.1514	90.9091	76.4452	79.1118	75.3654	95.389	68.5248	90.4762	79.2557	78.114	75
(CATTA)n	NA	NA	NA	NA	NA	NA	NA	NA	NA	NA	NA	NA	NA	NA	NA	NA	NA	NA	NA	NA	NA	NA	NA	NA	NA	NA	NA	NA	NA	NA	NA	NA	NA	NA	NA	NA	NA	NA	NA	NA	NA	NA	NA	NA	NA	NA	NA	NA	NA
(CATTC)n	62.6188	71.4286	50	42.1429	51.4286	37.3333	77.7778	48	46.6932	40	100	NA	100	100	83.3409	NA	75	NA	NA	80	NA	NA	100	NA	NA	NA	NA	NA	NA	NA	NA	NA	0	NA	0	NA	48.254	15.3333	35.7322	83.3333	44.0972	47.2197	53.4248	40.405	58.7822	36.5517	54.3101	44.7619	52.8571
(CATTG)n	86.5385	NA	NA	45.4545	NA	NA	NA	NA	NA	NA	NA	4.34783	NA	NA	NA	NA	NA	NA	NA	NA	NA	NA	NA	NA	NA	NA	NA	NA	NA	NA	NA	NA	0	NA	NA	NA	NA	NA	NA	NA	NA	NA	NA	NA	NA	NA	NA	NA	NA
(CATTT)n	NA	NA	NA	NA	NA	NA	NA	NA	NA	NA	NA	NA	NA	NA	NA	NA	NA	NA	NA	NA	NA	NA	NA	NA	NA	NA	NA	NA	NA	NA	NA	NA	NA	NA	NA	NA	NA	NA	NA	NA	NA	NA	NA	NA	NA	NA	NA	NA	NA
(CCAA)n	73.5734	100	4.61538	100	65.8754	57.1429	69.2517	48.5714	74.1746	96.875	69.8054	96.4286	0	35	50	27.5362	41.9355	57.2222	64.6465	NA	55.9441	63.2051	80.5084	100	95.4167	74.6503	56.2733	100	64.0385	33.3333	90.9091	72.895	47.2043	46.0648	100	53.0769	47.7971	59.4982	75.205	NA	43.6934	95.4127	72.6502	94.3066	64.1304	67.0833	54.798	78.4043	25.8702
(CCA)n	81.0459	61.9428	63.3917	56.3779	78.6823	60.3598	63.2677	58.8506	81.0444	46.4786	62.8404	63.6294	84.3054	69.0475	86.3149	73.2954	65.0933	75.2505	75.7862	67.5452	40.1085	76.809	72.4283	78.3835	81.1057	81.2793	65.0695	57.4306	87.1842	70.4197	81.6619	77.1415	68.0548	57.9037	51.9077	59.249	58.5312	68.9478	67.8973	76.92	63.5392	77.309	68.5646	90.5439	59.1176	67.2508	74.6866	64.3757	78.0566
(CCCA)n	74.2071	62.3415	56.2592	82.5161	64.8324	55.119	64.5211	61.7991	79.0064	70	100	25	46.4286	70.3297	82.1429	81.3889	77.1912	84.9621	100	74.0087	5	60.8807	71.0688	100	71.4976	79.3478	40	66.6667	100	47.7778	56.6667	59.9523	78.4615	48.5714	83.3333	50	35.8535	51.7128	69.6876	75.8744	70.5488	50.9101	53.3828	84.227	55.5554	53.766	54.8807	69.5033	54.6453
(CCCCAA)n	63.0537	95.3488	55.5386	33.3483	31.3546	52.9734	61.8398	81.7829	66.376	69.8661	65.2968	62.3792	60.7368	86.3542	47.1429	49.2424	67.8571	14.6154	31.1295	93.1298	50	73.9583	66.5152	46.4158	50	41.9753	97.9167	77.8788	98.2744	74.0066	46.5116	97.7778	62.0623	88.4615	96.875	95.4545	53.8553	46.6141	58.6472	93.2764	36.4229	73.2252	40.8286	88.988	61.772	64	32.9799	59.8067	46.6869
(CCCCAG)n	46.9856	22.7778	19.3548	32.9478	40.2336	54.1451	26.1655	43.6363	53.7677	45.6308	33.3333	36.8125	35.6884	30.5354	25.3968	50.5246	37.4118	28.8265	46.4115	60.0792	23.5907	51.42	33.9592	30.5942	40.3571	50	46.7949	28.5714	15.6973	18.6881	49.5859	57.193	25.9091	20.2554	55.1614	43.1597	28.6209	21.6035	40.9777	38.4646	40.7172	42.7847	22.4695	37.5877	35.5083	31.8704	25.2161	30.2177	39.8312
(CCCCCA)n	41.5659	NA	NA	33.3333	NA	0	33.3333	0	1.13636	0	NA	NA	NA	NA	NA	NA	NA	NA	NA	NA	NA	33.3333	50	0	NA	NA	NA	NA	NA	15.7895	0	NA	NA	NA	NA	0	25	0	10	NA	25	0	0	NA	0	0	25	10	0
(CCCCCG)n	6.58569	0	5	0	0	2.43794	0	16.6667	0.666667	0	12.5	0	0	0	8.33333	0	0	0	NA	15.9091	0	0	0	0	0	0	0	0	50	14.2857	0	0	5	0	NA	0	7.69764	2.95567	0	5.77573	11.7293	6.57895	7.1912	0	1.16724	0	7.79883	10.2917	0
(CCCCCT)n	0	NA	NA	NA	NA	NA	NA	NA	NA	NA	NA	NA	NA	NA	NA	NA	NA	NA	NA	NA	NA	NA	NA	NA	NA	NA	NA	NA	NA	NA	NA	NA	NA	NA	NA	NA	0	0	NA	NA	NA	NA	NA	NA	50	NA	NA	0	NA
(CCCCG)n	5.791	3.43596	0.940597	3.00898	6.77135	4.04876	3.28143	2.56259	2.38716	5.48691	5.16306	1.45173	1.91694	3.05882	1.13562	0.869565	3.14667	4.60722	1.10548	1.41058	1.45212	5.68734	2.873	2.94298	4.61353	5.47062	2.79557	1.81112	0	0.963338	0	5.36637	1.80456	1.41916	1.60714	0.950209	6.03068	2.40567	6.69774	2.57176	2.66876	3.50434	4.31475	0.436872	5.35526	1.01407	3.26587	3.43478	3.14642
(CCCGAA)n	14.2911	NA	NA	0	50	0	0	0	0	NA	NA	NA	NA	0	NA	NA	0	NA	NA	NA	0	NA	NA	0	0	NA	NA	NA	NA	0	NA	0	0	0	NA	0	0	10.7143	50	NA	6.66667	2.5	0	NA	4.2735	0	0.678532	3.33333	2.73973
(CCCGA)n	0.735294	0	0	22.5	0	0	NA	NA	0	NA	NA	NA	12.7273	NA	NA	NA	0	NA	NA	NA	NA	0	0	0	NA	0	NA	NA	NA	NA	NA	NA	NA	NA	0	NA	0	NA	0	0	0	NA	0	NA	0	NA	9.86842	0	1.47059
(CCCGG)n	5.26581	NA	1.92616	0	NA	33.3333	0	25	5.5	24	0	NA	9.13462	0	0	100	0	0	50	NA	0	1.04167	0	0	0	NA	33.3333	0	NA	0	0	0	20	0	0	0	18.1818	16.6667	13.8095	33.3333	11.2022	6.25	19.2523	0	11.5569	6.66667	5.35959	18.254	4.35897
(CCCG)n	4.61156	NA	0.401606	0	0	42.5926	0	0	4.6723	7.69231	0	0	0	55.7143	NA	0	NA	0	NA	0	NA	NA	0	0	8.33333	NA	NA	13.3333	NA	0	NA	0.833333	1.96759	0	0	0	7.69231	0	0	0.265487	14.2857	14.2857	0.406504	NA	12.7814	3.53261	1.25	0.701754	0.152439
(CCCTAA)n	83.0294	50	25.974	69.3985	56.8813	64.5098	32.0707	48.5579	69.175	57.8846	33.3333	73.3333	76.1905	66.6667	93.75	100	59.3846	45	100	98.8889	69.7115	38.9328	66.6667	54.5455	100	66.9759	71.25	100	100	60	NA	46.6667	83.0952	40.9091	51.9886	100	54.1667	53.8245	68.9369	50	50.6214	64.3621	61.6936	87.9121	46.7781	73.7316	63.5298	65.0794	71.7572
(CCCTAG)n	77.7099	72.2222	87.7682	89.6211	77.5	76.3672	85.1154	72.5288	81.1649	79.5238	71.4286	NA	91.4286	76.9231	100	NA	98.75	100	50	100	100	91.8841	100	50	100	100	100	100	NA	100	100	NA	92.8571	96	100	68.75	82.477	74.8178	71.1643	48.8199	63.4459	44.6073	65.0475	74.5	77.4073	73.8095	70.1636	74.2751	69.496
(CCCTA)n	NA	NA	NA	NA	NA	NA	NA	NA	NA	NA	NA	NA	NA	NA	NA	NA	NA	NA	NA	NA	NA	NA	NA	NA	NA	NA	NA	NA	NA	NA	NA	NA	NA	NA	NA	NA	NA	NA	NA	NA	NA	NA	NA	NA	NA	NA	NA	NA	NA
(CCCTG)n	66.0954	0	0	66.6667	50	50	0	100	44.7154	NA	0	NA	0	0	NA	NA	NA	NA	100	NA	NA	NA	NA	NA	NA	NA	0	NA	100	NA	NA	NA	NA	50	25	NA	31.5476	50	50	33.3333	37.9832	27.5	15.873	100	34.3137	NA	0	28.5714	16.6667
(CCGAA)n	NA	NA	NA	NA	NA	NA	NA	NA	NA	NA	NA	NA	NA	NA	NA	NA	NA	NA	NA	NA	NA	NA	NA	NA	NA	NA	NA	NA	NA	NA	NA	NA	NA	NA	NA	NA	NA	NA	NA	NA	100	NA	NA	NA	NA	NA	NA	NA	NA
(CCGAG)n	0.96339	0	0.344828	0	0	0	0.383142	0	0	8.33333	0	NA	NA	20	NA	0	NA	NA	0	0	0	0	0.568182	0	0	NA	0	NA	50	0.526316	4.66667	0	0	0	NA	0.282486	0	0	3.19361	0	0.133511	1.19048	0	0	0.0176056	2.69872	0	0.231553	7.0786
(CCGCG)n	2.57908	2.34043	1.26086	0.72601	0.758815	0.356438	0.197466	1.87013	1.78114	0.289855	0.17094	0	1.11111	2.17406	0	4.84848	0.559375	1.31468	0	0.058651	0.947072	0.565637	0.262163	0.959674	0.640158	0.0352858	2.33766	0	5	1.99342	1.8624	1.58644	1.95187	1.77584	0.680065	0.0885347	1.84114	0.432959	1.51865	7.10874	0.954172	0.277697	0.397718	1.0838	4.40848	0.435911	0.85554	0.59931	1.48942
(CCGGA)n	100	NA	NA	100	93.75	NA	NA	NA	NA	NA	NA	NA	NA	NA	NA	NA	NA	NA	NA	100	NA	NA	NA	NA	NA	NA	NA	NA	NA	NA	NA	NA	NA	NA	NA	NA	100	NA	100	96.6667	NA	NA	77.4194	NA	97.2222	NA	NA	95	NA
(CCGGG)n	4.06153	NA	0	NA	1.50602	10	0	13.8308	0.258398	0	NA	NA	0	20	NA	0	11.3636	0	NA	NA	0	0	0	NA	NA	NA	16.6667	0	NA	0	0	0	0	0	0	NA	4.54545	6.02151	0	0	0.0721501	0	1.81818	0	8.57359	0	0.699301	0	5.33333
(CCGG)n	NA	NA	NA	NA	NA	0	NA	0	80	0	NA	NA	NA	NA	NA	NA	NA	NA	NA	NA	NA	NA	NA	NA	NA	NA	NA	NA	NA	NA	NA	NA	NA	NA	NA	NA	0	NA	NA	NA	NA	NA	0	NA	NA	0	NA	100	46.1538
(CCG)n	4.64106	2.79666	1.07666	2.77376	2.64348	3.35743	1.88936	2.56614	3.88388	2.34259	2.29931	2.39538	2.81796	0.552876	2.86783	1.03459	4.00006	2.96418	5.04706	1.97465	1.24604	2.11548	1.45184	0.80353	1.38895	0.967558	0.5759	1.82896	4.09587	2.22638	2.50317	2.15848	0.941547	0.954004	1.71186	0.37412	2.3969	1.8259	3.65396	2.94954	1.75227	1.43196	2.50519	1.66358	2.37774	1.52149	3.12696	2.34199	1.96433
(CCGTA)n	NA	NA	NA	NA	NA	NA	NA	NA	NA	NA	NA	NA	NA	NA	NA	NA	NA	NA	NA	NA	NA	NA	NA	NA	NA	NA	NA	NA	NA	NA	NA	NA	NA	NA	NA	NA	NA	NA	NA	NA	NA	NA	NA	NA	NA	NA	NA	NA	NA
(CCTAA)n	54.6875	NA	NA	4.34783	0	17.3913	10.4167	0	43.75	17.9104	NA	NA	NA	NA	0	0	NA	NA	NA	NA	NA	NA	NA	NA	21.9178	NA	NA	NA	47.0874	NA	NA	NA	NA	0	NA	NA	NA	NA	NA	NA	NA	47.4138	38.3459	NA	0	NA	100	31.8182	NA
(CCTAG)n	97.619	NA	NA	NA	77.4411	16.6667	43.75	44.4444	85.641	50	NA	NA	NA	NA	NA	51.7857	NA	NA	NA	NA	60	NA	NA	0	NA	NA	NA	NA	NA	50	NA	NA	NA	NA	NA	NA	0	NA	NA	NA	0	65.9341	92.4632	NA	100	NA	NA	100	89.0164
(CCTA)n	52.8571	NA	100	NA	55.5556	50	100	NA	58.3333	NA	NA	NA	NA	NA	NA	NA	NA	NA	NA	NA	NA	NA	75	NA	NA	NA	NA	NA	NA	NA	NA	64.2857	50	NA	NA	100	33.3333	100	100	100	50	23.0769	27.0588	100	70.4545	60	83.3333	100	59.5588
(CCTAT)n	100	NA	100	NA	NA	100	NA	NA	100	NA	NA	NA	NA	100	NA	NA	NA	NA	NA	NA	NA	NA	100	NA	NA	NA	NA	NA	NA	NA	100	NA	NA	NA	NA	NA	NA	NA	100	NA	NA	NA	NA	NA	NA	NA	NA	NA	NA
(CCTCG)n	46.9096	NA	50	50	1.51515	NA	33.3333	66.6667	0	60.7143	0	0	0	NA	0	NA	NA	0	0	0	0	100	NA	NA	NA	NA	0	NA	0	NA	NA	2.83019	33.3333	NA	NA	0	20	0	52.9126	NA	20.7356	0	25.1587	NA	32.8283	0	0	6.09524	26.5306
(CCTG)n	67.5311	76.16	50.0893	57.4751	41.3708	25.2849	27.0635	65.2154	41.2785	50	0	NA	36.1995	100	33.3333	32.8571	28.6164	63.5659	0	33.3333	0	80.2083	64.0342	34.0323	60.4938	NA	50	0	64.0351	66.6667	0	38.4314	76.9697	52.437	74.9074	98.9362	23.1219	55.7018	80.6151	33.7317	52.8465	46.8999	32.9944	54.4872	41.3195	28.502	46.1836	42.0192	37.2426
(CCTTG)n	72.6554	100	99.8333	95.8882	95.2381	100	97.4747	98.6473	76.9481	74.4444	100	56.25	NA	83.3333	NA	100	100	65.7143	NA	NA	92.5	96.7444	100	100	NA	100	100	100	90	100	100	NA	96.8113	NA	100	100	90.722	82.1331	96.5909	96.6667	96.5989	NA	76.7167	NA	93.0237	98.0769	72.8772	93.2353	62.522
CER	57.1215	NA	80	42	0	NA	55.2381	7.79221	53.0303	NA	NA	NA	NA	NA	NA	NA	NA	100	NA	0	NA	NA	NA	NA	NA	40	0	NA	52.9412	NA	NA	NA	NA	NA	NA	NA	54.4444	0	41.1905	33.3333	28.3517	0	30.6188	0	25.974	60	11.1111	16.6667	26.9972
(CGAAA)n	40.2991	NA	NA	52.6316	NA	0	30	7.40741	41.1765	0	NA	NA	100	NA	0	NA	0	5.55556	NA	47.0588	0	NA	NA	0	NA	NA	0	NA	NA	NA	NA	NA	11.7647	NA	3.57143	NA	NA	NA	14.0351	NA	0	6.06061	NA	12	35.119	45.4545	0	0	6.66667
(CGAA)n	45.8592	NA	0	NA	NA	NA	0	NA	60	NA	NA	NA	NA	NA	NA	NA	NA	NA	NA	NA	NA	76.9231	NA	NA	NA	NA	NA	NA	NA	NA	NA	NA	0	NA	NA	NA	50	79.1667	100	NA	50	0	0	NA	40	NA	1.72414	100	27.8045
(CGAAT)n	NA	NA	NA	NA	NA	NA	NA	NA	NA	NA	NA	NA	NA	NA	NA	NA	NA	NA	NA	NA	NA	NA	NA	NA	NA	NA	NA	NA	NA	NA	NA	NA	NA	NA	NA	NA	NA	NA	NA	NA	NA	36.0662	NA	54.7273	100	NA	NA	NA	NA
(CGAGA)n	NA	NA	NA	NA	NA	NA	NA	NA	NA	NA	NA	NA	NA	NA	NA	NA	NA	NA	NA	NA	NA	NA	NA	NA	NA	NA	NA	NA	NA	NA	NA	NA	NA	NA	NA	NA	NA	NA	NA	NA	NA	NA	NA	NA	NA	NA	NA	NA	NA
(CGAGG)n	26.5255	10.7692	25.784	50	21.3415	0	0	0	66.6667	0	0	NA	NA	NA	2.03252	50	0	NA	NA	NA	0	50	0.444581	0	0	5	0	NA	NA	0	NA	NA	0	0	0	4.64799	13.3333	0	11.5385	NA	0	2.02381	25.5739	0	23.063	0	0	0	16.8196
(CGAG)n	0.232095	25	0.362319	0	1.23077	1.27778	1.67369	0	11.4764	7.5	0	0	0	0	1.47059	0	0	NA	0	50	0	100	0	0	100	0	NA	0	0	NA	1.17647	0	0	0	0	0	13.0794	14.2857	0	0	0	1.29695	1.75747	0	0	0	7.2381	0	7.69231
(CGA)n	8.01474	6.66667	6.08108	0	0	0	2.47619	0	2.85714	0.266667	NA	0	0	3.7037	NA	NA	0	16.6667	0	0	0	0	0	0	0	0	0	0	0	0	0	NA	NA	0	0	6.42857	0	0	0	0	0	0	0	NA	1.5625	0	1.38226	0	1.37405
(CGATA)n	NA	NA	NA	96.875	NA	NA	0	NA	NA	NA	NA	0	NA	NA	NA	NA	NA	NA	NA	NA	NA	NA	NA	NA	NA	NA	NA	NA	NA	NA	NA	NA	0	NA	NA	NA	NA	0	NA	NA	NA	0	NA	NA	0	NA	0	NA	NA
(CGATG)n	0	NA	NA	NA	NA	NA	NA	NA	NA	NA	NA	NA	NA	NA	NA	NA	NA	NA	NA	NA	NA	NA	NA	NA	NA	NA	NA	NA	NA	NA	NA	NA	NA	NA	NA	NA	0	NA	NA	NA	0	NA	NA	NA	NA	NA	NA	NA	NA
(CGAT)n	NA	NA	NA	NA	NA	NA	NA	NA	NA	NA	NA	NA	NA	NA	NA	NA	NA	NA	NA	NA	NA	NA	NA	NA	NA	NA	NA	NA	NA	NA	NA	NA	NA	NA	NA	NA	NA	NA	NA	NA	NA	NA	NA	NA	NA	NA	NA	NA	NA
(CGCGG)n	1.2927	0.0681663	0.146628	1.51396	1.5458	0.520029	1.70513	1.14977	3.75821	0	4.28571	1.70541	0.581848	0.25	0.193798	2.08207	0	1.67267	0	0.384615	1.19376	5.15506	8.77193	2.44706	0.917431	0.677966	2.36343	0	0	0.758805	0.47357	1.14999	1.27258	0.870415	0.716846	0.181541	0.822568	3.66703	0.400559	0.0304414	1.11915	1.41648	0.843778	0.661376	0.663936	1.11117	1.77505	1.08032	0.702263
(CGCTG)n	14.5852	0	0	NA	0	0	0	NA	0	0.384615	0	2.88714	NA	NA	NA	NA	0	NA	21.4286	NA	NA	0.3861	2.98805	NA	46.8942	0	0.70922	6.74157	0	NA	0	NA	0	0	NA	3.05603	0	0	0	0	0	0	0	NA	17.4427	0	26.6667	0.526316	0.0571755
(CGGAA)n	NA	NA	NA	NA	NA	NA	NA	NA	NA	NA	NA	NA	NA	NA	NA	NA	NA	NA	NA	NA	NA	NA	NA	NA	NA	NA	NA	NA	NA	NA	NA	NA	NA	NA	NA	NA	NA	NA	NA	NA	NA	NA	NA	NA	NA	NA	NA	NA	NA
(CGGAG)n	11.7774	0	5.46448	0	3.84615	0	NA	0	0	NA	0	NA	0	50	NA	0	25.565	0	0	NA	NA	0	34.5588	NA	NA	0	0	NA	0	0	0	0	0	NA	0	NA	0.0359842	0	0	9.0203	0	0	18.3333	14.2857	1.80288	14.2857	0	0	8.60468
(CGGA)n	44.0336	21.4286	34.7701	0.651762	10.4688	33.049	12.4888	10.2	31.9139	16.7857	0	30.3922	0	0	0	6.66667	0	0	0	16.6667	0	0	36.4114	12.5	50	27.7778	0	1.0989	NA	0	40	0	0	2.04082	NA	52.1429	33.4202	42.8858	24.6115	44.6014	24.1162	12.5	25.917	0	25.0236	1.32806	24.2924	20.0613	11.4925
(CGGGA)n	51	NA	NA	81.8182	0	NA	NA	NA	50	NA	NA	NA	NA	0	NA	0	0	NA	NA	NA	NA	NA	0	NA	NA	0	NA	NA	NA	0	0	NA	0	NA	0	NA	50	0	31.9372	100	0	NA	46.6667	NA	50	NA	50	0	14.2542
(CGGGGG)n	8.34913	0	11.1111	17.1171	7.69231	9.79798	0.125313	0	11.6449	25	4.80769	0	NA	0	0	0	2.68817	0	0	0	3.36538	0	0	0	NA	0	0	0	0	9.79021	28	0	0	0	0	0	0.462963	25	0.241741	0.3125	0.227273	1.37931	14.6576	0	10.8394	11.1111	6.84211	18.8293	9.36106
(CGGGG)n	7.10217	1.61721	4.63826	7.74731	5.60432	1.31189	4.66491	4.17099	3.55775	7.03852	1.47124	0.369667	1.65128	5	0	1.27582	0.476746	2.49017	5.55556	2.82598	3.77078	0.855185	0.361633	1.329	5.19981	3.04691	1.69785	12.5	2.94118	0.999929	1.12034	5.87571	2.00027	5.48694	0.164474	6.45161	6.41122	2.55005	6.40618	5.24748	3.05307	2.05656	5.52913	6.03746	5.09399	3.4662	1.30054	5.78441	1.62029
(CGGG)n	19.0433	NA	0	0.241546	0	1.81818	2.14286	20	16.4286	0	NA	NA	0	0	0	0	3	0	9.25926	NA	0	23.0556	8.33333	0	7.14286	0	0	NA	0	27.8241	0	NA	0	NA	NA	NA	2.62558	0	0	0	9.09091	0.925926	13.4433	0	8.00739	20	20.8333	20	0
(CGG)n	3.03777	2.72512	2.12598	0.601428	2.64801	1.74615	1.34494	1.84183	2.59533	2.12309	3.03612	2.59577	0.540078	1.03469	0.448222	1.72598	1.54378	2.54646	1.78314	2.15061	2.02935	1.63098	1.0497	0.682959	0.937733	1.28812	1.54478	4.67824	2.44175	1.16005	1.54536	1.50373	2.48139	2.102	1.15075	1.17485	1.4214	1.31557	2.34418	1.47605	3.30521	1.45816	2.38656	1.65206	3.03392	1.46972	1.05913	2.52879	1.65016
(CGGTG)n	81.8477	43.9411	75.368	80.4029	70.4104	62.8832	57.645	90	51.0372	66.0096	86.5072	87.4074	100	71.9643	93.15	91.3872	90.1923	60.5263	61.5826	94.3182	100	92.5	66.7209	68.2437	NA	93.4066	85.7186	90.8702	77.9167	0	88.3117	61.8519	100	60.119	64.0097	44.2308	56.0712	36.9795	50	50	56.6033	67.6401	50.0663	58.9133	72.7478	48.6736	54.0567	30.7692	48.8699
(CGGT)n	0	NA	NA	NA	0	0	NA	0	0	NA	NA	NA	NA	NA	NA	NA	NA	NA	NA	NA	NA	NA	NA	NA	NA	NA	NA	NA	NA	NA	NA	NA	0	NA	NA	NA	0	NA	NA	NA	0	14.2857	0	0	0	NA	NA	0	0
(CG)n	0.877691	12.559	0.594032	0	0.298151	0.600601	0.0237417	0.312452	1.06929	0.5	0	0	0.512821	6.41026	0	0	0	1.5873	2.83111	0.274725	2.01544	0.952842	0	0	0	0	1.92308	0	0.15748	1.70515	0	0.971251	1.01409	0.0353732	0	0.0541126	1.41724	0.439171	0.848743	0	0.641039	3.17869	8.18085	0	1.13993	3.07084	2.3935	0.334506	4.22274
(CGTAA)n	NA	NA	NA	NA	NA	NA	NA	NA	NA	NA	NA	NA	NA	NA	NA	NA	NA	NA	NA	NA	NA	NA	NA	NA	NA	NA	NA	NA	NA	NA	NA	NA	NA	NA	NA	NA	NA	NA	NA	NA	NA	NA	NA	NA	NA	NA	NA	NA	NA
(CGTG)n	63.0153	25.1871	28.0283	26.5939	27.3092	20.8503	29.258	18.8544	45.4143	31.224	22.9863	23.9541	20.9311	28.5979	5.35747	24.4697	33.4022	34.1261	20	31.4095	9.70917	29.5071	35.8195	13.2815	13.5386	23.7373	30.3242	28.7636	58.1122	49.7753	28.0488	0	22.1921	27.2141	16.8887	21.8079	33.9956	25.1101	41.2962	29.8616	26.5673	34.0363	31.0218	40.134	27.9115	34.6658	33.3431	32.5457	27.5338
(CGTTG)n	NA	NA	NA	NA	NA	NA	NA	NA	NA	NA	NA	NA	NA	NA	NA	NA	NA	NA	NA	NA	NA	NA	NA	NA	NA	NA	NA	NA	NA	NA	NA	NA	NA	NA	NA	NA	NA	NA	NA	NA	NA	NA	NA	NA	NA	NA	NA	NA	NA
Charlie1	77.2675	0	100	64.2857	NA	51.7677	100	66.6667	57.6923	83.3333	NA	0	100	0	NA	NA	50	NA	NA	NA	NA	NA	NA	NA	100	NA	50	NA	100	NA	NA	NA	100	100	0	NA	66.6667	67.8571	52.4482	66.6667	59.9747	75	66.6667	0	49.25	100	91.5966	62.5	32.8571
Charlie10	84.0782	NA	42.8571	60	0	66.6667	82.2222	0	67.4713	0	0	0	NA	0	NA	NA	NA	0	NA	NA	0	NA	18.4211	NA	NA	NA	100	NA	NA	0	0	NA	NA	NA	NA	NA	66.6667	100	40	57.1429	40	42.8571	58.8153	81.9048	46.0317	100	60.2041	25	72.1202
Charlie10a	70.9915	0	NA	100	100	NA	NA	0	40.5128	NA	NA	NA	NA	NA	NA	100	NA	NA	NA	0	NA	NA	NA	NA	NA	NA	NA	NA	NA	NA	NA	NA	50	NA	NA	NA	0	NA	100	NA	25	NA	70	NA	59.1667	NA	17.6471	100	83.3333
Charlie10b	79.5373	NA	NA	NA	31.5789	NA	0	75	NA	100	100	NA	NA	NA	NA	NA	100	NA	NA	NA	NA	NA	NA	NA	NA	NA	NA	NA	NA	NA	100	NA	NA	NA	NA	NA	0	NA	0	100	36.9565	NA	55	100	100	50	50	77.551	85.7143
Charlie11	93.1984	NA	NA	NA	NA	NA	NA	NA	NA	NA	NA	NA	NA	NA	NA	NA	NA	NA	NA	NA	NA	NA	NA	100	NA	NA	95	NA	NA	NA	NA	NA	NA	NA	NA	NA	86.4865	37.5	NA	NA	NA	NA	10.2564	NA	83.3333	NA	50	100	NA
Charlie12	NA	NA	NA	NA	NA	NA	NA	NA	NA	NA	NA	NA	NA	NA	NA	NA	NA	NA	NA	NA	NA	NA	NA	NA	NA	NA	NA	NA	NA	NA	NA	NA	NA	NA	NA	NA	NA	NA	NA	NA	0	NA	NA	NA	NA	NA	0	NA	NA
Charlie13a	60.3821	NA	0	NA	50	50	100	38.8889	66.6667	NA	0	NA	NA	0	NA	NA	NA	NA	NA	NA	40	0	NA	NA	0	NA	NA	NA	100	0	100	NA	NA	NA	NA	NA	0	100	0	0	0	28.8462	42.8571	NA	28.7582	50	100	65.1515	37.5
Charlie13b	57.2014	0	0	0	100	NA	50	33.3333	0	60	0	NA	NA	NA	NA	NA	NA	NA	NA	NA	0	NA	NA	NA	NA	NA	0	NA	NA	NA	NA	NA	NA	NA	NA	NA	66.8663	NA	50	66.6667	27.7778	NA	33.3333	NA	25	0	100	0	25
Charlie14a	66.6667	NA	0	50	NA	100	NA	100	NA	NA	NA	NA	0	NA	NA	NA	NA	NA	NA	NA	NA	NA	NA	NA	NA	NA	NA	NA	NA	NA	NA	NA	50	NA	NA	NA	100	NA	NA	NA	50	NA	NA	NA	0	NA	NA	NA	0
Charlie15a	81.8528	0	32.8125	36.6667	77.7778	40	40.9091	50	63.9823	46.6667	50	100	NA	13.3333	NA	34.5238	66.6667	NA	0	0	NA	50	63.3333	50	NA	NA	NA	NA	0	83.871	0	NA	100	NA	0	NA	35.7044	38.8889	49.3548	66.6667	56.5297	59.9459	50.3613	36.6667	53.8205	63.3333	47.3909	46.8783	69.208
Charlie16a	76.2455	NA	25	33.3333	100	100	0	60	44.3222	NA	NA	NA	NA	100	NA	NA	NA	NA	NA	100	NA	NA	NA	NA	NA	NA	50	NA	NA	100	NA	NA	0	0	NA	100	25	0	25	66.6667	60	41.6228	43.4524	20	42.8571	0	36.25	50	60.9524
Charlie17a	83.5349	60	60	18.8811	46.9697	25	45.4545	40.4558	53.8219	100	100	NA	50	0	0	100	100	50	NA	NA	50	73.9167	5.55556	NA	33.3333	NA	100	0	NA	0	100	NA	50	0	66.6667	50	41.8719	35.7143	43.0769	49.4505	35.2716	41.369	48.9923	NA	46.1333	NA	70.9618	60.5263	52.8007
Charlie18a	70.0921	0	40	29.1667	33.3333	0	30	18	27.619	100	0	100	NA	37.5	NA	NA	100	NA	0	NA	NA	NA	NA	NA	NA	NA	NA	NA	0	NA	NA	NA	0	0	NA	NA	30	NA	81.8182	100	33.3333	0	69.8684	80	46.2963	47.619	49.2063	42.5	76.9737
Charlie19a	76.9649	NA	6.81818	40	0	14.2857	62.1429	50	55.2381	NA	100	NA	0	NA	NA	100	50	0	NA	NA	NA	100	NA	NA	NA	NA	0	NA	100	NA	NA	0	50	NA	NA	0	42.2399	66.6667	63.6364	75	38.6364	36.6667	42.4434	0	57.096	75	28.5714	49.081	48.0952
Charlie1a	83.3196	NA	33.3333	62.5	25	24.3386	39.4035	70.7619	55.5196	0	NA	0	0	33.3333	NA	50	33.3333	0	NA	50	100	83.3333	0	26.2048	NA	NA	0	NA	NA	30.6818	69.2308	NA	50	66.6667	0	NA	71.25	22.5	50.8801	68.1835	51.6577	51.3401	58.0639	14.4828	46.4957	57.5758	55.7828	66.6667	57.5503
Charlie1b	75.5713	100	100	23.6111	66.6667	75	60	60	73.1269	NA	26.9231	0	7.40741	NA	0	100	NA	50	0	NA	NA	100	NA	NA	52	0	NA	0	NA	10	0	0	0	NA	NA	0	64.2424	50	51.5385	83.3333	85.7143	25	44.0476	0	26.087	80	46.4924	48.366	48.6111
Charlie1b_Mars	NA	NA	NA	NA	NA	NA	NA	NA	NA	NA	NA	NA	NA	NA	NA	NA	NA	NA	NA	NA	NA	NA	NA	NA	NA	NA	NA	NA	NA	NA	NA	NA	NA	NA	NA	NA	NA	NA	NA	NA	NA	NA	NA	NA	NA	NA	NA	NA	NA
Charlie20a	78.0385	NA	NA	0	66.6667	0	100	0	49.2073	NA	0	NA	100	NA	NA	NA	0	NA	NA	NA	NA	NA	NA	NA	NA	NA	NA	NA	NA	0	NA	NA	50	NA	NA	NA	53.0612	0	60	33.3333	71.4286	50	50.9804	0	37.5	0	25.3061	100	69.4444
Charlie21a	82.202	50	NA	40	0	0	NA	NA	69.2308	80	NA	NA	NA	NA	NA	NA	NA	NA	NA	NA	NA	NA	NA	NA	NA	NA	NA	NA	NA	NA	NA	NA	NA	NA	NA	NA	50	0	0	100	25	100	66.6667	0	50	100	80	0	50
Charlie22a	67.2753	NA	NA	50	NA	66.6667	38.6364	50	33.3333	NA	0	50	100	54.5455	0	NA	100	100	NA	NA	NA	NA	NA	NA	NA	NA	0	NA	NA	0	NA	100	NA	NA	0	NA	74.2424	96.4286	100	38.0952	33.3333	80	64.5503	0	75	NA	75	75	50
Charlie23a	78.3219	0	100	33.3333	50	82.7586	50	66.6667	64.9351	NA	NA	100	NA	NA	NA	NA	100	0	NA	NA	NA	100	NA	100	NA	NA	0	NA	NA	NA	NA	NA	NA	100	NA	NA	57.8125	14.2857	25	0	16.6667	6.19048	7.91667	6.61765	42.5641	10	26.6667	66.6667	46
Charlie24	79.4322	NA	NA	50	50	66.6667	100	100	100	NA	NA	NA	NA	NA	NA	NA	100	NA	NA	100	NA	NA	NA	NA	100	NA	100	NA	NA	NA	0	NA	NA	NA	NA	NA	43.3333	0	85.7143	NA	25	28	84.2593	NA	63.8889	0	36.6667	50	28.0952
Charlie25	73.9343	NA	NA	52.381	100	50	50	100	NA	0	NA	NA	NA	NA	NA	NA	NA	NA	NA	NA	NA	NA	100	NA	66.6667	NA	NA	NA	100	NA	0	NA	0	NA	NA	NA	66.6667	NA	100	100	50	66.6667	55	NA	79.5833	NA	67.0875	38.4615	76.6667
Charlie26a	85.3509	NA	42.8571	NA	NA	100	NA	NA	NA	NA	NA	NA	NA	NA	NA	NA	NA	NA	NA	NA	NA	NA	NA	NA	0	NA	NA	NA	NA	NA	NA	NA	NA	NA	NA	NA	NA	NA	0	50	100	NA	23.9035	0	0	NA	NA	50	NA
Charlie2a	83.937	100	13.2376	66.6667	50	0	66.6667	47.2527	68.4265	0	NA	NA	NA	NA	0	NA	0	50	NA	100	0	100	NA	33.3333	0	0	14.2857	NA	100	40	NA	50	33.3333	NA	NA	100	26.4368	0	44.4444	93.6842	33.3333	25	56.511	NA	50.6494	39.4444	73.5043	50	42.2723
Charlie2b	75.1167	100	66.6667	37.5	0	20	100	0	36.6667	NA	100	NA	0	NA	0	NA	NA	NA	NA	NA	NA	NA	100	NA	NA	NA	NA	NA	0	0	NA	NA	0	NA	NA	0	33.3333	66.6667	50	77.619	66.6667	82.6154	35.2941	100	25	70	46.381	33.3333	78
Charlie3	81.3763	0	20	31.4866	12.5	50	60	52.0343	73.8719	NA	NA	100	50	NA	NA	NA	13.8889	NA	NA	NA	60	NA	100	NA	NA	NA	NA	NA	NA	50	100	NA	0	NA	NA	NA	37.1578	46.9091	61.087	88.952	42.1053	68.8889	52.9524	100	39.3939	66.6667	51.7558	55.8889	47.1919
Charlie4	97.5	NA	NA	NA	NA	NA	NA	NA	NA	NA	NA	NA	NA	0	NA	NA	NA	NA	NA	100	NA	NA	NA	NA	0	NA	NA	NA	NA	NA	NA	NA	NA	NA	NA	NA	0	NA	NA	NA	NA	20	100	NA	NA	NA	NA	NA	NA
Charlie4a	74.0129	50	28.5714	16.6667	38	1.51515	60.119	31.25	55.202	0	66.6667	NA	100	0	NA	NA	100	0	100	100	NA	NA	NA	NA	NA	NA	100	NA	NA	0	0	100	33.3333	NA	NA	NA	25	43.8235	34.2239	33.3333	41.3043	32.963	31.5317	50	47.8261	41.7949	58.5213	23.0769	45.9829
Charlie4z	76.7494	100	40.4959	42.2727	43.75	39.6429	57.1429	30.4762	53.9394	0	16.3636	56.6667	NA	50	100	28.4091	56.2857	25	33.3333	50	50	86.6667	33.3333	0	NA	100	25	33.3333	0	0	50	0	28.5714	50	0	0	49.0341	19.9065	48.4375	40	42.8953	33.985	43.5969	50	55.8748	55	54.5191	43.3333	42.0261
Charlie5	68.2026	NA	NA	35.7143	100	50	50	100	50	NA	NA	NA	NA	NA	NA	NA	NA	NA	NA	NA	NA	67.3077	NA	NA	100	NA	NA	NA	NA	NA	NA	NA	NA	NA	0	50	26.1029	33.3333	58.8235	66.6667	61.8182	8.69565	46.1538	1.42857	45.098	NA	22.2222	33.3333	79.3434
Charlie6	89.0909	NA	70	0	100	NA	NA	0	60	NA	NA	NA	NA	NA	NA	NA	NA	NA	NA	NA	NA	NA	NA	NA	NA	NA	NA	NA	NA	NA	NA	NA	NA	NA	NA	NA	100	NA	85	30	100	NA	50	40	33.3333	NA	NA	100	50
Charlie7	74.5695	NA	50	57.3427	0	33.3333	0	50	53.3333	15	NA	0	100	0	NA	NA	100	0	NA	NA	100	NA	NA	0	NA	100	64.7059	NA	NA	33.3333	NA	NA	100	NA	NA	NA	68.1317	73.5294	53.262	75.641	40	79.1667	36.0896	88.8889	42.6736	NA	62.4603	57.1429	52.6198
Charlie7a	80.0298	NA	NA	100	100	NA	100	33.3333	100	100	NA	NA	NA	NA	100	NA	NA	0	NA	NA	NA	NA	NA	0	NA	NA	NA	NA	NA	71.4286	NA	NA	0	NA	NA	NA	100	0	50	NA	100	50	75	NA	66.6667	NA	77.2727	NA	NA
Charlie8	84.5894	66.6667	59.7222	37.7926	44.4444	26.5224	51.4815	54.6296	76.9489	100	100	100	65.4698	33.3333	NA	NA	38.8889	NA	NA	0	19.3548	73.3333	50	100	NA	100	0	NA	0	0	0	NA	0	50	0	0	32.5714	45.8333	47.3299	72.9444	32.5459	64.0836	49.9231	6.66667	33.9141	52.6847	55.7688	39.7436	66.3229
Charlie9	83.584	NA	50	100	0	NA	100	100	0	100	NA	NA	NA	NA	NA	NA	72.7273	NA	NA	NA	0	100	NA	NA	NA	NA	NA	NA	NA	NA	40	NA	NA	NA	NA	22.7273	50	NA	100	NA	66.6667	31.4286	33.3333	NA	32.6389	0	100	66.6667	51.4286
Cheshire	92.5571	NA	100	25	NA	NA	100	100	90	NA	NA	NA	NA	0	NA	100	NA	NA	NA	NA	50	NA	NA	100	100	NA	NA	NA	NA	0	NA	NA	50	NA	NA	NA	80	92.8571	100	NA	80	26.6667	57.5758	NA	22.8571	37.1212	70.9091	100	79.2727
Cheshire_Mars_	NA	NA	NA	NA	NA	NA	NA	NA	NA	NA	NA	NA	NA	NA	NA	NA	NA	NA	NA	NA	NA	NA	NA	NA	NA	NA	NA	NA	NA	NA	NA	NA	NA	NA	NA	NA	NA	NA	NA	NA	NA	NA	NA	NA	NA	NA	NA	NA	NA
CheshMITE	NA	NA	NA	NA	NA	NA	NA	NA	NA	NA	NA	NA	NA	NA	NA	NA	NA	NA	NA	NA	NA	NA	NA	NA	NA	NA	NA	NA	NA	NA	NA	NA	NA	NA	NA	NA	NA	NA	NA	NA	NA	NA	NA	NA	NA	NA	NA	NA	NA
(C)n	NA	NA	NA	NA	NA	NA	100	NA	NA	NA	NA	NA	NA	NA	NA	NA	NA	NA	NA	NA	NA	NA	NA	NA	NA	NA	NA	NA	NA	NA	NA	NA	NA	NA	NA	NA	NA	NA	0	NA	NA	NA	NA	NA	NA	NA	NA	NA	NA
CR1_Mam	79.5394	0	NA	50	0	16.6667	42.8571	50	65.5462	100	NA	100	100	100	NA	100	0	0	0	NA	NA	NA	NA	NA	NA	0	NA	NA	100	100	NA	NA	0	NA	50	NA	70	20	66.6667	50	38.4615	48.7179	42.2727	NA	47.1924	NA	48.6813	37.5	29.3651
C-rich	26.203	27.1135	18.6747	19.469	21.6364	16.7279	17.676	16.946	25.2907	18.3322	15.8555	16.8006	14.4259	12.9681	22.1924	18.0589	18.3043	15.2025	24.3507	18.5491	13.6533	13.7609	17.2903	13.1939	21.0246	26.7235	17.3441	23.3736	22.6528	17.9306	11.7117	15.4335	11.2167	12.9012	14.8718	18.4151	17.718	14.0127	26.2494	27.6104	19.73	12.8673	17.6597	33.1459	18.6997	11.6773	17.425	15.5926	16.9252
(CTAAA)n	NA	NA	NA	NA	NA	NA	NA	NA	NA	NA	NA	NA	NA	NA	NA	NA	NA	NA	NA	NA	NA	NA	NA	NA	NA	NA	NA	NA	NA	NA	NA	NA	NA	NA	NA	NA	NA	NA	NA	NA	0	NA	NA	NA	NA	NA	NA	NA	NA
(CTAAG)n	NA	NA	NA	NA	NA	NA	NA	NA	NA	NA	NA	NA	NA	NA	NA	NA	NA	NA	NA	NA	NA	NA	NA	NA	NA	NA	NA	NA	NA	NA	NA	NA	NA	NA	NA	NA	NA	NA	NA	NA	NA	NA	NA	NA	NA	NA	NA	NA	NA
(CTAA)n	60	NA	NA	NA	0	NA	NA	NA	NA	NA	NA	NA	NA	NA	NA	NA	NA	NA	NA	NA	NA	NA	NA	NA	NA	NA	NA	NA	NA	NA	NA	NA	NA	NA	NA	NA	NA	NA	NA	100	NA	100	NA	NA	NA	NA	NA	NA	NA
(CTAAT)n	NA	NA	NA	NA	NA	NA	NA	NA	NA	NA	NA	NA	NA	NA	NA	NA	NA	NA	NA	NA	NA	NA	NA	NA	NA	NA	NA	NA	NA	NA	NA	NA	NA	NA	NA	NA	NA	27.2727	NA	NA	NA	NA	NA	NA	NA	NA	NA	NA	NA
(CTACT)n	88.2353	NA	20	NA	37.5566	NA	NA	NA	91.4634	NA	NA	46.1538	NA	NA	NA	100	85.7143	NA	NA	0	NA	NA	54.5455	NA	100	NA	NA	NA	NA	100	NA	57.1429	NA	NA	NA	NA	87.1795	NA	70.6422	100	100	NA	0	95.1613	46.8254	68.75	100	40	64.2857
(CTAGGG)n	84.1895	NA	100	86.9048	86.6667	97.7679	88.3041	88.0144	85.2649	82.1429	100	NA	98.3333	NA	100	100	75	100	100	78.5714	100	NA	100	75	NA	100	72.0238	NA	95.2381	100	NA	100	97.4026	88.3333	100	82.2222	73.8246	76.6466	82.967	96.1458	88.404	69.9399	89.1648	95.8333	75.3209	66.6667	58.5184	65.5766	49.2597
(CTAGG)n	NA	NA	NA	NA	NA	NA	NA	NA	NA	NA	NA	NA	NA	NA	NA	NA	NA	NA	NA	NA	NA	NA	NA	NA	NA	NA	NA	NA	NA	NA	NA	NA	NA	NA	NA	NA	NA	NA	NA	NA	NA	NA	NA	NA	NA	NA	NA	NA	NA
(CTAG)n	NA	NA	NA	NA	NA	NA	NA	NA	NA	NA	NA	NA	NA	NA	NA	NA	NA	NA	NA	NA	NA	NA	NA	NA	NA	NA	NA	NA	NA	NA	NA	NA	NA	NA	NA	NA	NA	NA	NA	NA	NA	NA	NA	NA	NA	NA	NA	NA	NA
(CTAGT)n	100	NA	NA	NA	NA	NA	NA	NA	NA	NA	NA	NA	NA	NA	NA	NA	NA	NA	NA	NA	NA	NA	NA	NA	NA	NA	NA	NA	NA	NA	NA	NA	NA	NA	NA	NA	NA	NA	NA	NA	NA	NA	NA	NA	NA	NA	NA	NA	NA
(CTA)n	72.2917	NA	66.6667	0	0	100	0	50	NA	NA	NA	NA	NA	NA	NA	NA	NA	NA	100	NA	NA	0	NA	NA	NA	NA	NA	NA	NA	NA	NA	100	40	NA	50	NA	39.6825	75	50	100	33.3333	100	33.3333	36.6667	0	NA	100	33.3333	56.1538
(CTATA)n	100	NA	NA	NA	NA	NA	0	NA	NA	NA	NA	NA	NA	NA	NA	NA	NA	NA	NA	NA	NA	NA	NA	NA	NA	NA	NA	NA	NA	NA	NA	NA	NA	NA	NA	NA	94.1176	NA	NA	NA	50	NA	100	NA	NA	NA	NA	NA	NA
(CTATG)n	87.5	NA	NA	NA	NA	NA	NA	NA	NA	NA	NA	NA	NA	NA	NA	NA	NA	NA	NA	NA	NA	NA	NA	NA	NA	NA	NA	NA	NA	NA	NA	NA	NA	NA	NA	NA	NA	NA	NA	NA	NA	NA	NA	NA	NA	NA	NA	NA	NA
(CTATT)n	NA	NA	NA	NA	NA	NA	NA	NA	NA	NA	NA	NA	NA	NA	NA	NA	NA	NA	NA	NA	NA	NA	NA	NA	NA	NA	NA	NA	NA	NA	NA	NA	NA	NA	NA	NA	0	NA	NA	NA	NA	NA	NA	NA	NA	NA	NA	NA	NA
(CTCA)n	75.2203	NA	62.1925	12.5	48.8889	44.4444	72.1591	67.326	73.1448	75.9259	0	88.8889	45.4545	28.125	100	20	92.8571	0	25	100	100	37.5	87.2789	75	87.5	50	100	90	100	63.1579	0	57.1429	58.5185	NA	50	0	42.4845	31.3776	45.7407	91.1318	55.2451	45.2138	34.1414	78.7638	72.6526	47.3504	38.0277	42.2	29.6313
(CTCCG)n	0.886525	NA	0	NA	0	0	0	0	0	0	0	NA	NA	NA	NA	0	NA	0	NA	NA	0	0	2	NA	0	NA	0	NA	NA	NA	NA	NA	0	NA	NA	0	46.5517	0	0	0	0	NA	0	NA	37.6344	17.5	0.892857	0	0
(CTCGG)n	7.17574	0	6.25	0	1.15854	0	0	20	6.25	0	0	0	0	0	NA	0	12.963	0	0	0.531915	1.19048	0	0	NA	0	0	4.16667	0	NA	0	0	1.63934	0.485329	0	0.421941	0	1.5876	2.77778	0	0	0	8.37154	9.09091	0	0	1.04167	8.15217	0	2.64589
(CTCG)n	0.173511	0.444444	0	0	0.0646412	0	0	4.31034	0.362319	0	0	0	0	0	NA	0	0	0	8.95522	0	0	0	0	0	0	6.66667	0	0	0	0	0	0.446429	9.09091	0	0	0	0.452489	5.41216	0	0	0.454545	0.114548	0.378788	1.07527	0	25.6443	0.637623	0	1.76586
(CTCTG)n	51.8129	NA	NA	NA	0	0	0	50	63.8889	NA	0	0	NA	NA	NA	NA	90	0	0	NA	32	NA	NA	NA	NA	NA	NA	NA	100	0	NA	NA	NA	0	100	NA	12.6866	0	2.73973	NA	0	55.4116	22.2222	NA	50	27.7778	0	2.34899	25.641
(CTGGGG)n	42.3406	28.5714	27.7193	27.2735	23.2418	21.0705	7.23686	23.0724	36.8494	27.7778	0	26.2175	9.13978	1.91993	35	35.3125	60	25.9615	0	31	9.09091	30.5861	36.7338	26.8696	21.5054	23.3333	26.1696	9.25926	25.7143	16.6266	41.6667	19.5622	19.6987	26.2237	27.2727	9.02044	21.121	19.0544	32.3332	28.2595	30.081	21.6074	19.1555	20.4784	17.9894	20.0413	18.1436	24.1051	28.0096
(CTG)n	36.5022	10.9929	15.9516	35.2405	21.4965	8.07645	24.0879	15.7479	27.4681	8.59339	20	16.52	7.69231	25.4798	30	12.5683	20.0263	17.8348	19.888	16.8269	28.6618	21.2476	13.0055	15.6719	11.2745	21.4344	13.3239	15.0237	2.04661	23.0509	19.295	28.6076	13.9472	14.3707	5.71895	10.989	19.0345	17.1414	21.6763	18.2291	23.7312	9.066	18.2015	0	18.067	18.0036	16.9931	15.0628	18.7175
(CTGTG)n	84.2953	NA	28.125	26.1905	56.0714	0	51.9048	42.2535	60.4787	NA	43.75	97.4453	78.2609	92.3077	NA	100	29.1667	60.8333	93.3333	0	87.5	74.7217	75.8454	50	63.3333	66.6667	0	50	80	51.2238	100	50	36.2799	91.6667	0	100	30	36	100	72.5543	65.3002	73.6124	58.9022	67.7083	71.0284	77.2727	40.4041	57.4074	59.198
CT-rich	57.2442	48.4988	37	49.9378	51.17	50.5937	39.9017	36.0964	69.1927	37.9183	0	44.6007	19.6188	33.4188	17.5	17.5177	46.0694	49.4697	38.7363	23.0037	33.3333	14.2857	43.1176	32.303	41.8519	42.1569	32.9422	48.3966	51.2566	41.8889	27.2527	18.75	48.2904	36.5986	53	31.1154	34.1496	38.0036	57.8871	51.1568	36.8178	31.4922	35.7604	75.434	41.2954	31.9311	33.9009	36.0612	38.9603
(CTTAA)n	NA	NA	NA	NA	NA	NA	NA	NA	NA	NA	NA	NA	NA	NA	NA	NA	NA	NA	NA	NA	NA	NA	NA	NA	NA	NA	NA	NA	NA	NA	NA	NA	NA	NA	NA	NA	NA	NA	NA	NA	NA	NA	NA	NA	NA	NA	NA	NA	NA
(CTTAG)n	NA	NA	NA	NA	NA	NA	NA	NA	NA	NA	NA	NA	NA	NA	NA	NA	NA	NA	NA	NA	NA	NA	NA	NA	NA	NA	NA	NA	NA	NA	NA	NA	NA	NA	NA	NA	NA	NA	NA	NA	NA	NA	NA	NA	NA	NA	NA	NA	NA
(CTTA)n	NA	NA	NA	NA	NA	NA	NA	NA	NA	NA	NA	NA	NA	NA	NA	NA	NA	NA	NA	NA	NA	NA	NA	NA	NA	NA	NA	NA	NA	NA	NA	NA	NA	NA	NA	NA	NA	NA	NA	NA	NA	NA	NA	NA	NA	0	NA	NA	NA
(CTTAT)n	NA	NA	NA	NA	NA	NA	NA	NA	NA	NA	NA	NA	NA	NA	NA	NA	NA	NA	NA	NA	NA	NA	NA	NA	NA	NA	NA	NA	NA	NA	NA	NA	NA	NA	NA	NA	NA	NA	NA	NA	NA	NA	NA	NA	NA	NA	NA	NA	NA
(CTTCG)n	NA	NA	NA	NA	NA	NA	NA	NA	NA	NA	NA	NA	NA	NA	NA	NA	NA	NA	NA	NA	NA	NA	NA	NA	NA	NA	NA	NA	NA	NA	NA	NA	NA	NA	NA	NA	NA	NA	NA	NA	NA	NA	NA	NA	NA	NA	NA	NA	NA
(CTTG)n	47.7273	NA	NA	NA	0	NA	NA	NA	NA	100	NA	NA	NA	NA	NA	NA	NA	NA	NA	0	NA	NA	NA	NA	NA	NA	NA	NA	NA	0	NA	NA	0	NA	NA	NA	NA	0	NA	NA	NA	NA	0	NA	0	NA	50	NA	30
(CTTTA)n	NA	NA	NA	NA	NA	NA	NA	NA	NA	NA	NA	NA	NA	NA	NA	NA	NA	NA	NA	NA	NA	NA	NA	NA	NA	NA	NA	NA	NA	NA	NA	NA	NA	NA	NA	NA	NA	NA	NA	NA	NA	NA	NA	NA	NA	NA	NA	NA	NA
(CTTTG)n	NA	NA	NA	NA	NA	NA	NA	0	NA	0	NA	NA	NA	NA	NA	NA	NA	NA	NA	NA	NA	NA	NA	NA	NA	NA	NA	NA	NA	NA	NA	NA	NA	NA	NA	NA	NA	NA	NA	NA	0	NA	NA	NA	NA	NA	NA	NA	NA
D20S16	80.8722	46.4286	63.49	72.235	50.3841	34.6179	38.1155	45.5295	69.3871	67.4038	33.7639	41.6614	52.5	56.9634	28.4632	64.7011	54.758	55.7873	40	68.75	44.6528	57.3541	60.4784	73.422	45.0399	61.1907	33.291	80	47.0779	48.1879	69.4086	37.2303	70.4222	48.4007	48.7395	61.2029	33.3462	85.3299	45.4932	52.129	27.5502	74.2687	40.2664	49.2642	44.5212	61.7134	81.2153	49.656	62.9478
DNA1_Mam	100	NA	NA	NA	NA	NA	0	NA	NA	NA	NA	NA	NA	NA	NA	NA	NA	NA	NA	NA	NA	NA	NA	NA	NA	NA	NA	NA	NA	NA	NA	NA	0	NA	NA	NA	NA	NA	NA	NA	0	NA	NA	NA	NA	NA	NA	NA	0
ERV3-16A3_I-int	79.4325	28.6667	32.6357	43.083	44.7371	37.9476	33.5314	36.3498	55.9376	35.066	34.6667	26.3889	37.245	21.6324	4.93506	34.8558	37.8049	43.5112	23.3333	31.2829	36.9524	42.6019	48.6172	33.4317	64.7619	40.8889	23.0603	36.4706	55.7522	50.8974	28.0493	31.8723	35.7804	26.75	41.8182	26.1538	34.4028	66.369	45.4503	48.0634	39.3859	54.7971	38.9094	47.4739	35.5672	57.6442	59.7034	31.6774	61.9414
ERV3-16A3_LTR	75.1914	49.3596	25.6024	51.3403	30.649	55.6156	39.2593	33.47	61.7926	33.3333	41.6667	0	50	22	25	20	31.9805	0	50	33.3333	NA	50	33.3333	52.521	100	51.5152	8.23529	33.3333	100	30	50	58.0645	36.0117	0	28.5714	0	24.4708	56.9264	42.6222	37.3018	41.4515	53.3263	36.6198	66.1957	33.2483	53.0543	51.9581	29.6296	54.7403
ERVL-B4-int	79.8066	31.4195	42.2798	38.0897	33.0538	42.1265	32.1246	30.9068	52.0039	34.3181	34.0741	7.77778	36.5079	49.0385	20	44.4444	21.1429	14.2857	23.9583	0	0	53.5328	0	22.4958	83.8235	29.5971	20	20	33.3333	39.645	4.57143	33.3333	33.631	15.2074	5.88235	4.16667	43.4459	62.4078	45.8735	53.2356	36.9044	53.2132	37.5957	57.0252	37.8876	53.9385	58.9899	40.2136	59.5238
ERVL-E-int	78.6263	15.1087	34.7251	28.9867	27.9212	33.6096	37.561	39.0747	59.1165	28.8978	26.4706	23.3333	45.4545	14.019	37.2727	24.7549	35.0922	44.1667	8.14815	32.8333	30.9091	45.4155	33.6631	33.3333	36.271	37.5	29.3434	21.9048	66.6667	25.4535	36.7347	39.0909	40.8476	37.5	44.1414	25	35.3104	52.8803	39.3485	38.5337	29.0129	47.1613	36.9697	54.8502	38.0467	58.9166	59.3698	28.6056	53.7561
ERVL-int	73.6783	35.2941	35.8333	47.6724	50	58.1818	20	34.7839	77.0974	39.7436	50	NA	100	25	0	50	100	39.7849	0	NA	100	50	NA	NA	100	NA	NA	0	25	0	12	NA	0	NA	0	0	52.1154	68.5	37.7392	57.4074	41.1765	53.8374	48.8113	0	30.9049	65.0505	49.0016	39.6231	65.5876
Eulor1	NA	NA	NA	NA	NA	NA	NA	NA	NA	NA	NA	NA	NA	NA	NA	NA	NA	NA	NA	NA	NA	NA	NA	NA	NA	NA	NA	NA	NA	NA	NA	NA	NA	NA	NA	NA	NA	NA	NA	NA	NA	NA	NA	NA	NA	NA	NA	NA	NA
Eulor10	NA	NA	NA	NA	NA	NA	NA	NA	NA	NA	NA	NA	NA	NA	NA	NA	NA	NA	NA	NA	NA	NA	NA	NA	NA	NA	NA	NA	NA	NA	NA	NA	NA	NA	NA	NA	NA	NA	0	NA	NA	NA	NA	NA	NA	NA	NA	NA	NA
Eulor11	56.7857	NA	NA	NA	NA	NA	NA	NA	NA	NA	NA	NA	NA	NA	NA	NA	0	NA	NA	NA	NA	NA	NA	NA	NA	100	NA	NA	NA	NA	NA	NA	NA	NA	NA	NA	100	NA	NA	NA	0	NA	NA	NA	0	NA	44.4444	0	0
Eulor12	100	NA	NA	NA	NA	NA	NA	NA	NA	NA	NA	NA	NA	NA	NA	NA	NA	NA	NA	NA	NA	NA	NA	NA	NA	NA	NA	NA	NA	NA	NA	NA	NA	NA	NA	NA	NA	NA	100	NA	NA	NA	NA	NA	NA	NA	NA	NA	NA
Eulor2A	NA	NA	NA	NA	0	NA	NA	NA	NA	NA	NA	NA	NA	NA	NA	NA	NA	NA	NA	NA	NA	NA	NA	NA	NA	NA	NA	NA	NA	NA	NA	NA	NA	NA	NA	NA	NA	NA	NA	NA	NA	NA	NA	NA	NA	NA	NA	NA	NA
Eulor2B	NA	NA	NA	0	NA	NA	NA	NA	NA	NA	NA	NA	NA	NA	NA	NA	NA	NA	NA	NA	NA	NA	NA	NA	NA	NA	NA	NA	NA	NA	NA	NA	NA	NA	NA	NA	100	NA	NA	NA	100	NA	NA	NA	NA	NA	NA	NA	NA
Eulor2C	NA	NA	NA	NA	NA	NA	NA	NA	NA	NA	NA	NA	NA	NA	NA	NA	NA	NA	NA	NA	NA	NA	NA	NA	NA	NA	NA	NA	NA	NA	NA	NA	NA	NA	NA	NA	NA	NA	NA	NA	NA	NA	NA	NA	NA	NA	NA	NA	NA
Eulor3	NA	NA	NA	NA	NA	NA	NA	NA	NA	NA	NA	NA	NA	NA	NA	NA	NA	NA	NA	NA	NA	NA	NA	NA	NA	NA	NA	NA	NA	NA	NA	NA	NA	NA	NA	NA	NA	NA	NA	NA	NA	0	NA	NA	NA	NA	NA	NA	NA
Eulor4	NA	NA	NA	NA	NA	NA	NA	NA	NA	NA	NA	NA	NA	NA	NA	NA	NA	NA	NA	NA	NA	NA	NA	NA	NA	NA	NA	NA	NA	NA	NA	NA	NA	NA	NA	NA	NA	NA	NA	NA	NA	NA	NA	NA	NA	NA	NA	NA	NA
Eulor5A	50.3623	0	NA	NA	NA	NA	0	0	NA	NA	NA	NA	NA	NA	NA	NA	NA	NA	NA	NA	NA	0	NA	NA	NA	NA	NA	NA	NA	NA	NA	NA	0	NA	NA	NA	27.7778	NA	100	NA	NA	NA	NA	NA	0	NA	NA	100	93.5484
Eulor5B	80	NA	NA	NA	NA	NA	NA	NA	NA	NA	NA	NA	NA	NA	NA	NA	NA	NA	NA	NA	NA	NA	NA	NA	NA	NA	NA	NA	NA	NA	NA	NA	NA	NA	NA	NA	NA	NA	NA	NA	NA	NA	NA	NA	NA	NA	NA	NA	NA
Eulor6A	NA	NA	NA	NA	NA	NA	NA	NA	NA	NA	NA	NA	NA	NA	NA	NA	NA	NA	NA	NA	NA	NA	NA	NA	NA	NA	NA	NA	NA	NA	NA	NA	NA	NA	NA	NA	NA	NA	NA	NA	NA	NA	NA	NA	NA	NA	NA	NA	NA
Eulor6B	NA	NA	NA	NA	NA	NA	100	NA	NA	NA	NA	NA	NA	NA	NA	NA	NA	NA	NA	NA	NA	NA	NA	NA	NA	NA	NA	NA	NA	NA	NA	NA	NA	NA	NA	NA	NA	NA	NA	NA	NA	NA	NA	NA	NA	NA	NA	NA	NA
Eulor6C	NA	NA	NA	NA	NA	NA	NA	NA	NA	NA	NA	NA	NA	NA	NA	NA	NA	NA	NA	NA	NA	NA	NA	NA	NA	NA	NA	NA	NA	NA	NA	NA	NA	NA	NA	NA	NA	NA	NA	NA	NA	NA	NA	NA	NA	NA	NA	NA	NA
Eulor6D	100	NA	NA	33.3333	NA	NA	NA	NA	NA	NA	NA	NA	NA	NA	NA	NA	NA	NA	NA	NA	NA	NA	NA	NA	NA	NA	NA	NA	NA	NA	NA	NA	NA	NA	NA	NA	NA	NA	NA	0	NA	NA	NA	NA	68.1818	NA	NA	NA	100
Eulor6E	100	NA	NA	NA	NA	NA	NA	NA	100	NA	NA	NA	NA	NA	NA	NA	NA	NA	NA	NA	NA	NA	NA	NA	NA	NA	NA	NA	NA	NA	NA	NA	NA	NA	NA	NA	NA	NA	NA	NA	NA	NA	NA	NA	100	NA	NA	NA	NA
Eulor7	NA	NA	NA	NA	NA	NA	NA	NA	NA	NA	NA	NA	NA	NA	NA	NA	NA	NA	NA	NA	NA	NA	NA	NA	NA	NA	NA	NA	NA	NA	NA	NA	NA	NA	NA	NA	NA	NA	NA	NA	NA	NA	NA	NA	NA	NA	NA	NA	NA
Eulor8	28.5714	NA	NA	0	NA	100	NA	NA	100	NA	NA	NA	NA	NA	0	NA	NA	NA	NA	NA	NA	NA	NA	NA	NA	NA	NA	NA	NA	NA	NA	NA	NA	NA	NA	NA	0	50	NA	NA	100	0	27.2727	NA	0	50	0	NA	NA
Eulor9A	57.8095	NA	NA	12.5	NA	NA	NA	NA	NA	NA	NA	NA	NA	NA	NA	NA	NA	NA	NA	NA	NA	0	NA	NA	NA	NA	NA	NA	NA	NA	NA	NA	NA	NA	NA	NA	NA	NA	NA	NA	0	100	50	NA	NA	NA	NA	NA	NA
Eulor9B	NA	NA	NA	NA	NA	NA	NA	NA	NA	NA	NA	NA	NA	NA	NA	NA	NA	NA	NA	NA	NA	NA	NA	NA	NA	NA	NA	NA	NA	NA	NA	NA	NA	NA	NA	NA	NA	NA	NA	NA	NA	NA	NA	NA	NA	NA	NA	NA	NA
Eulor9C	65	NA	NA	100	NA	NA	NA	0	72.7273	NA	NA	NA	NA	NA	NA	NA	NA	NA	NA	NA	NA	NA	NA	NA	NA	NA	NA	NA	NA	NA	NA	NA	NA	NA	NA	NA	NA	NA	50	NA	33.3333	NA	100	NA	0	NA	0	NA	NA
FAM	85.1047	100	66.0397	53.3782	54.1667	52.5073	45.9259	47.3228	61.6712	60	60	100	25	50	NA	5.55556	41.6667	33.3333	50	6.66667	NA	62.5	100	50	100	50	26.5625	83.3333	0	64.5833	100	NA	50	100	100	NA	44.2052	44.5671	48.9034	63.0187	51.7924	51.7007	59.3356	56	49.316	57.512	65.603	51.9505	63.114
FLAM_A	82.6353	75	47.1669	50.7939	48.0734	49.1434	42.888	54.5814	71.5275	60.1698	22.2222	75	58.8571	63.6364	33.3333	42.8571	65.035	40	66.6667	28.5714	75	52.446	37.3469	12.5	69.697	0.15083	61.6848	50	47.5	41.7749	57.1429	28.5714	71.3675	75	40	57.5	55.7037	49.0771	55.3157	59.7811	48.6065	54.9726	48.8615	64	46.0927	52.681	60.6566	52.8978	60.3374
FLAM_C	81.9016	47.0588	47.1459	58.3605	49.6708	48.2193	54.6617	51.9745	69.3513	52.5537	54.1667	48.4848	62.7778	46.8777	3.75	48.8479	41.0256	56.216	42.8571	43.75	0	55.7409	31.0526	49.4426	25	75	29.4118	51.5152	69.7778	51.2281	46.9872	50	53.7323	42.8571	55.102	50	48.0265	52.4404	55.1736	63.3289	47.6762	50.3896	46.2508	57.2064	46.8039	52.319	58.404	45.4651	55.9959
FordPrefect	78.3695	33.3333	54.7623	53.3603	40.0347	28.9077	27.0924	33.1102	67.5506	18.75	50	0	25.9434	41.7778	0	61.6667	40	58.3333	100	51.8519	20.3571	60.7402	37.5	50	100	20	60.6061	33.3333	11.6923	48.646	0	7.52688	48.3285	38.125	33.3333	63.4615	36.179	52.4188	35.669	30.5542	41.9576	52.1682	48.2651	58.8889	38.4623	60.19	74.6268	46.6965	46.1387
FordPrefect_a	79.5522	NA	33.3333	48.2857	20	37.2222	27.2727	29.4192	71.8482	36.6571	63.5135	100	0	13.3333	0	100	22.7273	100	NA	60	0	23.3333	NA	0	100	12.2807	0	4.83871	NA	0	50	NA	12.3529	8.51064	NA	7.5	38.6946	7.14286	46.4593	25	55.3979	44.6784	47.1243	NA	42.4176	33.3333	57.2511	46.6667	46.3044
FRAM	77.9458	39.4097	43.4783	48.6535	36.4976	45.425	42.5382	47.997	67.6866	48.3459	39.0741	47.5556	83.3333	38.5417	66.6667	33.3333	46.9499	37.9904	28.0702	51.9763	70	40.0725	26.0165	32.9412	48.2784	50	47.7778	36.3636	40	31.3506	28.75	50	57.1063	72.7273	31.5341	66.6667	46.0963	53.0626	49.5763	51.1992	44.7608	40.6735	43.5249	50.1282	44.0049	49.9855	60.468	41.1699	56.7655
(GAAAA)n	NA	NA	NA	NA	NA	NA	NA	NA	NA	NA	NA	NA	NA	NA	NA	NA	NA	NA	NA	NA	NA	NA	NA	NA	NA	NA	NA	NA	NA	NA	NA	NA	NA	NA	NA	NA	NA	NA	NA	NA	NA	NA	NA	NA	NA	NA	NA	NA	NA
(GAAA)n	51.592	NA	66.6667	41.6667	20	13.3333	95.4545	30	38.7143	0	5	0	0	0	0	4	3.125	0	1.28205	0	2.38095	1.19048	4.05983	4	0	0	1.66667	3.84615	0	0	2.85714	0	6.04167	20.9524	0	0	50	0	100	100	50	16.6667	10	14.2857	33.3333	NA	22.8571	41.6667	11.1111
(GAA)n	NA	15.0633	NA	0	0	0	0	0	20.4545	1.36986	0	4.34783	0	0	NA	0	0	0	20	0	NA	NA	50.5155	0	NA	8.33333	2.12766	46.4545	0	0	0	0	0	100	0	0	0.735294	0	60	1.52672	2.17391	0	0	0	75	NA	0	50.1976	NA
(GAATG)n	55.3574	NA	10	45.5551	54.0767	52.6263	27.3939	54.5395	49.0243	NA	NA	NA	NA	40	28.8889	NA	51.9048	52.2222	14.8148	NA	NA	30.2277	47.5791	0	90	80	NA	NA	100	80.625	42.8571	83.2071	50	57.7778	100	28.5714	49.8438	24.4617	21.3823	45.9367	55.6196	39.0955	60.5383	59.6075	53.7637	50.4743	32.6188	59.041	50.9793
(GACTG)n	15.3846	NA	NA	NA	NA	NA	NA	NA	0	NA	NA	NA	NA	NA	NA	NA	NA	NA	NA	NA	NA	NA	NA	NA	NA	NA	NA	NA	NA	NA	NA	NA	NA	NA	NA	NA	NA	NA	NA	NA	NA	NA	5	NA	0	NA	NA	0	100
(GAGAA)n	NA	NA	NA	NA	NA	NA	NA	NA	NA	NA	NA	NA	NA	NA	NA	NA	NA	NA	NA	NA	NA	NA	NA	NA	NA	NA	NA	NA	NA	NA	NA	NA	NA	NA	NA	NA	NA	NA	NA	NA	NA	NA	NA	NA	NA	NA	66.6667	NA	NA
(GAGTG)n	81.2753	NA	50	100	65.6863	71.9883	50.7937	62.6316	66.9602	0	NA	NA	NA	45.4545	NA	NA	78.0488	47.8509	NA	40	95	NA	NA	100	100	NA	55.4054	73.3333	NA	66.6667	NA	90.3226	100	100	100	NA	84.087	34.0359	54.217	56.3636	40.8216	57.7337	57.6759	54.3737	62.2289	30	79.0752	57.873	75.2849
(GA)n	77.9034	94.4444	54.1667	96.1538	70.8791	48.1481	100	75	58.9982	100	0	NA	NA	100	NA	0	NA	0	NA	NA	NA	NA	100	NA	0	NA	NA	0	NA	NA	60	NA	0	NA	NA	NA	51.049	0	50	80	49.758	30.8308	21.8487	18.1373	46.9666	3.7037	29.9143	31.6011	42.5
GA-rich	51.551	25.2047	44.8172	48.4478	44.3487	39.0126	43.6327	31.9724	61.8879	42.8413	18.6147	47.0588	25.2381	32.1875	0	38.419	37.4224	23.428	43.3333	17.8571	17.8571	36.2103	42.6429	31.6667	58.2468	54.7209	48.75	63.292	42.534	21.8687	51.8333	34.8266	34.0497	48.5229	32.1088	35.0801	38.2079	42.5147	55.3901	52.5726	48.1415	31.2643	33.5661	78.3488	38.039	33.6932	38.5599	42.9551	38.1067
(GATTG)n	NA	NA	NA	NA	NA	NA	NA	NA	NA	NA	NA	NA	NA	NA	NA	NA	NA	NA	NA	NA	NA	NA	NA	NA	NA	NA	NA	NA	NA	NA	NA	NA	NA	NA	NA	NA	NA	NA	NA	NA	NA	NA	NA	NA	NA	NA	NA	NA	NA
(GCATG)n	94.0361	NA	NA	NA	NA	NA	NA	0	NA	NA	NA	NA	100	NA	NA	100	100	NA	100	NA	NA	NA	NA	NA	NA	NA	NA	NA	100	NA	NA	NA	NA	NA	NA	NA	NA	83.3333	NA	100	100	NA	NA	100	NA	NA	NA	NA	48.7395
(GCCTAA)n	100	NA	NA	NA	NA	NA	66.6667	NA	NA	NA	NA	NA	NA	NA	NA	NA	NA	NA	NA	NA	NA	NA	NA	NA	NA	NA	NA	NA	NA	NA	NA	NA	NA	NA	NA	NA	NA	NA	NA	NA	NA	0	13.6364	NA	27.5862	NA	0	NA	NA
(GCCTG)n	69.2642	NA	61.5385	100	89.5833	39.1304	75	80.303	92.8571	NA	NA	NA	100	NA	0	NA	NA	50	NA	0	0	NA	85.2941	50.7042	50	0	NA	100	100	NA	NA	100	0	NA	NA	NA	65.3226	33.3333	54.1401	0	100	NA	20	50	40.2041	NA	75	66.6667	40
(GCGTG)n	66.1861	NA	0	50	36.8247	20	0	48.0612	45.8824	100	0	NA	NA	68.75	NA	8.59375	33.7838	NA	NA	NA	0	76.4706	0	33.3333	NA	0	5.66038	NA	NA	NA	25	33.6207	0	48.3333	NA	88.1356	33.4464	32.9363	33.3333	61.9048	40.5547	49.7493	58.2231	66.4886	55.369	20.2299	24.0421	67.3113	29.0937
GC_rich	3.49187	1.74054	1.96226	2.13258	1.98062	2.03173	2.25116	2.12244	2.47618	2.07266	1.74045	1.36175	1.78215	1.61559	1.74409	1.75892	1.67109	2.38352	3.15491	1.83805	1.76399	2.15186	2.28758	1.983	2.3241	1.97346	1.7183	1.9186	1.88888	1.67907	1.27662	2.13795	2.08214	1.96459	2.08863	2.74293	2.57343	1.40342	2.97466	2.68466	2.47289	1.4058	2.14832	1.27963	2.81013	1.57269	1.91346	2.16989	1.99345
(GCTG)n	66.1697	50.3379	56.7998	40.5054	42.6207	46.0537	60.1493	38.6009	54.4209	48.8033	62.7854	72.2815	73.8943	48.6027	48.4285	55.8862	69.7838	60.3859	54.9593	58.249	46.0939	50.3687	65.852	38.6634	71.0407	69.9081	41.3542	39.7177	72.7785	76.0022	71.7238	64.0797	39.5297	53.9025	62.3162	57.5199	33.9644	40.4518	51.0042	62.3249	45.5303	65.8182	42.2302	56.7814	41.5926	77.4264	53.8747	27.4157	64.125
(GCTTG)n	47.8068	40	46.3809	41.4286	80	13.8889	16.6667	26.9841	56.9491	29.6875	NA	NA	69.697	50	64.0805	46.4286	86.6667	42.1053	43.75	NA	100	70	41.6667	41.0109	NA	0	100	11.7647	61.5385	NA	0	16.6667	50.4505	NA	66.6667	58.3333	12.8748	35.0214	75	28.2609	40.9357	83.7738	41.1191	89.6552	61.8167	92.4054	60.4828	37.5	46.1957
(GGAAA)n	NA	NA	NA	NA	NA	NA	NA	NA	NA	NA	NA	NA	28.5714	NA	NA	NA	NA	NA	NA	NA	NA	NA	NA	NA	NA	NA	NA	NA	NA	NA	NA	NA	NA	NA	NA	20	NA	NA	NA	NA	NA	NA	NA	NA	NA	NA	NA	NA	NA
(GGAA)n	100	0	20	NA	NA	NA	40	NA	50	NA	NA	NA	0	0	100	0	NA	NA	0	0	0	0	30	10	NA	NA	NA	NA	0	10	0	NA	NA	30	0	0	0	0	25.5556	0	0	NA	0	33.3333	63.5417	0	36.1111	30	33.3333
(GGAGAA)n	NA	NA	NA	NA	40	NA	NA	NA	NA	NA	NA	NA	NA	NA	NA	NA	NA	NA	NA	NA	NA	NA	NA	NA	NA	NA	NA	NA	NA	NA	NA	NA	0	NA	NA	NA	NA	NA	NA	NA	NA	NA	NA	NA	NA	NA	NA	NA	NA
(GGAGA)n	0	NA	0	NA	100	NA	NA	NA	4.7619	NA	NA	NA	0	NA	NA	NA	NA	0	NA	NA	NA	NA	0	0	NA	NA	0	NA	NA	0	NA	NA	NA	NA	NA	0	0	100	0	0	0	NA	0	NA	NA	NA	NA	NA	0
(GGA)n	31.554	12	50	50	24.9351	37.5	19.6296	23.1474	21.7208	14.7768	50	NA	0	20	NA	0	0	0	0	40	50	0	16.6667	0	0	0	33.3333	9.23077	2.77778	22.2222	0	25	0	25	0	0	25.3439	12.5	18.75	16.6667	25.8621	2.08333	12.0536	0	24.352	0	11.7189	30	19.0436
(GGATG)n	92.6316	67.5926	NA	NA	84.6154	50	NA	64.7059	92.7657	37.5	NA	NA	0	NA	NA	39.1304	100	NA	NA	NA	NA	56.6667	65.5172	36.3636	43.5897	96.1538	50	66.6667	NA	NA	NA	100	84.0909	0	10	NA	85.0746	31.6832	69.3452	90.0112	38.716	28.0405	42.25	76.3647	83.5498	100	54.6306	77.907	57.7703
(GGCTG)n	58.7486	38.3333	19.697	25	11.9048	35.6586	36.8182	31.352	60.2578	42.8571	75	33.3333	0	50	0	0	0	35	0	0	0	49.2188	21.3158	50.8059	0	0	25	12.5	35.2941	22.2222	NA	64.0741	33.3333	22.4459	26.6667	0	34.7415	16.6667	35.7143	32	10.6324	24.1379	26.6776	41.6667	16.2909	25.7442	59.1096	33.6176	36.9884
(GGGAA)n	10	NA	NA	16.6667	NA	NA	0	NA	NA	NA	0	NA	0	0	NA	0	0	NA	0	0	0	0	16.6667	NA	NA	NA	NA	NA	NA	NA	0	NA	0	NA	0	0	50	16.6667	NA	NA	NA	0	100	NA	0	NA	NA	NA	0
(GGGAGA)n	33.3333	NA	NA	NA	NA	NA	NA	NA	100	NA	NA	0	NA	NA	NA	NA	NA	NA	NA	NA	NA	NA	NA	NA	NA	NA	NA	NA	NA	NA	NA	NA	NA	NA	NA	NA	0	NA	NA	NA	100	NA	NA	NA	50	NA	50	100	25
(GGGA)n	39.5	NA	0	0	0	NA	60	0	7.25108	NA	NA	NA	NA	NA	NA	0	NA	0	NA	NA	NA	0	NA	NA	0	NA	100	83.3333	NA	0	NA	NA	NA	NA	NA	NA	25	0	0	50	45.641	0	30	0	50	0	16.6667	42.8571	32.1653
(GGGGA)n	30.5556	0	NA	NA	NA	NA	NA	0	20	NA	NA	NA	NA	NA	NA	NA	NA	0	NA	NA	NA	0	0	NA	NA	NA	NA	0	NA	NA	0	NA	0	NA	0	NA	0	0	50	NA	20	21.4286	0	NA	NA	0	0	NA	50
(GGGTG)n	56.4805	0	64.1558	75	44.3556	46.9697	42.0304	32	76.6826	50	NA	NA	0	NA	NA	100	66.6667	61.3636	50	100	0	33.3333	0	0	100	NA	33.3333	100	0	57.8571	100	0	0	100	NA	50	26.6563	0	55	93.0952	48.8068	32.3455	44.1851	77.7778	41.7632	21.3527	38.6258	53.8286	56.2058
(GGTTG)n	64.2857	NA	0	NA	0	NA	100	100	0	0	NA	NA	NA	NA	NA	NA	NA	NA	NA	NA	NA	NA	NA	7.69231	NA	0	NA	87.5	NA	NA	NA	NA	0	NA	NA	100	0	100	0	36.3636	33.3333	34.6154	64.2857	70	31.1966	NA	NA	27.5	100
(G)n	0	NA	NA	NA	NA	NA	NA	NA	NA	NA	NA	NA	NA	NA	NA	NA	NA	NA	NA	NA	NA	NA	NA	NA	NA	NA	NA	NA	NA	NA	NA	NA	NA	NA	NA	NA	NA	NA	NA	NA	NA	NA	NA	NA	NA	NA	NA	NA	NA
G-rich	24.4552	15.2607	16.5861	18.4234	17.0314	13.993	16.0375	15.3441	26.7562	13.4127	11.7455	10.5635	14.0196	14.4616	12.7048	14.5911	13.0249	14.2799	11.5326	11.2491	12.0985	12.9915	13.2347	11.0534	24.4739	19.1132	15.9533	20.7438	18.6891	12.2658	13.5183	15.4197	17.9202	15.6898	14.1032	12.4068	17.0301	12.9937	17.4149	19.3315	15.8333	12.0463	14.7237	16.7724	15.2372	10.5662	16.2909	13.4252	16.7922
GSAT	78.0657	46.5553	34.6812	49.7459	36.2111	43.6372	63.5398	37.858	72.9454	38.7959	31.4454	41.7643	82.4807	56.251	18.0127	51.8601	57.5807	36.566	19.0177	19.6759	38.9886	53.3775	69.0887	46.6125	67.1898	54.7968	18.8172	55.0943	42.0372	36.6206	55.0384	41.6945	28.989	49.9682	45.8144	38.4541	47.5475	40.5974	36.4912	72.3212	53.4275	31.173	48.8147	38.4682	67.7444	41.3654	41.4099	33.7335	34.6461
GSATII	59.8896	31.9268	42.1272	49.8683	39.4684	48.1664	41.3651	29.1729	47.5799	33.0891	27.0907	12.381	44.7098	24.6418	8.66848	29.0932	44.35	34.0979	100	23.4914	13.7869	40.8418	37.1158	27.2375	36.2369	9.98483	30.8716	56.1625	39.7093	32.1334	39.0396	18.4899	31.5891	22.8752	27.566	25.0356	40.4006	16.0914	30.2866	41.7626	47.4301	10.8011	41.1067	15.7523	29.9356	2.62844	7.61126	39.2363	14.2262
GSATX	76.2619	54.8566	38.4317	56.7901	43.5656	46.6314	50.1827	33.0527	61.9457	45.7452	31.1517	67.5	12.5	30.0942	13.8462	56.8627	24.8365	18.4615	33.3333	3.7037	0	15.1643	64.4385	28.8772	27.3913	24.7619	36.0676	38.0952	21.4366	39.6185	17.4679	64.0816	21.6972	50.1117	43.9827	58.487	58.4398	50.5166	24.8731	40.5065	50.3361	34.461	39.2648	26.9424	42.1265	33.3883	35.2513	46.8914	46.9558
(GTATG)n	100	NA	NA	NA	NA	NA	NA	NA	60	NA	NA	NA	NA	100	NA	NA	NA	NA	NA	NA	NA	NA	NA	NA	NA	NA	NA	NA	NA	NA	NA	NA	NA	NA	NA	NA	100	NA	NA	NA	NA	NA	0	NA	NA	NA	NA	NA	100
(GTCTG)n	70.4117	80	100	97.7778	60.2128	65.7112	25	72.2222	70.726	NA	70.3704	0	66.6667	100	NA	NA	84.6939	50	NA	89.5833	83.3333	94.2424	66.6667	0	NA	61.1111	57.8363	NA	85.7143	NA	66.6667	66.6667	83.3333	70.8333	NA	90	10.8333	100	94.2063	78.0303	71.0526	58.0087	86.1111	50.1263	76.2274	14.2857	32.5	53.5264	85.5974
(GTGTG)n	83.4609	42.6761	55.9869	47.2498	62.8207	56.8703	63.1267	47.2317	79.1102	53.2931	29.4513	59.7917	58.6509	57.1535	52.8799	54.2639	53.4972	60.2159	36.3343	45.9065	41.5319	85.778	64.9701	51.306	59.283	64.5472	40.8693	55.5119	62.0628	65.5078	73.5185	56.9586	60.287	66.3411	57.4766	49.3371	46.4098	58.9741	68.1634	88.0463	59.7835	65.0919	58.3899	86.3333	61.1362	66.6841	59.4874	56.3837	50.8749
(GTTTG)n	93.6508	NA	NA	NA	NA	NA	NA	NA	NA	NA	NA	NA	83.3333	NA	NA	NA	NA	NA	NA	NA	NA	NA	NA	NA	NA	NA	NA	NA	NA	NA	NA	NA	NA	NA	NA	NA	NA	0	75	NA	NA	NA	NA	28.5714	0	NA	NA	0	NA
HAL1	79.5929	54.5118	59.6793	58.6956	52.125	59.9814	57.7125	64.9681	70.3423	59.7527	60.8947	38.2812	54.2424	49.0741	43.2857	35.4815	58.6705	80.9091	51.417	50	67.883	57.6352	77.4096	62.5626	70.1314	76	60.2083	56.8343	80.1144	65.6174	78.4615	31.8182	48.2964	61.9048	43.1818	69.2982	59.6674	61.6185	56.4081	60.413	53.9629	53.2955	55.0129	68.3229	57.2364	48.1203	62.3433	54.8916	56.9947
HAL1-2a_MD	85.3985	44.5918	59.749	70.0801	77.6046	61.0961	68.3365	71.4882	86.3666	64.0129	41.8571	65.8073	52.8339	57.3028	68.238	76.782	68.4869	46.1351	77.3237	61.0924	65.1762	58.9751	78.7318	76.5	61.587	80.9862	56.2448	75.2176	75.6351	69.7904	53.9311	62.9127	63.8002	56.8781	60.5774	68.2121	76.778	81.1846	73.6252	82.6112	73.504	86.7096	71.3785	92.2055	71.3231	81.5309	84.4819	73.3147	83.727
HAL1-3A_ME	72.8711	66.6667	42.8571	56.6667	57.6263	47.8632	51.1006	28.7063	77.1679	80	85.1852	86.1111	100	33.3333	NA	50	41.6667	NA	0	50	46.6667	38	83.3333	43.8596	14.0351	95.7143	21.6667	100	100	50	0	41.6667	33.3333	66.6667	77.7778	98.0769	26.4706	41.2698	67.9144	65.2983	73.7832	67.6108	61.9937	83.1517	54.4327	40	53.5719	44.6227	45.2703
HAL1b	76.2867	25	81.6667	62.3259	54.25	50.1587	53.3333	63.5294	50.3848	60	NA	53.3333	NA	NA	NA	NA	25	0	0	NA	100	100	84.3137	0	100	NA	30	66.6667	100	100	0	100	87.5	100	NA	100	56.4785	26.7857	59.0917	59.8214	54.3396	56.4977	59.9025	85.7143	61.0941	44.0784	77.9434	65.6522	46.2138
HAL1N1_MD	NA	NA	NA	NA	NA	NA	NA	NA	NA	NA	NA	NA	NA	NA	NA	NA	NA	NA	NA	NA	NA	NA	NA	NA	NA	NA	NA	NA	NA	NA	NA	NA	NA	NA	NA	NA	NA	NA	NA	NA	NA	NA	NA	NA	NA	NA	NA	NA	NA
Harlequin-int	85.9724	2.22222	48.0978	51.8441	52.8575	53.639	67.2931	58.8999	71.7684	68.2986	47.8618	100	94.4444	71.4932	72	72	40.0088	40.4762	5	53.396	25	65.5556	65.7143	39.8148	50	40	47.583	100	25	53.1944	33.3333	62.2222	40.9452	100	39.3125	25	44.1086	71.0298	37.3215	59.8085	56.1872	67.4554	56.6004	73.7778	47.6387	67.13	72.4461	47.3306	73.6075
Helitron1Na_Mam	82.2222	100	NA	0	NA	NA	NA	NA	NA	NA	NA	NA	NA	NA	NA	NA	NA	NA	NA	NA	NA	NA	NA	NA	NA	NA	NA	NA	NA	NA	NA	NA	NA	NA	NA	NA	NA	NA	0	NA	NA	NA	75	NA	100	100	40	0	NA
Helitron1Nb_Mam	59.1667	NA	NA	0	NA	NA	NA	NA	NA	NA	100	NA	NA	NA	NA	NA	NA	NA	NA	NA	NA	NA	NA	NA	NA	NA	NA	NA	NA	NA	NA	NA	NA	NA	NA	NA	NA	100	NA	NA	0	72.7273	0	NA	0	NA	100	50	60
Helitron2Na_Mam	100	NA	NA	NA	NA	NA	NA	NA	NA	NA	NA	NA	NA	NA	NA	NA	100	NA	NA	NA	NA	NA	NA	NA	NA	NA	NA	NA	NA	NA	NA	NA	NA	NA	NA	NA	100	NA	NA	NA	0	0	NA	NA	0	0	NA	0	NA
Helitron3Na_Mam	75.8414	NA	94.2529	83.3333	0	25	33.3333	66.6667	76.1905	NA	100	NA	0	0	NA	0	66.6667	NA	NA	NA	NA	0	NA	100	0	NA	NA	NA	100	0	NA	NA	0	NA	NA	NA	16.6667	100	36.0704	0	34.188	63.75	47.0588	0	50	0	67.4235	42.8571	72.3331
HERV15-int	61.0203	100	34.8425	44.4444	38.321	37.5	43.8561	44.6078	40.4396	13.6364	100	66.6667	0	100	NA	46.0573	0	NA	NA	NA	NA	60	NA	0	100	NA	NA	NA	70	48.3333	NA	100	100	NA	0	0	47.6641	41.1111	44.0615	21.978	46.938	57.8201	36.0559	16.6667	32.2156	80.0225	43.9531	33.6957	57.0948
HERV16-int	81.2743	16.6667	34.1193	41.2549	36.7224	46.7507	36.1485	35.8946	51.6213	44.2105	44.7368	0	0	24	25	45.7516	57.7778	14.2857	75	NA	33.3333	61.9444	13.3333	50	0	33.3333	37.5	26.6667	9.52381	49.4636	25	100	6.04167	100	60	5.50528	23.4214	62.5711	32.6175	31.8182	34.212	58.6218	40.5359	48.2828	27.2461	52.0833	55.5778	28.8911	65.4538
HERV17-int	81.7795	50	42.9642	43.3097	50.4376	44.8385	57.8437	53.607	69.1937	40	58.5938	68.9655	25	43.5065	66.6667	50	58.547	61.6667	0	60	59.0909	70	50	55.5556	100	59.0909	26.6667	30	32.2751	61.1111	0	96	47.7778	42.8571	100	50	53.7449	73.1263	46.7964	59.3213	53.7913	68.5632	54.6033	76.6667	44.2879	69.5674	66.8758	52.0023	71.046
HERV1_I-int	83.8854	55.5556	50	60	37.5	60	43.3333	47.1698	87.9167	100	23.5294	NA	0	100	NA	87.5	NA	33.3333	NA	100	NA	50	50	0	NA	NA	0	NA	NA	50	0	0	0	NA	NA	NA	35.3503	28.5714	43.325	40.625	63.6121	73.7195	51.598	17.7778	43.6111	100	40.3535	47.4638	56.6154
HERV1_LTRa	58.7143	NA	NA	NA	NA	NA	100	NA	NA	NA	NA	NA	NA	NA	NA	100	NA	NA	NA	NA	NA	NA	NA	NA	NA	NA	0	NA	NA	NA	NA	NA	NA	NA	NA	NA	100	NA	100	100	75	NA	100	NA	30	NA	100	0	84.8485
HERV1_LTRb	52.381	NA	NA	NA	NA	NA	NA	NA	NA	NA	NA	NA	NA	NA	NA	NA	NA	NA	NA	NA	NA	NA	NA	NA	NA	NA	NA	NA	NA	NA	NA	NA	NA	NA	NA	NA	NA	NA	NA	NA	NA	NA	NA	NA	52.381	NA	NA	0	50
HERV1_LTRc	57.8095	NA	NA	100	NA	NA	NA	NA	NA	NA	NA	NA	NA	NA	NA	NA	NA	NA	NA	NA	NA	NA	NA	NA	NA	NA	NA	NA	NA	NA	NA	NA	NA	NA	NA	NA	100	0	NA	100	0	NA	NA	NA	100	NA	0	NA	100
HERV1_LTRd	85.9394	NA	NA	NA	0	0	0	NA	0	NA	NA	NA	NA	NA	NA	NA	NA	NA	100	NA	NA	NA	NA	NA	NA	80	NA	NA	NA	NA	NA	NA	NA	NA	NA	NA	NA	NA	NA	NA	50	NA	100	NA	NA	NA	NA	NA	NA
HERV1_LTRe	0	NA	NA	NA	NA	NA	NA	NA	NA	NA	NA	NA	NA	NA	NA	NA	NA	NA	NA	NA	NA	NA	NA	NA	NA	NA	NA	NA	NA	NA	NA	NA	NA	NA	NA	NA	NA	NA	NA	NA	NA	NA	NA	NA	NA	NA	NA	0	NA
HERV30-int	83.2319	NA	70.8333	30.8761	0	10	33.3333	33.9869	48.5988	28.5714	20	NA	NA	66.6667	NA	NA	59.5238	100	66.6667	NA	NA	NA	NA	83.3333	NA	NA	100	NA	NA	100	NA	NA	0	NA	NA	NA	33.7625	50	35.9848	60	67.0578	52	38.1431	100	29.9736	68	52.7473	37.4545	47.4359
HERV35I-int	75.4801	NA	100	83.2723	100	71.4286	100	29.1667	100	NA	NA	NA	NA	NA	NA	NA	NA	NA	0	NA	100	100	NA	0	NA	NA	NA	NA	NA	100	NA	NA	NA	NA	NA	NA	80.3571	NA	33.3333	0	30.7143	61.6667	83.3745	100	44	NA	50.303	52.5	71.3633
HERV3-int	65.4711	50	33.3333	43.2241	40.5656	29.8275	48.5486	39.3886	54.1502	66.9271	8.33333	100	50	58.3607	16.6667	25	46.3721	58.4615	30	75	NA	26.3636	34.2857	75	0	50	27.451	50	0	36.0902	66.6667	100	46.0784	33.3333	33.3333	NA	27.4172	36.1176	47.5463	31.25	33.7281	57.8775	39.9439	49.4048	36.8153	64.8718	63.7633	29.3969	46.0356
HERV4_I-int	77.6175	NA	33.3333	50.7674	NA	82.8571	28	24	71.8789	66.6667	NA	NA	NA	100	NA	NA	100	0	0	NA	0	NA	NA	NA	NA	NA	100	NA	NA	NA	NA	NA	0	0	NA	NA	37.5	71.4286	53.5714	37.5	21.8182	54.5455	43.7535	40	49.0476	NA	68.2061	40.4762	51
HERV9-int	85.3166	85.7143	81.5152	75.0465	77.2232	79.2227	83.4712	78.1115	76.79	79.8898	60	48	91.6667	91.6221	69.0909	64.4112	73.0769	60	95	35.5556	60	64	80	94.2857	62.5	58.3333	89.1667	38.8889	84.3137	81.1111	95.8333	57.1429	81.1802	100	50	100	75.3916	70.8154	76.4938	72.6883	78.7389	75.592	72.1331	90.7407	72.9415	78.4481	75.548	70.0788	80.9919
HERVE_a-int	84.7838	22.8693	45.5114	38.2154	59.4196	48.78	49.8112	47.0608	64.1731	50	0	41.6667	100	69.3198	56.1404	25.5102	43.4659	40.5882	50.2488	15.9091	100	47.7268	34.2995	38.7319	83.3333	37.5758	59.7403	0	0	45.8975	NA	50	43.0351	50	33.3333	49.6778	30.3851	56.0431	37.0955	56.883	46.6639	63.0295	46.7126	100	45.9937	69.0961	55.1012	36.0183	69.0907
HERVE-int	77.2	42.7778	26.5865	26.3475	29.1882	27.3561	23.547	36.7592	53.1121	14.2857	22.449	20	27.4194	25	0	66.6667	65.1235	22.9842	50	40	24.2424	15.7143	7.5	41.0364	5.55556	30	32.8546	0	33.3333	30.4242	5.55556	40	24.9555	14.2857	0	0	37.0451	39.9474	38.6034	38.9211	33.6263	36.8587	31.3304	41.791	34.3218	35.2854	40.2379	32.5219	50.6998
HERV-Fc1-int	89.5114	34.375	75	58.9099	34.6154	48.3333	100	85	75.3072	NA	100	NA	87.5	0	NA	100	24	NA	NA	100	100	32.5926	100	NA	NA	NA	NA	NA	NA	NA	100	0	NA	NA	NA	75	91.4894	22.807	80.3571	100	26.6373	66.7683	57.6206	100	35.6322	0	76.9675	78.8173	88.8573
HERV-Fc1_LTR1	84.7995	NA	50	27.7778	NA	100	NA	15	50	NA	10.4167	NA	NA	NA	NA	NA	NA	NA	NA	NA	NA	NA	NA	0	NA	NA	NA	NA	NA	NA	NA	NA	NA	NA	NA	NA	35.4839	25	100	NA	79.4872	0	NA	NA	26.7419	NA	40	100	97.8261
HERV-Fc1_LTR2	89.3333	NA	NA	NA	NA	NA	NA	NA	NA	NA	NA	NA	NA	0	NA	NA	NA	NA	NA	NA	NA	NA	NA	0	NA	NA	NA	NA	NA	NA	NA	NA	NA	NA	NA	NA	50	NA	NA	NA	0	NA	50	NA	NA	NA	NA	NA	0
HERV-Fc1_LTR3	68.9271	NA	NA	NA	14.7368	72.619	NA	NA	64.3939	NA	NA	NA	NA	NA	NA	NA	NA	NA	NA	NA	NA	100	16.129	NA	NA	0	84.375	NA	NA	100	NA	NA	NA	NA	NA	NA	75.6757	NA	NA	NA	92.3077	34.6154	95.4138	0	85.4545	100	NA	NA	31.6092
HERV-Fc2-int	89.7743	NA	6.35838	19.2547	73.7975	82.3718	46.2617	65.8641	65.5754	0	100	NA	NA	50	NA	NA	0	NA	0	50	0	90	37.0558	NA	50	NA	75	NA	NA	50	0	40	50	0	0	68.75	43.3795	0	67.0301	80.6686	0	100	27.2727	NA	59.4064	52.994	46.5405	57.7922	40.5957
HERV-Fc2_LTR	NA	NA	NA	NA	NA	NA	NA	82.7586	NA	NA	NA	NA	NA	NA	NA	NA	NA	NA	NA	NA	NA	NA	NA	NA	NA	NA	NA	NA	NA	NA	NA	NA	NA	NA	NA	NA	80	NA	75	NA	NA	NA	NA	NA	0	NA	NA	NA	NA
HERVFH19-int	74.3553	0	36.2045	47.7778	42.381	42.2372	52.2642	36.3445	70.1772	45.3125	NA	NA	0	44.4444	NA	19.2308	100	23.0769	NA	77.0833	17.6471	50	66.6667	100	100	NA	0	NA	0	33.3333	0	NA	50	NA	NA	0	70.2381	50	40.4619	30.3125	33.1551	71.4286	48.3603	NA	50.5861	64.5887	46.7712	51.1404	88.8112
HERVFH21-int	79.9134	19.0476	40.0786	45.3704	49.6498	34.8816	43.3016	26.7278	48.2654	48.759	42.8571	15	40.1786	63.8602	32.1555	29.1667	49.596	30.4167	0	33.642	71.5909	47.5671	44.4914	48.3871	40	53.4091	39.871	0	46.2006	37.7193	90.303	33.3333	42.9029	34.7098	50	31.3853	30.9266	57.5297	57.5509	73.4453	34.3006	29.7647	36.2437	48.7662	36.1321	56.8247	54.6963	34.705	52.2225
HERVH48-int	80.7864	33.3333	47.5198	36.646	30.1131	49.1746	45.666	40.9802	61.0041	56.4565	26.0294	33.3333	75	15.0568	60	17.8932	41.5567	22.2222	50	45.4637	0	36.3095	49.026	67.2128	83.3333	25	10	32.5249	43.75	32.0148	50	24.8611	47.6496	79.7386	25	30.3049	45.3438	24.8131	44.1943	49.9457	47.5182	46.9899	49.0666	56.9408	37.6818	42.0663	47.1586	62.4494	55.2071
HERVH-int	76.3233	35.4934	33.4531	34.7646	32.3372	30.4693	29.0255	34.5826	57.1065	35.6891	24.4176	34.2859	29.5772	25.5627	22.3203	27.9145	25.0635	38.9374	26.2766	28.1741	31.9491	32.4891	28.7804	31.7115	55.2941	50.2126	24.3647	29.5699	28.8032	29.1356	25.6191	38.811	31.9267	26.9399	25.6738	26.049	37.6868	58.8061	37.7001	41.9616	31.6893	52.4561	28.6197	62.4137	28.8285	57.0356	58.9573	27.0581	61.7341
HERVI-int	82.22	NA	91.6667	64.2593	84	80	53.3333	72.7273	58.8387	NA	NA	NA	100	0	NA	100	66.6667	NA	0	100	NA	NA	100	100	NA	NA	75	NA	NA	NA	100	100	100	NA	NA	100	46.2568	86.83	70.5882	76.6858	61.2274	73.4123	69.093	50	74.0775	83.3333	64.9648	70.7702	68.6667
HERVIP10FH-int	80.7802	43.3889	44.0104	33.3255	49.659	66.4176	49.4048	42.6018	68.7586	19.4444	100	NA	78.5714	50	50	54.1667	50	76.9231	NA	50	33.3333	60.7143	26.1905	26.25	50	63.7427	30.9524	44.4444	75	50	NA	35.5556	60	12.5	31.25	38.0952	24.9179	38.8889	55.8444	54.9661	46.8225	63.9472	47.1669	76.3007	40.8901	32.7273	62.5102	48.167	51.7891
HERVIP10F-int	79.4436	49.4444	49.6278	58.2193	42.9864	52.381	58.0303	52.1459	62.8188	45.8333	100	0	25	50	25	100	20.9671	66.6667	100	0	NA	16.6667	100	100	50	31.25	66.6667	70	NA	70.8333	82.3529	NA	20	50	100	100	58.6233	53.9053	39.4058	48.7179	40.296	63.9011	46.6631	51.1111	48.8577	68.4492	53.277	47.3582	57.725
HERVK11D-int	57.8992	NA	NA	NA	NA	100	50	100	NA	NA	NA	NA	NA	NA	NA	NA	NA	NA	NA	NA	NA	NA	NA	NA	NA	NA	NA	NA	NA	NA	NA	NA	NA	NA	NA	NA	100	0	100	66.6667	82.3529	33.3333	47.0588	NA	32.9268	100	0	100	0
HERVK11-int	81.7063	NA	75	27.5	63.8889	60	43.75	68.4416	78.3069	81.9048	100	100	50	66.6667	NA	NA	100	NA	0	NA	NA	NA	50	NA	NA	NA	50	0	NA	90.5983	NA	NA	41.1765	0	NA	100	58.5165	50	68.7259	70	48.4568	50	52.032	NA	36.6463	62.5	45.844	64.3939	61.6071
HERVK13-int	81.8224	NA	66.6667	15.7895	31.25	40	50	43.5185	72.5	50	NA	80	NA	NA	NA	0	40.4762	NA	NA	0	NA	NA	100	100	NA	NA	NA	NA	NA	NA	NA	0	50	NA	100	0	44.7727	35.4701	36.6667	54.1667	37.1284	51.0101	40.9091	NA	27.381	33.3333	25.3472	32.5758	69.6429
HERVK14C-int	67.1997	NA	50	13.1579	13.6364	100	50	50	20	100	NA	NA	NA	NA	NA	0	0	NA	NA	NA	NA	NA	NA	NA	NA	NA	NA	NA	100	NA	NA	NA	NA	NA	NA	NA	83.3333	NA	NA	50	13.6364	50	27.1795	0	46.6667	NA	50	28.5714	64.8148
HERVK14-int	66.9853	55	25	16.6406	14.2857	16.1364	20.4386	41.2815	46.3049	16.6667	22.2222	NA	50	NA	NA	NA	25	NA	60	NA	NA	100	12.5	0	NA	NA	0	NA	0	33.3333	NA	0	55.7143	NA	NA	50	27.13	43.75	18.1624	32	25.396	50	25.2643	50	21.3546	50.8333	25.119	10.5952	60.0815
HERVK22-int	81.9013	NA	33.3333	49.3841	57.3611	60.4167	62	55.9295	49.7947	50	33.3333	0	NA	NA	100	NA	60	100	0	50	NA	0	0	NA	NA	100	22.2222	NA	NA	100	NA	NA	33.3333	NA	NA	NA	42.4961	50	38.9376	42.8571	50.5269	60.5646	59.6132	50	45.3132	70.786	58.8095	68.0263	65.9408
HERVK3-int	64.8181	NA	47.6923	31.25	50	43.1548	100	46.8013	53.3333	NA	NA	NA	NA	75	NA	NA	66.6667	NA	NA	NA	NA	100	NA	0	NA	NA	NA	NA	NA	NA	0	NA	66.6667	NA	NA	0	21.4815	75	52.3669	42.6471	51.963	59.9697	41.1776	NA	19.7577	80.7826	54.4269	43.8889	62.5064
HERVK9-int	81.909	100	54.5455	63.1217	72.9487	40.8441	82.2207	68.8615	68.6007	78.5714	82.3077	100	76.6667	0	NA	50	25	NA	30	0	33.3333	49.6725	46.6667	12.5	86.2745	0	55.6818	NA	100	70	33.3333	NA	33.3333	NA	0	100	59.6948	65.9394	61.1539	67.9864	62.1083	69.8083	64.6546	81.8182	45.9042	51.9841	81.5952	58.9819	72.1254
HERVKC4-int	58.3333	0	NA	NA	NA	0	100	NA	NA	100	NA	NA	NA	NA	NA	NA	NA	NA	NA	NA	NA	NA	NA	NA	NA	NA	NA	NA	NA	NA	NA	NA	NA	NA	NA	NA	0	NA	80.5556	NA	0	0	0	NA	33.3333	NA	0	0	0
HERVK-int	61.84	NA	31.4286	49.7374	28	45.1347	43.5833	60.3665	46.2054	NA	NA	NA	NA	0	0	50	33.3333	0	NA	NA	NA	5.82524	NA	0	NA	NA	13.3333	NA	0	78.4615	100	NA	100	NA	NA	NA	39.3898	21.0526	37.5	50	63.9601	43.057	49.7099	55.8442	42.6754	0	25.9365	40.5793	53.5824
HERVL18-int	80.4409	31.8966	32.2799	40.5528	43.5476	49.1787	34.6356	34.7126	53.043	41.3561	50	26.7857	7.35294	31.8182	4.16667	43.9744	30.0556	37.7005	36.6071	85.2941	2.58065	35.5216	25.4464	33.6364	62.1118	17.7083	53.5714	40	16.6667	48.2081	12	61.1905	39.5046	12	33.3333	0	47.3851	61.4144	39.5618	49.7232	42.3959	42.8691	35.0495	42.6403	39.9258	58.2291	58.4419	37.763	66.6641
HERVL32-int	79.8982	20	24.5046	25.8824	20	9.06158	23.7235	47.9798	41.521	70	0	0	NA	50	NA	NA	33.3333	16.6667	0	0	NA	33.3333	0	0	NA	NA	100	50	58.3333	53.3333	NA	33.3333	0	0	50	0	42.8617	53.9683	45.8042	68.6667	35.4752	72.0115	37.5496	22.2222	32.9212	67.2531	57.1371	27.7512	56.1316
HERVL40-int	84.5411	0	53.3333	54.6429	66.6667	45.1515	50	58.2735	64.5095	100	100	0	100	75	NA	100	NA	100	NA	0	0	100	88.6364	100	0	NA	60	NA	0	66.6667	NA	NA	33.3333	100	NA	100	48.2347	50	36.6667	63.0435	59.375	90.8929	64.0297	89.1667	55.0529	69.0909	60.5509	61.2451	60.2637
HERVL66-int	71.5944	NA	NA	25.5814	NA	0	NA	33.3333	NA	NA	NA	0	NA	NA	NA	NA	NA	NA	NA	NA	NA	NA	NA	NA	NA	NA	0	NA	NA	NA	NA	NA	NA	NA	NA	NA	33.3333	NA	0	0	11.1111	88.2353	33.3333	NA	20	0	80	0	100
HERVL74-int	75.0779	100	55.1786	24.4444	30.3333	42.4242	34.7826	34.7276	51.4562	0	33.3333	0	50	0	NA	50	0	50	33.3333	0	NA	26.6667	0	100	100	0	5	10	75	55.625	0	NA	0	NA	NA	50	31.0266	17.8571	62.1795	63.8529	33.6555	47.9202	35.0492	60	42.0195	72.2222	54.6549	32.07	43.6003
HERVL-int	80.424	63.75	53.1024	51.9526	57.4163	58.5652	51.8533	60.0197	65.2694	56.8917	65	60	63.9841	58.8889	59.0152	35.7143	32.2807	52.2378	15.8242	54.8148	40	32.7126	72.619	53.3333	57.1429	36.6667	23.2468	100	46.3636	57.4889	57.1429	0	49	50	28.5714	65.8333	54.4095	62.1784	58.2633	52.9951	55.2317	60.5474	55.3547	64.8404	56.5586	70.3289	67.1502	51.4195	66.6688
HERVP71A-int	77.6392	0	100	63.6364	55.3846	65	3.52941	56.5079	72.9621	33.3333	0	NA	NA	NA	NA	16.6667	NA	NA	NA	NA	NA	NA	NA	0	100	NA	NA	NA	NA	50	NA	NA	NA	0	NA	NA	30.8081	42.8571	78.856	45.8333	44.3599	36.4902	30.5778	100	63.9948	50	56.9913	30.7692	47.5917
HERVS71-int	69.404	50	31.9231	48.5833	30.1778	54.7095	44.016	59.2997	55.7423	50	0	0	13.3333	63.6364	NA	100	52.4194	31.25	80.9524	50	NA	33.3333	79.1667	NA	0	NA	60	0	NA	10.4167	10	73.3333	21.7949	NA	0	0	49.452	46.0417	41.1627	49.1427	38.3463	27.8831	41.2223	33.5714	45.1879	28.7603	47.0939	34.5949	26.1974
HSAT4	52.7796	30	24.0217	24.1559	20.4227	15.368	24.1535	14.0047	50.7349	18.7755	7.14286	26.25	40	20.3535	14.7059	0	48.8889	13.0682	0	11.6987	33.3333	9.61538	64.375	35.2083	0	47.2222	43.3333	0	20	11.8056	8.65385	NA	16.1913	33.3333	0	0	23.6129	23.0175	27.4273	27.5093	23.7739	34.2424	20.7521	1.0989	18.548	11.9479	21.5282	18.6916	19.2794
HSAT5	69.6411	50	63.2683	85.8824	54.1751	57.3268	52.3063	44.1723	44.7123	28.0952	69.8133	48.8889	51.4881	57.5092	80.3036	66.1905	57.834	42.1083	36.6667	61.9048	73.4375	56.0388	52.2597	57.8456	59.875	64.7059	60	75.947	61.4815	54.2989	41.2698	28.5714	66.697	68.0371	68.5714	61.0493	54.145	49.0909	57.7806	47.1155	60.4631	35.9968	44.4931	53.1136	49.1213	35.7641	33.7257	51.3688	40.423
HSAT6	NA	NA	NA	NA	NA	NA	NA	NA	NA	NA	NA	NA	NA	NA	NA	NA	NA	NA	NA	NA	NA	NA	NA	NA	NA	NA	NA	NA	NA	NA	NA	NA	NA	NA	NA	NA	NA	NA	NA	NA	NA	NA	NA	NA	NA	NA	NA	NA	NA
HSATI	46.9712	NA	NA	NA	NA	NA	NA	100	NA	100	NA	NA	60	NA	NA	NA	NA	NA	NA	NA	NA	NA	NA	NA	NA	NA	NA	NA	NA	NA	NA	NA	NA	NA	NA	NA	NA	NA	16.6667	NA	NA	43.75	0	0	0	NA	NA	NA	0
HSATII	66.0815	47.8195	27.6991	27.6075	24.6985	34.8192	34.5518	33.2299	50.7108	37.1775	56.6801	52.256	54.9327	37.509	69.8387	41.0429	54.9141	51.7016	47.9592	49.8949	25.6427	30.1275	24.6112	24.7863	25.0563	30.059	21.0501	22.4917	33.8918	43.3657	40.3082	29.9665	22.837	22.1139	29.2244	25.1161	36.0698	32.0185	33.8717	52.6908	48.8268	43.4733	41.5042	42.7903	30.5817	38.5902	29.5271	34.4625	39.0186
HSMAR1	86.2538	0	70	52.6624	52.0202	100	43.7673	61.1111	60.3475	0	50	NA	54.5455	33.3333	0	50	90.3846	NA	0	NA	0	0	33.3333	25	NA	50	50	0	0	75	0	NA	37.4839	NA	NA	NA	48.0727	78.5714	45.4545	47.7037	37.619	25.4315	48.6712	100	58.948	75	67.3324	22.8571	81.0771
HSMAR2	80.5021	100	48	44.4444	40	100	66.6667	40	64.5714	NA	NA	NA	100	NA	20	NA	0	NA	NA	NA	NA	NA	100	NA	NA	NA	NA	NA	NA	100	NA	NA	NA	NA	NA	NA	80	NA	38.2353	0	50	66.25	33.3333	40	41.6518	100	67.9131	33.3333	29.9708
HUERS-P1-int	79.2132	71.125	84.6154	42.8168	63.2459	59.7024	71.7043	50.3971	72.7288	55.7143	22.7273	100	50	100	100	75	50	46.6667	NA	31.8841	33.3333	93.3333	89.7436	52	100	62.5	14.2857	0	0	56.1404	NA	66.6667	66.6667	100	50	63.3333	34.6274	63.5417	58.747	60.4167	60.0357	67.4107	48.3814	87.1429	54.9706	84.0336	53.5816	58.619	58.0939
HUERS-P2-int	79.1877	0	38.0013	34.6425	30.6757	62.1429	25.813	16.4141	54.2728	33.3333	NA	NA	NA	0	NA	0	30	100	NA	100	0	NA	100	73.3333	100	50	50	NA	NA	100	0	NA	41.6667	82.3529	NA	NA	37.6447	35.7812	48.6755	30	42.6009	52.6171	33.7931	55	38.3929	63.1056	37.8987	21.6792	60.815
HUERS-P3b-int	74.7329	100	0	71.4286	100	72	54.5455	40	69.4444	NA	NA	NA	NA	0	NA	NA	NA	NA	NA	NA	NA	0	0	NA	NA	NA	NA	100	100	NA	NA	NA	100	NA	NA	NA	46.5278	100	50	100	43.7879	72	52.7778	100	68.125	80	59.5238	0	48.4848
HUERS-P3-int	72.135	NA	70	55.3882	33.3333	31.3333	50	49.2979	74.9667	0	0	NA	NA	50	0	100	50	100	NA	NA	100	NA	NA	0	NA	80	NA	0	NA	100	NA	100	25	NA	NA	100	43.8451	65.7143	41.0714	57.1429	45.5109	64.9398	40.8467	NA	58.2654	40	45.15	36.5253	55.6871
HY1	86.6667	NA	100	NA	NA	0	50	NA	NA	NA	NA	NA	0	NA	NA	NA	NA	NA	NA	NA	NA	NA	0	NA	NA	NA	NA	NA	NA	NA	NA	NA	NA	NA	NA	NA	33.3333	NA	0	50	0	NA	0	NA	100	NA	NA	NA	NA
HY3	67.1734	NA	0	NA	NA	NA	NA	NA	NA	NA	NA	NA	NA	NA	NA	NA	NA	NA	NA	NA	NA	NA	NA	NA	NA	NA	NA	NA	NA	NA	NA	NA	NA	NA	NA	NA	NA	60	50	NA	100	NA	0	NA	33.3333	NA	NA	NA	0
HY4	30	NA	NA	NA	NA	NA	NA	NA	0	NA	NA	NA	NA	NA	NA	NA	NA	NA	NA	NA	NA	NA	NA	NA	NA	NA	NA	NA	NA	NA	NA	NA	NA	NA	NA	NA	100	NA	50	NA	30	NA	NA	NA	0	NA	NA	NA	NA
HY5	100	NA	NA	NA	NA	NA	NA	NA	100	NA	NA	NA	NA	NA	NA	NA	NA	NA	NA	NA	NA	NA	NA	NA	NA	NA	NA	NA	NA	NA	NA	NA	NA	NA	NA	NA	NA	NA	NA	NA	NA	NA	NA	NA	NA	NA	NA	NA	NA
Kanga1	81.0504	NA	0	NA	NA	100	77.2727	33.3333	7.69231	69.2308	NA	NA	0	66.6667	NA	100	100	NA	NA	NA	NA	NA	100	100	NA	NA	NA	NA	NA	NA	NA	100	NA	NA	NA	50	50	0	50	100	50.3906	47.6923	47.1311	NA	33.3333	NA	75	0	83.3333
Kanga11a	73.4593	NA	NA	100	NA	100	NA	0	0	NA	NA	NA	NA	100	NA	NA	NA	NA	NA	20	NA	NA	NA	NA	NA	NA	NA	NA	NA	NA	NA	NA	NA	NA	NA	NA	100	20	82.3529	NA	72.5	NA	50	NA	0	NA	35	100	100
Kanga1a	75.2656	NA	0	50	62.5	0	0	20	80.5714	NA	NA	100	NA	66.6667	NA	NA	0	NA	20	0	0	NA	NA	0	NA	NA	0	NA	NA	0	0	NA	NA	NA	0	0	54.6667	66.6667	4.16667	NA	97.5	80.9524	50	NA	28.5714	33.3333	100	60.2273	75
Kanga1b	67.4993	NA	NA	0	NA	100	0	100	42.3077	NA	NA	NA	0	NA	NA	NA	NA	NA	NA	NA	NA	0	NA	100	NA	NA	NA	NA	83.3333	NA	NA	NA	NA	0	0	NA	22.2222	100	54.0541	NA	50	50	43.75	0	50	NA	88.8889	NA	75
Kanga1c	64.4387	NA	NA	50	50	33.3333	30	0	18.1818	NA	NA	50	NA	NA	NA	NA	NA	NA	NA	NA	NA	NA	NA	NA	NA	NA	NA	NA	0	0	NA	NA	NA	NA	NA	NA	61.3636	100	0	100	40	NA	43.75	NA	83.3333	NA	55.3571	0	27.3333
Kanga1d	78.5118	50	NA	NA	NA	50	0	0	0	0	50	NA	NA	0	NA	NA	NA	0	0	NA	NA	NA	NA	0	NA	NA	NA	NA	NA	NA	NA	NA	NA	NA	NA	NA	0	NA	0	NA	62.5	1.51515	33.3333	50	40	0	0	0	91.1765
Kanga2_a	92.0351	NA	NA	50	26	NA	33.3333	13.3333	56.3333	NA	0	NA	NA	100	0	NA	NA	0	NA	NA	NA	NA	0	NA	0	NA	NA	NA	50	NA	NA	NA	0	NA	NA	100	45	NA	42.8571	100	0	55.5556	75	NA	57.5369	0	43.75	60	57.6515
L1HS	73.9625	59.0303	57.1796	60.1003	56.2537	56.4896	61.3096	59.2619	61.6399	60.3267	60.0637	67.9237	68.3333	54.3297	46.7647	78.9415	59.9182	44.3266	58.7879	45.6845	61.1588	65.4526	59.7465	51.5392	60.0529	69.8013	60.4658	66.0833	65.2383	58.4143	54.1581	56.767	54.4303	51.8367	46.2111	45.1667	55.9887	53.1933	59.4733	62.1814	53.7361	65.047	58.4071	58.5563	48.9286	66.4173	65.8609	54.5858	58.9061
L1M	72.5986	NA	0	100	NA	NA	100	0	41.6667	100	NA	100	0	NA	NA	NA	NA	NA	NA	NA	NA	NA	0	NA	NA	NA	NA	NA	NA	NA	NA	NA	0	NA	100	NA	0	100	66.6667	NA	0	100	60	NA	33.3333	80	50	50	70
L1M1	80.1148	54.1607	63.8487	63.3904	62.9296	63.8444	65.8877	62.7272	72.1838	62.9671	56	50	59.0278	64.4444	54.5036	49.2323	65.8026	59.181	65	46.0916	71.875	59.7415	70.6854	67.6634	80.8161	60.8889	70.1759	60.1667	66.2623	65.565	78.1818	50	56.1159	62.7586	60.7824	58.125	61.9632	65.6968	62.3895	70.1825	58.6777	68.4349	60.5935	73.5291	60.8449	63.4024	72.7136	67.1633	70.5668
L1M2	82.2921	66.1583	68.0059	66.4527	65.6382	65.2439	69.867	67.608	72.3907	63.1858	65.0784	60.2068	55.3738	69.7688	51.058	66.6283	66.2891	67.8197	51.9658	71.526	61.6083	76.4777	61.6633	76.0046	76.1679	76.2383	53.5353	66.4191	60.3709	76.4162	44.4012	60.0778	65.0426	57.3915	47.9772	62.2018	65.1646	76.8911	66.6823	71.6096	62.1608	77.2938	63.758	74.62	61.0663	76.285	75.7712	67.9957	76.8467
L1M2a	82.942	85.7143	52.9934	72.3331	50.7978	79.4286	61.8491	61.8293	81.9508	53.6728	60.1389	90	71.4286	79.1288	75	65.4321	64.4184	58.3333	50	89.7222	100	80.3963	73.9562	77.8509	66.2381	66.6667	31.4967	67.1429	84.7222	80.659	70.5556	45	61.954	60.6061	60	46.6667	62.1551	75.3482	64.2431	62.1603	66.2636	70.2452	66.9438	42.7451	63.4988	79.1141	67.4302	58.6843	69.1633
L1M2a1	80.434	50	77.2222	51.5152	100	69.2321	46.4932	64.3029	59.6113	47.7778	16.6667	50	100	53.3333	66.6667	66.6667	100	53.8462	0	38.4615	66.6667	0	100	40.2778	100	50	71.4286	NA	100	66.6667	NA	NA	36.3636	50	100	NA	64.1385	95	71.1538	57.1429	61.4369	64.6939	47.9504	92.5	47.736	77.8571	66.7974	51.5152	65.9454
L1M2b	85.9142	52.551	76.4567	61.7989	75.2101	65.3476	64.4211	66.7537	78.2177	63.6364	65	68.1818	75	75	83.3333	75	75	75	70	100	40	41.6071	74.7934	51.6667	87.5	100	48.8333	90	79.1667	80.5797	100	71.6912	64.7985	60	71.4286	85.7143	65.9556	68.454	77.3611	76.8219	54.3994	54.2502	56.7173	52.2356	55.5159	79.8207	67.0365	74.7453	65.79
L1M2c	83.7579	78.8372	69.7009	62.3521	61.4359	75.9263	70.8169	67.4411	76.2686	65.3199	69.1481	52.6389	65.6098	70.3209	78.8312	80.8116	71.6833	69.3651	68.7179	80.3199	77.1991	75.7138	73.7003	67.3344	63.6111	64.3598	81.5143	43.0556	73.0983	71.3704	33.3333	56.044	77.6318	81.1843	71.1111	48.1111	68.7731	68.815	69.8974	80.6245	63.1234	69.9212	69.5726	69.0775	63.2991	79.3541	71.6526	61.7922	70.2454
L1M3	80.2332	66.6667	48.4837	54.2862	54.5455	63.4058	49.7368	47.5128	61.6667	40	47.3485	NA	26.6667	0	NA	0	29.4239	60	50	100	40.2778	0	0	100	100	57.1429	77.2727	NA	0	100	100	33.3333	60	0	NA	40	52.8156	54.3027	45.4972	77.6923	52.8689	54.9967	54.3798	44.1558	55.4226	76.6667	66.5209	63.2674	67.0871
L1M3a	81.0088	33.3333	61.8323	68.6901	77.9221	93.75	37.5	71.6168	78.9747	100	62.5	0	50	66.6667	66.6667	94.2857	100	66.6667	NA	100	66.6667	90	62.963	50	0	NA	93.3333	100	100	83.3333	100	NA	100	90	0	100	63.4615	56.9231	73.3333	73.0769	68.3333	56.5022	78.8522	62.5	71.3333	83.3333	83.1044	75.4159	69.8471
L1M3b	80.7004	NA	40.9375	66.323	54.0798	45.4545	59.4203	57.8223	52.9514	63.6364	35.6818	10	100	75	72.7273	27.5	33.6601	54.1667	NA	100	70	68	66.6667	66.3736	72	56.6667	55.7692	NA	40.3509	57.5	100	100	44.881	66.6667	50	60	55.2885	58.9015	66.5819	56.303	64.6884	72.4664	41.3335	79.6621	51.6825	54.5635	65.8537	42.4344	60.8373
L1M3c	79.7497	0	67.4556	74	83.2738	60.4635	65.625	57.4038	75.0902	50	66.6667	66.6667	0	50	NA	66.6667	85.7143	31.6667	NA	100	100	44.5996	50	53.0769	100	100	59.7826	0	66.6667	68.25	50	NA	75	66.6667	50	35	62.987	85.035	48.2609	71.1408	76.1739	87.9739	61.1033	81.8056	65.6132	62.8571	60.7369	52.4552	70.9502
L1M3d	82.1948	NA	40	56.9231	80	66.6667	60	82.5	79.9114	NA	NA	NA	NA	NA	NA	61.3636	NA	NA	NA	NA	100	100	NA	NA	NA	NA	NA	NA	30	100	NA	NA	0	NA	NA	100	66.6667	75	48.2143	100	60	48.4375	65.7576	NA	46.1538	80.9524	81.4815	40	50.603
L1M3de	69.0741	100	90.2778	50	10	75	45.4545	77.7778	89.8864	NA	NA	NA	NA	NA	40	NA	100	NA	100	NA	NA	NA	100	NA	NA	NA	NA	NA	NA	100	NA	NA	NA	NA	NA	NA	29.0909	80	58	100	75	85	45.1299	NA	58.3333	NA	61.8182	60	63.7415
L1M3e	79.8373	83.3333	74.4123	62.1599	52.9458	80.8122	77.5572	71.8027	77.2456	85.5102	63.6364	61.1325	70.3283	77.2727	80	73.9783	59.6875	92.5824	57.7778	61.5385	64.2857	75.9175	61.3007	63.6364	64.0308	85.1515	55.2795	50	85.7143	78.5423	64.3678	77.4414	79.9242	67.3969	61.5385	100	69.8735	72.3244	67.4981	78.702	70.9067	76.1151	67.973	80.4118	71.5042	79.65	72.9059	75.3978	66.2147
L1M3f	76.6222	NA	58.1908	68.4972	65.6481	60.5644	61.7647	65.3405	64.9312	93.3333	25	100	80	60	NA	70.4545	37.037	0	NA	100	NA	66.6667	100	100	100	50	52.6316	NA	100	47.619	0	100	100	0	50	NA	54.1153	42.0455	75.9869	36.6839	50.334	74.5948	62.7453	40	54.4219	29.8828	66.5789	61.0213	57.9831
L1M4	80.3042	67.735	57.1768	67.9894	66.8152	54.1811	60.4369	63.1917	69.3278	55.8105	47.9464	48	59.3304	47.7778	62.5	55.5556	61.0936	71.9457	56.8182	33.3333	50	60.5351	57.5	82.7286	92.4643	73.1606	62.9478	41.25	73.5266	67.0198	83.3333	88.2143	71.4286	33.5938	92.8818	49.3561	59.7756	47.7458	65.2198	64.684	55.7947	47.4466	59.347	58.4564	57.2547	53.6507	65.5636	62.0106	46.428
L1M4b	79.8638	28.5714	57.1766	65.6629	62.0602	50.8623	54.1943	54.0654	68.2114	70	50	50	66.6667	55.1282	100	58.3333	65.4545	66.6667	95.6522	50.6494	50	83.3333	20	41.6667	72.2222	100	58.3333	100	66.6667	65	35.0649	33.3333	74.6599	50	50	60	55.3288	67.707	68.3388	64.3344	56.9308	60.7007	54.6717	58.0556	56.6261	58.8225	65.2962	56.6528	66.3855
L1M4c	80.2786	75	43.9572	65.5747	78.7166	55.5556	74.9383	70.2454	67.4362	83.3333	48.3333	48.4848	100	41.6667	100	42.8571	60	47.0588	100	25	NA	NA	0	100	75	NA	60.6061	NA	0	78.0303	NA	NA	60	0	100	100	55.6999	77.1429	64.4937	70.5882	69.0315	71.3235	66.5652	96	62.2069	68.6667	70.9116	71.5556	57.645
L1M5	77.4434	31.8367	45.3041	49.7604	42.5862	37.2364	48.9911	54.9028	66.5184	50.3794	48.2259	25	50	41.3534	35.6974	38.5965	36.9892	52.7273	37.5	50.8878	51.1289	48.459	59.2982	47.7778	80	73.75	29.4872	33.3333	34.2328	47.069	40	44	47.747	30	34.0517	54.5455	49.8664	44.0185	54.5975	55.6883	52.4111	49.2558	44.283	51.2498	43.9542	47.6145	54.2495	48.9664	56.2372
L1M6	78.2046	0	32.4675	63.5356	50	41.6667	29.2727	45.4396	64.4104	20	NA	NA	0	100	0	NA	50	100	75	NA	NA	100	50	0	100	NA	42.8571	NA	NA	50	NA	NA	6.95652	100	100	0	67.9582	33.3333	79.1667	63.5897	54.1857	54.4	60.896	98.913	56.685	46.6667	51.2011	58.3333	57.7164
L1M7	80.8358	66.6667	40	58.7507	46.8595	68.3516	66.5625	57.2619	69.5455	22.2222	NA	NA	NA	100	NA	50	100	NA	NA	100	NA	66.6667	50	100	100	NA	75	100	NA	NA	NA	NA	50	100	NA	50	46.7901	70.1488	65.3333	59.5967	52.2917	65.1282	68.5813	64.8485	64.2614	60.8612	63.5124	65.873	56.3671
L1MA1	78.2732	90.9091	59.3437	65.7151	55.0582	69.5833	59.2346	72.2904	68.9269	78.836	84.4246	66.6667	47.619	35.5556	100	69.2308	72.7451	50.3497	28	66.6667	50	60.7143	93.8596	89.2308	100	75	42.8571	56.6667	76.0688	62	86.6667	NA	59.4353	100	65	0	72.9632	70.14	60.7277	67.6646	65.427	71.1718	62.9544	92.549	58.741	75.7143	74.8031	61.3567	76.354
L1MA10	82.1533	0	58.2418	55.0725	48.5714	28.5714	55	44.5856	42.7489	NA	0	0	38	0	NA	100	50	38.8889	NA	100	50	50	50	50	NA	NA	0	NA	NA	NA	100	100	42.619	0	85.7143	50	63.6997	72.9167	49.6141	46.1538	58.1474	58.125	50.0439	92.3077	59.1837	72.6531	44.1895	28.4375	63.6801
L1MA2	79.1729	67.2727	67.5402	64.2711	59.9545	61.4439	66.4964	66.9084	73.2304	80.102	58.5438	66.6667	80	59.4913	28.5714	63.6905	66.1157	84.2291	70	63.9286	66.3158	55.5556	75.1611	55.7479	54.0476	92.6316	55.5178	0	80	65.4062	78.5714	78.5714	56.7936	100	57.6923	46.1538	72.2201	62.8214	66.5685	64.6451	67.6339	76.2175	62.3387	66.602	65.2691	83.1532	70.4316	68.1833	69.6407
L1MA3	81.9907	60.7143	73.4193	67.8602	64.4048	66.7188	72.2601	69.1837	72.9978	72.6754	60	20	77.5828	68.4783	83.3333	68.6706	72.0782	82.8571	41.6667	66.6667	63.4722	53.2074	50.2555	74.1998	73.3333	73.6438	48.6957	50	70.7602	70.2286	58.9744	53.7415	74.0635	77.686	84.6154	76.9748	65.341	66.19	65.2832	63.5876	67.4106	66.9831	69.3672	74.7752	63.268	75.8381	70.4131	70.9739	74.0833
L1MA4	81.4939	59.2308	70.7073	64.6166	53.9256	60.3467	61.5826	70.9119	69.3884	58.0952	50.2424	60	65.5556	50	55.4286	77.7778	62.1094	70.303	50	78.125	40	57.9099	62.9194	57.1429	87.6623	50	70	100	74.9412	73.2072	58.3333	29.1667	67.9994	49.6732	66.0331	47.8283	67.1516	80.9688	61.3488	67.9969	68.1354	73.1313	61.2185	82.3593	55.014	61.0867	66.2015	61.1978	68.5589
L1MA4A	81.462	70.8211	70.0118	66.5052	68.5489	75.1776	78.1351	72.7131	74.1412	76.6419	65.6809	70.3598	80.7734	63.9902	74.7312	71.1208	72.7067	69.6901	72.2776	60.4059	77.4517	71.3172	76.6226	75.8188	82.5769	72.7861	68.2737	62.8558	71.6666	78.1797	77.8846	81.8945	68.6797	73.5851	72.5249	70.0938	69.1714	75.6429	65.0795	79.1903	67.2239	85.3218	67.399	81.4376	64.7237	81.5566	82.9029	70.4752	78.756
L1MA5	84.0371	68.7245	67.1594	74.0899	70.4619	68.4134	74.0325	69.8387	75.8301	86.1854	70.9402	59.0909	78.5714	86.9202	74.6296	90	63.4975	60	97.619	71.5	60	68.661	83.6905	60.5469	83.3333	93.3333	50	98.4848	100	73.3225	73.7354	81.25	78.0307	70	65.258	78.9773	69.9755	87.2525	78.127	66.7974	74.1764	83.3951	72.0675	86.9429	63.6704	80.7102	74.147	78.4045	78.0149
L1MA5A	80.9431	62.9773	62.6949	64.3411	77.2842	80.0476	80.8929	66.5464	76.9788	77.75	78.7879	53.3333	92.0455	69.636	73.0769	98.0695	54.5455	65.3636	100	98.0392	46.0622	65.7143	82.0767	99.1667	82.8704	71.8152	71.4286	75	75	75.614	80	100	54.2857	50.4762	47.4359	84.5316	66.9324	58.6082	73.5717	68.15	67.1655	80.4016	70.4256	69.8701	65.8704	73.5777	78.8754	63.7897	67.511
L1MA6	82.0583	65.2381	60.7962	62.3097	69.0613	67.2401	66.7945	70.9424	70.4447	57.5	80	71.4286	56.25	68.8889	60	60	67.5824	66.6667	61.9048	60	65.9524	92.0163	77.2727	72.8283	100	92	75	100	85.7143	88	75.5556	100	81.873	50	66.6667	70.9091	72.5075	64.9197	59.3911	82.0833	74.0692	65.442	70.1243	90.1003	60.9893	61.9246	79.4293	69.2351	72.2197
L1MA7	79.1188	55.9524	47.9167	69.85	66.2319	69.0564	53.5771	63.1898	68.9534	40	25	100	57.1429	53.8462	100	40	75.2941	47.5	100	20	90	57.9757	90	62.1795	17.9487	50	58.3333	0	25	55.9758	100	66.6667	61.6285	4	37.7551	25	57.8947	80.107	62.9445	46.875	56.5691	74.7447	58.4809	93.5065	60.1526	75.188	74.6398	58.8079	65.4064
L1MA8	78.5337	57.1429	69.6839	58.1869	58.7397	74.0868	66.184	67.8574	75.3657	83.1197	85.7143	68	80	65.2696	51.7857	61.8462	69.0667	66.6667	40	66.6667	73.2591	65.2827	61.6977	67.0312	85.7576	74.7917	66.3462	75	63.5437	60.4563	75	68	60.3985	85	64.5455	80	64.2177	83.3333	56.1933	72.6308	65.2099	71.2183	59.5872	81.4188	53.8065	84.7719	72.2373	69.6058	70.742
L1MA9	80.2822	69.6963	65.8425	55.3978	71.1277	59.3859	57.6874	65.3877	66.4979	50.1725	45.4545	78.5714	64.7436	49.359	79.0476	50	68.2353	71.4286	75	83.3333	14.2857	61.6755	83.4578	58.3333	57.9167	45	52.2169	48.4874	100	59.5953	60.6838	55.102	55.6771	38.0992	70	38.1818	57.2128	64.5813	65.325	71.1538	61.6301	59.8519	58.3256	79.4917	61.7792	71.6041	75.0094	49.5798	74.8716
L1MB1	82.8423	33.3333	80	58.0741	76.9231	55.0366	60.9821	65.4679	60.1179	77.7778	66.6667	100	NA	60	100	100	60	75	0	0	NA	91.6667	21.7949	60	0	NA	66.6667	16.6667	33.3333	83.3333	100	42.8571	50.5576	83.871	50	100	51.2944	58.9744	57.7491	51.7143	55.2225	68.1424	60.6956	50	61.1841	67.5	82.2261	48.0995	54.979
L1MB2	83.8667	100	33.3333	57.9259	60.474	57.2976	53.8818	67.4806	75.5233	58.658	40	100	20	50	0	33.3333	58.75	50	100	50	45	80	0	61.1111	100	50	50	100	66.6667	52.7778	NA	100	85.7143	0	NA	66.6667	59.4651	69.127	69.695	76.5098	60.4294	47.0511	56.2305	52.7273	57.9141	55.3369	63.6214	42.6857	60.5741
L1MB3	79.1025	19.4444	47.7755	50.118	43.753	50.1697	47.2849	44.5442	66.36	35.2681	35.4583	38.7607	12	42.2398	20.7895	28.9863	33.8031	44.2857	60	44.0741	33.7821	40.786	31.7923	32.4454	34.9624	60	41.6667	40	36.3636	50.852	42.8922	100	37.1332	29.6802	13.9344	38.6364	46.1109	50.2211	47.866	51.5157	48.0242	43.543	41.3206	53.6625	42.9416	40.9579	52.8803	43.5913	53.9115
L1MB4	82.7586	0	43.4248	59.5337	68.8	64.6939	70.0355	61.859	58.7229	42.8571	21.25	0	50	30.2632	0	100	28.3824	50	0	60	59.2308	45.7576	76.3285	40	10	0	50	33.3333	50	42.8571	60	100	16.9892	50	69.3333	30.5882	63.1332	55.5556	53.028	68.6898	53.63	58.8243	49.8971	47.0866	53.9407	59.5623	59.9079	57.1018	61.3127
L1MB5	81.7777	30	43.7603	47.4931	50.2588	52.6017	43.7466	47.1925	68.2105	36.4565	46.3631	39.3939	29.1322	35	38.4076	37.5	46.397	23.5714	14.0957	12.5	40	58.1375	44.9823	40.0641	66.4282	59.4052	36.0728	37.5	65.0046	34.8205	27.7778	45.3188	45.1287	34.5455	28.6195	24.6078	45.998	32.2763	52.2015	57.4781	47.4438	53.4004	44.4441	46.0843	45.9642	44.249	53.3152	49.1476	56.561
L1MB7	82.9322	40.4437	56.0275	64.669	66.7298	55.4514	60.6874	59.149	74.3237	61.4235	37.1163	45	37.2656	62.8802	40	46.597	56.2332	50.2367	53.2719	63.5964	44.4609	59.895	56.4018	41.3104	83.1731	57.5691	61.1101	56.3636	51.039	58.3815	52.8842	33.3333	51.3945	43.1572	60.66	48.5294	57.465	55.9467	60.3635	67.1891	56.8622	54.1607	53.0162	52.2934	58.256	48.4612	57.6355	51.4817	51.1089
L1MB8	80.6817	47.06	59.0783	54.322	59.8182	61.3277	62.4168	60.991	73.0259	57.0729	41.2338	35.4545	59.881	58.8235	57.8431	69.5238	46.8994	51.6129	73	17.7641	46.798	63.963	55.5033	46.8124	62.6984	66.4286	46.4483	2.29885	34.9315	71.348	38.4615	36.8421	41.6074	44.5714	36.6667	59.4444	54.2047	48.6195	60.3938	52.2319	55.5675	51.2585	55.6598	45.4083	54.6332	42.1031	56.5238	53.5901	51.7451
L1MC	76.8805	0	45.6296	56.5199	26.12	51.4667	47.734	47.0191	73.3648	33.3333	75	0	90	75	0	75	28.5714	35	0	66.6667	40	53.2	42.5263	40	0	0	7.57576	0	50	33.3333	40	66.6667	31.9444	NA	0	0	44.8021	46.0298	47.3984	52.3775	45.7742	39.9194	45.321	49.2593	47.8679	50	55.5912	46.4464	54.9082
L1MC1	78.8514	85.7143	64.2318	55.3424	52.9269	58.1733	61.3055	57.0458	70.6818	85.7151	51.0417	66.6667	43.8596	65.3846	100	50	59.2273	50.8772	50	34.6667	0	50.2335	60.2614	67.2294	100	100	33.218	0	50.1053	58.8462	80	100	35.5263	100	66.6667	50	51.4948	61.4336	60.7595	71.9562	57.7837	56.649	49.6642	41.1111	55.2876	65.161	63.8772	50.6092	59.3843
L1MC2	80.1805	50	32.3129	48.7735	39.1667	65.4762	59.3696	54.1228	66.1258	92.1212	25	50	NA	50	0	0	46.7033	0	0	13.8889	100	100	58.3333	50	0	0	54.1667	NA	0	43.1818	100	NA	28.3855	0	16.6667	54.1667	51.281	44.7729	61.5357	76.4706	47.7846	64.886	58.6718	52.9101	50.7092	51.602	60.7079	53.235	58.6742
L1MC3	76.6297	59.6419	39.2501	49.7329	42.6337	53.2227	49.5225	51.9334	60.9879	60.9445	67.8571	37.3545	60.888	51.3932	75	23.0161	38.0837	51.2121	58.3333	50	25	62.08	55.5556	19.1667	55.5556	80	54.4444	50.3247	26.6667	47.5394	31.25	66.6667	49.6129	41.2121	35	33.1426	49.4146	49.099	54.0774	64.5661	50.0303	49.5682	49.2592	49.9385	50.0419	52.5357	61.6204	45.067	56.5275
L1MC4	79.9204	65.6753	57.3493	57.4499	63.7728	53.8367	57.1628	58.2792	64.45	63.4915	41.5522	69.2308	57.6923	69.481	44.4444	50	48.1837	50.6944	28.877	51.6667	49.6795	51.9524	52.9762	54.7093	51.1111	56.0267	35	60	69.6466	54.7279	43.4875	57.914	51.7877	76.9231	33.3333	46.4411	54.4287	56.1267	57.8564	61.0553	53.0935	48.6244	53.965	47.8558	50.813	56.9755	54.2941	56.0118	54.5656
L1MC4a	78.475	45.147	65.0105	55.4061	45.6418	62.2957	53.1244	53.621	67.2472	71.1364	60	83.3333	74.3802	39.9439	44.8413	50	41.7868	80	75	55.2727	41.9355	47.3121	51.8538	67.1429	83.3333	33.3333	60.7973	59.6154	63.0952	60.6061	51.1822	52.9101	36.8066	29.375	81.9264	100	53.4924	61.11	61.2789	69.6145	54.4203	44.4115	56.9873	52.7407	53.0273	56.8678	64.4159	51.679	59.6747
L1MC5	79.9197	60	60	56.0147	46.5319	60.455	60.522	56.7495	75.174	66.0714	66.6667	75	23.8095	72.1154	50	0	36.3636	66.6667	75	100	45.4545	63.5417	32	40.4082	61.7647	0	60.6667	50	60	82	77.2727	50	57.1429	66.6667	100	30.9375	55.8123	65.8205	69.624	77.9743	64.3846	54.072	53.3719	46.0513	50.6058	42.6205	52.9378	53.0834	55.9478
L1MCa	77.2198	83.3333	58.6932	52.7606	51.0003	44.659	52.8002	53.3823	66.091	69.6491	57	0	20	0	0	55	33.3333	66.6667	50	40	40	38.8378	58	60	40	0	43.75	75	56.2188	54.7619	0	43.3333	42.8571	100	NA	61.3636	58.9542	65.4108	52.2199	44.3352	58.6052	61.2133	53.0768	63.9583	54.8912	65.0088	62.7626	49.1495	61.4837
L1MCb	77.4603	100	61.8047	54.0695	6.2963	59.1667	50	56.0035	60.1806	4.16667	NA	100	NA	0	0	0	54.1667	NA	NA	NA	0	0	100	33.3333	0	NA	50	NA	0	100	0	NA	0	100	0	NA	45.0149	56.8254	49.1559	29.0323	51.2988	71.3308	39.5193	40	50.2713	63.75	49.7148	30.2198	70.3088
L1MCc	80.5286	74.274	60.4597	60.0846	74.8899	75.2713	70.4247	62.0836	76.5645	71.486	45.8333	100	0	62.5	100	100	61.2348	50	0	100	70.8333	37.7778	42.8571	56.6667	65	19.2105	33.3333	57.1429	100	53.2967	NA	47.4747	58.3333	43.75	0	33.3333	52.1499	62.2737	58.2471	59.8707	61.7175	53.6793	56.4284	49.3182	55.7513	50.1538	62.4032	61.3079	68.0166
L1MD	78.5652	50	46.6541	44.393	54.9605	46.6667	54.3272	48.4457	69.8236	30	25	66.6667	93.2432	33.3333	75	25	63.1579	58.3333	100	100	100	56	98.6111	61.25	0	100	66.6667	0	100	83.3333	100	100	34.7577	33.3333	0	92.5926	66.8484	62.7238	52.7066	55.6534	47.3782	70.8277	53.1688	51.6667	54.3991	48.0032	54.4369	50.4356	61.778
L1MD1	78.9997	50	58.646	46.9314	52.5634	54.9972	67.1925	59.9961	72.6425	58.0357	46.6667	90	50	51.6026	100	47.6562	42.0192	25	35.5556	75	53.8462	83.3783	55.0909	50	60	95	69.0821	25	68.75	57.5261	56.25	50	45.0972	75	25	84.375	56.8547	51.8836	53.9362	73.9979	65.1755	57.4221	54.9026	68.3467	56.9616	65.8776	70.0341	57.6533	69.7731
L1MD2	79.3159	86.4734	38.2074	49.0822	48.0699	50.9429	50.6167	58.3536	72.1969	43.843	37.5	33.3333	68.6508	66.4286	33.3333	61.0588	49.6699	66.6667	28.5714	42.1429	67.619	61.4737	35.4545	32.1875	66.6667	60	67.7843	47.3684	85.4167	45.372	52.7607	49.3333	40.378	52.5253	60	82.5	52.1388	44.1972	57.6832	70.0061	52.0469	49.1493	56.6954	41.6378	53.9674	45.7021	56.5435	49.0548	59.0821
L1MD3	80.7542	100	35.7305	54.8826	41.4192	42.8571	40.8623	54.7689	75.289	33.3333	53.3333	100	10	22.3913	NA	50	57.1429	0	57.1429	0	60	37.5	50	60.3604	100	100	0	NA	73.3333	33.3333	50	41.6667	37.5	33.3333	33.3333	0	57.2101	50.4311	51.7646	64.3359	53.743	58.1042	51.7712	39.3182	43.4717	20	55.0092	49.3917	51.6881
L1MDa	79.7965	29.494	53.653	61.3933	57.3894	57.0445	61.5931	63.336	71.5167	50.0718	52.3077	62.2378	43.6364	55.7959	25	61.4021	61.4521	50	32.5	50.5	45	65.6887	43.083	27.3797	54.7619	80.3922	48.1564	33.3333	74.4249	56.2241	55.7971	68.1818	55.5291	42.8571	43.3333	55.2448	60.8232	45.4366	57.1292	60.7974	55.1527	62.6923	54.895	62.6457	53.799	60.9565	71.8196	49.2657	64.5446
L1MDb	70.1738	33.3333	36.8722	43.7239	18.9575	50.3349	39.3102	48.8342	54.0777	60	100	2.77778	4.91414	75	20	25.4026	18.5663	42.8571	75	0	33.3333	53.0769	20	0	75	24	22.4806	66.6667	45.4545	37.6768	11.7857	18.5185	0.127551	37.7232	42.8571	0	44.8892	36.7832	39.1469	47.2907	32.7223	51.3898	49.0186	42.6768	39.9189	47.4018	46.0977	39.18	53.9252
L1ME1	80.5211	65.7895	61.1173	52.2648	60.4722	57.7242	61.4982	56.1552	68.1308	56.3971	62.8472	69.8638	60	52.936	57.1429	62.9939	51.4323	69.6372	47.0588	51.7045	67.4074	53.8959	46.0654	53.4626	54.361	91.2996	42.3842	65.1082	52.0455	51.6811	25	51.1111	41.2105	25	45.3968	55.5556	55.9756	53.6051	54.7081	59.0637	57.503	53.766	56.1845	51.9898	49.7956	53.7746	59.4386	52.6249	60.9631
L1ME2	79.9639	59.1667	66.2393	55.4555	52.9394	51.4475	58.0072	59.7875	67.8804	48.8413	37.5	27.2727	41.6667	43.9394	50	64.2424	51.4286	66.6667	0	0	9.35961	65.2778	59.375	20	75	40	25	0	13.3333	70.9062	0	66.4444	40	56.9444	65.5556	61.5385	48.8922	50.542	60.641	55.7102	54.7716	57.743	49.6707	55.291	48.0954	43.6273	72.969	61.0577	65.1947
L1ME2z	76.9932	5.7971	68.0952	72.1753	46.5995	63.0548	72.7273	59.5699	78.8346	94.4444	50	100	50	38.0952	0	100	80	66.6667	100	33.3333	50	94.1799	46.8085	93.75	NA	66.6667	39.3162	100	33.3333	34.4444	0	100	56	100	53.75	50	54.532	45.3466	69.8607	69.5489	62.5008	55.9746	53.0853	42.2172	57.9588	29.4028	65.0305	52.1854	57.2669
L1ME3	78.6636	49.1575	58.046	59.0427	52.7859	44.1183	49.8507	43.8253	69.3556	68.3333	20	100	66.6667	66.6667	7.14286	71.0938	74.3723	66.6667	47.7273	100	0	71.4286	48.5714	54.5455	60	50	52.3016	NA	38.0952	68.0556	44	NA	26.4957	28.2258	34.375	70	52.6146	42.3986	50.9051	68.6303	46.8973	34.4031	45.1954	23.5268	55.6845	49.1891	60.1753	50.9296	55.2408
L1ME3A	79.5226	42.8571	49.3548	52.68	51.649	59.3366	50.2965	49.335	68.1807	50	60	30	25	51.9808	20	43.8017	34.2105	33.8384	44.4444	0	50	54.0909	72.3087	72.7273	80.4688	66.6667	42.1267	57.1429	93.3333	48	25	0	47.2527	4.86111	37.5	81.8182	52.0347	52.6617	49.1504	57.6107	47.8024	48.4501	49.6227	49.9803	45.9049	50.8638	63.1046	45.8514	48.4983
L1ME3B	77.4319	25	60.7143	51.5202	52.2619	52.7074	63.3136	46.648	71.2296	45.8333	0	0	75	65.3439	80.3571	27.3333	71.4286	40	66.6667	0	100	66.9697	60	25	50	NA	30	58.3333	56	57.6923	100	26.6667	20	100	49.0385	0	60.196	57.5113	53.2827	57.2981	65.3238	55.2416	52.3182	59.5982	50.379	35.5886	47.1475	49.793	52.3767
L1ME3C	75.0647	33.3333	58.7879	56.7766	47.1429	59.915	53.3333	56.3285	61.0399	33.3333	33.3333	0	100	72.1429	0	100	66.6667	66.6667	40	0	77.7778	43.5897	33.3333	50	100	33.3333	42.8571	100	0	43.4109	0	0	31.5789	100	NA	NA	42.7206	50.1889	56.0417	58.7885	51.1283	54.5389	60.2181	33.3333	40.3199	16.2548	51.7567	30.6384	53.5142
L1ME3D	80.3938	100	53.8906	32.3369	47.2222	100	30.6769	50.6373	58.0153	3.84615	0	0	NA	NA	29.4118	25	50	NA	NA	NA	NA	NA	NA	0	50	NA	6.66667	NA	NA	7.94872	NA	0	10	0	NA	0	41.1111	40	41.3333	54.699	46.9565	26.8024	40.1012	65.9341	40.1082	22.807	71.7857	47.1843	43.3932
L1ME3E	78.083	71.7105	75	45.735	73.9484	44.7021	56.3492	64.413	67.7799	76	33.3333	0	100	50	100	60.4839	50	77.5956	NA	50	100	66.6667	63.6364	0	66.6667	NA	74.5283	100	100	43.1373	81.606	NA	50	0	100	55.5556	45.9436	24.3423	57.2524	81.7708	57.9239	52.328	54.7873	44.8889	49.4841	48.9749	60.322	38.2609	55.6712
L1ME3F	76.7953	100	68.287	49.8456	60	20.7295	42.8571	48.0057	58.5464	91.8699	0	0	NA	NA	66.6667	26.6667	0	33.3333	50	NA	0	100	0	0	100	NA	0	NA	19.4444	50	0	100	50	0	100	NA	40.1808	73.3333	40.2698	58.7302	59.6154	38.2662	40.9067	62.5	57.9361	63.8889	65.9559	64.1204	52.6729
L1ME4a	77.2459	75	45.77	49.0605	50	49.7059	34.8713	55.664	63.7117	84.375	0	100	50	54	0	66.6667	57.1429	33.3333	100	50	50	52.0833	50	66.6667	95	50	50	0	66.6667	63.6364	NA	66.6667	52.0265	50	100	100	48.7942	56.6042	59.5833	62.4126	50.5627	57.0277	51.711	68.5648	56.5445	44.8413	56.2583	37.1429	58.952
L1ME5	75.801	12.5	24.4048	46.9691	42.2222	36.9048	29.4079	33.4105	55.7666	57.1429	33.3333	50	100	25	NA	NA	15.942	33.3333	0	NA	37.5	25	0	100	50	NA	16.6667	100	NA	0	0	58.3333	42.8571	0	0	60	36.4358	50.1282	40.8711	54.2676	41.9621	49.6833	37.8731	58	48.151	61.4827	65.5829	44.0843	48.1475
L1MEa	86.8799	NA	44.4444	25	100	73.1481	70	50	50.4545	0	100	NA	100	NA	NA	50	NA	45	NA	NA	NA	NA	100	NA	NA	NA	NA	NA	NA	NA	NA	NA	87.5	NA	NA	NA	49.5146	46.6667	78.0405	100	22.1053	69.0476	61.2239	57.1429	71.5368	NA	58.7264	50	43.0237
L1MEb	77.9846	NA	46.6667	51.6346	100	65.098	73.3333	35.5556	75.3441	27.7778	0	NA	70.5882	NA	0	100	100	NA	NA	NA	37.5	0	100	NA	NA	NA	100	0	NA	NA	NA	50	100	NA	100	NA	56.8	39.5833	76.4516	71.8831	61.6027	31.9835	44.5282	NA	48.088	60.9524	81.4286	53.3333	62.1311
L1MEc	79.497	52.6768	55.2716	58.5737	58.4865	51.2452	58.8895	52.9097	71.1645	60.6667	50	16.6667	33.7972	51.7057	77.1429	63.3333	57.9167	30	33.3333	57.1429	59.1026	43.5417	49.0909	65.7014	75.5556	30.7143	49.4755	63.0447	24.4444	53.304	86.7808	60.1351	49.973	50	25	48.3333	59.3565	52.0622	61.3836	69.1366	54.8704	53.7148	50.8247	65.9159	50.7481	44.9344	65.427	52.285	56.5294
L1MEd	81.1568	44.4444	43.1403	53.7966	51.8786	49.8394	49.3198	51.8611	63.2576	45.2564	40	50	75	71.4286	NA	50	62.5	50	50	100	33.3333	60	80.5556	50	33.3333	NA	44.4444	41.6667	39.2857	28.1667	100	90	42.8571	45.098	0	33.3333	54.7718	46.1616	61.754	48.8977	50.4072	54.2262	55.0898	100	48.5961	43.4753	61.0846	43.4073	61.0571
L1MEe	79.707	0	64.7246	64.0199	49.4737	70.4545	62.7917	42.8848	69.2891	51.4286	30	100	NA	44	100	60.6061	33.3333	67.1053	NA	0	NA	100	100	0	90.625	NA	0	0	0	57.1429	NA	100	42.8571	23.8095	2.5	66.6667	49.2593	56.9231	60.1168	79.5666	53.1345	57.7683	45.3352	61	51.4515	73.3333	53.5716	57.1243	56.2531
L1MEf	80.4108	84.8558	70.6264	68.8422	46.2279	67.5083	62.8335	63.9716	72.8642	44.7604	40	28.6564	61.1111	58.3333	83.3333	66.6667	58.9489	57.1429	75	64	61.6667	52.0266	51.3898	49.576	83.3333	75	73.2877	48.6378	88.8889	75.2137	28.5714	67.5	45.9999	60	50	86.7785	67.558	65.9004	67.7505	64.5643	55.2906	64.883	56.881	47.8974	58.6001	57.0298	61.3946	61.7887	54.6308
L1MEg	78.688	65	53.6535	58.0957	69.2888	71.7282	59.9509	60.0928	73.9207	42.1978	39.2916	0	53.8462	54.5455	100	30.5556	77.0556	71.6734	66.6667	40	81	57.7381	50	49.3056	100	75	71.4976	66.6667	75	82	NA	84.507	42.8283	66.6667	50	100	57.3651	39.8678	57.6827	56.0284	55.8765	60.1676	50.4435	62.3853	52.8041	51.3541	57.4749	58.2657	56.739
L1MEg1	85.68	100	66.6667	26.1905	50	51.5152	50	58.3333	55.5556	0	NA	NA	NA	NA	0	NA	NA	NA	NA	NA	NA	NA	NA	NA	NA	NA	0	NA	NA	NA	NA	NA	NA	NA	100	NA	50	100	34.4828	50	45.4545	66.6667	53.5273	100	71.4286	100	75	100	63.7363
L1MEg2	76.3873	NA	72.1429	38.4921	100	50	25	75	76	50	NA	NA	NA	0	NA	100	NA	0	NA	NA	NA	NA	NA	NA	NA	NA	100	NA	NA	NA	NA	0	NA	NA	NA	NA	60.452	50	100	33.3333	45.8333	33.3333	46.8013	NA	100	NA	0	100	66.6667
L1P	66.6667	NA	NA	NA	NA	NA	NA	NA	NA	NA	NA	NA	NA	NA	NA	NA	NA	NA	NA	NA	NA	NA	NA	NA	NA	NA	NA	NA	NA	NA	NA	NA	NA	NA	NA	NA	NA	NA	NA	NA	0	100	0	NA	NA	NA	NA	0	NA
L1P1	76.7183	67.2254	61.1964	67.5532	64.8159	70.5015	71.9612	67.3573	70.7108	79.3252	61.4165	57.3496	68.1719	71.7751	69.8638	61.32	84.033	76.4201	65.7168	64.0302	66.4633	73.5886	67.2475	63.1843	83.7821	77.0342	60.7912	57.4879	66.4181	76.2304	62.5202	62.8294	61.7449	67.656	64.3078	65.2446	66.7792	60.3882	62.9786	65.0445	67.4705	71.647	68.4695	67.3459	63.6063	62.2073	71.1531	69.6956	65.7617
L1P2	79.299	68.1705	66.9075	69.9778	64.7559	69.5381	70.9925	72.5916	69.2695	71.4593	67.9995	61.5239	64.5479	62.5974	57.3184	56.1732	68.2591	54.1034	68.7582	66.3399	56.6478	71.5503	80.845	59.7685	71.5641	70.6631	61.7115	71.746	71.4735	72.1341	60.75	60	67.7963	53.0396	66.0094	63.3014	68.1224	54.7912	68.7816	69.3705	71.0816	65.8329	64.8345	66.5639	66.221	62.405	66.5389	68.6948	62.4557
L1P3	79.605	69.7972	63.968	62.3949	60.7068	62.7419	69.0128	65.1591	69.6569	68.5237	73.4141	67.8571	70.6667	62.4782	38.8889	62.1925	67.0851	55.9502	41.7172	76.4463	54.1353	70.9463	65.6891	55.9362	79.7085	75.1323	65.2148	65.625	57.5955	69.6406	74.6218	69.697	59.7489	53.4921	74.2424	69.3137	62.5891	52.3109	66.5541	65.945	62.7758	57.4325	62.7239	64.8029	60.1538	58.9655	68.7577	63.7046	62.5206
L1P3b	83.4448	0	90.9091	60.9244	50	65.4762	61.6667	53.8462	71.4111	66.6667	NA	NA	100	50	100	48.7179	NA	NA	NA	NA	100	20	5.37634	0	100	100	100	100	NA	97.5	100	NA	47.7193	NA	0	0	51.4032	62.6801	52.7574	56.6667	49.8398	45.4337	47.7937	22.4815	75.865	75	56.5164	41.7512	51.9599
L1P4	79.5825	100	51.617	55.068	49.0667	59.8246	50.0756	59.6222	64.6052	51.5278	11.6883	66.6667	NA	75	50	43.2738	36.3636	100	0	50	20	61.9048	70	50	80	100	39.5833	25	79.0909	64.2857	0	NA	36	27.7778	0	100	61.6242	80	54.9904	65.3914	53.4524	52.6708	49.2358	78.5185	51.0944	60	64.2043	61.9942	59.9917
L1P4a	76.6028	49.3506	52.7204	55.591	54.2667	63.3872	57.648	57.2458	61.3364	57.2727	83.3333	0	51.6026	8.33333	55.5556	44.6825	54.9872	51.0606	68	50.6098	42.8571	48.6174	87.5	63.698	60	100	50.2696	36.3636	60	74.0044	37.5	100	61.0252	83.3333	43.2355	58.3333	52.8354	49.9055	59.4154	78.1785	56.7725	59.61	53.921	51.9715	64.4796	50.3601	57.6365	51.2394	49.4433
L1P4b	74.8473	23.4694	36.5809	49.9557	25.265	25	37.8696	43.2246	46.1071	46.8344	59.8214	NA	66.6667	54.1259	44.4444	16.6667	100	25	66.6667	0	50	60.2663	31.596	40	48.1818	100	25	0	40	41.9192	NA	NA	52.8409	33.3333	14.5714	100	47.1157	47.445	61.0052	65.1973	36.3633	34.1075	51.9832	2.38095	48.169	40.7143	48.7968	34.2549	43.9475
L1P4c	81.9306	100	0	100	59.596	76.6667	63.1331	0	77.5	58.8235	NA	100	NA	NA	NA	NA	0	50	100	NA	100	50	33.3333	100	NA	100	50	NA	100	50	0	NA	66.6667	80	NA	100	32.9507	55.0053	57.1429	80	65.7658	58.6447	70.1299	0	71.4286	69.0476	60.4701	55	48.9978
L1P4d	79.7974	33.3333	35.5556	47.4387	28.7946	43.4343	32.4093	53.2198	61.8363	27.7778	57.7778	50	60	79.7436	56.2121	0	50.2717	40	NA	100	20	37.5	50	49.8231	75	30.439	66.6667	0	65.1515	41.6667	0	40.9091	51.5152	50	27.2727	0	48.2274	44.6735	36.415	57.2614	49.1425	52.0813	44.4322	40	52.0431	47.909	52.7724	51.9387	72.7114
L1P4e	77.7187	62.5	44.5938	26.9907	50.3226	56.5217	69	68.4211	66.1445	100	30	50	75	74.5455	60	81.5789	64.1026	NA	66.6667	0	100	77.7778	67.4074	55.6763	NA	100	55.1724	48.6842	40	57.1429	NA	50	65.2778	66.6667	100	33.3333	57.3871	59.6154	61.6	75.7028	55.4438	69.2179	61.0191	47.9337	68.3214	50.873	70.2548	76.9439	73.6615
L1P5	83.8226	NA	62.7273	50	33.3333	100	100	21.4286	50	100	0	NA	NA	NA	NA	100	NA	NA	NA	NA	NA	NA	NA	NA	NA	NA	0	NA	NA	NA	NA	NA	90	NA	NA	NA	NA	100	0	NA	25	NA	53.6538	NA	50	NA	90	NA	90
L1PA10	80.8581	66.251	65.1223	65.0508	61.8099	66.1185	67.0821	65.1687	70.6482	65.6138	60.3764	43.8272	63.0136	63.2132	53.8624	59.2973	59.326	65.9545	53.9559	67.2078	53.5853	62.2708	72.3117	71.7295	74.4742	48.9466	62.9841	61.3684	74.3587	69.2015	63.1305	59.8624	60.2119	65.3615	52.8767	74.0658	62.3846	57.6405	62.3628	63.9168	64.5875	57.545	63.4318	60.1467	62.9761	51.7126	61.4618	64.5374	60.606
L1PA11	82.5248	56.4286	75.8171	68.7601	66.9112	65.6607	75.1843	73.318	70.2302	67.2742	56.0823	69.697	50.3497	80.1333	74.6652	50	68.997	61.9608	57.1429	69.1667	78.4314	61.8492	80.202	86.3953	58.4789	64	53.0163	51.5152	86.3158	74.7475	60.4106	62.5	64.426	70.9091	56.444	72.1739	70.0575	66.1709	70.8607	68.4595	67.5779	64.0891	68.5785	63.4057	65.8201	61.3621	66.1124	70.4596	63.4758
L1PA12	80.2013	44.4444	63.2937	61.7209	58.0326	60.5442	68.3078	62.2926	70.407	65.8642	72.9412	41.4286	60	65.7678	61.3684	50	59.1199	63.7411	33.3333	58.3333	81.8182	55.882	66.2014	84.9832	64.375	72.0346	60.2257	51.5152	61.5385	85.8791	59	53.8462	45.3996	54.879	45	74.5014	59.9348	56.6744	56.7172	61.06	61.7132	67.437	60.353	56.7473	53.6581	51.9744	62.2415	57.0321	63.377
L1PA13	80.9693	63.0358	60.7509	61.1931	56.8814	64.434	59.6228	66.1952	69.4524	60.2008	56.9603	56.886	68.8604	63.1953	52.4222	51.206	62.4009	55.6456	50.1623	57.0767	64.6752	65.2088	67.8762	61.2192	79.8468	61.2148	52.6915	51.5777	69.4983	68.0299	60.9212	50.1443	58.3161	51.353	53.1349	53.9031	64.9121	64.7984	62.0541	67.9332	60.2441	69.4763	62.6671	67.6533	61.0412	64.3218	66.7678	60.2321	65.8466
L1PA14	80.7644	71.7557	69.9509	71.9205	69.7053	71.7459	67.2915	69.5727	73.8905	75.3622	75.6908	60	75	65.9722	50.9091	57.6285	67.0195	64.1667	70.989	66.9463	54.5455	64.3513	56.632	73.8462	74.2188	75.7516	56.884	68.2853	65.114	77.4744	66	49.0909	50.2712	50.1832	62.5	74.73	66.8504	64.9723	70.4315	73.8855	63.7043	68.4946	67.7512	67.067	62.0026	66.6833	66.0018	66.3515	65.8805
L1PA15	81.0611	59.8295	63.9154	62.7747	63.2066	63.6428	64.8505	64.7788	70.6278	68.0523	69.5241	46.673	69.5933	57.2696	46.3102	68.5982	72.5344	57.9494	59.8529	56.8966	61.0476	67.3371	70.5429	63.0378	61.6605	69.6312	49.8133	52.1357	73.6334	70.8619	73.4906	64.086	64.2624	69.7582	63.6552	58.8916	67.2884	60.2996	68.1634	66.5197	60.4791	70.4803	62.4067	72.3692	61.8464	78.2668	74.2634	62.6207	68.7859
L1PA15-16	75.6553	48.2143	59.721	59.4092	54.1143	60.8536	56.8832	56.3817	66.6372	58.5499	68.083	77.7778	37.5	43.3868	43	47.138	41.4369	37.5992	61.8939	38.5185	48.8017	47.1282	43.75	69.0264	75	64.8001	65.7895	66.6667	74	62.7214	49.5897	64.2857	52.2222	63.3333	20	57.0696	62.4889	63.6569	60.7102	53.2179	52.1215	70.0301	61.0756	70.7302	53.8215	56.7199	65.4968	55.9246	67.1729
L1PA16	81.6552	59.8443	65.1619	58.3797	58.1602	62.2589	60.881	63.578	70.9435	66.1562	64.7619	55.5556	69.0237	63.0989	52.5	62.7952	58.7295	62.0617	41.0851	47.3832	53.5189	55.9428	67.4541	56.9782	62.3314	72.1459	53.8036	71.5197	49.0411	71.3771	62.2096	66.1923	58.19	55.2063	51.7015	50.947	62.3299	64.8956	66.5186	66.6014	64.3831	66.7013	62.9487	67.521	58.0807	66.8832	66.4877	62.1665	64.4063
L1PA17	79.9571	58.8235	57.7587	64.6429	52.7453	58.5345	62.3816	66.1044	66.2889	71.888	56.6667	54.5455	59.0385	58.7006	64.2857	51.2478	73.4694	64.4817	45.1429	51.6043	49.4792	64.0913	71.4284	63.7976	55.6818	90	66.4312	95	54.902	52.0761	72.7513	56.0317	56.4588	46.4773	59.9206	62.7819	67.1637	54.571	59.2829	63.5029	61.4251	61.9977	56.3161	64.9371	58.4077	61.7201	66.6271	61.747	61.101
L1PA2	71.8225	48.3604	56.2868	62.0798	53.9579	56.8152	61.1972	59.3499	59.5586	58.0785	61.2723	54.9032	61.0286	49.2418	41.7131	58.214	57.8766	45.39	60.1676	61.6936	55.5821	57.269	57.5612	57.6163	69.6502	56.6193	52.1512	59.5243	55.0144	53.0901	47.8821	59.3708	44.3627	38.5939	51.7826	53.505	54.2733	46.2262	54.1088	55.6679	57.2051	57.6262	59.4242	62.1615	53.6341	58.5578	60.6445	52.6619	57.0663
L1PA3	76.1803	68.7456	69.7344	71.2318	67.3953	69.8688	73.6184	72.434	70.4868	74.7081	63.4	65.8816	71.4469	72.3592	58.3454	64.8338	72.2478	61.2806	64.5717	70.8129	71.7448	69.6928	68.5246	71.4892	75.9923	70.1174	62.724	70.4995	72.6058	71.4346	70.3189	66.0385	66.92	71.1586	64.8982	62.9651	68.8897	56.1823	66.6379	68.628	69.5236	65.3362	69.9994	64.598	66.6985	64.5832	67.4388	67.4784	60.8408
L1PA4	78.8575	75.7521	76.8588	76.3508	72.3858	78.5361	79.9366	74.8714	73.1696	80.7561	74.3017	73.1687	79.4088	77.023	74.9818	76.629	74.7272	74.0122	65.2855	74.823	77.9373	76.6712	75.6795	75.0878	74.4454	79.4501	67.9231	75.2679	79.0013	83.1158	72.9257	71.5081	72.2286	72.5814	75.7833	71.4489	75.0503	61.2763	71.9727	73.5446	73.569	71.7701	73.5021	68.1329	70.7938	70.2333	68.8618	75.7862	65.3084
L1PA5	80.7855	76.0371	77.3142	73.7176	74.5368	76.3578	79.631	75.5288	75.2417	78.2803	66.0435	63.8096	76.9487	75.0228	72.412	76.892	77.3469	75.8	67.0489	66.9353	73.0906	72.3453	76.7137	76.9603	81.036	74.8077	68.5207	71.7097	71.7652	79.0234	70.0223	79.5042	75.1813	73.6971	72.1319	74.7776	76.0666	60.9987	69.1755	75.1009	75.2905	72.8029	73.6305	71.0936	69.3197	71.4775	69.0945	72.8149	68.4409
L1PA6	80.72	65.3429	72.0621	72.1569	69.0774	73.9823	76.273	70.9805	72.85	75.3561	72.6909	66.4049	68.7997	65.5965	60.8726	67.7263	69.0098	73.236	66.6502	62.0074	55.544	70.824	71.3192	75.4815	72.3251	75.5181	60.7524	70.8368	68.6728	74.2688	63.8883	70.7885	67.6636	58.5783	71.5513	67.1203	72.109	64.0474	67.6718	69.662	72.1334	70.2729	70.2572	75.739	66.1049	69.8291	69.366	69.6665	67.3249
L1PA7	80.8033	68.4479	70.0675	71.4279	65.405	69.9443	73.7012	70.1681	71.8408	70.724	61.8463	71.3595	66.4448	65.9184	61.6257	67.3454	65.6444	67.8441	56.465	55.52	64.3008	69.3941	76.1228	74.5853	77.8628	80.6859	59.7705	68.0887	72.372	75.5887	69.88	77.8421	66.3892	70.3291	72.2901	66.9374	69.8648	60.9191	68.0275	71.7033	66.8954	66.1416	66.4746	67.5749	66.2066	69.1579	67.4602	68.0696	65.8796
L1PA8	79.3407	59.0665	61.8883	66.6303	62.9701	64.5933	70.2249	66.0724	69.1807	66.5255	73.2936	73.4392	54	59.4819	53.1674	69.9921	56.8612	72.6129	54.1776	53.6232	53.5	65.4908	63.0631	64.3645	67.1429	79.8913	56.0978	50	72.1639	76.2461	61.4939	64.8272	58.1937	81.8182	70.3301	53.0948	64.8938	53.0555	64.7316	71.0518	63.6583	64.1453	62.7789	69.7014	62.4952	71.1415	66.5974	63.5015	63.0773
L1PA8A	80.9082	49.8829	66.8436	67.9134	63.8836	64.7133	65.2862	68.8865	70.8801	57.2847	56.0224	56.2796	58.8662	66.6576	37.6623	60.3835	68.5025	63.1891	56.5	64	57.8356	67.4723	82.6841	62.2443	58.2639	65.8832	56.8026	69.0604	61.7803	57.0711	78.5289	68.1481	54.435	75.6777	49.2593	65	68.9071	60.0371	57.1815	63.8474	65.0861	62.9218	62.8663	75.7074	58.8797	66.6514	62.9789	66.5486	64.9401
L1PB	78.6845	50	60	60.9635	45.4545	55.5395	58.5249	61.8036	61.4369	65	0	100	66.6667	60.5357	50	100	67.4074	87.5	100	33.3333	NA	78.3333	50	83.3333	70	NA	30	50	60	33.3333	33.3333	0	71.4286	NA	92.8571	100	70.1032	62.5	46.7701	63.8095	59.4793	60.1861	57.65	50.7692	56.1319	27.013	71.2863	67.4845	66.143
L1PB1	81.8548	71.3953	69.8527	66.3109	66.1414	73.0635	68.8338	68.6168	72.6884	72.6009	63.7073	66.7125	68.793	67.194	55.3154	67.7477	66.8972	59.0114	62.5158	73.2261	72.5874	66.0263	73.4248	75.5368	77.9008	75.9428	60.1649	67.1911	75.7748	71.9152	67.9504	70.2799	65.8014	75.0748	69.7503	69.1646	64.9825	68.865	64.6698	71.4306	64.9423	70.9621	66.4034	73.5558	63.6815	69.3624	66.0159	66.4352	67.0283
L1PB2	81.6817	65.8333	65.0007	57.88	64.4662	69.7839	62.7563	65.6376	71.6529	63.2479	64.3011	87.5	83.9286	57.1429	36	50	65.5172	57.1429	66.6667	71.4286	50	71.6427	85.7143	76	100	83.3333	45.4545	16.6667	75	72.4444	66.6667	100	59.2513	92.0635	84.3333	44.4444	61.7075	92.1945	59.9964	73.2017	59.4386	77.4921	63.905	75.5065	55.3004	82.105	63.5565	62.2604	74.7281
L1PB3	81.6585	71.4286	59.0562	60.7732	54.6893	64.3393	73.3665	68.6015	69.5219	69.4762	66.6667	33.3333	100	86	38.8889	50	60.5458	51.6667	100	45.7143	0	66.6667	50	44.4444	83.3333	100	42.6036	60	39.6465	54.1414	64.7059	100	36.4103	72	0	50.5682	70.9046	61.8424	59.7568	74.0177	59.8835	63.5416	55.2989	58	61.1831	60.3846	68.4735	56.4792	69.3369
L1PB4	79.8796	91.1111	62.8597	57.5359	56.4983	63.4588	65.3093	64.6695	66.1633	71.0177	59.0909	66.6667	70	59.8485	40	41.6667	76.1905	60	52.8571	85.7143	50	62.5245	66.6667	61.5385	74.7024	66.6667	36.9712	33.3333	53.75	63.6309	100	80	54.9389	58.75	47.9783	75.7576	78.2619	57.0185	63.0445	76.6484	65.917	67.128	56.8018	69.3065	55.8393	59.1706	66.4536	63.7367	68.0628
L1PBa	77.7962	59.4337	58.6506	65.2226	58.7074	65.9787	61.9529	64.9623	67.1355	68.3364	56.2614	64.1667	46.7094	60.3814	63.6168	61.7107	63.1335	70.6252	55.28	67.6923	85.7456	59.661	70.1578	63.2974	64.6006	62.9121	51.4588	59.0909	65.9171	66.0831	60.9304	57.833	61.0501	62.4137	63.1233	58.9514	60.6238	52.5753	60.9701	66.661	60.0566	65.9969	57.7492	72.4124	58.7248	58.9276	65.537	59.2924	71.8903
L1PBa1	79.6422	69.6154	68.002	69.5041	66.3055	71.7044	62.43	73.8618	66.93	75.6302	79.8395	37.1795	60.5661	68.2778	56	50.1687	55.9286	69.697	62.3228	67.7778	65.0893	72.3784	73.7496	67.216	66.6667	82.9343	50	72.7273	65.9758	73.9872	66.4432	75.4545	59.7964	64.7232	89.5238	72.6133	63.0835	62.3867	65.3983	59.8251	64.5918	47.7916	63.3969	71.2175	61.4265	51.4025	60.6382	62.2254	60.9783
L1PBb	74.3031	66.6667	32.6389	73.5417	54.5455	72.7273	58.1699	67.5638	71.8582	70	NA	100	0	65.8824	0	40	47.619	44.4444	87.5	0	75	80	38.0952	75	NA	93.75	NA	0	50	66.6667	100	98.0769	53.8462	33.3333	100	0	68.2996	66.9382	63.3374	47.7778	53.6498	48.5975	62.9482	39.3939	46.7009	84.2302	64.5596	51.4998	63.0859
L1PREC2	80.2193	69.2142	64.9597	66.7737	61.4265	66.5576	64.6153	66.7495	69.8783	64.0603	67.3437	67.7405	59.6581	65.1471	49.2444	59.8408	59.62	61.9841	65.6125	55.5805	53.2492	62.4829	60.337	68.4402	78.2438	65.9462	48.6945	66.6667	73.0562	69.7443	50.8464	68.1045	61.1714	50.0122	70.1877	42.735	68.5155	60.6024	64.5961	69.3759	60.0391	66.8388	62.4377	62.8406	62.6859	67.6565	68.5271	64.611	64.1806
L2	77.2063	44.2116	49.1334	44.5774	50.5706	48.0271	51.7244	47.0487	62.9118	47.3432	50.5113	49.2864	45.458	50.6454	47.5355	41.2352	46.0933	52.5654	59.7477	45.3538	41.7329	48.4206	49.3963	50.1217	56.5226	60.6829	45.191	53.2839	50.6255	50.4311	47.0061	46.9119	46.7294	43.8654	38.6773	46.3946	45.5562	51.6833	54.0017	57.157	45.164	47.0572	45.6643	52.7945	44.296	47.6314	56.145	47.689	55.4052
L2a	77.5181	46.5211	47.66	45.9486	48.278	47.5996	48.4642	49.0732	64.4526	46.4847	43.704	44.0795	51.2461	47.6735	49.2886	51.243	46.4669	51.9106	44.5197	45.7412	46.0725	50.749	50.5739	47.2101	60.8712	55.1242	43.2242	47.9164	52.9333	49.7341	47.4526	43.7952	46.798	47.226	40.7388	45.4695	45.3402	50.0845	51.1347	56.8743	46.9942	46.8483	45.331	48.8286	46.0489	50.423	56.1777	46.4402	55.8037
L2b	76.2882	44.268	46.566	42.3998	46.4519	46.2913	43.4391	45.163	63.0227	46.3307	37.1637	44.4493	44.26	42.9106	46.303	46.0996	44.5482	49.7866	44.2464	41.644	41.6087	51.9964	47.5624	43.1996	58.8787	59.6276	44.0317	43.0892	50.4071	46.2978	45.7938	48.6198	44.1773	43.9226	45.1423	46.7111	43.3301	50.7129	48.8321	55.1157	41.0773	44.7412	41.6419	43.5464	43.5702	46.2458	52.7235	42.2251	51.773
L2c	77.4179	49.0912	44.4555	44.5667	45.333	48.2446	45.6255	47.1487	61.8352	50.7373	37.8212	42.9788	45.2235	43.5267	47.5196	47.5259	49.8483	47.9601	46.4846	51.8035	44.9798	52.4558	52.4785	40.7105	67.9722	60.54	43.9659	46.6635	52.2388	50.6236	48.7104	52.7033	44.9036	45.4546	45.3072	45.9011	45.0031	51.8024	52.05	55.6775	45.3959	46.366	44.7812	48.8401	45.4118	50.0483	53.2609	43.8804	52.5884
L3	76.4987	37.2208	52.9618	42.413	44.4081	43.2071	48.0787	44.7344	59.5032	47.7303	43.4702	22.9741	48.2168	44.7441	49.0857	36.0269	42.7974	41.9684	38.3333	41.645	35.4037	50.2978	37.5992	38.0342	73.0303	60.0411	41.6954	31.2522	37.6603	43.0921	25.5149	48.1427	45.4746	38.5185	37.3188	65.9824	44.2266	48.859	51.0564	60.8749	41.973	44.1456	41.7495	48.8612	43.6109	40.7412	54.7702	40.0634	53.8522
L3b	69.4044	0	40.9586	56.1538	40.2344	41.1765	21.7391	33.3784	58.0377	33.3333	100	26.6667	0	0	100	75	20	0	65.3846	66.6667	20	59.2593	47.8632	50	68.75	50	100	0	50	49.1228	0	0	27.2727	44.4444	33.3333	25	46.932	54.1667	46.1135	31.462	38.4584	45.8871	42.2429	21.5152	30.3637	42.8571	57.6448	47.5253	45.5826
L4	74.7121	0	61.3757	45.3997	44.0934	52.4793	35.8571	56.3492	62.3853	44.0476	67.6236	42.8571	50	35.6125	0	60	40	0	77.7778	60	0	52.551	36.3636	57.1429	80	85	66.6667	0	50	27.3737	50	42.8571	33.3333	5	100	100	51.4046	43.1857	51.2613	55.5556	49.5258	41.3208	48.2314	53.7363	53.3956	56.6667	52.9959	40.2478	60.1383
L5	83.2151	NA	50	NA	50	NA	NA	50	66.6667	0	100	NA	NA	0	NA	NA	NA	0	NA	NA	NA	100	0	0	NA	NA	NA	NA	NA	100	NA	NA	0	NA	NA	NA	0	NA	0	0	50	NA	32.3077	NA	41.8301	0	66.6667	25	85
LFSINE_Vert	71.7835	0	51.2281	50	44.4444	68.4524	0	36.6676	46.8821	NA	NA	NA	15	NA	NA	100	20	NA	NA	50	NA	NA	NA	50	NA	NA	NA	NA	NA	0	0	NA	50	32.2917	NA	0	52.6442	66.6667	41.0714	51.7857	28.6063	68.2892	45.2688	30	32.2727	40	49.3071	46.4957	13.6706
Looper	97.5758	NA	NA	NA	NA	NA	NA	NA	NA	NA	NA	NA	NA	100	NA	NA	NA	NA	NA	NA	NA	NA	NA	NA	NA	NA	100	NA	NA	NA	NA	NA	NA	NA	NA	NA	100	NA	100	NA	0	NA	100	NA	0	100	0	NA	100
LOR1a	80.6291	50	71.4286	60	100	51.5152	23.3333	58.5808	54.0886	86.6667	NA	NA	100	10	NA	0	60.9524	60	0	0	18.75	78.9474	NA	0	0	100	50	NA	0	0	NA	NA	50	90	13.6364	NA	66.6667	75.7576	56.9278	28.5714	40.0611	50	33.6111	NA	40.6021	62.069	39.7436	66.6667	58.2782
LOR1b	76.2815	100	44.2424	45	73.3333	50	16.6667	20	81.0473	23.8095	100	50	100	100	NA	NA	0	0	NA	NA	NA	0	NA	NA	NA	NA	0	0	NA	0	NA	NA	0	0	0	NA	36.6667	0	61.6959	54.4444	53.8384	47.5	66.2744	100	30.8054	73.5417	43.3333	60.967	68.6806
LOR1-int	80.6263	NA	26.1905	23.125	97.1429	48.8095	52.2727	75	98.1481	50	NA	NA	0	0	80	NA	66.6667	100	NA	NA	0	22.7273	90.9091	NA	100	NA	NA	NA	100	66.6667	NA	NA	35	NA	50	NA	48.9899	50	62.3148	80	47.3684	83.3333	54.6041	100	53.9352	88.8889	62.3545	39.881	72.6708
LSAU	46.4006	15.8893	20.5325	40.7074	20.6686	48.801	23.3999	22.4296	29.0123	17.5595	NA	0	NA	NA	NA	NA	28.5714	45.4545	0	13.3333	14.2857	3.31512	31.4167	1.38889	NA	0	0	NA	NA	7.7723	4.59559	30	35.8824	40	0	0	21.7602	7.65564	13.3571	25.462	25.7575	1.97738	14.7283	3.89689	15.0567	6.07223	2.6173	12.397	20.7452
LSU-rRNA_Hsa	51.4328	19.1118	12.0144	15.7462	13.8056	11.4735	8.79839	19.2147	23.0751	10.8867	9.48985	11.2627	9.84714	12.3281	10.9664	8.93066	14.0901	14.9632	17.9337	5.62177	5.76107	6.26649	7.04649	4.36985	10.9413	6.4626	6.51574	14.2677	10.5296	7.0223	4.04429	6.03658	9.58928	7.67538	9.06914	4.61809	16.1746	15.153	20.4752	17.1112	15.1204	9.66297	20.3558	9.04787	19.8669	10.722	19.9349	12.7116	27.0343
LTR1	79.3638	39.7597	35.159	42.6011	39.8142	39.1894	41.2679	38.4621	59.6637	34.7295	32.5691	38.4118	44.053	43.6526	37.8039	49.6666	44.472	43.6008	44.8964	23.5913	41.3224	42.7949	38.274	42.8027	49.1419	41.2291	42.7882	45.3174	48.0495	39.0418	38.657	50.7658	35.9758	33.9931	32.2063	44.2126	42.8666	31.342	43.4676	40.6268	38.2297	34.1017	39.9325	32.488	40.0601	31.6748	36.2322	36.357	37.5527
LTR10A	82.7071	41.9663	74.1916	62.3177	51.5452	54.8418	68.6602	77.2389	68.8269	69.8195	55.2297	29.5658	51.2821	96.0526	50	100	50	33.7143	51.2917	NA	13.3333	18.2028	80	54.7482	55.1111	77.5613	38.2522	28.9101	30.303	75.7071	NA	0	51.4883	100	4.16667	46.6667	87.2288	69.2927	61.1536	63.75	49.8557	59.3781	74.2317	58.8624	58.6035	42.5192	76.2202	69.2208	78.332
LTR10B	77.7709	89.5238	100	100	NA	NA	66.6667	NA	80.625	100	NA	NA	NA	NA	0	NA	NA	100	NA	NA	NA	NA	NA	0	NA	NA	NA	NA	12.5	0	NA	0	100	NA	NA	NA	83.3333	0	71.0805	NA	40	50	66.6667	0	42.5095	NA	12.8704	100	87.5
LTR10B1	79.9331	NA	80.7692	53.3333	33.3333	100	66.6667	NA	59.3333	0	NA	16.6667	0	NA	50	80	NA	100	NA	NA	NA	60	NA	NA	NA	NA	100	NA	NA	66.6667	NA	NA	73.7179	NA	NA	NA	61.9048	66.6667	63.6364	50	46.0912	87.5	43.927	100	38.0952	40.3333	59.5238	43.75	79.5635
LTR10C	84.0898	NA	0	45	NA	0	0	60	50.7692	50	100	0	0	0	NA	NA	100	NA	NA	NA	NA	NA	NA	NA	NA	NA	NA	NA	100	NA	NA	NA	0	NA	NA	0	62.5	66.6667	65.7143	100	25	91.6667	70.8333	100	49.3827	100	83.3333	66.6667	39.3939
LTR10D	77.2392	NA	0	0	NA	50	0	0	35.2381	NA	100	NA	NA	100	NA	NA	0	NA	NA	NA	NA	NA	NA	NA	NA	NA	NA	NA	NA	NA	NA	NA	100	NA	NA	NA	58	20	72.2222	100	47.037	5.71429	61.1111	NA	40.2564	100	60.7143	52.5	46.6667
LTR10E	96.1397	NA	100	50	100	80	53.3333	50	100	NA	NA	NA	NA	100	NA	100	NA	NA	NA	NA	NA	NA	NA	NA	NA	NA	30.303	100	NA	100	NA	NA	NA	NA	NA	NA	66.6667	100	NA	0	50	50	50.303	NA	47.0833	NA	0	66.6667	83.3333
LTR10F	77.8747	6.66667	25.2604	0	60	39.7778	37.5	29.5455	65.358	0	42.4242	NA	0	67.2045	23.2143	33.2916	0	40.8	NA	0	35.7143	64.4444	28.8186	20.4762	NA	NA	40	NA	0	0	100	8.5049	16.6667	NA	NA	57.6471	48.0094	26.1533	33.4365	57.4641	37.8311	37.3249	27.2446	85.6264	24.7166	73.3333	64.4373	39.9278	50.155
LTR10G	90.7605	NA	100	100	25.641	75	60.7407	75	92.3077	NA	NA	NA	NA	NA	NA	NA	NA	88.2353	NA	NA	NA	NA	NA	NA	NA	NA	NA	NA	100	100	NA	NA	52.6667	0	NA	100	50	NA	68.1818	60	59.2504	49.0909	60.0962	NA	71.4744	NA	54.13	66.0714	50
LTR11	NA	NA	NA	NA	NA	NA	NA	NA	NA	NA	NA	NA	NA	NA	NA	NA	NA	NA	NA	NA	NA	NA	NA	NA	NA	NA	NA	NA	NA	NA	NA	NA	NA	NA	NA	NA	NA	NA	NA	NA	NA	NA	50	NA	NA	NA	NA	NA	NA
LTR12	87.2796	63.7037	70.6652	72.0502	67.1685	74.7388	74.5297	72.5394	72.9674	72.052	54.1246	64.2742	90.1964	68.9633	75	94.2308	78.6257	100	87.5	60	65	71.3694	63.6364	65	66.7742	40	74.8571	65.5934	91.4683	71.2121	100	42.7976	63.7061	73.5	40.9988	79.556	70.4579	66.2217	68.9766	60.3901	73.7869	74.0531	72.314	76.1328	67.4321	74.7632	77.5799	65.6802	75.954
LTR12_	87.4243	62	61.5069	59.721	64.3277	67.7907	70.8087	64.432	80.0652	66.5127	66.6667	52.2377	100	70.5556	66.6667	52.6144	70.6667	74.7475	57.4074	60	50	69.2788	65.6863	25	80	100	54.4646	44.6078	51.462	58.6667	100	83.3333	58.6788	71.4286	52	64.2857	69.5999	60.1651	56.6527	56.6516	53.8466	61.6426	67.1414	65.0055	58.208	63.3954	68.225	56.278	67.7856
LTR12B	87.06	NA	60	77.2727	66.8783	48.3165	42.8571	94.8148	79.8889	NA	NA	0	57.6923	87.5	NA	66.6667	45.8333	NA	NA	NA	100	75	50	100	NA	9.09091	NA	50	NA	77.7778	NA	NA	0	100	NA	NA	59.0643	70	66.1806	75.6631	60	23.6111	57.1755	37.5	76.043	100	47.9883	57.0303	63.8889
LTR12C	84.0777	47.6072	48.9008	45.613	48.8865	52.105	50.0089	49.2384	64.4471	48.5526	39.4752	39.0506	44.9421	48.3459	35.5566	46.4985	47.9959	44.4519	44.0418	41.2049	42.658	49.0503	45.7422	38.4448	36.2533	31.4592	40.4318	47.4915	48.1936	43.9208	36.4873	36.8097	43.2956	32.5156	39.164	35.5677	53.8993	26.6794	52.5393	52.7334	52.9646	27.0903	52.6349	25.4713	50.3207	26.3936	31.5618	48.829	34.0998
LTR12D	82.6119	54.3713	51.4893	51.5029	53.2582	56.4553	54.8566	53.8054	67.9282	49.5698	50.1898	47.8039	50.3589	52.1385	33.864	58.4283	61.7597	31.4493	49.7307	37.9642	65.7477	50.3505	63.6593	39.4033	32.5276	62.8607	49.6823	74.8192	66.6429	51.3834	48.3655	65.2613	36.1444	62.6667	45.2418	53.0806	53.9726	31.4782	51.1428	68.2947	59.1115	41.1646	58.1296	41.5338	53.9014	31.0039	44.1392	48.2884	38.7028
LTR12E	71.1828	31.1063	34.9193	43.4111	49.0391	45.1417	31.2953	32.3325	55.1611	35.5427	29.8487	10.5747	41.3925	34.0112	27.3832	29.2308	30.7089	29.6648	26.2963	25	34.5629	29.5435	16.9945	18.2401	23.131	25.9885	9.48304	7.95913	43.1352	22.7892	36.8254	25.7143	30.6598	23.503	14.8079	7.64909	40.0459	10.2952	34.3169	27.0416	45.1574	17.6613	44.3852	13.5558	44.8314	20.1532	17.7878	36.2069	20.7727
LTR12F	86.2829	50	54.8373	50.6832	53.5342	62.6984	60.3684	61.547	79.1158	61.9048	59.7222	NA	NA	66.6667	45.8333	50	21.4	68.5714	NA	NA	100	50	100	83.3333	28.9474	NA	66.6667	NA	74.6032	77.0833	83.3333	NA	78.8889	28.4314	48.4848	50	55.4578	47.7896	64.1188	67.853	51.3468	35.0932	53.6957	28	46.9298	31.5507	45.9208	58.0085	41.7486
LTR13	71.1377	51.1628	54.0028	47.3178	44.2936	45.67	56.7819	57.5856	54.6854	22.3102	55.8824	46.9231	NA	50.5136	34.375	25.2	54.1667	57.3333	17.9245	10	25	68.2687	44.2623	19.7074	53.3333	54.5455	78.9548	50	80.6818	36.4286	57.5272	16.6667	57.1705	55.914	17.5	36.4737	54.045	46.8079	46.0501	58.116	48.4699	61.4391	53.6326	53.8822	45.7034	44.5687	61.2797	43.0687	65.3959
LTR13_	65.0257	NA	18.8571	25	5.93548	19.4242	15.1786	38.6813	79.6622	0	0	NA	NA	NA	NA	NA	48.5714	0	NA	0	100	NA	0	58.8235	NA	NA	0	0	0	NA	NA	NA	0	NA	NA	NA	43.3989	100	80	45	28.3199	50	30.0039	0	32.3248	25	45.587	38.944	53.9683
LTR13A	55.8895	0	54.5752	38.3194	37.8281	29.4271	45.2381	25.6294	32.465	60	NA	50	NA	56.2222	0	0	12	0	NA	0	0	0	40	2.5	50	NA	33.3333	0	NA	37.7778	NA	NA	0	NA	0	50	43.2712	47.2727	30.9378	77.7778	31.2588	47.1542	28.3318	86.2298	29.5243	NA	58.9381	22.5	51.7652
LTR14	62.293	0	100	78.7879	66.6667	100	NA	NA	61.25	NA	NA	NA	NA	NA	NA	NA	NA	NA	NA	NA	NA	NA	NA	NA	73.913	81.25	NA	NA	NA	NA	NA	NA	NA	NA	NA	NA	80	50	87.1795	50	40.5032	50	64.1975	0	40	0	80.2424	55	41.1429
LTR14A	73.7787	NA	16.6667	40	0	16.9001	25	43.7916	20.2559	NA	NA	0	NA	NA	NA	NA	100	NA	NA	NA	NA	0	NA	0	NA	NA	75	NA	0	50	NA	NA	NA	NA	0	80	42.8571	49.1192	44.4444	27.3684	36.8056	72	20.8543	14.2857	20.3209	13.3333	47.9339	23.6538	38.8991
LTR14B	75.1497	100	33.3333	14.6645	48.286	21.6783	29.281	45.1924	51.5276	50	0	NA	100	87.5	0	0	66.6667	0	50	25	NA	0	NA	NA	100	92.3077	0	50	NA	50	NA	NA	51.4286	50	0	0	23.9255	43.6364	42.7313	47.2222	42.61	74.3945	38.5977	56.6667	36.0143	83.3333	69.1874	29.4322	66.0708
LTR14C	62.7054	NA	25	48.6713	25	43.8697	75	73.3333	81.6667	NA	50	100	50	100	11.1111	NA	68.75	NA	NA	NA	100	20	NA	NA	NA	NA	NA	100	NA	0	NA	0	NA	100	NA	NA	37.25	53.3333	38.0837	29.4118	46.6667	54.1667	36.968	100	26.514	100	22.2222	50	50
LTR15	26.9664	NA	10	8.33333	0	0	100	66.6667	30	NA	NA	0	NA	100	NA	NA	NA	NA	NA	NA	NA	100	NA	NA	NA	NA	NA	NA	NA	0	NA	NA	0	NA	NA	NA	75	0	79.1667	100	NA	40	50	100	28.6325	NA	29.2308	25	16.6667
LTR16A	75.8244	33.6632	41.8367	33.9542	36.2662	42.2665	36.9376	38.2137	58.2163	51.9716	39.9028	32.2745	45.2581	30.6445	42.1569	47.8278	42.891	39.3817	34.881	48.8462	46.8491	33.7883	43.5792	35.8605	42.7325	55.735	38.8889	50	42.1398	40.4683	31.0458	40.9091	26.0651	20.6154	45.9992	34.365	36.7984	54.147	43.038	41.8307	35.3878	51.4253	37.9174	51.8034	37.163	62.0494	60.0807	35.0853	57.2361
LTR16A1	72.8831	48.2759	39.82	38.3934	46.9032	37.8213	39.8131	29.649	58.8375	24.9462	26.5152	30	25.2381	31.3198	50	50	50.7911	50	14.2857	42.7839	55.5556	38.8958	31.4857	32	28.8889	36.6667	17.8571	50	26.5152	40.7018	50	45.3947	46.2687	22.5381	28.5714	22.5	35.2158	53.581	37.6242	49.1704	38.5394	50.874	34.324	42.8734	31.683	50.269	47.4499	34.2375	53.0891
LTR16A2	70.034	100	32.2739	36.4153	31.6667	28.7604	32.1186	32.6692	59.4227	32.5	33.3333	0	55	19.6481	51.5152	20	51.1719	59.4167	25	17.5	67.0707	16.1667	43.0952	60	33.3333	50	43.5854	25	64.2857	20.3704	50	4	26.4314	33.3333	28.5714	28.5714	34.5817	52.9606	49.3133	37.931	32.6676	49.9938	35.4958	40.7407	31.2116	50.1393	56.2357	36.3067	55.2508
LTR16B	84.9289	0	31.6786	71.6841	51.1905	75	49.037	20.4545	69.6431	46.6667	50	100	80	37.5	NA	50	45.3704	40	100	100	100	100	45.8333	100	100	100	50	NA	NA	0	33.3333	0	48.2456	100	75	100	59.1658	64.3519	49.2673	40	47.037	62.9585	59.5408	76.6667	59.7789	36.1647	57.8646	50.7171	69.3244
LTR16B1	79.5809	50	32.0106	41.9839	46.1199	42.6042	33.7512	47.4228	66.5006	34.6667	66.6667	50	24.2424	50	100	42.8571	4	20	33.3333	25	0	74.0476	62.5	20	68.5185	64.7727	36.8304	25	0	37.1901	66.6667	69.7778	25	75	66.6667	100	42.4109	60.0385	30.8048	69.6154	40.5243	53.1996	42.565	55	35.2753	43.75	45.994	41.3732	50.0245
LTR16B2	75.8656	20	30.7648	40.3736	37.0239	32.375	28.6309	33.6372	49.5919	25.7143	16.25	66.6667	28.5714	33.3333	NA	0	30.7692	100	0	30.4167	43.3333	26.1303	20	50	66.6667	10	0	NA	65	28.6749	0	25	35.7143	25	25	0	36.6525	57.1958	47.0569	39.307	40.8281	59.3384	28.5361	47.3718	42.8017	50.7352	49.6066	23.1926	53.3848
LTR16C	73.4746	31.4286	35.7847	38.7264	30.4683	36.2564	36.5773	37.8045	57.1035	26.4007	35.4545	33.5897	38.1818	34.2105	35.2941	34.227	44.9123	33.8462	30.3922	12.0386	18.4874	31.0265	47.3384	21.4457	49.0741	45.9722	24.0308	35.6481	36.7521	32.699	37.6129	48.8889	35.1256	34.0553	44.7863	50.8333	36.3658	54.288	39.9711	37.164	37.6303	43.799	37.0266	47.442	31.9689	47.6289	58.1038	36.2917	53.9275
LTR16D	78.4954	0	45.614	50.1443	47.9592	10.9524	50.7692	45.7183	54.5285	36	0	0	0	60	0	0	57.1429	0	NA	75	0	86.6667	34.7222	0	NA	54	33.3333	100	0	17.1429	NA	50	50	NA	0	66.6667	32.3909	55.1553	41.0695	54.8827	38.6667	37.6258	32.6468	40	35.4155	63.4024	58.1889	44.5905	61.229
LTR16D1	70.3294	NA	33.3333	56.25	100	19.3548	40	62.5817	56.0191	0	NA	0	0	0	0	80	50	0	NA	NA	NA	4.16667	50	100	NA	NA	0	0	NA	NA	NA	NA	0	100	NA	NA	55.8333	52.862	40	40	38.4146	57.1429	52.381	0	63.3333	26.567	67.8571	14.2857	80
LTR16D2	75.5812	97.4359	34.5324	75	100	65	50	45	78.5799	72.7273	0	NA	27.2727	50	NA	NA	NA	NA	NA	0	NA	25	0	NA	NA	NA	NA	NA	0	0	NA	20	14.2857	NA	0	NA	41.2214	34.4444	100	100	30.9211	59.2063	25.2016	0	28.5714	76.3636	53.695	50	62.5
LTR16E1	73.77	43.0037	45.7565	35.0421	21.2121	49.5483	30.7589	38.7261	54.1403	25.3759	25.0794	20	33.3333	34.6667	19.5868	40.8163	47.6641	28	59.7826	14.2857	50	28.112	10.119	21.6821	43.3333	100	15	23.4022	59.5238	50.4132	25	6.25	20	25	25	43.9394	37.5044	65.4722	39.9636	38.2479	38.7284	50.5979	40.9754	71.193	30.7698	60.2618	55.1237	29.0951	54.4999
LTR16E2	75.6093	37.5	49.6096	37.8623	37.4302	31.4812	40.4656	44.9415	47.4185	49.5489	0	16.6667	41.6667	29.245	22.0779	14.2857	51.9874	31.25	37.5	33.3333	9.125	53.9061	27.4074	24.2236	50	39.3939	50	50	44.4444	38.8889	20	50	36.9753	5.71429	100	33.5354	44.2257	58.6421	41.2622	37.1871	42.0609	51.1602	36.9171	43.0952	37.4296	68.5359	57.3172	39.8065	58.1749
LTR17	85.4299	41.5686	47.8434	39.4762	45.2811	42.5995	38.0359	40.9464	67.9193	61.0809	38.6717	44.4819	33.6718	37.1996	0.47619	22.924	46.0036	38.9272	61.6973	23.2663	33.6017	42.9901	36.759	33.151	37.4855	35.8776	38.5238	44.9477	47.2821	40.7895	34.5455	24.4795	32.8423	57.0949	44.2883	28.5354	45.7953	48.4959	40.2266	53.635	46.938	43.3062	48.1348	41.3456	43.6846	52.8847	56.7639	43.7823	61.2316
LTR18A	77.8474	NA	57.1429	35.2381	83.3333	40.3571	33.3333	33.9286	94.5139	50	NA	NA	NA	100	NA	NA	100	20	20	100	NA	NA	0	NA	75	50	NA	NA	NA	NA	NA	NA	5	NA	0	100	51	0	23.545	60	47.2222	68.9879	48.9234	50	53.5143	60	73.5101	29.6078	63.75
LTR18B	55.302	25	21.4286	38.8723	33.0387	25.6381	38.8808	30.7204	42.1333	44.2336	60	20	40	16.1157	15.4762	68.5185	20	30.5147	0	25.463	0	30	34.8603	20	25	50	8.33333	0	41.0256	23.3415	0	26.6667	59.6837	14.2857	4	0	29.3716	46.7143	26.274	17.7258	24.8392	51.2897	24.2386	51.5745	32.4841	46.4924	68.2407	37.8675	55.3632
LTR19A	54.2802	100	50	66.1497	41.7355	52.5	75	65.4974	66.1404	6.25	50	0	100	52.0202	50	0	56	66.6667	0	100	100	61.9048	38.4615	100	100	100	72	100	50	43.75	62.5	100	60	66.6667	0	54.5455	73.1061	53.1667	63.8558	58.3333	59.8669	76.0606	52.2345	80.1282	50.6286	88.8889	70.6388	62.0887	66.8612
LTR19B	34.9842	NA	55.102	56.9812	31.9444	45.4545	28.5714	48.2091	35.0493	0	NA	NA	NA	0	NA	100	NA	0	NA	NA	NA	13.1313	0	0	40	90	NA	0	NA	13.0435	NA	NA	53.75	0	NA	100	68.861	72	31.0696	58.8889	56.25	70.4545	58.9919	81.8182	35.188	28	63.7229	48.4265	63.9979
LTR19C	55.2669	NA	0	14.2857	66.6667	3.33333	33.75	37.1429	23.4375	0	0	NA	0	0	NA	0	NA	NA	100	0	NA	66.6667	NA	NA	0	NA	NA	NA	NA	0	NA	60	NA	NA	100	NA	27.2727	28	20.9091	88.1356	66.6667	25.641	30.9844	16.6667	18.2798	85.2941	53.3333	9.3985	63.0309
LTR19-int	73.3258	0	48.3333	100	100	100	0	0	65.6177	100	100	100	30	100	NA	NA	NA	100	NA	NA	NA	0	NA	NA	NA	NA	0	NA	0	100	NA	NA	0	0	NA	NA	85	0	52.0833	NA	72.8571	33.3333	71.6667	NA	44	NA	90.5263	66.2393	58.8235
LTR1B	83.1817	69.0204	55.0411	50.6247	52.6497	51.0437	59.8992	56.9637	69.718	52.7109	34.9605	21.7981	64.1234	51.5839	40.3949	57.0329	52.0247	70.6868	25.5952	64.1667	51.3791	56.1981	63.1264	66.1421	77.7674	44.5614	47.0786	56.3889	78.8235	66.0057	64.2857	28.7879	63.4991	50	56.0416	53.75	52.484	53.8263	54.9046	63.3245	59.0387	52.7277	51.3177	56.2633	57.2176	49.2581	61.6581	49.8568	59.6921
LTR1C	73.9762	69.4444	27.5388	27.25	26.0319	24.6861	29.2446	43.1587	47.812	33.3333	26.4565	50	NA	52.8571	50	66.6667	25	16.6667	0	0	0	16.6667	44.4444	66.6667	50	20	8.33333	0	66.6667	41.1509	0	45.4545	72.6394	20	20	0	41.1183	53.7414	31.8661	36.1892	45.3859	56.3163	28.5325	10	34.3675	36.0167	42.8191	31.5363	50.456
LTR1D	82.9256	38.1004	63.7632	59.2631	58.7894	57.5366	54.5877	60.0515	67.9003	64.4156	58.0556	51.6667	77.3094	50.8056	79.3452	73.7075	47.5592	59.5455	60.8333	44.1667	50	78.2675	72.0926	62.4242	42.7083	56.9231	70.0089	58.9668	65.9091	47.2477	87.5	40	64.0443	50	62.5	43.3333	50.7012	57.4511	58.2547	55.5627	59.0097	54.5388	58.8739	57.6799	52.8646	53.5215	69.8821	57.6714	61.8058
LTR2	81.0516	44.4444	45.0141	43.9269	35.1441	30.2198	43.8493	47.0346	55.8823	15.2193	NA	NA	0	66.6667	20	39.6552	19.5238	0	0	33.3333	NA	10	44.4444	10.4167	NA	NA	0	91.6667	100	16.6667	NA	NA	25	NA	50	NA	48.1223	52.2759	44.1823	56.3696	44.8075	48.8114	36.2195	59.2157	45.1228	37.3775	50.8263	37.0329	61.1221
LTR21A	54.4825	NA	33.3333	0	NA	NA	36.2637	27.2727	48.4564	0	NA	0	NA	0	0	0	0	100	NA	0	NA	0	50	NA	0	87.5	50	100	0	0	0	NA	NA	NA	NA	NA	63.671	50	45.4167	NA	50	54.2647	25.8741	NA	31.8182	33.3333	52.0191	43.9024	42.4357
LTR21B	75.184	NA	50	65.3333	75	75	0	50	66.8561	NA	NA	NA	100	100	15.9091	NA	0	NA	NA	0	NA	NA	44.4444	68.1818	100	NA	NA	NA	NA	0	0	NA	0	100	NA	75	28.125	30.4348	55.2083	64.4737	55.0725	25	44.057	NA	32.6297	38.8889	54.1005	63.3631	18.9016
LTR22	89.3137	NA	NA	36.3636	100	100	0	NA	0	NA	NA	NA	0	NA	NA	0	NA	NA	NA	NA	NA	NA	NA	NA	NA	NA	NA	NA	NA	NA	NA	NA	100	NA	NA	NA	0	0	50	NA	1.16279	66.6667	22.255	NA	0	NA	0	43.1373	54.5946
LTR22A	77.1847	NA	25	30	0	75	0	39.7143	54.2512	0	NA	NA	NA	50	0	0	0	NA	NA	100	NA	0	NA	NA	NA	NA	0	NA	0	NA	NA	NA	0	NA	NA	NA	32.4615	65	48.9898	50	35.614	66.6667	13.3333	NA	32.2593	100	54.6875	19.5652	49.5083
LTR22B	83.4026	NA	NA	70.7447	100	35.7143	0	75	NA	NA	NA	NA	NA	100	NA	100	33.3333	100	50	0	NA	65.2174	100	NA	NA	NA	100	NA	NA	100	NA	NA	NA	NA	NA	0	57.5	25	58.7987	100	33.3333	24.4444	50.8333	100	42.3077	0	39.2857	75	15
LTR22C	80.8128	100	65.2778	59.3838	66.6667	33.3333	52.9055	53.5468	74.4712	58.5714	0	50	NA	0	0	NA	0	NA	NA	NA	NA	NA	100	NA	NA	0	NA	91.6667	NA	75	100	NA	NA	0	NA	NA	45.6777	60	41.7182	39.3939	50	41.9048	49.0401	50	52.8426	10	69.697	41.5179	71.3797
LTR23	64.2445	NA	0	33.3333	75	NA	NA	0	100	0	NA	NA	NA	NA	NA	NA	0	NA	NA	NA	0	NA	NA	NA	NA	NA	NA	NA	NA	NA	NA	NA	NA	NA	NA	NA	50	NA	73.9583	100	35	25	25	NA	55.5556	NA	50	37.3239	66.6667
LTR23-int	57.7446	NA	0	NA	NA	NA	100	NA	0	NA	NA	NA	NA	NA	NA	NA	NA	NA	0	NA	NA	NA	NA	NA	NA	NA	NA	NA	NA	NA	NA	NA	NA	NA	NA	NA	80	NA	100	NA	0	100	33.3333	NA	50	NA	0	NA	NA
LTR24	75.9158	NA	8.33333	40	NA	NA	50	14.2857	NA	NA	NA	NA	NA	0	NA	0	0	NA	NA	NA	NA	NA	NA	NA	NA	NA	NA	NA	NA	NA	NA	NA	NA	NA	NA	NA	42.5837	0	50	NA	50	40	33.3333	NA	0	NA	100	0	75
LTR24B	61.0349	0	NA	50	0	NA	50	33.3333	46	NA	NA	NA	NA	0	NA	NA	NA	NA	NA	NA	NA	NA	NA	NA	NA	NA	NA	NA	NA	0	NA	NA	0	NA	NA	0	33.3333	100	80	16.6667	51.6667	0	33.3333	100	20	0	52.6316	66.6667	5
LTR24C	69.7778	NA	NA	NA	NA	NA	50	20	46.1538	NA	NA	NA	NA	NA	NA	NA	NA	NA	NA	NA	NA	NA	NA	NA	NA	NA	NA	NA	NA	NA	NA	NA	NA	NA	NA	100	0	0	0	0	0	NA	0	NA	NA	NA	NA	NA	0
LTR25	66.1318	NA	0	35.2	0	66.6667	100	34.0445	66.6667	NA	NA	NA	NA	NA	NA	NA	50	NA	NA	NA	0	NA	NA	NA	NA	NA	14.2857	NA	NA	NA	0	NA	NA	NA	NA	NA	57.1429	50	23.3333	50	41.4062	80	41.1831	0	27.6199	100	49.2688	62.5	38.4615
LTR25-int	71.0236	50	0	46.6667	NA	68.75	76.9231	48.5714	62.2115	0	NA	NA	NA	NA	0	NA	57.1429	NA	NA	NA	NA	NA	66.6667	NA	NA	NA	NA	NA	NA	NA	NA	NA	100	NA	NA	NA	45.421	72.1429	63.6364	100	49.2308	40	60.3297	69.9134	37.7193	60	49.5238	53.8462	63.3333
LTR26	70.6929	30.0689	40.9091	84.7222	5	60.0411	74.6251	21.1601	44.4444	100	50	NA	50	36	NA	NA	NA	NA	NA	NA	NA	48.4375	NA	47.9012	42.8571	0	0	50	NA	50	50	NA	0	NA	NA	0	49.0299	40	73.3333	43.0769	38.0451	63.7255	42.2702	53.6364	35.8333	47.9487	49.0713	37.8959	42.4606
LTR26B	83.5631	NA	45.8333	49.742	50	16.6667	22.8571	10	77.9605	80	0	0	0	50	0	NA	52	0	0	NA	NA	NA	10	0	NA	NA	0	0	0	18.8889	0	43.8095	0	NA	NA	NA	58.3333	66.4525	50	40	78.0702	26.4103	25.5556	50	31.25	50	49.5593	23.7415	65.8586
LTR26E	64.09	50	33.3333	33.3333	0	50	22.0779	29.1667	37.7857	0	8.33333	0	0	NA	0	0	33.3333	50	NA	NA	0	2.11335	0	0	100	24	0	12.5	50	20.2381	NA	0	34.6264	0	NA	NA	21.9697	25	26.6667	16.6667	37.5	24.0278	23.261	0	34.6825	0	22.2222	15.9736	55.7516
LTR27	81.9818	75	73.9706	76.6971	41.596	59.3188	67.5663	49.5455	74.1918	83.3333	45.5556	NA	100	68.134	NA	50	75	100	0	100	54.1667	85.7143	100	NA	92.1875	100	68.4444	100	70	53.7421	100	73.3333	50	55.303	40	0	66.4616	56.7657	62.7499	64.8299	54.6234	67.2746	70.3931	85.7143	56.5716	67.4735	73.1047	61.3851	76.0418
LTR27B	84.8693	66.6667	64.7695	61.7159	59.6935	69.5551	73.5195	56.3861	68.0006	47.8938	22.5	41.6667	80	50	76.5455	47.4265	71.1538	64.5684	60	50	NA	33.7436	51.4286	75	66.6667	0	78.1385	16.6667	80	80.3504	60	100	63.5445	75	0	63.7311	73.7851	47.5563	55.0513	65.0858	65.1745	65.5516	65.0029	100	54.713	59.9519	64.2823	59.9178	70.1938
LTR28	86.614	56.4255	72.7939	68.1768	55.6013	68.1412	56.4686	56.7596	73.3754	52.033	56.8056	36.6667	72.7759	75.1842	32	71.1888	76.1646	65.6962	59.375	37.1429	52.9762	47.9666	78.4373	65.6417	48.9583	47.0779	58.9542	54.7253	83.5938	69.8889	65	50	53.6263	60.7618	47.5974	53.0729	65.6286	71.1442	62.866	66.1141	55.5144	72.9295	62.3368	67.899	57.2151	67.2637	68.5026	54.4465	75.6179
LTR29	72.5804	NA	0	0	0	0	10.3825	25	59.0909	NA	NA	NA	NA	NA	NA	NA	NA	NA	NA	NA	NA	NA	NA	10.7143	NA	NA	NA	NA	NA	NA	NA	NA	NA	NA	NA	NA	74.8634	100	33.3333	50	45	61.1296	30	72.7273	29.2929	0	0	0	25
LTR2B	74.3186	0	50	33.3333	91.0714	37.8125	72.8535	18.7709	33.614	NA	NA	NA	NA	0	NA	NA	100	0	50	NA	NA	0	100	23.5294	NA	NA	39.1304	NA	NA	0	NA	NA	0	NA	NA	0	30.7392	37.5	24.5659	48.75	33.3333	75.124	50.0476	0	52.6316	45	67.3597	61.8654	49.3675
LTR2C	55.9798	NA	50	60	0	20	31	39.2857	4.16667	NA	NA	NA	0	NA	0	0	0	0	NA	NA	NA	NA	NA	NA	0	20	NA	NA	NA	NA	NA	0	50	NA	NA	NA	20.6633	100	8.97436	37.5	27.0588	33.3333	30.0505	0	30.0622	50	28.1481	12.5	29.8333
LTR3	86.8707	NA	27.0833	50	NA	37.7451	100	0	76.6667	NA	NA	NA	NA	NA	NA	0	NA	NA	NA	NA	NA	NA	NA	25	NA	NA	NA	NA	60	NA	0	NA	20	NA	NA	NA	50	100	82.2222	100	33.3333	52.5	50	NA	28.5714	NA	36.6667	72.2222	79.5804
LTR30	73.8819	NA	0	43.75	75	55	26.6667	66.6667	NA	NA	NA	NA	NA	100	NA	NA	NA	NA	NA	NA	NA	NA	NA	NA	NA	NA	NA	NA	NA	NA	NA	NA	NA	0	0	NA	33.3333	NA	8.48214	100	50.9091	40	58.0882	NA	35.5303	52.381	30.6818	100	60.7143
LTR31	67.7656	NA	100	50	20	32	34.7619	80	50.098	100	NA	NA	NA	NA	NA	NA	50	0	NA	NA	NA	NA	38.4615	NA	NA	NA	NA	NA	NA	NA	NA	NA	NA	100	NA	NA	36.6667	NA	43.75	40	49.2754	100	28.5714	NA	57.1429	NA	35.1786	60	43.3667
LTR32	76.6411	46.6667	26.3165	30.1856	37.5926	30.7833	25.8097	33.3254	61.5704	32.8205	0	NA	50	55.5556	NA	0	40.7738	0	33.3333	20.8908	25	36	0	50	50	43.75	28	0	30.9524	44.4444	7.24638	0	33.3806	50	NA	0	31.7544	78.2255	43.7237	37.2115	35.2014	53.771	31.2047	57.3333	30.666	40	61.0451	28.5714	60.8557
LTR33	75.5521	53.4799	40.1637	44.7344	38.5873	39.5452	41.4864	40.4513	61.2056	39.082	43.1818	42.8571	32.2511	35.9676	36.7857	41.7981	36.0279	40.0284	26.8519	47.3958	36.4207	45.2172	38.253	35.6958	34.2857	37.701	41.5625	25.6391	50.7727	43.7541	30.6723	34.7619	40.0123	34.4741	43.2246	28.3473	41.2546	52.5812	42.41	50.8054	39.2046	47.1195	39.0349	60.1458	38.0208	53.19	57.401	37.7721	56.1039
LTR33A	75.255	0	40.6099	44.1667	22.1023	38.1589	38.3123	35.6322	53.0267	30	25	0	29.8701	19.1551	100	50	66.6667	12.8205	NA	40	15.9259	52.7273	51.1521	55.5556	0	66.6667	33.3333	0	87.5	53.0303	50	20	33.9506	33.3333	36.6667	0	33.1093	45.9861	41.7508	42.8612	36.5869	47.7776	39.8678	44	36.1849	56.8784	57.1741	43.7874	54.48
LTR33A_	75.3257	51.9481	41.8757	46.3347	46.8975	52.0879	36.935	36.4654	65.4346	38.4848	59.5866	24	6.06061	20	33.3333	0	40	33.3333	0	NA	50	55.8248	43.75	64.8352	68.8889	0	33.3333	50	54.4444	41.8853	93.8462	100	51.3986	75.3333	66.6667	0	52.9806	48.4033	53.899	65.5986	35.7148	48.5622	39.7444	37.3943	39.0687	33.4917	48.7517	44.8086	57.6968
LTR33B	74.2802	0	40	32.076	80	39.3939	14.2857	51.25	67.8477	0	33.8235	0	NA	100	NA	0	0	NA	0	0	0	0	NA	33.3333	0	NA	10	NA	60	0	25	0	50	4.54545	NA	100	14.3519	40.1667	40.6364	49.0909	29.759	37.8333	26.8186	50	44.5982	44.6128	48.4429	36.3636	46.559
LTR33C	77.4304	50	45.9259	47.1429	56.4286	33.3333	27.1329	20.6303	63.6724	66.6667	100	18.4211	NA	50	0	50	50	100	NA	0	0	0	50	100	NA	40	100	0	NA	65.3846	50	50	93.1624	50	4.7619	16.629	32.3636	36.0063	38.6922	69.2308	48.9027	42.9552	47.9045	90.7692	54.3067	71.7642	53.711	42.8571	57.5383
LTR34	67.82	NA	NA	25	0	37.5	66.6667	0	68.0556	NA	0	NA	0	NA	100	0	20	0	NA	NA	NA	NA	25	0	NA	NA	50	NA	NA	31.25	25	NA	0	NA	NA	NA	33.3333	70.5556	33.4064	0	20	58.75	35.5438	NA	22.1429	44.6053	46.4646	33.3333	11.3333
LTR35	69.1267	100	61.9048	NA	NA	0	100	100	66.329	NA	50	NA	NA	0	NA	NA	50	100	NA	NA	NA	0	100	NA	NA	NA	NA	NA	50	0	NA	NA	NA	NA	NA	100	95.8005	23.8095	100	80	20	18.6667	62	NA	50	0	13.1944	43.8095	47.2826
LTR35A	63.7889	NA	0	NA	NA	100	100	20	95.8333	NA	NA	NA	NA	0	NA	NA	50	NA	NA	NA	NA	0	NA	NA	NA	NA	0	NA	NA	NA	NA	NA	NA	NA	0	NA	60	32.3529	0	100	71.4286	0	33.3333	NA	17.5926	100	62.9211	100	40
LTR35B	63.846	100	75	0	0	11.3636	33.3333	25	54.8571	33.3333	0	0	100	0	0	NA	40	NA	NA	NA	NA	50	0	NA	NA	NA	100	NA	NA	30	NA	NA	0	NA	NA	NA	27.7778	48	55.5556	50	57.1429	45.7143	34.6154	NA	55.5556	100	54.2727	50	51.4286
LTR36	68.428	50	45.8333	58.1429	31.9048	45.6044	72	48.6957	55.771	100	50	NA	40	68	50	100	50	17.5	100	0	NA	0	100	NA	NA	NA	50	NA	100	50	50	29.1667	50	NA	NA	0	31.1061	67.2453	53.8165	50	40.2372	31.2447	54.2424	NA	66.5439	48.3333	65.5478	52.9412	61.3108
LTR37A	59.4194	NA	100	0	NA	NA	0	79.1667	72.2619	NA	NA	NA	NA	NA	NA	NA	0	NA	NA	100	NA	NA	NA	NA	NA	100	NA	NA	NA	NA	NA	NA	NA	NA	NA	NA	NA	0	0	50	50	0	7.92627	0	16.6667	0	16.6667	0	100
LTR37B	76.0034	NA	0	33.3333	40.7895	NA	75	50	60	50	NA	0	NA	NA	100	NA	NA	NA	NA	NA	0	50	NA	NA	NA	NA	50	NA	0	NA	NA	NA	50	NA	NA	NA	0	NA	50	42.8571	50	76.9231	43.75	NA	50	NA	100	0	43.75
LTR38	56.597	0	46.6667	6.49351	54.359	0	75	33.3333	52.1591	47.7778	NA	NA	100	61.7647	NA	NA	0	NA	0	NA	0	57.1429	6.66667	NA	NA	NA	33.3333	NA	NA	0	0	NA	33.3333	50	NA	100	37.5	25	33.7719	33.3333	24.0864	42.4343	50	0	23.5294	52.381	39.2605	36.3636	47.3094
LTR38B	64.9677	NA	100	100	0	33.3333	0	NA	61.25	33.3333	NA	NA	NA	NA	NA	NA	33.3333	NA	NA	NA	NA	NA	NA	NA	NA	NA	NA	NA	100	100	NA	NA	0	NA	NA	NA	75	100	20	6.66667	20	79.3939	83.3333	100	31.6667	NA	0	100	56.2963
LTR38C	69.3954	NA	19.1667	90.9091	0	50	100	33.3333	72.1212	40	0	0	NA	100	0	NA	0	0	100	NA	NA	0	0	NA	NA	NA	NA	NA	NA	0	NA	0	0	NA	NA	NA	100	NA	28.1228	NA	25	33.3333	0	NA	38.8889	100	100	0	50
LTR38-int	69.6985	NA	73.5294	NA	100	100	33.3333	9.29688	NA	NA	100	NA	NA	100	11.9048	NA	NA	0	100	NA	NA	NA	NA	NA	NA	NA	NA	NA	NA	NA	NA	NA	0	NA	NA	NA	50	10	33.3333	NA	25	100	37.7778	NA	61.5385	NA	56.8452	25	51.8193
LTR39	74.3646	NA	43.75	25	50	85.7008	35.7143	25.9259	48.5119	48	0	25	0	100	NA	100	0	NA	NA	NA	100	100	NA	100	100	100	0	0	0	66.6667	100	NA	0	100	NA	NA	39.0717	43.2099	39.4737	59.5833	21.5385	53.7125	26.359	0	24.2903	71.8254	51.8779	37.0879	65.238
LTR39-int	100	NA	100	100	0	NA	NA	100	0	NA	NA	NA	NA	NA	NA	NA	NA	NA	NA	NA	NA	NA	NA	NA	NA	NA	NA	NA	NA	100	NA	NA	NA	NA	NA	NA	100	NA	NA	NA	9.41176	100	100	NA	100	NA	0	0	NA
LTR3A	83.7035	NA	26.6667	50	NA	76.1905	20	28.3333	60.9306	100	NA	NA	NA	50	NA	0	50	NA	NA	NA	NA	NA	0	NA	NA	NA	50	NA	NA	NA	NA	0	NA	NA	NA	NA	40	0	7.14286	60.8889	40	50	70.5556	NA	37.4222	93.3333	68.46	0	63.7643
LTR3B	77.8659	NA	NA	NA	NA	100	100	60	100	0	90	0	NA	NA	NA	NA	NA	NA	100	NA	NA	100	NA	NA	NA	NA	100	NA	0	NA	NA	NA	0	NA	NA	NA	0	100	33.3333	NA	0	16.6667	11.1111	NA	0	50	63.8889	0	57.8314
LTR3B_	71.4954	NA	0	0	0	0	0	10.4167	0	8.33333	NA	NA	NA	NA	NA	NA	37.5	0	NA	NA	NA	NA	NA	NA	NA	NA	NA	0	NA	6.77966	NA	NA	0	NA	NA	NA	9.66387	NA	1.6568	0	0	60	13.0341	NA	0	100	78.3333	0	53.5714
LTR4	66.6667	NA	NA	NA	NA	0	0	50	0	NA	NA	NA	NA	NA	NA	NA	NA	NA	NA	NA	NA	NA	NA	NA	NA	NA	NA	NA	33.3333	NA	NA	NA	0	NA	NA	NA	50	NA	NA	NA	25	0	49	100	50	NA	66.6667	NA	100
LTR40a	78.9142	100	50	60.8844	55.8824	44.2857	33.2843	38.1221	64.7081	0	0	NA	51.5152	33.3333	NA	NA	0	0	100	NA	50	NA	75	0	NA	100	50	NA	NA	0	NA	9.09091	66.6667	NA	NA	94.7368	64.3497	1.50047	52.6316	33.0435	47.8039	60.7527	42.772	56.25	40.6593	40.2174	65.3327	53.75	52.4132
LTR40A1	77.278	78.2609	39.2857	0	100	100	0	33.3333	52	0	NA	NA	NA	NA	NA	NA	NA	NA	NA	NA	NA	NA	NA	NA	NA	NA	66.6667	NA	NA	NA	0	NA	0	NA	16.6667	NA	51.6968	25	66.6667	0	35.7143	9.04762	21.3333	0	7.69231	NA	81.25	0	50
LTR40b	71.1179	NA	0	37.5	0	20	33.3333	31.8182	51.2872	100	0	NA	NA	0	NA	10.4167	0	2.08333	0	0	NA	0	NA	0	100	NA	100	NA	0	50	NA	NA	7.95455	NA	NA	0	40.6085	86.4198	38.4615	27.176	39.3436	45.4978	26.7965	0	43.2857	38.7833	48.9571	56.4935	64.4167
LTR40c	70.9925	0	58.6207	47.2222	40	0	75	21.4286	60.3632	0	100	0	100	NA	NA	NA	0	NA	NA	NA	NA	100	NA	50	NA	100	NA	NA	100	33.3333	NA	NA	100	100	NA	NA	50.7154	50.8333	50.7725	100	36.4444	75	44.7976	30	47.3106	NA	49.0912	66.6667	46.8365
LTR41	71.8739	11.3636	42.9512	59.5975	43.7282	33.2258	43.5152	42.1552	57.2012	30.2808	0	100	50	26.3889	0	100	53.3333	50	NA	NA	20.8333	38.3994	69.6667	25	50	0	46.4286	38.6364	50	58.134	58.3333	3.125	39.3519	0	0	35.7143	44.0263	44.0088	49.2124	53.3492	44.0246	49.1484	46.8815	55	44.1246	49.0572	52.0758	53.2823	46.2167
LTR41B	67.6959	18.1818	65.641	47.5057	56.4629	57.1429	61.5594	40.0908	62.9139	41.1362	37.5	50	0	13.3333	0	46.3889	52.1429	22.7778	100	0	100	22.2222	68.8616	37.5	50	0	33.3333	NA	33.9181	18.3879	NA	0	34.1611	66.6667	100	50	44.1644	37.8687	45.8403	39.2794	49.8286	47.2573	48.8642	66.6667	43.2285	25.8974	54.836	44.1185	55.3148
LTR42	77.5002	40	50	33.3333	0	63.4615	26.6026	27.2727	86.4362	100	NA	25	0	33.3333	NA	NA	0	NA	NA	18.1818	100	NA	10	NA	0	23.0769	NA	NA	NA	0	100	100	50	NA	NA	NA	43.9583	50.6655	43.2971	14	37.1429	43.871	35.0125	100	33.4559	50.3268	22.0997	32.8389	63.5769
LTR43	75.144	NA	100	0	28.5714	50	0	100	60	0	0	NA	NA	100	NA	0	NA	NA	0	27.0833	NA	53.3333	NA	0	0	NA	NA	0	0	0	NA	0	0	NA	NA	0	22.2222	25	36.875	75	47.3214	14	26.5625	NA	26.0248	50	45.8333	50	74.1839
LTR43B	58.2985	0	0	0	0	0	0	14.2857	35	33.3333	0	NA	0	NA	NA	NA	0	NA	NA	NA	NA	0	NA	NA	NA	NA	0	NA	NA	0	0	NA	NA	NA	NA	NA	50	0	0	30.303	6.66667	27.2371	8.33333	NA	12.7451	41.6667	14.2222	0	15.625
LTR43-int	61.9272	NA	0	0	25	0	67.3913	50	50	NA	0	NA	NA	0	NA	NA	NA	NA	NA	0	NA	NA	NA	NA	NA	NA	NA	NA	NA	NA	NA	NA	NA	70	NA	NA	18.4685	0	0	22.2222	40	69.0476	20	100	6.25493	25	57.0162	0	34.2857
LTR44	38.843	NA	0	0	0	NA	0	57.1429	NA	NA	NA	NA	NA	NA	NA	NA	NA	16.6667	NA	NA	NA	NA	NA	NA	NA	NA	NA	NA	NA	NA	NA	NA	NA	NA	NA	NA	33.3333	NA	0	NA	NA	0	0	NA	33.3333	41.6667	33.3333	0	50
LTR45	82.3379	0	28.5714	25	54.2857	NA	100	40	0	33.3333	NA	NA	2.38095	100	NA	NA	0	33.3333	NA	50	NA	NA	NA	NA	30	NA	100	NA	NA	100	NA	NA	0	100	NA	NA	66.6667	31.8979	33.3333	75	16.5414	75	17.9233	NA	68.1894	0	60.5357	50	50
LTR45B	83.4662	100	50	28.5714	66.6667	40	33.3333	74.0741	75.8117	NA	50	NA	100	60	0	0	NA	NA	NA	0	NA	66.6667	15.625	NA	50	NA	50	0	NA	13.8889	NA	NA	0	33.3333	0	0	60.1732	50	48.2456	35.7143	47.5325	33.3333	49.4608	5.12821	45.4545	0	55.1123	55.6667	62.8282
LTR45C	77.0824	0	60	66.6667	75	81.3725	65	60	67.2435	0	50	NA	0	100	NA	NA	0	0	NA	65.625	NA	38.0952	41.4502	NA	100	100	100	NA	NA	0	0	NA	NA	NA	NA	NA	30.4598	50	50	100	27.7778	23.3333	32.4411	NA	47.7356	100	61.7906	16.6667	62.5
LTR46	56.7578	50	28.5714	23.3333	42.439	66.6667	50	30.7692	27.7436	0	0	NA	NA	33.3333	NA	50	0	NA	NA	0	NA	NA	0	NA	NA	NA	2.58065	NA	NA	0	NA	NA	66.6667	100	NA	0	35.9244	0	30	36.8421	45.2632	42.8885	30.5	NA	31.1122	0	25.621	34.8571	33.0754
LTR46-int	76.316	70.5882	60.8392	28.5714	34.8214	36.875	54.632	20	50.8475	49.6032	100	NA	100	100	50	50	47.619	60	11.1111	61.25	0	78.5714	73.3333	0	80	100	100	NA	NA	7.8125	NA	0	82.5397	0	40	0	38.8587	66.5223	53.32	11.9565	50.1761	47.3102	37.6156	91.6667	40.1937	63.6131	56.3032	44.8834	67.3932
LTR47A	77.4413	40	36	21.4097	66.6667	60	45.4545	40	62.8571	100	100	NA	100	100	NA	50	33.3333	0	NA	NA	0	NA	NA	NA	NA	NA	40	25	NA	50	NA	100	0	NA	100	NA	51.6667	40	44.0171	71.0526	40.7692	67.7586	43.8746	60	32.8706	0	55.6364	41.0256	55.3395
LTR47B	83.0377	NA	0	66.6667	40	37.3737	52.9412	16.6667	48.1916	0	NA	NA	100	NA	NA	NA	100	NA	NA	NA	NA	0	0	NA	NA	0	100	NA	NA	NA	NA	NA	NA	NA	20	NA	24.4898	NA	62.5	9.36842	0	59.5918	28.2828	NA	57.7536	0	11.4035	33.3333	63.8095
LTR48	77.712	NA	26.3636	66.6667	100	50	100	66.6667	40	NA	NA	NA	NA	0	NA	NA	NA	NA	NA	NA	NA	NA	NA	NA	100	NA	NA	NA	NA	0	NA	NA	100	NA	NA	NA	16.6667	71.4286	33.3333	50	50	100	40.9091	50	51.6667	0	65	100	83.3333
LTR48B	74.1618	97.0588	25	100	16	28.5714	36	40	49.2308	50	NA	40	NA	100	NA	0	100	100	NA	NA	NA	NA	0	NA	NA	NA	0	NA	NA	NA	NA	NA	100	NA	NA	NA	62.037	66.6667	26.3158	43.8298	48.8889	50.5495	36.6106	100	49.3075	0	61.6667	57.5758	45.005
LTR49	78.0754	NA	92.8571	18.5185	NA	16.6667	67.3469	48.4848	61.631	NA	NA	NA	NA	100	NA	NA	NA	10	NA	100	NA	NA	NA	NA	100	NA	33.3333	NA	NA	NA	NA	0	62.5	NA	NA	NA	40.8163	NA	23.6364	66.6667	34.7059	53.3333	40.1905	NA	53.663	NA	26.9231	49.6552	87.5
LTR49-int	74.7831	NA	48.1818	31.3609	72.1121	57.1429	20.7071	31.4286	58.5924	0	NA	0	NA	NA	50	50	0	NA	NA	NA	NA	30.7692	0	NA	NA	NA	66.6667	NA	NA	33.3333	NA	NA	0	NA	NA	0	37.8008	54.6667	55.5556	28.5714	44.4444	58.8522	45.6413	88	33.6861	88.9231	73.1217	40.7273	64.1935
LTR5	87.1212	NA	NA	NA	NA	0	0	NA	NA	NA	NA	NA	NA	NA	NA	NA	NA	NA	NA	NA	NA	NA	NA	NA	NA	NA	NA	NA	NA	NA	NA	NA	0	NA	NA	NA	NA	NA	NA	NA	NA	0	0	NA	NA	NA	NA	NA	NA
LTR50	71.4064	20	29.0667	39.5802	46.6286	50.3031	24.993	51.4526	64.4163	45.1593	66.6667	66.6667	50	65.1852	66.6667	33.3333	30.8756	0	0	0	0	70	100	0	NA	0	42.1435	0	0	33.3333	40	26.087	33.3333	0	25	NA	43.8315	58.5807	44.0166	47.7623	42.6946	34.5881	39.3652	67.5	36.585	34.1667	55.3894	34.6133	57.1001
LTR51	62.7249	NA	33.3333	7.14286	70	50	66.6667	40	27.7193	NA	NA	NA	0	NA	NA	NA	0	NA	0	NA	NA	NA	NA	NA	NA	NA	NA	NA	NA	100	NA	NA	NA	NA	0	NA	20	NA	71.4286	50	80	57.1429	44.0713	NA	35.9596	100	72.3529	25	66.6667
LTR52	71.2958	NA	69.0476	55.5556	80	33.3333	60	37.5397	57.7518	50	0	NA	NA	0	NA	NA	0	NA	NA	NA	NA	83.3333	100	NA	100	95.8333	48.4848	NA	NA	33.3333	100	NA	0	NA	100	100	55.5556	59.1837	88.8889	58.3333	39.403	40.4953	49.7052	0	36.3158	38.5455	51.5955	21.4286	53.9779
LTR52-int	74.2061	NA	66.6667	0	52.4691	67.8571	70.9091	66.6667	96	0	0	NA	NA	50	NA	NA	NA	90	NA	NA	100	NA	NA	NA	NA	NA	100	NA	NA	NA	100	NA	100	NA	NA	NA	50	85	50	41.6667	74.8148	0	42.4242	NA	33.3333	100	76.8254	36.3636	31.2169
LTR53	72.1096	50	58.9227	32.0524	35.7143	30.9923	46.2899	36.1874	59.8953	48.5218	25	100	100	66.6667	83.3333	NA	32.2449	0	NA	66.6667	44.0952	33.3333	41.7722	56.25	100	11.1111	75	0	NA	33.3333	NA	0	46.6667	75	50	NA	54.6264	46.9491	57.1785	62.963	38.8998	57.2144	40.4776	72.6852	35.774	61.5983	58.7981	40.947	65.0112
LTR54	78.1048	NA	0	66.6667	17.9487	50	25	81.8182	23.3333	0	NA	NA	NA	12.5	NA	0	10	0	NA	NA	NA	NA	NA	NA	NA	100	NA	NA	NA	NA	NA	NA	NA	NA	NA	NA	10.8482	NA	33.3333	100	17.1429	33.3333	38.5281	50	9.09091	0	63.0769	40.7895	55
LTR54B	77.1046	NA	2.22222	50	0	86.6667	100	66.6667	61.3333	0	NA	NA	NA	NA	NA	0	NA	100	NA	100	0	NA	NA	NA	NA	NA	0	NA	100	NA	NA	NA	NA	NA	100	NA	50	60	26.3889	40	25.9259	32	24.2424	9.09091	28.5714	0	50	17.1429	60
LTR55	70.7582	50	70.5263	13.8889	0	25	16.6667	32.6389	76.9128	100	NA	0	100	100	NA	20	25	0	50	NA	100	NA	0	100	100	0	NA	NA	50	100	0	100	0	0	NA	NA	23.0769	38.3516	37.3333	80	44.2262	52.3685	28.0839	54.4444	48.707	100	47.1889	46.8867	41.2054
LTR56	84.9076	NA	50	64.1176	37.5	41.8182	60	58.3333	39.8846	0	0	NA	100	50	0	NA	0	NA	NA	0	NA	100	80	NA	NA	NA	0	NA	NA	0	37.5	NA	41.6667	NA	NA	NA	50	34.4444	75.7576	66.6667	54.6667	96.0526	14.8489	80	62.7315	100	40	10	43.8571
LTR57	57.2669	NA	50	33.8978	30	59.7666	33.3333	40	75	40	0	NA	NA	0	0	NA	0	33.3333	10	NA	NA	55.5556	NA	0	NA	50	NA	NA	50	0	100	NA	50	0	0	NA	57.3198	50	50	100	58.8889	35.4167	35.7283	NA	30.6319	44.4444	58.6667	49.6512	61.7361
LTR57-int	82.396	NA	50	60	45.3333	37.5	66.6667	70.8333	78.7088	91.6667	50	NA	NA	0	NA	NA	NA	0	NA	NA	NA	100	0	11.7647	100	NA	100	NA	0	0	NA	NA	NA	NA	100	NA	58.8936	41.6667	63.6294	55.5556	24	87.5	17.8962	NA	59.1417	NA	66.9643	58.9286	62.7739
LTR58	85.1801	NA	NA	NA	0	100	100	NA	42.8571	NA	50	NA	NA	NA	NA	NA	NA	NA	NA	NA	NA	100	NA	NA	NA	0	NA	NA	NA	NA	NA	NA	NA	NA	NA	NA	0	0	0	33.3333	NA	33.3333	2.94118	60	40	NA	100	15.1515	NA
LTR59	87.9762	NA	50	NA	0	50.6667	23.3333	50	48.7179	100	NA	NA	NA	NA	NA	NA	NA	NA	NA	NA	NA	NA	NA	NA	NA	NA	NA	NA	0	NA	NA	NA	NA	NA	NA	NA	NA	40	NA	NA	33.3333	0	60	100	75	NA	50	100	40
LTR5A	45.001	0	NA	38.7681	0	30	0	30	17.8186	NA	0	0	NA	50	NA	NA	0	0	0	0	NA	100	NA	NA	NA	NA	NA	NA	NA	NA	0	0	33.3333	NA	NA	NA	35.2941	50	37.9893	50	34	25	41.6471	NA	26.087	0	46.4895	0.252525	40.3297
LTR5B	48.4423	66.6667	50	37.1543	47.3363	40.4108	23.9128	41.3333	49.0393	25	0	0	0	50	0	100	40	40	NA	NA	NA	40	0	25	NA	100	16	0	NA	41.6667	NA	NA	2.38095	100	50	NA	28.6561	73.4314	36.7656	40.6424	35.8502	41.5405	31.6697	20	33.0346	32.549	57.4888	33.7912	43.3849
LTR5_Hs	60.0181	38.8889	18.7879	27.7104	38.3088	23.2416	46.8707	34.4247	37.1607	16.6667	28	0	100	0	NA	NA	0	0	50	33.3333	50	0	50	0	NA	NA	NA	NA	50	20	0	NA	61.1722	NA	NA	0	17.2807	51.1111	46.0489	35.4189	24.4277	36.3158	31.7268	66.6667	29.808	2.48918	40.4288	31.9611	44.9074
LTR60	75.6362	100	0	82.1429	100	63.6364	36.6667	66.0522	64.7217	100	52.6316	NA	NA	NA	100	0	NA	NA	NA	NA	NA	NA	NA	NA	NA	60	50	NA	NA	NA	NA	NA	NA	NA	NA	NA	61.1067	56.8627	36.3636	80	52.3511	32.4444	48.9267	41.1765	61.1445	0	41.1844	55.7143	51.3241
LTR61	43.6311	NA	NA	NA	50	NA	NA	NA	62.5	0	NA	NA	NA	NA	NA	NA	NA	NA	NA	NA	NA	NA	NA	NA	NA	NA	NA	NA	NA	NA	NA	NA	NA	NA	NA	NA	33.3333	NA	50	NA	91.6667	100	66.6667	NA	50	NA	100	NA	75
LTR62	73.4241	NA	0	42.5641	5.55556	20	0	28.5714	49.6296	0	50	0	NA	55	NA	0	0	NA	NA	NA	NA	36.3636	NA	NA	50	0	NA	NA	NA	33.3333	NA	NA	NA	NA	100	NA	28.9084	60	35.3846	68	40.625	64.7817	32.381	NA	12.5909	33.3333	33.1231	25.9127	16.8298
LTR64	62.4444	0	40	33.3333	30	16.6667	26.6667	2.85714	38	20	NA	NA	100	100	0	0	53.2609	NA	NA	100	NA	0	20	0	NA	0	40.7407	NA	0	31.25	0	NA	9.67742	NA	NA	8.82353	37.5	93.3333	45.2531	35.2	43.2692	76	40.5714	NA	36.9518	25	36.6029	27.2727	46.9697
LTR65	71.3252	0	21.4286	33.3333	0	0	0	60	28.5714	100	NA	NA	NA	NA	NA	NA	NA	50	NA	0	NA	0	NA	NA	66.6667	NA	0	NA	NA	NA	NA	NA	0	100	NA	NA	40	3.7037	28.5714	75	31.5789	30.7778	56.25	0	50	50	44	37.5	41.7857
LTR66	78.8933	NA	0	50	0	NA	0	50	NA	NA	NA	NA	NA	NA	NA	NA	NA	NA	NA	0	NA	NA	0	NA	NA	NA	0	0	NA	0	NA	NA	NA	NA	NA	NA	50	NA	15.1515	46.6667	25	0	50	0	40	0	0	0	0
LTR67B	75.715	28.5714	38.0952	40.6998	41.4773	42.7799	31.1723	38.6312	70.2702	63.8462	36.6667	33.3333	50	38.9091	33.3333	33.3333	27.1372	50	0	100	36.1728	68.5714	40.2304	35.7143	60	41.9048	20	25	33.3333	46.2007	63.3333	26.6667	38.2681	60	0	0	39.9736	50.9832	60.5723	34.2353	37.7469	47.8164	42.1961	45.4069	31.4767	69.8011	56.8413	38.4827	57.634
LTR68	40.9091	NA	NA	NA	NA	100	NA	100	100	NA	NA	NA	NA	NA	NA	NA	NA	NA	NA	NA	NA	NA	NA	NA	NA	NA	NA	NA	NA	NA	NA	NA	NA	NA	NA	NA	100	NA	0	100	0	NA	NA	NA	50	NA	50	NA	0
LTR69	85.465	NA	75	71.4286	76.3889	66.6667	20	0	75	0	0	NA	NA	0	NA	NA	NA	NA	NA	NA	NA	NA	NA	NA	NA	NA	NA	NA	NA	100	NA	NA	0	NA	NA	NA	0	NA	61.1628	48.4848	100	77.7778	46.1538	0	71.3889	0	68	100	42.1818
LTR6A	44.5263	NA	0	4.60526	0	33.3333	0	100	30.7246	0	NA	0	NA	20.5464	NA	NA	0	NA	NA	NA	NA	NA	NA	0	NA	NA	83.3333	0	NA	100	NA	NA	0	NA	NA	NA	18.1818	NA	3.33333	3.33333	10	0	30.7407	0	35.5844	0	26.4662	0	14.2857
LTR6B	34.359	NA	17.1875	0	0	12.5	0	0	20	NA	NA	NA	NA	0	NA	NA	NA	0	NA	100	NA	0	NA	NA	50	0	NA	NA	39.4771	NA	NA	NA	NA	NA	NA	NA	0	100	14.9194	66.6667	20	48.6364	50	NA	11.2868	10	66.6667	0	68.5714
LTR7	78.7124	52.0833	36.7199	57.2227	45.3224	52.6615	49.0581	50.2728	64.5931	24.4444	83.3333	100	40	41	25	58.9286	56.7747	39.7619	39.4231	72.549	52.8571	64.7712	50	83.8542	90.4762	87.5	37.5196	23.3498	50.3571	46.4449	10.4167	100	63.4307	40	40	44	47.5218	65.5319	55.9464	56.0613	42.871	42.8173	41.5811	46.7593	43.9601	65.0431	51.468	48.9061	65.7318
LTR70	94.3262	NA	NA	NA	NA	NA	NA	71.4286	40	NA	NA	NA	NA	NA	NA	NA	NA	NA	NA	NA	NA	NA	NA	NA	NA	NA	100	NA	NA	100	NA	NA	NA	NA	NA	NA	100	NA	NA	NA	0	NA	0	NA	100	NA	NA	NA	41.6667
LTR71A	83.3857	NA	100	52.0833	0	100	NA	33.3333	52.6316	0	NA	NA	NA	NA	NA	NA	NA	NA	NA	NA	NA	0	NA	100	NA	NA	NA	100	NA	100	NA	NA	NA	NA	NA	NA	50	58.3333	66.6667	NA	62.5	50	44.7619	NA	26.7857	75	59.375	83.3333	36.6667
LTR71B	67.4569	NA	47.0696	49.2424	24.1379	0	41.6667	14.2857	59.2593	33.3333	NA	0	NA	50	NA	NA	NA	0	NA	NA	100	0	0	0	NA	NA	33.3333	NA	16.6667	66.6667	NA	0	NA	NA	NA	NA	34.9673	75	58.285	48.5088	31.1905	55.5556	25.5337	0	35.2544	50	43.9926	11.1111	28.6995
LTR72	69.4518	NA	40	50	25	0	20	44.4444	40.0152	NA	NA	NA	NA	0	NA	0	0	NA	NA	0	NA	7.69231	33.8235	NA	NA	NA	NA	NA	NA	NA	NA	NA	NA	NA	NA	100	15.8333	0	20	0	9.09091	52.5614	17.1053	NA	40	NA	54.8788	12.5	48.1033
LTR72B	86.6856	NA	NA	100	0	0	100	100	94.4444	NA	NA	NA	NA	NA	NA	NA	NA	NA	NA	NA	NA	NA	100	NA	NA	NA	NA	NA	NA	0	NA	NA	NA	NA	NA	NA	50	NA	50	50	50	100	17.7656	100	68.1818	0	65	0	100
LTR73	75.7529	NA	NA	0	NA	66.6667	30.5556	0	65.3333	NA	NA	NA	100	NA	NA	NA	NA	NA	NA	NA	NA	100	100	NA	NA	100	0	NA	NA	NA	NA	NA	75	NA	NA	NA	33.3333	NA	60	100	49.7727	12.5	38.8889	NA	100	100	60.4167	47.0588	55.698
LTR75	62.048	100	5	23.0769	54.2602	0	40.2439	25	51.0027	0	NA	100	NA	33.3333	NA	0	33.3333	0	NA	NA	NA	0	0	0	NA	NA	50	NA	NA	0	NA	28.5714	0	NA	NA	100	50.0842	46.798	20.6667	35.6771	41.6346	53.7092	45.7515	66.0119	22.4568	69.2579	57.037	33.3333	53.3991
LTR75_1	58.2859	NA	0	0	10.6383	33.3333	18.1818	0	40	50	NA	NA	NA	NA	NA	NA	0	NA	NA	6.66667	NA	NA	0	NA	NA	NA	100	NA	NA	NA	NA	NA	100	NA	NA	NA	0	NA	12.5	NA	0	83.3333	33.2357	NA	100	NA	50	NA	33.3333
LTR75B	59.6205	0	0	29.6296	0	40	0	0.556586	45.4545	0	NA	0	60	NA	0	NA	NA	NA	20	NA	0	NA	NA	0	NA	NA	0	NA	0	NA	NA	NA	100	0	NA	NA	14.2857	79.1667	14.2857	11.1111	12.5	39.0805	18.1818	50	10	14.7917	52.4242	35.3535	61.1111
LTR76	57.1778	NA	24	66.6667	59.0909	50	100	100	10	NA	NA	NA	NA	NA	NA	NA	NA	NA	NA	NA	NA	NA	0	NA	NA	0	NA	0	NA	100	NA	100	0	NA	0	NA	53.3333	33.3333	75	54.3548	30	50	33.3333	NA	33.3333	66.6667	42.6478	60	71.9298
LTR77	85.3983	12.5	14.7059	25	50	70.8333	47.619	8.88889	27.2727	NA	NA	NA	NA	NA	NA	NA	42.8571	NA	NA	NA	NA	NA	NA	NA	NA	NA	NA	NA	NA	NA	NA	NA	0	NA	NA	NA	0.877193	50	33.3333	41.6667	33.8961	31.1111	34.7059	NA	39.3939	0	57.1429	48.3333	43.1373
LTR78	77.8867	75	51.3357	44.2687	41.7339	43.0503	49.5635	46.3277	65.48	38.961	20	25	25	15.3846	81.4286	44.4444	30	50	0	41.6667	26	80.7275	66.3636	13.4127	100	66.6667	39.7917	100	71.4286	59.0456	45.8333	40	38.638	45.614	50	50	44.4544	57.1511	41.728	59.9503	47.6251	54.3305	43.8709	52.6641	42.1223	38.1066	59.3097	46.4193	63.1226
LTR78B	81.0414	25	48.0492	50.2862	38.2184	44.1568	35.8143	38.2178	54.1328	46.9841	50	42.8571	66.6667	38.3681	66.6667	66.4646	35.8796	42.8571	62.5	50	40	35.9719	26.8182	47.5	50	80	37.5	50	50	57.4095	0	0	21.5311	69.4118	39.0476	66.6667	46.8857	40.3396	35.0849	44.2901	37.5606	56.6817	43.7033	28.75	47.0824	66.4044	61.4609	38.0346	53.1295
LTR79	78.514	80	55.5556	48.0563	53.4386	37.5	53.9268	52.335	61.6676	41.875	NA	0	20	0	83.3333	6.66667	44.709	66.6667	NA	0	0	100	100	33.3333	100	100	30	100	100	0	25	100	30.7692	50	80	0	51.0256	48.5714	60.1504	30.7123	53.4718	30.9043	51.2776	40	49.2539	19.2857	59.9094	54.5185	54.6845
LTR7A	100	NA	NA	NA	NA	NA	NA	0	NA	NA	NA	NA	NA	NA	NA	NA	NA	NA	NA	NA	NA	NA	NA	NA	NA	NA	NA	NA	NA	NA	NA	NA	NA	NA	NA	NA	NA	NA	NA	NA	14.2857	NA	NA	NA	NA	NA	NA	NA	NA
LTR7B	84.1744	80	38.6905	55.4656	64.2857	55.5556	46.4286	34.609	57.2444	33.3333	0	NA	66.6667	11.6667	26.6667	100	33.3333	33.3333	0	NA	NA	33.3333	66.6667	NA	100	0	50	100	0	100	0	NA	66.6667	0	39.3939	0	29.6916	55.9736	47.3071	72.9437	43.8432	46.0784	42.8525	65.8824	38.165	44.6296	52.4444	38.6967	43.5597
LTR7C	75.4161	33.3333	42.7033	50.6494	9.52381	75	69.2761	12.5	70.3179	60	0	11.1111	0	66.6667	100	100	100	NA	NA	100	0	100	100	0	20.8333	NA	50	NA	0	40	NA	NA	25	NA	0	NA	26.3158	88.6667	37.12	25	34.0633	25.4583	40.3216	91.6667	46.5346	54.1176	53.0265	44.5141	35.1594
LTR7Y	77.6211	NA	100	66.6667	NA	50	80.873	30.9715	84.7222	NA	NA	50	NA	0	NA	NA	NA	36.3636	NA	NA	NA	NA	100	NA	NA	NA	50	0	NA	NA	NA	NA	0	0	NA	NA	35.7143	0	68.8462	20	37.931	26.6667	35.8144	34.7826	44.4792	26.6667	50.8784	43.6147	34.6429
LTR8	74.2019	40	36.1588	36.1234	31.7818	36.3476	38.5973	38.9262	52.581	56.3636	25.2155	26.6667	64.1667	20.8333	25	26.0769	32.9193	40	35.5556	32.9606	0	19.5813	31.25	40.4762	28.5714	25	65.4545	0	24.6032	39.6591	0	25	38.6485	38.5714	33.3333	0	37.5696	54.545	40.3648	36.4394	36.3829	43.7345	34.2116	37.9491	35.4861	46.718	50.2576	34.0974	60.3884
LTR80A	86.9391	NA	NA	0	NA	NA	NA	NA	NA	NA	NA	NA	NA	NA	NA	NA	NA	NA	NA	NA	NA	NA	0	NA	NA	NA	NA	NA	NA	NA	NA	NA	0	NA	NA	NA	NA	NA	0	100	NA	66.6667	33.3333	NA	0	NA	30.7692	NA	0
LTR80B	50.7407	NA	NA	NA	NA	NA	NA	100	100	NA	NA	NA	NA	NA	NA	NA	NA	NA	NA	NA	NA	NA	NA	NA	NA	NA	NA	NA	NA	NA	NA	NA	NA	NA	NA	NA	100	NA	70.3125	NA	100	0	100	NA	0	NA	NA	64.2857	0
LTR81	77.8458	NA	NA	66.6667	28.0702	43.8596	66.6667	35.4545	68.8235	NA	NA	0	NA	NA	NA	NA	0	0	0	NA	0	50	NA	100	NA	NA	0	NA	0	24	NA	NA	100	0	NA	100	27.5824	45.8333	50	0	40	51.1657	19.0476	100	28.5714	40	12.5	21.3605	64.469
LTR81A	77.2024	100	80	50	66.6667	57.1429	32.5	41.6667	53.6635	100	25	0	80	NA	NA	50	0	0	NA	NA	NA	66.6667	100	50	100	NA	33.3333	50	NA	NA	NA	100	28.2051	0	NA	100	53.1953	40.3274	72.5174	57.1429	64.93	43.5427	39.9455	NA	55.4286	50	46.6555	66.6667	56.0784
LTR81AB	78.6364	NA	100	NA	50	NA	100	0	NA	NA	NA	NA	NA	NA	NA	NA	NA	NA	NA	NA	NA	NA	NA	NA	NA	NA	NA	NA	NA	NA	NA	NA	NA	0	NA	NA	100	50	50	100	0	60	42.4242	NA	0	NA	100	8.33333	19.2308
LTR81B	82.3894	0	60	60.3261	50	43.1818	37.5	32.7056	80.527	0	75	NA	NA	24	NA	100	50	100	NA	100	0	40	100	83.3333	100	NA	50	NA	66.6667	NA	NA	NA	50	0	37.8378	NA	43.461	57.8784	40	73.7931	29.4231	66.5025	43.9684	7.14286	46.3464	22.567	53.4921	44.3357	46.8729
LTR81C	79.3961	100	27.2727	45.6	40	48.3333	33.4711	46.6176	56.7656	50	100	50	100	100	NA	0	60	0	50	NA	100	NA	0	0	66.6667	NA	45	100	0	0	0	NA	50	100	50	NA	31.8198	43.6996	42.3077	75	43.0541	44.9206	50.8596	59.2593	43.0982	69.1382	56.8709	31.8182	54.7386
LTR82A	73.6633	NA	NA	33.3333	100	80	60	37.6344	83.3333	NA	NA	NA	NA	NA	20	50	NA	NA	NA	0	NA	0	NA	NA	NA	NA	100	NA	NA	0	NA	0	100	NA	NA	NA	40.4762	54.8387	37.5	50	28.5714	41.6667	58.3333	NA	50	50	31.9898	44.4444	73.2804
LTR82B	71.8168	NA	100	37.3485	66.6667	82.1429	25	40	71.875	NA	NA	0	0	50	NA	NA	NA	100	0	30.5556	NA	100	20	0	66.6667	NA	100	NA	41.6667	23.5294	NA	NA	0	0	0	NA	28.825	33.3333	42.8571	80.1471	46.1538	25	43.4868	100	28.8485	53.3333	43.75	36	68.6201
LTR83	70.2571	0	100	50	100	42.8571	100	20	50.8772	NA	NA	NA	NA	NA	NA	NA	NA	NA	NA	NA	NA	NA	NA	NA	NA	NA	NA	NA	NA	NA	100	NA	NA	NA	NA	NA	66.6667	100	33.3333	66.6667	16.6667	72.2222	37.6984	NA	50	0	46.3508	40	66.6667
LTR84a	77.1335	NA	50	50	5.55556	50	75	50	55.7692	100	NA	NA	NA	NA	NA	100	0	40	NA	NA	NA	NA	0	NA	0	NA	0	NA	NA	NA	NA	NA	NA	NA	NA	NA	37.5	66.6667	0	74.2424	33.3333	50	51.1019	100	31.25	50	23.2812	0	20
LTR84b	77.8312	100	70.8333	39.6875	66.6667	40	68.2692	100	63.6243	100	NA	0	NA	0	NA	0	25	NA	NA	NA	NA	NA	NA	NA	NA	NA	NA	50	NA	NA	NA	NA	100	NA	100	NA	61.1111	53.3333	74.5536	65.625	53.699	52.2236	50	40	70.5128	25.7143	72.2824	57.2684	67.8846
LTR85a	73.3185	NA	20.8333	50	0	59.2593	14.2857	30	46.1688	20	NA	100	100	40	NA	NA	90	NA	NA	NA	NA	87.5	100	100	NA	100	0	NA	NA	100	0	0	0	100	0	0	43.8503	40	39.6296	50	54.75	66.6667	42.6736	50	42.8571	76.6667	58.7415	34.8485	68.6084
LTR85b	75.5255	NA	66.6667	60.4	22.8571	51.6667	0	37.5	39.8958	33.3333	NA	NA	100	0	NA	NA	15.3846	40	NA	NA	50	88.0952	100	NA	66.6667	0	0	NA	NA	35.7143	NA	NA	NA	NA	0	NA	37.1212	75	45.2285	35.2941	42.8571	49.7585	48.565	NA	11.8881	91.9355	58.6274	42.381	57.1429
LTR85c	68.5431	NA	25	24.2424	62.5	36.6667	32.3308	33.9161	54.4286	18.1818	0	NA	50	NA	NA	50	0.961538	NA	0	2.77778	NA	NA	59.7701	25	100	NA	100	NA	NA	0	NA	NA	0	NA	NA	NA	23.3333	63.5417	52.6316	33.3333	28.9413	59.2063	25.8878	52.8571	41.7708	NA	52.2553	35.7143	56.4745
LTR86A1	70.4417	100	100	100	0	NA	92.1875	100	62.3214	100	NA	NA	100	100	NA	NA	NA	100	NA	NA	100	0	100	100	NA	NA	NA	NA	0	0	100	NA	0	NA	NA	NA	83.3333	0	33.3333	NA	68.3673	50	71.4286	100	88.5	75	68.8312	80.3922	39.7321
LTR86A2	81.7894	NA	0	0	0	35.4167	50	100	50	NA	NA	72.2222	NA	NA	NA	NA	NA	NA	100	NA	NA	100	NA	NA	NA	NA	NA	NA	100	100	100	NA	100	NA	60	NA	60	83.3333	83.3333	50	42.8571	52.9167	32.8947	66.6667	66.6667	48.3333	66.6667	47.9798	39.7892
LTR86B1	85.5454	100	100	0	100	NA	66.6667	83.3333	86.0048	100	NA	NA	NA	NA	NA	NA	100	100	NA	100	NA	100	100	NA	NA	100	NA	NA	NA	0	100	NA	0	NA	NA	NA	66.6667	100	0	25	58.3333	43.3333	64.6465	NA	66.6667	5	59.2381	70	60
LTR86B2	77.0816	100	100	33.3333	60	100	100	50	50	NA	NA	NA	NA	NA	NA	0	0	100	NA	NA	NA	NA	NA	100	NA	NA	NA	NA	NA	NA	NA	NA	66.6667	NA	NA	NA	100	NA	57.1429	NA	75	20	60	NA	66.6667	10	85.7179	100	48.1464
LTR86C	81.084	0	NA	0	0	100	50	100	50	NA	100	NA	NA	100	NA	NA	NA	NA	NA	NA	NA	0	NA	0	NA	NA	NA	NA	NA	100	NA	NA	NA	NA	NA	0	50	77.2727	100	8.33333	66.6667	25	55.5556	0	28.0303	50	66.6667	20	24.7619
LTR87	74.1816	100	51.4286	70.2381	52.466	52.9412	50	50.3846	66.074	100	39.5833	NA	100	100	NA	100	75	100	100	50	100	95.2381	61.9048	33.3333	38.3929	0	50	NA	NA	66.6667	100	NA	25	NA	NA	NA	73.3333	44.5008	71.2551	57.8947	39.2157	53.004	56.0259	0	68.4289	57.3529	54.1865	59.3939	65.1622
LTR88a	73.6923	25	52.9412	42.0879	50	44.4444	76.6667	63.1818	46.9592	85	0	0	NA	40	33.3333	100	0	33.3333	NA	100	0	7.8125	100	100	100	25	100	0	NA	50	NA	0	100	0	0	NA	35	44.4444	62.0098	51.1364	45.6731	49.4926	45.4519	75	43.1373	39.697	38.0583	40.9314	57.1347
LTR88b	78.8211	75	50	51.9481	0	36.2745	43.6486	47.995	65.9841	0	0	50	0	66.6667	NA	NA	50	71.4286	0	18.9474	NA	30.1587	50	0	0	NA	20	NA	100	100	61.5385	100	33.3333	100	NA	100	30.3704	37.0833	46.3305	32.0506	54.7944	49.1228	49.7071	46.5806	43.9336	25	57.5444	35.937	73.1102
LTR88c	75.8136	100	23.3333	14.2857	33.3333	0	50	56.0606	64.9496	NA	0	NA	NA	33.3333	0	NA	71.4286	NA	NA	NA	NA	0	NA	0	NA	NA	0	NA	NA	NA	NA	100	100	NA	NA	NA	37.5	47.2222	73.3333	50	29.1667	56.2963	25.0216	100	33.3333	66.6667	45.2778	1.11111	67.7441
LTR89	76.5629	NA	43.5714	40	53.3333	66.6667	60	69.0476	43.0476	0	0	NA	NA	100	NA	NA	50	100	0	NA	NA	50	NA	50	NA	0	100	NA	NA	73.1225	100	NA	55.5556	NA	NA	0	56.3636	25	50	66.6667	40.1961	69.9788	40.9091	6.66667	51.9468	NA	65.1508	32.4561	59.0476
LTR8A	78.8408	48.4848	48.5729	49.4794	55.1282	42.1053	64.4444	45.0735	56.9748	20.7792	0	0	0	0	50	77.0833	62.5	100	66.6667	100	NA	66.6667	NA	49.0909	100	50	75	NA	0	33.3333	NA	75	42.8571	50	0	100	41.7411	48.4103	49.9858	47.2464	49.878	50.7819	43.9185	77.7778	40.1358	63.0252	59.6775	44.1945	54.919
LTR9	78.2777	57.7778	19.8235	43	24.0496	48.6692	50.5013	42.769	61.9214	50	0	68.9655	0	8	4.40252	47.5	42.8571	25	81.8182	46.4516	50	36.25	76.9388	7.14286	70.9459	0	91.6667	0	36.6667	33.3333	25	0	42.8571	NA	4.01235	100	44.424	50.2469	45.8039	49.3827	40.3002	32.8282	39.2414	33.3333	41.833	31	38.9079	40.0852	38.6863
LTR90A	79.2769	NA	NA	100	NA	NA	NA	0	NA	NA	0	NA	6.66667	NA	NA	NA	NA	NA	NA	NA	NA	NA	20.8333	NA	NA	NA	NA	NA	NA	NA	NA	NA	0	100	NA	NA	2.17391	100	50	NA	100	70	40	NA	0	NA	NA	NA	50
LTR90B	62.7778	NA	NA	50	0	0	NA	NA	0	NA	NA	NA	NA	NA	NA	NA	100	NA	NA	NA	NA	NA	NA	100	NA	NA	NA	NA	NA	NA	NA	NA	NA	NA	NA	NA	0	100	80	NA	33.3333	83.3333	64	NA	100	71.4286	NA	50	100
LTR9B	70.6121	50	39.8601	54.491	50	35.3333	35.1282	27.9221	73.1109	70.9091	60	0	100	100	NA	65	50	NA	NA	0	NA	100	NA	100	NA	NA	50	100	100	33.3333	0	NA	50	NA	NA	23.3333	36.087	30.3704	42.2705	25.744	39.5964	33.1136	33.7791	NA	39.4319	46.6667	25.6982	32.2222	30.992
MADE1	78.6469	NA	0	32.1429	38.8889	0	57.1429	13.2794	38.8889	48.1481	0	NA	NA	50	NA	NA	100	0	NA	NA	100	50	NA	0	NA	0	0	0	NA	0	NA	NA	0	NA	NA	NA	33.3333	0	43.75	50	38.8889	69.2308	25.188	80	52.6316	50	62.8571	61.5385	36.6228
MADE2	64.7363	NA	50	48.5714	NA	75	0	21.4286	82.5581	60.6061	NA	NA	NA	NA	100	100	NA	NA	NA	0	NA	NA	40	73.5294	NA	NA	0	NA	NA	50	NA	NA	0	NA	NA	62.5	0	50	50	50	0	25	33.3333	0	75	34.2308	48.4472	16.6667	48.4848
MamGyp-int	62.1468	NA	50.6224	0	3.125	47.8992	5.7971	0	37.4444	35.8333	0	0	NA	0	0	0	NA	NA	NA	18.1818	13.2075	40	13.4146	0	0	NA	50	0	NA	0	0	10	NA	0	NA	NA	21.256	3.78788	26.4463	11.6981	26.1487	38.7938	28.2713	4.87805	19.4171	0	10.8442	32.0232	40.5664
MamGypLTR1a	74.9743	0	50	42.7237	93.3333	26.6667	65.2597	50	62.0265	NA	0	0	NA	33.3333	0	NA	42.4242	0	NA	0	NA	50	NA	0	50	NA	0	NA	0	50	NA	NA	66.6667	NA	NA	NA	36.8421	60	44.0692	40.9091	61.5385	20.4103	33.3666	100	36.5766	59.0909	45.293	50	67.3197
MamGypLTR1b	80.9141	100	48.2051	29.7148	38.2222	83.9744	34.9333	47.7778	63.4752	33.3333	50	NA	33.3333	100	NA	NA	72.8571	70	0	NA	NA	33.3333	44.4444	100	100	100	NA	100	100	50	NA	100	50	100	40	0	30.8841	53.7879	46.9815	53.9776	20.7408	60.1632	46.2563	86.6667	42.6543	36.3636	64.1446	54.8681	57.9427
MamGypLTR1c	70.7342	NA	100	48.7143	28.5714	32.3232	55.5556	25	62.9278	40	NA	NA	0	0	0	100	1.38889	33.3333	50	0	22.7273	27.2727	2.38095	100	50	0	51.5152	NA	0	NA	NA	NA	70.8333	NA	NA	NA	65.934	61.6667	49.6842	57.1429	27.7778	54.1667	67.35	23.6765	20.2383	31.25	64.5275	46.1538	62.7835
MamGypLTR1d	71.2305	100	36	37.5	58.5185	19.0476	63.3333	52.5974	54.2063	NA	0	NA	NA	NA	0	0	50	NA	NA	0	NA	66.6667	100	20	NA	NA	NA	0	NA	33.3333	NA	NA	100	NA	0	100	16.0784	40	38.0952	53.8149	44.4444	67.2727	17.2675	50	20.8333	0	63.0586	62.963	74.1729
MamGypLTR2b	80.0841	100	10	18.1818	0	36.25	82.8571	0	47.4167	0	NA	0	100	NA	0	NA	NA	NA	NA	NA	NA	100	NA	NA	0	NA	0	NA	NA	NA	NA	NA	50	NA	NA	0	55.2917	64.2857	64.4351	62.5	53.6364	33.9683	40.4904	57.1429	37.6923	20	55.8407	26.9231	66.8274
MamGypLTR2c	77.7191	50	16.6667	49.2063	28.6765	77.7778	27.4615	36.0399	53.6034	0	0	0	NA	33.3333	0	NA	0	0	NA	0	0	100	0	NA	100	NA	50	NA	50	100	50	NA	0	0	0	0	36.3636	73.0792	46.2888	33.3333	38.4615	73.3333	38.8749	73.8462	57.933	40	67.7775	42.7154	62.2511
MamGypLTR3	62.0751	0	38.3097	19.9481	28.8889	36.6667	29.3985	45.1389	66.4912	50	73.0769	100	NA	0	0	0	69.8899	NA	13.3333	NA	100	25	NA	66.6667	0	0	100	NA	50	0	100	NA	0	100	50	100	37.1035	7.14286	57.1429	35.6618	47.619	40.7407	20.9483	33.3333	41.8211	25	47.5076	36.2566	46.9582
Mam_R4	71.6515	NA	NA	33.3333	NA	0	100	0	NA	NA	NA	0	NA	NA	NA	NA	NA	NA	0	NA	NA	0	NA	NA	NA	NA	20	NA	NA	NA	NA	NA	NA	NA	100	NA	0	NA	0	50	0	76.6667	0	NA	40	75	96.6667	19.0476	100
MamRep1161	71.8236	NA	100	84.4444	50	0	100	45.3061	40	NA	0	NA	NA	75	0	NA	NA	100	NA	NA	NA	NA	100	100	NA	NA	50	60	NA	0	100	NA	NA	100	NA	NA	37.5	0	68.6869	66.6667	42.3295	41.6667	38.8889	70	54.7009	100	91.6667	33.3333	61.3636
MamRep137	82.3228	100	74.5455	39.0351	42.4242	72.5	61.9216	40.6508	53.6705	100	65	NA	0	0	NA	NA	61.1111	0	NA	100	NA	83.3333	66.6667	NA	100	NA	50	NA	NA	NA	100	0	25	100	NA	100	60.7143	100	50.9091	40.4762	63.0118	44.3333	47.619	NA	42.4731	50	48.4997	55.3571	70.5779
MamRep1527	73.6149	NA	50	28.5714	44	33.3333	16.6667	19.6154	57.1429	50	30.7692	NA	NA	100	NA	0	NA	NA	NA	NA	85.7143	0	0	0	100	NA	0	0	100	NA	60	NA	14.2857	50	40.9091	NA	34.6066	100	30.7018	40.3846	45.4545	40.4425	36.5217	15.1515	35.4062	56.6667	46.6349	77.924	61.8142
MamRep1879	63.5265	25	12.351	47.4359	50	36.7521	34.6552	37.3684	38.5335	26.6667	0	50	NA	66.6667	0	66.6667	20.3704	50	0	33.3333	66.6667	40	0	0	NA	NA	66.6667	50	NA	0	NA	100	0	0	NA	20	23.2024	47.5275	26.6667	47.5	39.0909	43.1155	30.1429	0	20.1256	21.7857	28.4199	23.6111	34.3065
MamRep1894	73.2752	0	100	22.9167	0	100	70.5882	50	70	NA	NA	0	NA	NA	NA	100	100	0	NA	NA	NA	NA	NA	NA	100	NA	0	0	NA	83.3333	NA	NA	100	0	NA	NA	33.3333	49.5726	20	50	25	NA	33.3333	NA	28.5714	60	65.6391	50	5.55556
MamRep38	74.418	0	30.8333	36.8421	48.556	36.6004	27.5216	44.1839	63.218	32.2344	33.3333	100	12.5	14.2857	0	100	11.1111	73.3333	0	0	60	73.6111	33.3333	80	63.8889	100	30.8497	70	0	61.6162	3.57143	50	48.7209	75	0	100	46.9043	51.5103	45.6542	31.5385	31.7968	43.3915	35.4706	57.8125	37.4466	51.6694	51.3798	32.8079	55.9688
MamRep4096	56.9262	35.2941	100	0	25	25	11.1111	56	38.8889	16.6667	NA	NA	NA	26.087	NA	NA	NA	0	NA	NA	NA	100	NA	NA	NA	NA	100	NA	0	0	NA	0	33.3333	NA	NA	NA	25.4545	0	22.5	75	25.9398	16.6667	23.0159	100	32.4074	0	64.2247	33.3333	89.2308
MamRep434	64.2378	0	0	25	NA	0	NA	100	83.3333	NA	NA	NA	0	NA	NA	NA	0	NA	0	NA	NA	100	0	0	NA	NA	0	NA	NA	100	NA	NA	NA	NA	NA	NA	50	0	50	60.4167	26.6667	100	50	NA	11.1111	NA	75.3333	66.6667	33.3333
MamRep488	63.9127	NA	0	0	53.3333	33.3333	32.8767	40.7895	86.6667	NA	NA	NA	NA	100	100	NA	25	NA	NA	100	100	100	NA	NA	NA	NA	NA	0	NA	88	0	NA	NA	0	0	100	60	0	33.3333	0	0	4.16667	30.7692	60	23.0769	NA	25	40	32.4176
MamRep564	50.637	0	50	23.8095	0	0	14.1447	8	43.9394	10	NA	NA	NA	35.2941	NA	100	100	NA	NA	NA	NA	NA	NA	0	NA	NA	33.3333	NA	NA	NA	0	NA	50	NA	NA	NA	0	0	77.7778	50	33.3333	38.9969	35.7143	NA	31.1111	5.55556	68	0	75
MamRep605	81.606	86.3636	50	44.4444	70.7692	50.1068	60.6061	59.1534	47.8438	50	66.6667	100	0	48	NA	NA	42.8571	80	NA	100	NA	31.25	86.6667	NA	0	NA	100	NA	NA	50	NA	100	33.3333	NA	NA	0	40.4144	52.1212	49.0762	72.7273	36.2222	52.5659	52.2437	60	40.5084	64.9414	61.7172	46.6093	58.1547
MamSINE1	74.3412	0	60	57.1429	100	57.2727	50	66.6667	38.7445	0	100	0	58.5714	100	NA	NA	22.2222	100	0	100	10	NA	NA	42.5926	0	0	0	NA	0	38.8889	NA	NA	0	NA	NA	NA	55.5197	0	46.9634	73.9286	44.1667	40.881	47.9528	50	45.0527	9.42857	58.5842	40.8333	48.4202
MARNA	77.8651	0	60	57.1429	100	33.7963	50	84.9306	62.1212	NA	33.3333	NA	0	66.6667	NA	50	NA	NA	0	NA	NA	NA	NA	50	100	100	NA	NA	NA	0	NA	NA	100	NA	NA	NA	24.2424	66.9643	50	65	58.3333	43.75	60	50	38	20	65.7143	71.4286	43.3333
MER101	79.2921	NA	35.7143	33.3333	NA	NA	0	0	73.0723	NA	NA	NA	0	NA	NA	NA	0	NA	NA	NA	NA	NA	40	50	NA	NA	33.3333	20	NA	50	100	NA	36.8421	0	NA	50	20	0	65.8015	100	50	22.449	4.16667	NA	50	0	50	34.6774	51.4286
MER101B	76.9388	NA	100	0	NA	100	NA	NA	50	NA	NA	NA	0	NA	NA	NA	NA	NA	NA	NA	NA	0	NA	NA	NA	NA	NA	NA	NA	100	NA	NA	NA	NA	NA	NA	50	42.8571	0	33.3333	0	NA	50	NA	0	NA	24.2424	0	63.0769
MER101-int	71.494	NA	100	71.4286	33.3333	NA	NA	0	0	0	NA	NA	0	NA	100	0	NA	NA	NA	NA	NA	NA	NA	NA	NA	NA	NA	NA	100	0	NA	NA	NA	NA	NA	NA	59.0909	0	100	30	14.2857	50	28.5714	NA	50	60	100	20	57.6923
MER102a	75.9466	40	58	62.5	50	36.8025	36.8421	48.0072	74.1026	32	66.6667	50	NA	33.3333	NA	50	38.6364	0	0	0	NA	80.5556	56.6667	33.3333	NA	100	18.0556	0	66.6667	60	63.1579	100	40	50	100	NA	49.2759	47.9052	52.8819	58.8235	45.1408	54.8646	38.8469	35.7632	44.0187	42.963	63.7589	36.7778	47.746
MER102b	75.9295	0	46.3203	48.8636	38.0769	24.9701	47.2727	47.0789	67.913	47.5	50	18.1818	50	22.2222	NA	NA	40	54.1667	100	0	NA	55.7018	10	19.4444	0	NA	21.4286	NA	100	82.2222	100	66.6667	22.2222	NA	33.3333	NA	45.1592	52.7619	56.4533	47.9221	40.3267	44.3837	36.6967	25.625	41.8592	49.1777	56.3116	49.6733	54.7162
MER102c	77.0371	100	55.4622	55.6322	29.0414	32.717	53.8462	60.5405	62.2317	66.6667	26.6667	NA	NA	0	NA	0	57.1429	93.3333	25	14.2857	NA	26.6667	100	0	NA	80	33.3333	100	22.7273	80	50	66.6667	28.6111	100	50	0	46.8426	64.0625	51.8826	44.4165	43.1944	59.3946	37.0547	66.7949	46.3611	81.9444	55.9509	51.185	60.2669
MER103C	80.1198	0	45.3353	45	40	32.2697	36.9048	42.8395	61.656	20	66.6667	100	100	50	100	100	100	50	NA	NA	0	47.3684	66.6667	75	100	87.5	20	0	100	50	33.3333	NA	25	33.3333	NA	50	47.3275	40.1082	36.8056	53.8462	36.1212	54.4247	45.005	60	27.8806	50.6944	37.0493	44.1176	41.0854
MER104	86.0555	NA	58.3333	40	83.3333	35.4167	78	62.5	79.171	17.0213	10	NA	0	NA	20	NA	100	100	NA	NA	NA	NA	0	66.6667	NA	NA	100	NA	100	0	NA	NA	100	100	NA	NA	24.4444	NA	47.1429	20	5.83333	43.9076	42.2222	NA	66.6667	100	50.9091	16.6667	58.4375
MER105	81.2193	NA	NA	100	100	100	33.3333	100	96.8254	0	NA	NA	100	100	NA	NA	NA	NA	NA	NA	NA	45.4545	NA	0	NA	NA	NA	NA	NA	11.1111	NA	NA	100	NA	NA	100	60.625	NA	NA	33.3333	66.6667	100	57.5806	NA	68.1818	70.9677	66	75	87.1795
MER106A	86.1687	NA	0	49.0741	0	66.6667	27.2727	50	9.09091	NA	0	NA	NA	NA	NA	NA	NA	NA	NA	NA	33.3333	NA	NA	0	NA	NA	0	NA	NA	0	NA	NA	NA	NA	NA	NA	37.5	0	60	100	100	50	67.7083	0	53.3333	NA	20	66.6667	22.2222
MER106B	69.0519	NA	100	50	NA	80	66.6667	55	NA	NA	NA	NA	NA	NA	NA	100	NA	NA	0	NA	NA	NA	NA	0	NA	NA	100	NA	100	NA	NA	NA	NA	NA	100	NA	50	NA	50	87.5	50	57.1429	50	80	25	46.9509	5.55556	25	50
MER107	66.3095	NA	100	0	100	100	NA	100	25	NA	NA	NA	NA	NA	NA	NA	NA	NA	NA	NA	NA	NA	NA	NA	NA	NA	100	NA	NA	20	NA	NA	NA	NA	NA	NA	NA	NA	0	100	100	NA	100	100	33.3333	NA	0	100	6.66667
MER110	80.064	NA	100	0	NA	50	0	60.8333	33.3333	NA	NA	53.8462	NA	NA	NA	NA	0	NA	100	0	NA	NA	NA	0	NA	NA	NA	NA	NA	100	NA	NA	50	NA	NA	NA	20	NA	41.6667	27.0186	41.6667	0	100	NA	25	50	75	75	56
MER110A	62.1904	100	66.6667	20	31.25	66.6667	50	20	65.9955	27.2727	NA	90	NA	0	NA	100	0	100	83.3333	NA	NA	0	75	30	NA	100	50	0	100	NA	NA	0	45	0	NA	0	11.8519	50	20	0	23.1818	55.2198	20	NA	53.8462	83.3333	67.7083	20.3704	42.9688
MER110-int	65	NA	NA	NA	NA	NA	NA	0	NA	0	60	NA	NA	NA	NA	NA	0	NA	NA	NA	NA	NA	NA	NA	NA	NA	NA	NA	NA	0	NA	NA	NA	NA	NA	NA	50	NA	100	0	100	NA	66.6667	NA	NA	NA	NA	0	100
MER112	71.8473	50	25.5556	42.8571	60	33.3333	11.1111	53.4753	64.4236	0	50	NA	26.6667	40.625	NA	62.7407	0	NA	0	NA	50	0	0	37.5	NA	0	83.3333	NA	0	9.09091	NA	NA	33.3333	NA	NA	0	65.1538	33.3333	36.3636	67.9825	32.6087	54.7619	31.4416	0	32.6087	50	71.1111	26.6667	44.5833
MER113	70.2408	0	60	35.5469	25	50	46.0268	14.2857	56.5089	25	0	NA	NA	50	33.3333	100	NA	0	50	NA	NA	60	100	66.6667	NA	0	12.5	0	0	10.2564	NA	0	50	NA	NA	NA	26.0188	33.6508	40.838	46.1538	43.1591	34.4156	22.1003	NA	34.4966	70.5	50.4167	46.3939	47.4396
MER113A	75.5028	NA	100	50	100	100	NA	25.4079	65	NA	NA	NA	NA	0	NA	NA	NA	NA	100	NA	NA	NA	NA	100	100	NA	NA	NA	NA	NA	100	NA	NA	NA	100	0	100	10	55.5556	NA	60	50	57	NA	64.2857	93.75	56	75	44.9275
MER113B	79.7884	NA	NA	100	0	NA	NA	89.5833	81.8182	100	NA	NA	NA	NA	NA	NA	NA	NA	100	NA	NA	NA	NA	NA	NA	NA	0	NA	NA	NA	NA	NA	NA	NA	NA	NA	41.0714	NA	50	100	NA	NA	0	NA	66.1765	NA	0	NA	91.6667
MER115	80.0419	26.9841	34.3632	44.5013	44.8287	40.1725	35.9792	45.6282	64.3863	69.5652	44.4444	20	33.871	41.369	55.625	46.7905	46.0938	71.2255	10	37.5	41.0131	44.8589	52.7536	45.2381	42.8151	0	37.8788	32.1068	42.6136	33.9866	37.5	50	42.3672	49.4624	37.6225	28.4314	38.7852	45.4261	39.4573	44.4959	38.9674	51.6598	37.2902	44.3945	39.8327	62.9944	61.437	38.273	55.3114
MER117	80.7917	18.75	58.3942	48.9372	45.2495	49.3655	35.1307	46.8357	63.9132	62.218	41.6667	0	50	60	80	40	45.4545	12.5	20	38.1579	5	33.1678	52.0082	44.5869	86.6667	100	58.8889	50	36	44.0476	37.2685	100	35.3846	75	22.5	23.6364	50.186	63.1195	44.0569	48.4481	43.0751	51.1027	39.6244	25.5	46.3827	55.9544	55.513	41.7613	50.9895
MER119	67.9711	NA	100	33.3333	57.5	33.3333	80	66.6667	62.381	NA	0	NA	NA	NA	NA	NA	NA	100	NA	NA	100	NA	NA	50	NA	NA	NA	NA	0	100	100	NA	0	NA	NA	100	48.5714	50	0	100	62.5	50	52.6087	66.6667	43.871	20	58.1576	49.1228	36.8519
MER11A	80.4958	NA	89.7959	72.8571	76.6667	68.8889	91.25	94.0741	87.5	100	NA	NA	NA	100	NA	NA	NA	100	NA	NA	NA	NA	NA	NA	0	NA	100	NA	0	100	NA	NA	60	NA	NA	NA	83.3333	22.7273	63.8889	80.3571	89.3229	90.2778	72.5711	100	80.7292	100	81.5873	75	82.8125
MER11B	86.6178	NA	100	91.6667	100	100	80	94.4444	67.2727	100	NA	100	100	100	NA	NA	100	0	NA	NA	NA	100	100	NA	NA	NA	100	NA	100	100	NA	100	100	NA	100	NA	73.1092	100	73.6841	75	75	90	75.938	NA	57.5986	77.2727	55.2381	55	67.5646
MER11C	80.493	100	85.7143	75.7143	33.3333	43.6667	81.25	80	88.7013	100	NA	NA	NA	NA	NA	NA	100	100	NA	NA	NA	NA	75	NA	NA	NA	NA	NA	100	NA	NA	NA	100	100	NA	NA	59.2517	NA	69.9597	100	73.6325	84.7985	68.3535	100	44.1104	25	75.0916	67.1429	69.375
MER11D	76.9326	0	NA	100	0	50	44.7619	70.4545	100	NA	NA	NA	NA	NA	NA	NA	50	NA	NA	NA	NA	NA	NA	NA	NA	100	NA	100	NA	NA	NA	NA	NA	100	NA	NA	50	41.6667	50	75	80	64	47.4074	NA	90.9091	66.6667	50	76.3889	77.1429
MER121	53.1175	NA	NA	30	NA	0	100	100	0	0	NA	NA	0	NA	NA	100	NA	NA	0	0	NA	NA	NA	NA	NA	NA	NA	0	NA	56.25	NA	NA	NA	NA	NA	NA	14.5833	16.6667	0	50	0	50	27.7778	NA	0	NA	83.3333	50	53.3333
MER123	NA	NA	NA	NA	NA	NA	NA	NA	NA	NA	NA	NA	NA	NA	NA	NA	NA	NA	NA	NA	NA	NA	NA	NA	NA	NA	50	NA	NA	NA	NA	NA	NA	NA	NA	NA	NA	NA	NA	NA	NA	NA	NA	NA	NA	NA	NA	NA	NA
MER124	87.3915	0	0	0	0	50	0	21.5686	100	NA	100	NA	0	NA	NA	NA	NA	NA	0	NA	NA	NA	NA	NA	NA	NA	NA	NA	NA	NA	NA	NA	NA	NA	NA	NA	0	81.8182	66.6667	NA	50	0	16.6667	100	1.5625	NA	93.75	18.5185	97.7778
MER125	61.6667	NA	NA	0	NA	NA	NA	NA	16.6667	NA	NA	NA	NA	NA	NA	NA	NA	NA	NA	NA	NA	NA	NA	NA	NA	NA	NA	NA	NA	NA	NA	NA	NA	NA	NA	NA	NA	NA	NA	NA	NA	NA	NA	NA	NA	NA	0	0	NA
MER126	74.9207	NA	NA	NA	0	0	NA	NA	56.6667	NA	NA	NA	NA	NA	NA	NA	NA	NA	NA	NA	NA	0	NA	NA	NA	NA	100	NA	NA	NA	NA	NA	NA	NA	NA	NA	0	100	12.8788	100	0	45.9677	66.6667	NA	50	NA	0	100	100
MER127	25	NA	NA	NA	NA	100	NA	100	0	NA	NA	NA	NA	NA	NA	NA	NA	NA	NA	NA	NA	NA	100	NA	NA	NA	NA	NA	NA	NA	NA	NA	NA	66.6667	NA	NA	100	0	NA	NA	0	NA	100	NA	37.5	NA	NA	100	82.3529
MER129	83.3333	NA	NA	NA	NA	NA	50	0	NA	NA	NA	NA	NA	NA	NA	NA	NA	NA	NA	NA	NA	NA	NA	NA	NA	NA	NA	NA	NA	NA	NA	NA	NA	NA	NA	NA	100	0	0	NA	50	NA	66.6667	100	50	NA	75	100	NA
MER130	60.4531	0	NA	35	NA	NA	100	0	47.619	100	NA	NA	46.6667	NA	NA	NA	0	13.0435	NA	0	0	11.1111	NA	NA	NA	NA	80	NA	NA	NA	NA	100	0	NA	0	NA	0	50	50	45.4545	27.381	17.6471	16.6667	30	7.29167	NA	40	100	50
MER131	38	NA	NA	NA	100	NA	NA	NA	NA	NA	NA	NA	0	NA	NA	NA	0	NA	NA	NA	NA	NA	NA	NA	NA	NA	NA	NA	NA	NA	NA	NA	0	NA	NA	NA	0	NA	15	NA	0	NA	0	NA	0	NA	60	NA	NA
MER132	91.6667	NA	NA	NA	NA	NA	100	NA	NA	NA	NA	NA	NA	NA	NA	NA	NA	NA	NA	NA	NA	NA	NA	NA	NA	NA	NA	NA	NA	NA	NA	NA	0	NA	NA	NA	0	NA	100	NA	0	NA	0	NA	NA	NA	0	NA	NA
MER133A	58.3333	NA	NA	5	NA	NA	NA	NA	33.3333	NA	NA	NA	NA	NA	NA	NA	NA	NA	NA	NA	NA	0	NA	NA	NA	NA	NA	NA	NA	NA	NA	NA	NA	NA	NA	NA	NA	NA	NA	NA	0	NA	0	NA	NA	NA	NA	0	NA
MER133B	NA	NA	NA	NA	NA	NA	NA	NA	NA	NA	NA	NA	NA	NA	NA	NA	NA	NA	NA	NA	NA	NA	NA	NA	NA	NA	NA	NA	NA	NA	NA	NA	NA	NA	NA	NA	NA	NA	NA	NA	NA	NA	NA	NA	NA	NA	NA	NA	0
MER134	88.5714	NA	NA	NA	NA	NA	NA	NA	NA	NA	NA	NA	NA	NA	NA	NA	NA	NA	NA	NA	NA	NA	NA	NA	NA	NA	NA	NA	NA	NA	NA	NA	NA	NA	NA	NA	NA	NA	NA	NA	NA	NA	50	NA	50	NA	NA	NA	NA
MER135	90	NA	NA	100	NA	100	100	0	NA	0	NA	NA	NA	NA	NA	NA	NA	NA	NA	NA	NA	NA	NA	NA	NA	NA	NA	NA	NA	NA	NA	NA	NA	NA	NA	NA	33.3333	NA	100	0	50	NA	NA	NA	0	NA	33.3333	NA	50
MER136	NA	NA	NA	NA	NA	NA	NA	NA	NA	NA	NA	NA	NA	NA	NA	NA	NA	NA	NA	NA	NA	NA	NA	NA	NA	NA	NA	NA	NA	NA	NA	NA	NA	NA	NA	NA	NA	NA	NA	NA	NA	NA	NA	NA	NA	NA	NA	0	NA
MER1A	85.297	58.8095	52.4341	53.5425	39.8911	52.4828	63.0314	51.5043	67.5857	50.681	52.7273	16.6667	51.2727	57.5893	14.2857	26.4957	27.7778	48.5714	75	60	47.0833	35	50.7692	64.0432	80	100	54.7273	56.1404	51.2346	45.9524	0	46.6667	38.0628	100	66.6667	3.09278	50.5447	62.1094	58.1517	65.9515	57.6311	60.428	51.5649	67.3333	52.5007	44.5816	57.4667	49.6524	63.0921
MER1B	85.3657	65	44.7636	59.4537	50.9033	47.8033	46.6284	56.1165	70.7301	44.4781	39.2	51.7857	40	46.1039	35.8325	46.2963	49.0064	45	41.1111	37.2685	62.8046	50.7343	34.5988	48.9583	59.0278	41.9444	52.5	52.1083	76.6667	53.6757	71.1111	39.7101	38.204	60	53.6329	56.25	57.0245	48.2398	59.0682	60.5537	51.407	50.3802	54.2233	46.4923	55.0944	52.5495	61.5426	47.1296	56.8351
MER2	82.7338	66.6667	58.3333	56.8421	50	83	62.5	64.7059	75.202	100	100	50	50	22	NA	NA	NA	0	100	NA	NA	100	10	100	NA	NA	33.3333	0	75	50	100	NA	50	NA	50	NA	47.8325	63.447	54.8485	65.5032	47.5794	45.3297	48.6682	55.3571	55.9635	73.3333	60.5778	43.75	61.204
MER20	76.1386	32.5379	45.7158	44.9978	39.0841	41.9404	44.8639	40.3225	61.6274	42.0317	31.7532	56.8908	35.8073	34.3852	46.2884	42.4643	32.9753	32.0236	45.2282	32.1875	30.3596	47.1843	37.9335	27.5638	66.4627	36.5323	38.4522	37.8947	47.1264	34.6202	36.1456	26.5844	55.875	29.5177	30.2109	43.1609	47.847	48.1471	51.2873	47.1423	42.9519	43.7214	43.6359	51.3516	42.7678	46.2426	55.6845	49.064	53.2175
MER20B	76.2057	50	40.1632	45.0247	54.5455	52.8571	42	49.6241	64.9284	57.1429	33.3333	0	100	66.6667	NA	0	0	75	100	90	0	83.3333	38.8889	60	100	NA	31.9328	NA	50	34.6154	NA	NA	40	0	50	0	55.0651	22.1317	60	66.8269	51.4062	62.5908	48.9291	20	56.7097	44	57.5562	47.2906	58.8195
MER21A	83.8576	29.2308	42.5635	42.3731	53.5836	46.3861	50.1106	55.338	74.6556	55.5556	54.9451	3.125	35.3801	65.3846	13.3333	5.26316	55.8201	44	70.8333	55	9.09091	46.2121	43.8776	17.5439	62.5	22.2222	51.2346	0	80	35.3556	51.1111	43.1373	40.3834	43.1579	14.2857	11.3636	49.4664	47.6091	54.6457	51.3233	43.7451	43.9221	41.4173	52.7525	41.9106	61.9643	58.7996	35.624	54.5037
MER21B	81.7987	34.966	36.3191	42.5556	39.8485	46.124	36.0702	63.8715	70.4304	62.1875	56.6587	6.66667	55.5315	40.2778	70	15.5844	41.9204	40.8088	32.1429	5	35	58.75	57.1429	22.0408	0	60	44.25	33.3333	73.5714	60.8333	23.3333	100	20	0	33.3333	58.3333	38.2042	41.8461	48.217	57.5729	46.4446	45.3855	51.8479	40.3352	49.5833	38.6364	57.419	41.352	55.0775
MER21C	77.1844	33.7162	38.9598	56.5919	45.2725	44.4191	46.6383	58.7102	60.3033	56.9461	55.5556	36.8474	64.408	42.8744	0	22.6552	43.3174	57.5758	64.881	28.7356	10	50.6121	29.2434	49.0378	20	2.18579	54.5455	66.6667	52.4506	45.9049	22.7273	60.8134	55.3846	25.8333	32.8042	0	53.3149	56.8116	54.8182	43.2639	46.7654	49.9865	52.297	50.5281	48.5672	34.6198	53.2959	40.0191	55.8328
MER21-int	79.2075	0	33.3333	48.75	41.6667	35	7.69231	33.3333	50.4547	50	NA	NA	50	50	NA	NA	33.3333	0	33.3333	33.3333	NA	100	NA	100	50	30	61.9048	NA	NA	13.3333	NA	0	50	0	NA	100	25.1236	60	22.1667	50	42.4242	38.0187	30.3312	16.6667	29.533	48.0886	51.8112	38.8889	69.2609
MER2B	71.0091	NA	0	33.3333	100	66.6667	18.1818	25	79.1667	50	NA	100	NA	100	0	NA	NA	NA	NA	NA	NA	10	NA	NA	NA	NA	NA	NA	NA	NA	NA	NA	NA	0	NA	NA	75	60	50	0	66.6667	50	65.4545	NA	66.2393	NA	25	33.3333	65.625
MER3	81.4778	40	60.4167	44.3776	33.1902	48.182	51.513	56.661	62.1402	52.9297	57.1429	25	51.2112	35.3333	41.6667	23.8095	31.4217	50	67.8571	57.4468	37.2549	42.1302	58.6777	54.8367	42.8571	79.7403	49.5337	0	56.7619	52.4496	30.5892	100	36.0064	77.7778	52.6316	10	50.8864	57.4212	51.561	58.5746	46.8528	53.5435	46.0883	30.154	43.1116	49.7005	52.927	47.9425	51.9809
MER30	80.4515	0	66.6667	53.3333	75	68	59.5833	65.3333	73.6505	50	0	NA	NA	NA	NA	50	50	NA	NA	0	NA	0	0	NA	NA	50	0	NA	NA	50	20	NA	0	100	NA	50	55	20	44.351	50	61.7647	50.5128	42.2799	50	41.8293	100	69.4787	67.402	52.666
MER30B	92.2222	NA	NA	0	NA	NA	NA	0	NA	100	NA	NA	NA	NA	NA	NA	NA	NA	NA	NA	NA	NA	NA	NA	NA	NA	NA	NA	NA	NA	NA	NA	NA	NA	NA	NA	20	NA	100	0	0	NA	NA	NA	100	NA	NA	NA	NA
MER31A	75.9978	66.6667	5.89701	47.0588	34.9206	16.129	38.2353	31.1832	54.5065	29.1667	33.3333	NA	61.0526	25	NA	50	72.8571	100	0	0	0	51.3889	100	20	100	NA	0	0	3.84615	0	NA	NA	25	0	0	4.54545	41.7995	54.8942	39.2857	44.4056	39.7716	49.7041	36.3922	17.1429	35.9722	46.3282	47.0713	28.638	64.0003
MER31B	71.4328	0	48.5577	47.0899	51.3059	34.8485	55.3558	31.3524	60.2861	0	0	36.3636	41.6667	8	0	50	NA	50	51.5152	50	0	14.7059	50	33.3333	NA	100	0	NA	69.5652	96.2963	NA	100	0	4.65116	50	21.4286	52.1671	46.3333	34.7395	54.1667	47.8412	63.3321	35.5131	45	44.3995	33.0357	62.1063	26.9964	57.5488
MER31-int	77.3804	11.1111	20	32.9545	33.3333	26.6667	50	33.3333	41.7857	0	NA	NA	NA	100	100	NA	NA	0	NA	0	NA	NA	0	NA	100	0	NA	100	NA	0	NA	NA	56.6667	NA	0	NA	44.4444	50	63.1707	100	46.8085	56	49.5868	NA	51.1199	47.2222	65.0476	25.5645	57.3901
MER33	79.2279	62.6667	61.3493	53.8333	70.1463	25.5263	56.0636	55.7143	60.6437	20.2346	75	0	12.5	40	NA	25	57.1429	0	100	52.381	100	55	37.1795	13.3333	72.2222	6.25	50	20	25	65	20	50	38.0952	NA	47.2222	50	39.6953	53.8174	48.7879	76.6646	46.8349	53.1691	53.0449	40.7407	49.3975	25.7181	49.1953	41.7454	53.1188
MER34	69.9739	NA	100	25	26.419	60	20	14.2857	63.0769	100	NA	NA	NA	100	NA	0	100	0	100	NA	0	NA	0	NA	60	NA	NA	NA	NA	NA	NA	NA	NA	NA	NA	0	56.5	50	28.0556	100	30	26.6667	50.5323	NA	37.037	41.6667	65.7143	60	39.4066
MER34A	79.1503	0	80	63.3333	50	33.3333	50	40	56.7521	100	NA	NA	NA	NA	NA	80	100	100	0	NA	NA	100	NA	NA	NA	NA	100	54.5455	NA	NA	NA	NA	NA	100	NA	NA	60	48.1481	57.1429	33.3333	59.5238	100	42.3372	0	36.875	57.4074	87.5	31.0588	50
MER34A1	75.073	NA	30	100	0	100	50	0	80	NA	NA	NA	0	NA	NA	NA	41.6667	NA	NA	NA	NA	NA	NA	NA	NA	NA	NA	NA	NA	0	NA	0	NA	NA	NA	100	36.3636	50	75	20	37.8151	NA	64.5688	100	45.3202	50	51.807	0	62.5
MER34B	83.6633	NA	100	100	53.5714	NA	33.3333	50	72.5	33.3333	NA	NA	NA	0	NA	NA	NA	NA	NA	NA	NA	NA	100	NA	100	NA	NA	NA	NA	100	NA	NA	80	NA	100	NA	27.7778	100	66.6667	0	75	20	38.8889	0	20	100	0	66.6667	25.8957
MER34B-int	83.6633	NA	NA	100	NA	33.3333	25	66.6667	0	0	NA	NA	NA	100	NA	NA	91.6667	NA	NA	NA	NA	NA	100	NA	NA	NA	NA	NA	NA	NA	NA	NA	NA	0	100	0	25	54.5455	50	100	50	50	60	NA	0	83.3333	48.7363	NA	81.9444
MER34C	76.1538	NA	NA	100	NA	100	NA	NA	NA	NA	NA	NA	NA	NA	NA	NA	NA	NA	NA	NA	NA	NA	NA	NA	NA	NA	NA	NA	NA	NA	NA	NA	NA	NA	NA	NA	NA	12.5	NA	NA	NA	NA	100	NA	NA	100	NA	NA	NA
MER34C_	91.1458	NA	95.2381	NA	NA	87.5	100	100	66.6667	NA	NA	NA	NA	NA	NA	NA	0	NA	NA	NA	NA	100	NA	NA	NA	NA	NA	NA	NA	100	NA	NA	NA	NA	NA	NA	100	NA	82.0513	NA	0	44.4444	66.6667	NA	87.2727	100	80	100	9.09091
MER34C2	80.0765	NA	71.4286	75.4626	85.7143	84.5455	97.5	75	83.2323	41.7687	NA	NA	61.6667	83.3333	100	0	89.4737	100	0	NA	NA	88.8889	88.8889	66.6667	88	NA	100	NA	0	50	94.7368	50	66.6667	77.381	96.4286	60	85	0	66.3754	100	53.9881	61.1111	63.4832	100	93.9153	100	94.9983	64.359	16.6667
MER34D	67.6439	NA	0	100	0	0	50	0	66.6667	NA	NA	NA	40	NA	0	NA	NA	NA	NA	NA	NA	100	NA	0	NA	NA	NA	100	NA	0	NA	NA	NA	NA	NA	100	100	0	33.3333	0	54.4872	0	5.71429	NA	50	NA	44.1667	NA	0
MER34-int	67.2139	NA	67.6471	31.5909	100	69.7368	0	14.8148	48.6667	NA	36.3636	NA	NA	100	NA	NA	NA	0	NA	NA	NA	0	NA	0	NA	NA	0	NA	NA	100	NA	NA	50	NA	50	NA	28.5714	75	20	NA	16.6667	68	35	NA	17.3077	50	30.5882	20	66.6667
MER39	79.0753	0	46.6667	45.2755	38.7121	45.3228	60.1136	37.5	59.4929	33.3333	0	0	66.6667	50	NA	0	62.5	0	NA	40	50	100	50	100	NA	46.6667	72	100	0	75	75	100	34.2105	NA	100	0	42.5915	61.5385	47.6623	56.4394	64.6201	58.4946	36.7328	82.5	51.2673	49.5455	55.4094	50.6366	57.4603
MER39B	82.1379	56.4796	34.4974	34.4792	31.3547	37.4912	30.5298	30.2888	53.0832	38.2203	66.6667	9.09091	20.3125	27.7778	41.1765	6	32.5893	11.3636	60.7143	35.4839	32.2581	24.0716	48.3225	26.6949	59.4595	25	39.1304	11.5385	55	37.1069	18.75	69.5652	46.9795	53.3929	37.4468	25.9259	62.1587	35.361	54.0146	65.1185	37.9391	68.7328	45.651	21.0043	39.3896	49.6271	42.6613	38.0574	61.5413
MER41A	70.5621	20	56.2531	32.6187	37.103	37.6533	36.7835	35.7048	56.1845	33.3333	25	50	100	25	36.6667	50	44.6078	20	25	0	50	23.8462	19.3333	15.942	51.5625	0	28.5714	0	51.4286	71.4931	50	40	28.0702	0	0	31.1111	38.3772	51.3661	43.1321	51.6268	45.5709	56.8843	40.3396	60.5263	43.3437	68.4286	55.174	38.1795	62.763
MER41B	72.8929	47.3995	35.5556	46.2972	31.1111	41.6039	45.6623	41.7459	59.7475	33.3333	0	66.6667	27.2727	66.6667	0	50	43.75	42	50	100	30.7143	50.1026	36.5185	5.55556	33.3333	77.7778	0	0	0	33.5859	42.1429	50	15.2778	0	26.6667	0	43.1244	44.0909	44.5334	41.4494	39.2187	57.4926	26.4629	71.645	40.0212	49.3473	62.1083	30.426	61.236
MER41C	59.8254	NA	52.8825	33.3333	0	41.6667	50	32.2314	78.629	33.3333	NA	NA	NA	NA	NA	NA	NA	0	NA	NA	NA	0	NA	NA	NA	NA	0	NA	38.8889	0	NA	0	0	0	0	NA	54.9333	56.2771	21.1682	21.5686	46.9231	68.8131	33.3053	100	16.8421	42.8571	33.3333	40	58.1633
MER41D	69.708	NA	5.55556	20.7071	28.5714	86.6667	25	0	37.5	NA	NA	NA	0	NA	0	0	NA	NA	NA	NA	100	40	0	NA	100	NA	50	NA	NA	0	NA	0	50	NA	0	0	31.0217	25	49.3056	50	10.2778	34.3434	40.4426	NA	17.6471	0	46.1617	25.3565	22.9688
MER41E	72.2079	13.3333	0	24.0741	58.6957	18.7783	15.5556	64.9405	43.1622	50	NA	NA	0	NA	NA	0	4.87805	20	NA	NA	NA	53.3333	NA	NA	NA	NA	0	NA	NA	33.3333	NA	NA	0	0	NA	0	35.873	0	25.7576	40	14.6104	60.6667	27.0588	NA	27.4938	NA	81.0277	3.125	34.8016
MER41G	51.5809	NA	0	0	100	0	40	0	45.1688	0	NA	NA	NA	0	0	NA	50	25	0	NA	NA	7.40741	0	NA	0	NA	NA	0	NA	NA	100	NA	0	NA	NA	7	12.5	0	40	33.3948	28.75	46.2794	28.5714	64.7059	9.79021	30	10	31.8182	48
MER41-int	82.9954	0	28.8462	54.5679	73.3333	20	56.1497	78.6667	58.9442	20	NA	100	70	50	100	0	33.3333	0	NA	0	NA	75	NA	NA	100	100	0	20	0	0	NA	NA	0	NA	50	NA	71.1698	55	56.5104	64.1667	51.9997	65.3533	50.7978	NA	56.6199	60	62.0225	45.0083	87.6667
MER44A	78.7726	NA	100	0	NA	0	100	66.6667	61.3636	NA	NA	NA	NA	NA	NA	NA	NA	100	NA	NA	NA	NA	NA	NA	NA	NA	NA	NA	NA	NA	NA	NA	0	NA	NA	NA	100	33.3333	66.6667	66.6667	39.3939	50	33.3333	NA	42.9487	20	76.7857	83.3333	58.9342
MER44B	84.458	63.6364	50	77.7778	100	71.4286	40	25	36.715	40	NA	NA	NA	NA	81.8182	0	0	NA	NA	NA	NA	100	NA	100	NA	NA	100	100	NA	NA	NA	NA	0	NA	100	NA	52.9412	52.9412	68.75	33.3333	48.9583	90.4762	44	NA	55.7879	10	83.3333	33.3333	56.6214
MER44C	88.2397	NA	0	81.4815	50	56.8627	0	75	95	0	NA	NA	NA	NA	16.6667	NA	NA	0	NA	0	NA	NA	NA	NA	NA	NA	NA	NA	NA	NA	NA	NA	NA	NA	NA	NA	31.8182	NA	59.3333	75	72.5253	35.9341	41.875	100	70.5882	50	51.0913	54.1667	60.0806
MER44D	78.0851	100	0	16.6667	67.5381	0	28.5714	67.4567	16.6667	33.3333	NA	0	NA	NA	NA	NA	0	100	NA	NA	0	NA	70	NA	80	NA	37.5	NA	NA	NA	NA	100	100	11.4286	0	NA	51.8215	100	62.2628	53.2895	49.1842	85.4167	44.5758	25.0435	43.6421	85	83.4808	25	43.7255
MER45A	76.1014	16.6667	38.5539	35.5381	30.1211	40.3353	24.6198	30.2044	59.3296	21.8663	16.6667	16.6667	37.5	31.5789	19.6667	33.3333	54.3981	NA	0	50	26.6667	51.348	34.5455	26.1058	33.3333	25	24.1893	50	0	21.2706	16.2037	50	26.1088	28.5714	25	0	42.7163	41.5438	34.7687	31.4821	37.7423	37.6324	30.7229	39.5296	33.4466	49.1429	49.531	29.9621	50.3045
MER45B	74.3846	0	38.0592	27.0322	7.69231	33.4259	23.2692	26.5646	54.7324	58.3333	50	0	NA	0	25	70.8333	28.8571	0	NA	NA	0	25	100	0	64.7059	NA	1.66667	0	66.6667	25	44.4444	0	100	50	80	NA	31.8273	40.9771	22.6708	48.3813	24.0987	55.0877	32.5372	100	30.3243	43.3333	40.7181	31.8182	61.5528
MER45C	79.014	50.9877	49.7279	40.0065	39.9637	43.5712	39.3111	36.133	64.9096	47.8355	50	33.3333	46.5056	46.1538	55.7143	66.6667	28.4193	53.7176	20	25	21.8056	41.5281	30.717	30.6507	66.6667	38.8466	46.5152	0	47.5563	28.1537	50.9091	40	28.9542	16.6667	18.5572	52.9412	49.1753	61.3901	50.7044	45.8333	42.8333	51.358	45.4155	43.75	40.8288	46.8445	58.0743	36.7607	62.0746
MER45R	78.4286	100	38.4454	41.8363	46.2222	75.8333	18.3112	22.3673	49.8824	0	0	NA	0	59.0909	NA	0	0	0	0	50	NA	0	0	100	0	0	0	50	0	0	0	0	35.1852	NA	0	0	34.9453	29.2347	63.6364	52.6786	23.6387	53.7625	32.2711	29.3103	45.0322	52	46.9317	43.429	51.1788
MER46C	73.8291	NA	100	33.3333	44.4444	71.4286	75	55.5556	74.2188	NA	NA	NA	NA	100	70	50	0	NA	100	NA	0	0	100	0	100	NA	50	100	NA	100	NA	NA	0	38.0952	NA	NA	42.803	75.5	32.2677	86.6667	36.8347	46.8148	55.1113	0	40	65.6566	46.875	46.6667	33.1564
MER47A	82.8452	40	55.8494	30	0	36.8571	52.381	36.3636	77.1398	37.7778	100	NA	20	63.1579	NA	NA	20	50	0	100	0	0	5.88235	0	50	NA	0	NA	100	0	100	NA	100	NA	40	0	48.2489	38.6268	60	76.0504	47.6674	22.7273	54.0855	50	46.8082	71.6667	48.326	66.3889	46.1646
MER47B	80.8425	0	47.0588	50	50	40	59.8765	75.5556	38.006	64.2857	NA	NA	NA	10	50	NA	100	20	20	0	NA	100	0	NA	0	NA	100	NA	0	50	NA	100	NA	0	NA	50	43.8672	50	23.8462	64.2857	47.2269	58.2857	42.8134	54.7059	44.4444	65.625	71.5335	45.8874	75.9747
MER47C	66.3565	NA	38.8889	11.0714	16.2698	40.3158	22.5641	21.2966	23.5417	18.4314	NA	NA	0	0	NA	NA	0	0	NA	0	NA	NA	NA	0	NA	NA	NA	NA	80	NA	NA	NA	NA	NA	NA	NA	0	26.6667	24.2105	5.73871	28.2922	7.61905	7.41469	17.6923	28.7719	13.4615	30.1077	7.35043	29.6131
MER48	83.9885	66.6667	12.0833	47.0644	22.5057	32.6974	50.6838	31.0676	65.8028	37.0441	50	100	NA	6.66667	NA	NA	40	55	NA	0	NA	NA	50	NA	0	NA	0	100	NA	58.75	NA	NA	10.0251	0	NA	0	28.7324	50.7843	30.0279	41.4352	40.8734	17.4665	33.7396	90	21.1928	28.5941	34.3033	33.0686	44.3715
MER49	61.1024	100	31.6667	26.8182	50	18.1818	48.9305	42.4444	60.2162	66.6667	20	100	0	33.3333	NA	40	79.8611	NA	0	0	33.3333	20	15	0	100	100	66.6667	NA	100	0	33.3333	100	100	75	100	NA	27.7922	50	50.2024	45.4545	39.8237	40.2101	23.4544	45.5745	32.6635	63.8462	61.7505	11.3095	58.5189
MER4A	70.5366	0	20	16.6667	75	51.4286	54.1667	64.4444	52.381	100	NA	45.8333	NA	NA	100	0	NA	NA	NA	NA	NA	NA	0	0	0	NA	NA	NA	100	NA	NA	NA	0	NA	NA	NA	35.1112	51.4286	36.8421	49.3506	46.3977	69.5858	43.0556	NA	18.6991	72.7778	62.4603	50	42.7473
MER4A1	71.4628	0	45.7163	36.4035	36.9048	40.739	45.8824	46.5179	67.1985	0	46.6667	NA	67.7871	60	50	66.6667	66.6667	68.75	50	50	NA	50	48.3333	20.9524	100	NA	55	66.6667	NA	66.6667	NA	NA	0	NA	50	50	32.966	37.1795	30.2585	51.8182	30.4801	49.379	41.0672	58.9198	32.3042	19.8765	57.1795	40.7619	55.3367
MER4A1_	76.8721	NA	62.0253	75	100	66.6667	51.1111	0	60.5556	NA	100	NA	NA	NA	0	0	NA	100	NA	63.3333	NA	NA	NA	NA	NA	NA	NA	NA	NA	NA	NA	NA	100	NA	NA	100	33.3333	66.6667	67.7686	83.3333	33.3333	52	55.1084	50	52.2876	NA	42.5595	60	20
MER4B	75.3933	100	85.7143	48.8839	30	53.5714	4.8913	33.3333	69.5192	NA	60	100	50	50	NA	100	66.6667	0	100	100	0	100	78.3333	20	0	10	0	NA	50	40	0	NA	45.8333	0	NA	NA	52.8571	55.8678	47.7496	57.4561	47.486	43.7229	52.0563	0	42.9915	26.6667	48.0313	60	58.1979
MER4B-int	82.5172	0	100	53.5714	31.4286	40	0	61.6667	66.9643	0	NA	NA	NA	0	NA	0	0	0	NA	NA	NA	0	NA	NA	100	NA	50	0	0	0	NA	NA	33.3333	0	NA	20	46.8293	66.6667	55	25	58.3995	69.7143	28.9706	NA	22.3748	100	63.3881	42.7083	58.3645
MER4C	67.7988	NA	0	33.3333	50	100	30.293	25.546	35.5556	0	NA	NA	0	NA	80	0	0	NA	0	NA	NA	NA	NA	NA	NA	NA	0	NA	NA	NA	NA	NA	100	NA	15	NA	15.4605	50	34.4246	52.5	30	41.6667	47.8927	50	41.6667	15	46.7227	28.2051	52.75
MER4D	70.5778	50	40	44.4444	50	36.3636	50	43.0556	44.2778	34.4086	NA	NA	NA	50	NA	NA	0	NA	NA	NA	NA	0	0	0	NA	NA	100	NA	0	0	NA	NA	0	NA	0	NA	37.2748	41.8182	45.9416	40	56.1077	35.119	38.3053	25	50	0	45.0604	39.2073	43.6854
MER4D0	79.0901	NA	100	0	100	100	20	0	100	NA	100	NA	0	NA	NA	NA	0	NA	NA	0	NA	0	NA	NA	NA	NA	0	NA	100	100	NA	NA	0	0	NA	NA	53.5714	100	48	57.5	16.6667	53.3333	0	40	57.1429	100	25	25	41.5126
MER4D1	73.2063	50	28.5714	22.5	50	25	33.1868	14.9573	60.2597	0	NA	NA	100	50	0	0	33.3333	NA	100	0	0	66.6667	NA	100	NA	50	0	NA	33.3333	30	NA	0	0	NA	100	0	45.6382	60.7843	43.9116	44.4444	35.2381	26.6706	31.6671	60	28.1017	50	59.219	31.8681	48.4238
MER4E	75.6769	NA	NA	43.75	100	33.3333	0	25	50	NA	0	NA	NA	NA	NA	0	0	NA	NA	NA	NA	NA	NA	NA	12.5	NA	NA	NA	NA	NA	NA	0	NA	100	NA	NA	33.3333	NA	53.3333	50	74.216	75	36.6959	82.3529	43.3532	NA	62.5	57.1429	54.4872
MER4E1	84.0496	NA	NA	28.0452	0	NA	23.8095	0	47.7778	NA	0	NA	NA	0	NA	NA	NA	100	NA	NA	NA	NA	NA	0	NA	NA	NA	0	NA	NA	NA	NA	0	NA	NA	0	18.5897	0	42.8571	0	33.0869	83.3333	52.6316	NA	42.8571	NA	64.6667	19.375	80
MER4-int	77.096	NA	50	52.8571	37.6984	28.5714	63.7363	5.49451	68.4615	6.25	0	0	20	20	NA	50	0	0	0	0	60	57.9365	50	0	0	0	0	NA	0	33.3333	0	100	33.3333	50	0	0	25.7777	63.3333	9.09091	49.4505	37.7551	28.2895	38.351	0	44.6429	55	58.3013	16.4706	41.8803
MER50	79.7062	35.8824	35.367	34.1858	40.6356	48.4433	35.21	36.7544	62.7636	36.0569	20.2273	10.9091	0	15.3846	10	66.6667	34.0833	53.6797	50	40	33.3333	48.237	30.5882	15.0505	43.75	33.3333	35.7143	0	51.4286	46.7647	51.2987	40	38.0952	50	28.5714	27.0833	35.1089	44.5466	38.8832	37.3782	34.2577	38.4373	31.6894	25.4995	35.1	40.4546	53.8514	33.6423	52.348
MER50B	77.4268	33.3333	36.646	38.6547	30.9957	34.1447	32.0312	37.3831	70.2351	17.2222	NA	6.66667	0	0	NA	2.5	NA	0	NA	NA	0	NA	0	100	NA	NA	0	NA	48.75	50	NA	60	8.33333	NA	0	NA	24.2424	30	35.5007	25.5556	41.1299	38.0464	36.733	33.75	26.8851	25	44.525	36.6725	39.2151
MER50C	63.9065	NA	100	18.1271	0	0	12.5	69.5652	33.3333	100	NA	0	NA	NA	NA	NA	NA	NA	NA	NA	NA	NA	NA	NA	NA	NA	NA	NA	NA	NA	NA	NA	100	NA	NA	NA	31.1765	100	25	0	20	0	42.8571	NA	50	NA	30	70.8333	31.2654
MER50-int	75.6324	100	75.4011	59.9205	60.1449	27.6923	59.0014	60.5724	81.4225	97.8571	20	50	NA	50	100	100	73.9474	100	100	0	54.7619	71.5074	0	0	50	100	75	NA	0	71.1765	NA	100	100	NA	NA	100	49.7018	73.5971	52.8821	73.1481	56.3926	61.1067	54.6539	69.6429	54.2682	43.2088	59.0504	57.9918	66.0341
MER51A	76.503	NA	69.0909	45.0865	61.1111	36	43.8333	30.6926	62.7083	47.2222	50	NA	0	100	0	NA	66.6667	NA	NA	NA	0	0	100	0	100	NA	100	NA	0	0	NA	NA	50	100	NA	NA	39.5597	16.6667	51.7857	37.5	36.0502	41.0038	36.4597	NA	41.9318	50	33.6108	42.0455	39.6256
MER51B	76.5228	NA	20.5882	33.3333	28.5714	50	10	16.6667	64.2857	40	NA	0	NA	0	0	NA	NA	0	100	0	NA	NA	71.4286	58.3333	0	NA	0	NA	NA	0	100	NA	0	NA	NA	0	25.2747	100	38.3838	50.8333	21.4286	41.2222	17.5439	NA	34.1921	0	51.462	0	50.6349
MER51C	59.7132	NA	8	25	0	32.1212	15	34.8727	50.1818	40	0	NA	4	0	0	NA	40.2778	NA	0	100	0	NA	0	NA	0	NA	0	NA	NA	0	NA	NA	80	NA	NA	NA	33.1944	33.3333	35.7919	28.5714	22.3529	7.34545	14.5864	18.1818	20.1738	12	43.0549	28.0577	46.7787
MER51D	53.3991	0	39.0625	23.3333	25	0	25	33.3333	96.6667	NA	NA	NA	NA	NA	0	NA	NA	NA	0	NA	NA	0	0	0	NA	NA	NA	NA	NA	NA	NA	NA	NA	0	NA	NA	57.1429	0	20.4969	33.3333	5.88235	40.3636	28.5714	NA	10	0	72.5	25	38.4568
MER51E	70.2451	0	50	1.0101	30	16.6667	45.4545	28.5714	23.7366	33.3333	NA	NA	0	NA	NA	0	0	NA	NA	0	NA	NA	0	NA	NA	NA	0	NA	NA	0	NA	NA	0	NA	45.4545	NA	17.5	49.0909	17.0179	0	12.5	27.5	16.9547	0	17.4737	33.3333	50.4167	0	42.0909
MER51-int	84.8058	0	33.3333	45.4545	NA	40	100	40	89.0476	50	NA	NA	NA	20	NA	NA	0	NA	NA	NA	NA	NA	NA	100	50	NA	100	0	NA	NA	NA	0	NA	NA	NA	NA	30	100	56.2847	100	54.5455	36.8506	56.6781	NA	25	66.6667	69.8864	26.8519	64.1958
MER52A	82.8361	56.6063	58.6203	58.8617	61.1831	61.4847	60.1823	61.2849	71.2669	62.3052	58.6433	59.0626	57.0032	58.6169	53.4254	60.1916	58.4467	59.3977	49.9524	56.1839	62.283	55.7794	63.5608	51.9115	60.1441	61.2609	52.701	53.212	59.9343	59.1385	59.5686	52.5622	60.4725	52.6622	55.4702	46.6757	62.4723	61.0388	58.5548	60.9128	62.9181	60.7089	60.4171	56.1208	57.1255	61.8095	65.1186	59.6156	61.3604
MER52C	77.6712	52.1367	47.8388	51.8554	43.8918	51.1447	52.5894	49.3928	63.4498	55.0562	43.1859	44.9448	40.1054	52.636	36.1976	43.1149	50.7903	44.8809	41.5702	39.6931	22.2715	52.2845	54.9334	41.8539	47.5488	48.5797	54.0953	41.4655	70.9019	58.943	42.4094	45.7927	41.9409	38.6068	47.8506	51.3186	47.2903	45.2979	48.1366	51.0936	48.2118	41.9094	48.7028	36.7537	46.1569	29.0667	46.1604	46.3157	49.0203
MER52D	79.9777	59.7796	64.0197	55.5594	61.9525	61.6148	56.9607	60.7478	67.3065	59.3712	56.2793	51.6388	54.0904	68.1342	51.6881	62.9516	67.3697	48.8791	43.6096	49.5557	54.9802	55.912	60.136	50.0291	60.7308	53.2574	54.5546	50	62.637	59.7594	51.8775	50.905	51.5782	59.1161	58.9976	60.605	61.5674	59.0207	56.0969	60.2772	61.8773	56.9037	61.2919	61.8849	55.9409	50.8808	61.6216	57.3786	59.6683
MER52-int	75.5128	42.6471	48.7879	67.7646	65.7323	40.6308	61.5476	40.5556	40.1227	54.1667	20	100	100	60	100	0	25	33.3333	NA	0	NA	0	50	50	NA	66.6667	83.3333	41.6667	NA	25	NA	NA	21.4286	NA	100	50	57.5568	60.4167	54.2627	39.6194	66.2612	45.4518	47.3935	100	48.5077	90	63.3128	35	53.0898
MER53	58.7045	NA	18.1818	26.3158	0	50	22.2222	20.8333	44.9141	24	NA	0	0	50	NA	0	40.9091	0	0	0	30	6.94444	0	37.037	50	14.2857	80	0	NA	61.8182	0	NA	35.7143	NA	NA	NA	27	50	38.8889	23.0769	34.8485	35.3535	24.2084	50	18.1191	39.6667	54.7619	10.2273	30.3098
MER54A	75.2487	90	60.7656	40.86	44.6107	59.8236	56.7263	44.9638	59.4604	52.4183	45.6044	50	100	36.8687	90	29.0909	77.7778	66.6667	60.4167	66.6667	65.9091	58.6458	12.439	0	66.6667	NA	28.5714	NA	75	44.4965	82.4561	0	0	60	0	60	55.2572	37.133	56.065	60.3867	43.2621	53.7965	44.5467	51.0689	47.6322	29.1941	55.2858	50.9813	61.9397
MER54B	73.9673	50	58.3333	42.2469	44.2912	63.2653	75.2066	64.3937	76.2044	50	100	100	NA	100	NA	100	33.3333	33.3333	0	100	NA	50	100	100	0	100	NA	0	0	68.3333	0	100	21.1111	100	NA	53.3333	49.1472	28.2883	51.8139	59.6146	48.847	60.9295	43.4848	43.75	52.1326	65	41.308	47.9492	49.8745
MER57A1	72.4251	NA	25	40	47.7273	49.3333	50	66.6667	73.3333	NA	NA	100	NA	0	100	0	NA	NA	NA	NA	NA	14.2857	NA	NA	NA	NA	0	NA	NA	0	NA	NA	NA	NA	NA	NA	25	NA	52.381	100	40	100	32.7778	NA	55	NA	40.7143	66.6667	28.125
MER57A-int	84.7471	NA	0	64.2857	89.7436	100	86.6667	38.8462	96.3636	0	16.6667	100	0	0	NA	NA	100	50	0	NA	NA	NA	66.6667	NA	NA	NA	100	NA	0	100	NA	NA	NA	NA	NA	NA	22.2222	100	50.9091	40	66.133	50	47.0588	80	40	50	40	64.4444	50
MER57B1	64.2695	NA	NA	42.8571	50	0	100	50	51.2346	100	NA	NA	50	100	NA	NA	NA	NA	NA	NA	NA	NA	0	NA	100	NA	NA	NA	NA	NA	NA	NA	NA	NA	0	NA	16.6667	0	36.3636	25	42.3158	60	15.1042	NA	19.899	0	50.3941	33.3333	38.2353
MER57B2	75.4088	NA	0	33.3333	100	NA	33.3333	0	100	NA	NA	NA	NA	100	44.8276	NA	50	NA	NA	NA	NA	NA	NA	NA	NA	NA	NA	NA	NA	NA	NA	NA	50	NA	0	NA	16.3194	0	72.1925	50	83.3333	54.1667	40	NA	57.1429	100	16.6667	33.3333	60.4167
MER57C1	64.1783	NA	NA	NA	NA	0	NA	0	64.4928	NA	NA	NA	NA	NA	NA	NA	0	NA	NA	NA	NA	NA	NA	NA	NA	NA	NA	NA	NA	NA	NA	NA	NA	NA	77.7778	NA	100	0	100	100	0	100	100	NA	0	NA	59.2754	33.3333	100
MER57C2	81.1111	NA	0	NA	0	NA	0	NA	85	NA	NA	NA	NA	0	NA	NA	NA	NA	NA	NA	NA	NA	NA	NA	NA	NA	NA	NA	NA	NA	NA	NA	NA	NA	NA	NA	0	NA	0	50	23.0303	NA	33.3333	NA	25	NA	NA	66.6667	57.1429
MER57D	88.8462	NA	0	NA	NA	0	100	100	50	NA	NA	NA	NA	25.7468	NA	NA	NA	NA	NA	NA	NA	NA	0	NA	NA	NA	NA	NA	100	NA	NA	NA	NA	NA	NA	NA	NA	0	0	30.7692	0	NA	25	66.6667	0	50	81.8182	66.6667	71.875
MER57E1	79.2716	0	NA	62.5	71.7949	87.5	27.2727	50	51.9231	NA	NA	NA	NA	NA	NA	NA	0	NA	NA	NA	NA	NA	NA	NA	NA	NA	NA	NA	NA	NA	0	NA	NA	0	NA	NA	53.8462	0	80	0	50	50	25	NA	100	0	23.2143	33.3333	53.844
MER57E2	90	NA	NA	NA	NA	NA	NA	NA	NA	NA	NA	NA	NA	NA	NA	NA	NA	NA	NA	100	NA	NA	NA	NA	NA	NA	NA	NA	NA	NA	NA	NA	NA	NA	NA	NA	100	NA	100	100	NA	NA	0	NA	NA	NA	NA	100	NA
MER57E3	15.4286	0	4.80769	10	0	5.88235	7.55814	15.643	4.76519	0	40.7407	NA	1.31579	7.46269	0	NA	6.25	0	4.87805	28.125	0	NA	0	0	NA	0	1.19048	0	0	7.51445	10.7143	NA	2.75862	1.78571	NA	NA	4.22556	0	3.52564	25	9.538	1.66667	7.70817	0	0.474808	1.21065	9.01361	24.937	1.13331
MER57F	57.3016	NA	NA	NA	NA	33.3333	NA	0	0	NA	NA	NA	NA	NA	NA	NA	NA	NA	NA	NA	NA	NA	NA	NA	NA	NA	NA	NA	NA	NA	0	NA	NA	NA	0	NA	100	0	24	100	36.1111	NA	3.57143	NA	0	100	0	NA	100
MER57-int	75.8263	100	50	42.5926	50	66.6667	60	36.6667	31.1111	100	0	0	0	100	NA	0	0	0	NA	NA	NA	NA	NA	NA	NA	90	100	NA	NA	33.3333	NA	NA	NA	NA	NA	NA	45.4545	100	66.0204	66.6667	60	50	49.9695	80	56.9022	31.25	45.4545	52.7778	79.2245
MER58A	78.6446	35.4545	53.2275	61.047	72.1598	63.4444	64.7895	51.8038	64.8024	72.8593	0	50	43.75	36.8797	66.6667	67.2619	51.9615	48.9796	51.0753	100	85.7143	63.7311	59.3333	21.4286	100	0	66.6667	50	57.2222	63.6364	50	100	50.5774	0	50	40	53.5589	36.8594	56.7329	50.4594	60.6993	39.8848	53.8236	21	51.2049	53.9974	57.7253	56.7023	54.1115
MER58B	80.1484	100	62.2906	46.4153	72.7273	37.5758	52.3935	45.7333	65.8624	75	86.6667	0	50	28.9474	33.3333	100	17.8571	33.3333	NA	NA	100	80	3.96825	30.6122	NA	80	0	66.6667	66.6667	66.6667	0	57.2727	66.6667	83.3333	67.6471	0	46.1872	42.6429	43.2181	63.7128	57.0891	35.4385	48.4358	50	47.3542	43.9828	53.1038	41.0881	46.9781
MER58C	75.1672	NA	66.6667	42.8571	0	100	61.4286	57.1429	90	100	0	100	58.3333	NA	NA	NA	50	NA	NA	NA	NA	100	0	NA	NA	NA	66.6667	NA	NA	66.6667	NA	NA	NA	100	NA	NA	66.6667	60	50	55.5556	61.5385	61.1111	49.0476	0	54.4788	100	71.9493	41.4286	51.1652
MER58D	60.1253	NA	NA	66.6667	NA	100	NA	66.6667	46.6667	NA	NA	NA	NA	0	NA	NA	0	NA	NA	NA	NA	60	NA	NA	100	NA	NA	NA	NA	NA	NA	NA	0	NA	NA	NA	33.3333	0	NA	100	0	33.3333	20	NA	68.8889	NA	100	100	50
MER5A	75.9837	24.1234	35.6512	38.3773	33.8853	31.638	31.7027	38.8042	59.9648	44.4679	40.7925	23.6111	36.8536	28.7698	44.0808	30.4722	36.5941	22.5	21.4706	46.5022	14.6804	33.9252	38.0384	38.4028	43.3333	29.0909	36.9588	71.4286	38.0972	46.8577	25	35.7143	31.0114	28.602	29.899	31.1313	38.1778	53.0415	42.5425	45.2799	34.9711	40.4126	36.659	41.1983	36.5147	44.7667	50.6239	39.9759	50.114
MER5A1	76.964	41.7101	46.2502	32.5509	37.6791	37.0444	39.3447	39.588	56.3446	27.3971	35.1234	23.0769	17.3684	24.0816	35.5556	44.2857	39.7929	43.5438	19.5556	24.359	30.8333	44.6739	15.8722	47.5	27.551	41.0526	24.1812	9.375	41.6327	44.1276	31.8182	60	27.788	35.7143	23.8462	33.7686	34.3324	50.6343	40.3231	42.5026	41.7609	41.3906	32.3729	44.9561	37.6551	46.5999	54.4468	37.7091	54.3499
MER5B	74.5357	35.8516	31.0606	35.7653	31.5888	40.4483	37.4437	35.7945	55.267	43.1179	49.7475	16.8182	10	30.4348	31	30	34	37.7098	47.5962	30.4167	31.8637	41.0702	56	41.6688	35.7143	40.4363	47.0807	50	10.2564	35.907	11.3636	14.5833	26.8477	16.6667	36.6947	40	33.6781	58.0191	39.9977	45.8798	32.3317	43.3423	37.9736	51.1249	33.0308	48.3692	48.5754	35.938	45.6129
MER5C	66.7988	NA	0	71.1111	NA	NA	100	20.8333	83.3333	NA	0	NA	NA	60	NA	NA	0	NA	NA	NA	0	NA	NA	100	NA	NA	NA	0	NA	0	NA	NA	100	NA	NA	NA	100	60	100	100	57.3077	13.8889	20	NA	50	NA	28	33.3333	33.3333
MER5C1	76.9444	NA	0	66.6667	14.2857	NA	50	52	33.3333	0	NA	0	NA	100	NA	NA	100	0	NA	NA	100	0	NA	63.6364	NA	NA	NA	0	NA	0	NA	NA	100	NA	NA	NA	0	NA	33.3333	70	0	7.14286	46.997	NA	11.1111	60	60	53.0864	50
MER6	77.4965	100	88.1818	38.1818	33.3333	52	59.5238	41.1509	70.0006	100	100	NA	100	0	NA	50	50	NA	NA	NA	100	91.6667	18.75	100	40.625	NA	0	NA	NA	28.5714	NA	NA	50	NA	NA	50	52.1895	61.1111	51.2667	62.9167	50.6	83.2298	56.3095	39.7436	41.94	62.4242	72.0773	40.0321	66.8582
MER61A	76.021	NA	35.2041	23.5736	41.2698	22.7273	75	16.9697	66.3836	0	68.254	0	NA	0	NA	0	25	100	NA	NA	100	NA	0	0	NA	NA	0	NA	100	100	NA	0	33.3333	100	NA	0	38.8889	55.8678	37.7385	28.5714	49.5803	15.7895	42.473	0	41.0283	28	46.8533	30.8877	33.559
MER61B	75.637	0	20.8791	48.595	40	14.2857	0	43.7155	63.4848	100	NA	0	NA	NA	NA	NA	0	0	NA	NA	NA	50	0	100	66.6667	100	NA	NA	NA	NA	NA	NA	100	NA	NA	84	34.0369	29.0909	42.8571	50	40.6897	51.9272	23.8168	41.6667	31.2401	31.9231	47.8705	50.7692	44.2333
MER61C	74.5251	25	0	42.1562	20	66.6667	60	70.2768	56.7708	25	0	NA	NA	0	100	NA	NA	NA	NA	NA	NA	27.7778	100	NA	NA	NA	NA	NA	NA	72.7273	NA	NA	NA	NA	NA	0	42.4948	28.125	68.0556	34.2105	36.1111	1.5873	36.7446	NA	45.2537	50	62.7727	53.0868	62.1753
MER61D	80.7098	100	80.5556	75	75	0	50	20	60	NA	0	NA	NA	NA	NA	NA	NA	NA	NA	NA	0	NA	40	64.2857	NA	NA	NA	NA	NA	NA	NA	NA	100	NA	NA	NA	40	50	50	60.7143	33.3333	33.3333	50.8838	20	64.2424	66.6667	62.5	75	70
MER61E	89.7907	NA	42.1875	20.8333	100	30.9091	33.3333	78.7879	85	0	NA	0	NA	NA	NA	NA	NA	NA	NA	NA	NA	NA	NA	NA	NA	NA	0	NA	NA	NA	NA	NA	100	NA	NA	NA	30	NA	41.6667	40.2778	10.5776	86.6667	47.3545	50	46.1538	NA	70	31.7016	16.6234
MER61F	38.4717	0	NA	0	100	NA	0	34.9673	73.3333	NA	NA	NA	0	NA	100	NA	NA	NA	NA	NA	0	NA	NA	0	NA	NA	NA	NA	NA	NA	NA	0	50	NA	NA	NA	40	NA	40	0	45.8333	NA	38.6364	NA	20	NA	66.6667	NA	80
MER61-int	78.3049	100	32	36.0714	57.6842	41.887	42.1053	35.3571	48.9927	33.3333	50	NA	34.4828	0	NA	0	20	NA	0	NA	NA	13.3333	84.2105	0	NA	100	25	33.3333	0	NA	NA	NA	0	NA	NA	NA	42.5727	67.8571	39.2492	60.3913	45.96	33.8843	41.3618	58.3333	43.3787	0	46.83	47.9287	59.0156
MER63A	77.1481	40	32.3147	40.7204	37.5	56.0294	35.5318	37.2874	58.2349	28.3217	8.33333	19.6078	33.3333	6.66667	50	45	38.0952	52.381	50	58.1944	19.4444	62.7778	20	33.3333	NA	50	14.2857	0	57.3333	36.3636	54.1176	NA	56.3636	0	61.3636	45.8333	49.1914	43.5794	53.0816	40.9231	41.5846	48.4948	33.8437	60.0309	34.8307	65.8905	56.6866	29.7963	59.7161
MER63B	68.2965	50	28.5714	37.2322	63.3333	33.032	46.5278	38.4615	55.1015	0	100	28.5714	0	32.2917	NA	NA	25	NA	0	NA	100	NA	100	90	0	60	NA	NA	16.6667	65	80	NA	33.1623	NA	NA	0	33.6735	20	26.5	41.6667	37.3512	25.0649	31.563	0	43.5701	76	56.1528	38.0952	59.6667
MER63C	93.2601	NA	55.5556	0	50	50	0	NA	63.8889	NA	NA	0	NA	NA	NA	NA	NA	NA	NA	NA	NA	NA	NA	NA	NA	100	0	NA	NA	NA	100	NA	NA	NA	NA	NA	33.3333	NA	0	0	66.6667	NA	37.5	NA	59.3313	NA	50	75	75
MER63D	75.4335	NA	0	55.625	43.75	75	40	33.3333	72.9252	50.5952	NA	NA	50	NA	NA	66.6667	35	100	0	0	0	0	0	NA	100	NA	24.6377	NA	56.25	33.3333	NA	40	0	0	50	0	36.1607	54.067	36.9918	68.7908	29.8701	47.2188	47.9267	57.5758	40.8333	30	45.8228	8.33333	50.4058
MER65A	61.3786	50	40	45.5556	50	47.2222	3.2967	36.1071	59.6429	NA	44.4444	0	0	80.4598	NA	NA	50	0	0	NA	0	NA	0	4.65116	NA	42.8571	NA	NA	50	50	NA	NA	0	NA	NA	1.81818	41.8367	40	56	52.5	75	50.8089	42.2748	0	39.1304	0	77.7778	35.7143	39.0707
MER65B	77.5794	NA	37.5	100	33.3333	33.3333	NA	52.506	32.1875	100	NA	NA	NA	NA	NA	0	48.4848	0	NA	NA	NA	NA	50	NA	NA	NA	NA	NA	NA	NA	NA	NA	0	NA	100	100	33.3333	NA	0	50	60	50	47.9167	NA	20	NA	73.3333	80	62.5
MER65C	66.3008	100	0	0	100	0	0	10	50	NA	NA	NA	NA	NA	NA	NA	NA	0	NA	0	NA	NA	NA	NA	NA	0	NA	NA	NA	0	NA	NA	0	NA	0	100	0	0	0	33.3333	18	59.4444	35	NA	47.2259	100	43.3333	42.8571	22.5
MER65D	64.6597	0	0	0	0	NA	100	35	0	100	NA	NA	0	NA	NA	NA	NA	NA	NA	NA	NA	NA	NA	NA	NA	NA	NA	NA	NA	NA	NA	NA	NA	NA	NA	NA	16.6667	33.3333	47.433	63.3333	23.9583	66.6667	27.2727	58.3333	14.2857	100	41.7708	0	43.5556
MER65-int	66.3673	NA	8.33333	87.5	66.6667	0	8.33333	37.1795	96.4286	0	NA	NA	NA	100	NA	NA	0	NA	NA	NA	NA	NA	NA	0	5	NA	NA	NA	NA	0	NA	NA	NA	NA	NA	NA	23.6842	NA	75	0	33.3333	10	25.5556	NA	57.1429	NA	62.5	75	100
MER66A	79.1058	61.1111	57.1429	48.8095	51.0417	42.5	29.697	32.449	52.5341	50	33.3333	66.6667	100	0	0	0	33.3333	0	66.6667	NA	0	100	NA	100	100	50	66.6667	20	100	58.3333	NA	NA	NA	NA	25	NA	38.4077	38.3523	44.297	30.7692	37.7965	37.9101	33.84	66.6667	38.3189	80	51.5556	28.1083	36.8186
MER66B	77.5299	37.5	43.2492	41.7938	17.0455	51.9042	60.9091	41.0341	50.8418	44.7059	39.1667	0	33.5714	42.2222	0	16.6667	60.6838	14.1026	0	50	100	60	12.5	60	84.5455	40	36.3636	0	NA	16.6667	0	0	45.1055	50	0	0	42.2994	51.3828	44.4372	67.0076	57.3365	61.5794	40.8464	46.5608	48.7159	55.7692	60.9768	43.4667	52.2529
MER66C	74.8361	NA	100	77.0732	2.77778	25	33.6842	81.6667	53.5714	0	100	NA	0	50	NA	NA	50	NA	0	NA	NA	52.6316	0	0	NA	NA	100	NA	NA	NA	NA	NA	0	NA	NA	0	28.5714	100	63.8889	75	34.0691	55.5556	54.3573	60	53.3049	66.6667	74.6994	53.3333	68.1818
MER66D	73.0297	NA	100	50	0	0	78.5714	30	100	NA	100	NA	33.3333	NA	NA	NA	100	NA	NA	NA	NA	NA	NA	NA	100	NA	NA	NA	NA	NA	NA	NA	100	NA	NA	90	32.7068	0	50	0	75	100	57.1429	100	70.4545	100	100	40	50
MER66-int	78.5866	100	47.619	55.9259	31.6227	47.1008	49.3939	56	52.2283	100	20	0	42.8571	40	NA	59.6154	73.6364	21.6049	100	33.3333	0	66.6667	66.6667	52.7778	50	100	50	0	NA	52.5	100	NA	60	NA	100	0	51.8601	68.8571	41.7355	47.625	65.8207	69.4118	50.6588	29.1667	40.7755	80.0758	72.3216	47.6351	62.5231
MER67A	63.0359	33.3333	14.2857	29.4118	33.3333	33.5714	0	26.1905	55.564	0	4.54545	NA	0	10	0	50	0	33.3333	NA	0	0	0	9.52381	100	66.6667	50	0	0	47.3684	NA	NA	100	25	0	0	0	18.75	36.8885	41.9927	0	31.7367	27.1902	30.9184	0	23.4477	50	40.3061	15.8226	45.2165
MER67B	57.183	NA	42.1678	4.87805	4.59184	29.6512	30.5882	21.4114	49.7554	0	0	0	14.8148	NA	55.1724	50	100	100	26.6667	0	0	30	5	50	0	NA	NA	36.3636	0	0	0	NA	6	0	46.6667	NA	35.8257	45.4167	51.6667	29.7407	19.6898	10.4346	32.3076	33.3333	30.575	51.3492	35.2874	25.0602	52.8357
MER67C	75.0896	NA	21.7391	20	0	33.3333	20	40	48.2473	NA	NA	NA	NA	0	NA	NA	NA	NA	NA	NA	0	0	33.3333	50	NA	NA	NA	NA	NA	0	NA	NA	0	0	NA	NA	12.0773	16.6667	12.5	100	33.3333	66.6667	37.7778	NA	40	13.3333	70	0.378788	32.0845
MER67D	61.9125	100	40	35.7143	31.25	57.8125	1.63934	20	77.5362	20	NA	NA	NA	NA	NA	100	0	NA	100	NA	0	0	NA	100	NA	NA	NA	NA	NA	NA	NA	NA	NA	NA	NA	NA	28.1818	83.3333	81.25	39.2857	82.0106	24.1667	50	NA	100	NA	50	25	71.4286
MER68	80.7004	80	70.3462	67.6218	85.4854	57.8472	55.8818	60.38	79.5078	57.8377	91.1458	100	100	75	80	100	100	100	0	66.6667	100	71.7758	55	0	50	100	61.1111	0	66.6667	70	66.6667	57.1429	77.1429	100	100	66.6667	79.5105	56.8522	66.007	62.3744	73.1489	52.699	67.6829	35.2137	65.5483	67.7107	66.3663	62.0858	61.4945
MER68B	80.2697	50	40	52.381	0	91.6667	60	74.1667	71.6538	100	100	NA	NA	78.5714	100	0	75	66.6667	0	NA	NA	NA	18.4783	75	NA	30.4348	100	100	NA	50	100	NA	50	NA	0	100	61.3719	69.8052	61.9048	60	53.9744	69.2269	58.6955	11.7647	58.6342	55.5033	61.4718	47.8908	47.1796
MER68-int	72.0053	0	NA	25	33.3333	25	100	100	60.3571	100	100	NA	NA	60	NA	100	NA	NA	NA	100	NA	50	NA	0	NA	NA	100	100	NA	100	NA	NA	36.3636	NA	NA	100	50	64	50	59.6774	14.2857	31.1688	61.5	NA	65.9722	45	47.5595	40	48.2254
MER6A	83.3461	100	61.5385	52.8244	46.7515	47.7712	46.9332	55.5556	67.4833	100	0	0	100	60	100	0	50	51.506	33.3333	90.9091	NA	50	15.4386	0	NA	NA	100	NA	NA	44.6154	80	75	33.3333	0	0	100	64.1465	59.5434	46.8241	45.3437	49.1198	63.7739	45.6752	50	52.0175	44.6667	64.1988	32.5154	47.5104
MER6B	77.7031	NA	NA	0	0	NA	50	NA	100	NA	NA	NA	NA	NA	NA	100	100	NA	NA	NA	NA	0	NA	NA	NA	NA	0	NA	0	NA	NA	NA	NA	NA	NA	NA	NA	NA	33.3333	NA	NA	45.1705	0	0	65.1515	NA	80	50	71.4286
MER6C	80.2083	NA	NA	NA	NA	NA	NA	NA	NA	NA	NA	NA	NA	NA	NA	100	NA	NA	NA	NA	NA	NA	NA	NA	NA	NA	NA	NA	NA	NA	NA	NA	NA	NA	NA	NA	NA	NA	NA	NA	NA	NA	NA	NA	100	NA	NA	NA	NA
MER70A	69.3276	NA	50	33.7778	71.4286	46	50	33.3333	46.8102	0	NA	NA	0	2.08333	NA	NA	50	0	NA	NA	NA	NA	0	100	NA	100	61.1111	NA	NA	NA	NA	NA	0	NA	NA	100	55.9091	88.8889	57.5	52.9447	29.944	51.3242	49.2494	50	64.3186	0	47.9585	40	48.1948
MER70B	77.5814	50	16.6667	16.4062	27.2727	16.6667	37.1503	34.6306	74.6084	62.5	100	35.7143	100	NA	89.4737	60.5263	NA	0	0	NA	100	70	3.7037	NA	50	NA	0	60.8696	50	60.6061	NA	0	0	NA	100	NA	42.0823	23.3333	53.1869	43.8462	45.9184	49.5312	41.8329	34.375	31.0516	52.4848	57.1306	21.4286	54.1791
MER70C	70.9192	33.3333	5.20833	46.7347	12.5	20.1651	50	61.9048	73.4743	NA	NA	NA	0	25	NA	NA	0	NA	NA	NA	50	0	0	13.3333	NA	40	0	NA	0	0	100	NA	50	NA	NA	0	36.8347	85.9375	35.4167	7.63889	51.7544	85.1429	43.4721	0	40.7101	60	59.3912	46.2791	74.01
MER70-int	84.9655	NA	0	0	0	57.1429	42.8571	50	65.1803	41.6667	0	NA	0	NA	0	100	0	NA	0	0	NA	NA	NA	NA	0	80	NA	0	0	NA	NA	NA	100	NA	NA	NA	53.8462	55.3571	29.3783	40	47.8992	37.6501	36.9243	NA	33.0261	100	68.6125	29.2011	48.2993
MER72	80.261	NA	56.5747	67.4569	44.898	41.1458	26.0417	51.3672	32.0325	40.767	NA	NA	0	NA	NA	NA	25	30	NA	63.1579	NA	46.6667	NA	50	NA	100	31.4516	8	20	NA	NA	NA	100	NA	NA	NA	22.5329	38.8889	36.3003	40	59.9028	49.8162	43.8359	7.69231	44.6878	35.4167	44.5907	31.1765	52.9023
MER72B	82.3478	NA	100	0	NA	0	100	64.2857	100	NA	NA	NA	NA	50	NA	100	0	0	NA	NA	NA	NA	NA	NA	NA	NA	NA	NA	NA	0	NA	NA	0	NA	NA	0	62.5	NA	25	NA	85.6923	60.9091	31.25	NA	38.5	NA	77.1429	80	33.3333
MER73	77.218	0	46.3102	70	90	37.5	14.1667	16.0677	52.1587	0	NA	NA	100	50	100	54.5455	0	NA	NA	10	100	NA	50	0	NA	NA	0	0	100	50	NA	50	53.8462	NA	0	0	55.8732	50	35.9375	66.6667	50	4.08163	42.8908	NA	36.1526	0	59.4872	28.3916	58.8889
MER74A	75.818	40	46.5865	41.5841	24.0159	46.6093	41.8807	44.9447	61.3775	69.7778	51.5152	46.4762	65	41.8333	17.6768	45.9622	47.4051	42.6711	4	38.7654	21.4286	65.0483	48.2919	30	54.9204	40.3509	45.5346	25	53.5668	49.5007	50	61.8519	58.7164	30.5556	33.7662	60.4762	42.8989	58.5483	50.1154	69.4753	38.407	38.7668	40.0755	57.5726	39.4108	39.0936	66.5974	42.3481	60.6647
MER74B	76.4982	87.8788	35.2183	34.2105	48.1481	57.9861	60.4719	37.1495	60.6306	83.4286	33.75	50	50	37.5	71.6667	23.5294	47.2222	50	50	83.3333	66.6667	65.8443	16.3265	71.4286	65	61.9048	70	25	0	41.6667	100	50	43.5897	100	42.8571	66.6667	37.0085	60.9821	56.9374	77.8932	36.0462	55.1681	39.6288	63.2912	43.6387	36.5431	57.6673	53.746	63.046
MER74C	63.9261	0	33.3333	33.3333	0	33.3333	0	50	68.1513	50	NA	NA	NA	0	NA	100	50	0	NA	0.568182	NA	83.3333	NA	NA	0	16.6667	NA	0	85.2941	0	NA	0	100	NA	0	0	13.4328	75	35.7143	0	0	52.5	30.4762	0	33.3333	0	68.2292	14.977	56.8182
MER75	100	NA	0	50	100	64.7059	NA	100	NA	NA	NA	NA	NA	NA	NA	NA	NA	NA	NA	NA	NA	NA	NA	NA	NA	NA	NA	NA	NA	NA	NA	NA	0	NA	100	NA	0	50	33.3333	NA	NA	NA	33.3333	NA	50	NA	NA	NA	90
MER75A	100	NA	NA	NA	NA	NA	NA	NA	NA	NA	NA	NA	NA	NA	NA	NA	NA	NA	NA	NA	NA	NA	NA	NA	NA	NA	NA	NA	NA	NA	NA	NA	NA	NA	NA	NA	NA	NA	0	NA	0	0	NA	NA	100	NA	NA	NA	NA
MER75B	NA	NA	NA	NA	NA	NA	NA	NA	NA	NA	NA	NA	NA	NA	NA	NA	NA	NA	NA	NA	NA	NA	NA	NA	NA	NA	NA	NA	NA	NA	NA	NA	NA	NA	NA	NA	NA	0	NA	NA	NA	NA	100	NA	NA	NA	NA	NA	NA
MER76	77.6551	0	38.2353	48.996	52.7778	42	48.1785	54.3062	67.2356	61.9048	66.6667	0	41.6667	0	0	NA	78.2609	0	0	50	100	72.7273	33.3333	50	50	100	66.6667	NA	66.6667	80	50	23.6842	20	100	100	100	42.0978	50	38.6364	53.125	36.2153	41.5218	47.4878	71.6667	41.857	47.3016	58.5138	40.5192	49.3182
MER76-int	85.375	NA	50	100	NA	33.3333	NA	25	55	NA	NA	NA	NA	NA	NA	66.6667	100	100	NA	NA	NA	NA	NA	NA	NA	NA	NA	NA	NA	0	NA	NA	NA	NA	NA	NA	72	65	48.7179	0	31.8182	16.5766	16.6667	NA	33.3333	NA	78.8618	0	40.6001
MER77	71.8346	40	68.9964	57.4157	55.5556	57.0975	55.504	49.3204	64.6053	45.1163	77.3148	70.8333	100	73.8462	30	49.2424	39.1162	50.8333	37.0833	56	71.1111	100	82.1429	75	100	87.5	52.4793	NA	0	45.4182	42.8571	50	28.9773	50	66.6667	100	49.9578	42.7817	53.5185	60.6466	36.0718	41.686	46.7888	60.1984	48.1117	46.3949	53.6686	48.036	50.6364
MER77B	76.3832	0	55.5848	45.9722	46.2219	48.5463	54.5455	53.8012	72.0837	27.6786	100	NA	NA	0	20.8333	0	75	60	NA	50	0	NA	50	67.6471	53.8462	80	50	NA	100	66.0417	NA	NA	100	0	8.33333	100	50.1307	57.1966	52.6437	49.7976	46.2455	53.2553	59.4644	87.5556	53.273	34.3502	57.6938	49.9194	62.7081
MER8	81.4818	NA	75	37.5	55.2083	33.3333	50.8333	47.5	96.6667	NA	NA	NA	NA	50	0	NA	33.3333	0	0	40	0	80	66.6667	0	NA	NA	NA	NA	NA	NA	100	NA	0	NA	100	NA	75	50	70	69.9856	51.7647	38.5185	67.8788	84.6154	68.7302	NA	54.8485	0	70.3571
MER81	76.9888	33.3333	37.4681	45.0682	38.4615	26.7399	46.0356	31.4864	65.3321	56.1538	41.3793	50	50	66.0714	50	50	33.3333	50	100	33.3333	25	44.1558	100	0	50	75	10	100	73.5294	47.7551	0	100	31	40	25	56.7984	43.8888	41.6678	30.4924	30.1961	37.3603	51.7726	39.5567	25.7576	37.2932	50.4127	46.0054	31.933	53.5751
MER82	80.6177	30	21.9697	59.389	31.102	44.2595	47.316	49.375	66.4123	46.5934	26.6667	0	100	44.4444	0	31.6667	50	0	NA	NA	25	60	16.6667	30	50	100	66.6667	100	37.5	57.5	NA	0	31.1224	0	NA	50	41.7602	72.9167	47.0098	41.1291	58.7406	55.3307	46.8761	46.875	50.0561	50	48.609	52.9567	65.5618
MER83	49.9195	NA	32.1465	41.0819	73.5537	48.1995	35.3968	32.0122	51.3868	50	57.1429	50	100	NA	10	0	0	26.6667	0	0	0	33.3333	2.08333	30	100	100	100	28.5714	NA	40	33.3333	NA	80.2632	51.5152	NA	50	45.1339	70.2778	52.1116	61.6679	35.8025	47.7463	35.6198	76.875	46.9087	66.6667	68.6242	33.4249	54.2003
MER83A-int	80.1471	NA	33.3333	31.1966	16.0494	53.8501	NA	33.3333	41.6667	NA	NA	50	NA	NA	NA	0	NA	50	NA	NA	NA	0	0	0	0	0	0	NA	NA	0	100	NA	NA	NA	NA	NA	9.52381	50	34.6154	NA	26.4444	18.75	38.1746	100	44.9206	50	74.6474	20	50.5117
MER83B	78.7697	0	28.5714	100	50	26.2626	0	40	61.1317	50	0	0	100	NA	NA	50	0	0	NA	0	NA	0	0	100	NA	NA	NA	NA	NA	100	NA	NA	NA	NA	NA	NA	19.537	62.5	40	75	53.4722	84.8485	26.2108	NA	29.9405	0	23.1548	57.1429	74.2857
MER83B-int	76.3853	NA	33.3333	75	45.614	NA	NA	33.0049	60	NA	0	NA	NA	100	0	NA	NA	NA	NA	NA	NA	NA	NA	NA	NA	0	0	NA	NA	31.25	NA	NA	NA	NA	0	100	33.3333	60	62.5	39.8551	38.75	43.956	56.143	NA	53.8346	75	41.8155	20	80
MER83C	75.6908	46	75	75	50	50	66.6667	63.3333	66.2323	NA	NA	73.3333	66.6667	0	NA	NA	NA	NA	NA	NA	NA	100	0	100	20	NA	NA	NA	60	0	NA	NA	50	75	NA	NA	50	66.6667	67.9654	50	41.6667	71.2925	61.7317	20	61.8124	70	44.9144	20	68.7406
MER84	77.4034	50	50	0	0	20	50	50	64.4481	33.3333	NA	NA	NA	100	NA	NA	NA	100	NA	NA	NA	NA	100	100	NA	NA	100	50	0	60	NA	NA	NA	NA	NA	NA	55.5556	33.3333	66.6667	66.6667	33.3333	16.6667	36.4811	NA	19.596	90	56.3091	25	49.9349
MER84-int	82.888	0	NA	100	20	0	100	4.44444	46.6667	NA	NA	100	0	NA	NA	0	0	NA	NA	NA	NA	50	0	NA	NA	NA	NA	NA	NA	NA	NA	NA	0	NA	NA	NA	20	50	50	50	28.2828	40	38.1944	NA	42.8571	NA	65.4701	14.2857	46.1538
MER85	52.3285	NA	NA	100	NA	NA	100	0	0	NA	NA	NA	NA	NA	NA	NA	0	0	0	0	NA	NA	NA	NA	NA	NA	NA	NA	NA	NA	NA	NA	NA	NA	NA	NA	100	0	27.2	25	45.8333	NA	80	NA	50	NA	33.3333	NA	57.1429
MER87	76.4453	NA	0	20	6.66667	100	100	39.1026	NA	NA	NA	NA	NA	NA	NA	NA	0	NA	NA	NA	NA	NA	NA	NA	NA	NA	NA	NA	NA	NA	NA	NA	60	NA	NA	NA	37.1562	NA	20	0	50	0	2.22222	NA	2.63158	NA	83.5897	4	50
MER87B	75.7662	NA	0	NA	NA	100	0	56.8627	87.5	80	NA	NA	0	NA	NA	NA	NA	NA	NA	NA	100	NA	NA	63.6364	NA	NA	0	NA	0	100	NA	NA	NA	NA	NA	NA	38.141	53.8462	50	33.3333	34.5455	71.4286	58.8235	28.5714	50	NA	72.0721	50	36.2963
MER88	80.4205	NA	38.4615	0	0	50	30.7692	58.3333	36.6667	100	NA	NA	NA	NA	NA	NA	50	NA	NA	NA	NA	NA	0	100	NA	NA	50	NA	NA	NA	NA	NA	NA	NA	NA	NA	22.6431	50	22.2222	12.5	50	0	1.11111	0	40	NA	36.1111	0	38.1118
MER89	74.8768	16.6667	47.619	29.4957	53.2178	46.4286	33.0655	34.6972	59.9692	37.999	9.61538	5.55556	68	18.4615	NA	40.6915	23.163	40	30.4646	17.4603	0	36.9231	14.2857	48.5882	50.75	100	32.5	0	66.6667	32.1429	55.5357	33.3333	50	20	100	0	36.3844	65.7432	40.9631	47.7139	35.2374	61.7894	35.1765	0	44.4857	59.8095	56.1691	39.355	55.9829
MER89-int	67.8378	0	27.7778	75	34.7222	37.5	50	28.5714	67.0824	36.8056	NA	NA	0	0	NA	NA	8.69565	NA	NA	NA	3.44828	95.4545	100	60.3175	100	100	0	NA	NA	33.3333	87.5	NA	33.3333	0	NA	NA	58.5601	50	66.5278	51.9643	37.3737	45	49.8935	NA	33.3333	63.6139	68.913	40.6584	72.7037
MER90	60.1623	0	66.6667	23.6842	39.8901	49.359	22.4308	28.4561	53.598	20	0	100	25	56.6667	80	100	56.4516	30.6667	50	NA	46.4286	42.2727	53.3333	50	50	0	25	0	NA	29.1667	0	100	5	88.8889	33.3333	50	31.3739	50	36.3333	59.093	24.4787	40.7639	35.8422	0	43.5835	16.6667	55.4016	45.9386	37.3639
MER90a	68.7861	50	23.9488	33.8571	28.9904	33.3333	23.651	26.1768	59.863	47.0934	72.2222	100	24.0152	33.3333	0	33.3333	66.6667	18.75	0	0	11.9048	73.7723	34.127	0	0	93.75	40	0	50	60	0	0	36.3636	33.3333	6.15385	50	26.6178	70.0317	31.7934	54.5455	24.8286	48.3234	33.8331	61.8182	36.2715	52.5512	61.526	37.6652	63.7674
MER91A	76.6663	26.1538	44.5243	35.4124	51.4881	46.7706	33.6655	50.3005	56.6721	31.8516	50.1562	66.6667	46.875	36.9231	42	43.0769	38.6364	22.7451	46.6667	50	42.8571	50	60.3175	45	55.5556	51.7241	33.042	NA	100	46.6963	50	25	44.4444	30	60.119	27.2727	41.8201	60.1748	42.6961	56.6506	35.0892	57.0537	33.0773	43.4885	30.8414	60.7652	52.4648	39.8471	46.7453
MER91B	74.6524	NA	46.9828	54.2614	27.243	70	35.2918	42.185	50.1948	40	100	10	63.6905	66.6667	0	66.6667	37.5	63.3333	41.6667	100	0	83.3333	40	47.3684	61.3103	57.5	100	100	25	61.1111	NA	NA	20	100	50	0	41.9688	40	48.5714	66.6667	55.8115	50.5044	27.7918	74.6032	40.2705	53.991	44.6616	52.8829	46.7404
MER91C	72.6062	31.4286	40.522	39.1026	22.3856	40.8333	36.1345	29.5238	57.3389	100	45.4545	NA	10	100	0	10.4167	25	50	NA	0	100	24	20	13.8889	100	5	0	NA	0	35.2941	10	NA	59.4643	NA	NA	0	42.0493	38.3624	25	46.8254	33.0162	43.75	35.0977	40	29.4118	31.8182	36.032	49.1987	57.1768
MER92A	75.3484	NA	NA	0	NA	0	0	0	NA	0	NA	NA	0	NA	NA	NA	NA	0	NA	NA	NA	NA	0	0	NA	NA	NA	NA	NA	NA	NA	NA	NA	NA	NA	NA	33.3333	NA	33.3333	NA	14.2857	NA	0	0	13.3333	100	50	50	0
MER92B	71.6003	50	23.3333	45.4545	15.2083	42.3545	17.9487	40.6429	38.0752	0	NA	100	NA	100	0	NA	0	NA	NA	NA	100	25	NA	NA	0	NA	14.4928	NA	42.8571	9.80392	NA	NA	40.5229	100	100	93.3333	34.1367	43.9024	54.2384	49.4737	33.0357	37.5824	17.1254	70.5882	18.75	83.3333	50.6692	7.43034	48.0243
MER92C	70.1389	NA	NA	100	100	NA	NA	NA	0	NA	NA	NA	NA	NA	NA	NA	NA	NA	NA	NA	0	NA	NA	NA	NA	NA	NA	NA	NA	NA	NA	NA	NA	NA	NA	NA	0	100	0	NA	0	25	44.7917	NA	0	NA	0	0	100
MER94	77.3678	25	11.1111	57.0455	62.5	50.4808	44.7273	34.3077	67.1549	50	100	0	75	70	36.3636	0	49.0909	20	NA	0	14.2857	53.7037	36.6667	100	100	NA	80	NA	NA	100	NA	NA	88.8889	100	NA	0	29.2593	66.2338	55.3383	60	58.6587	38.8196	42.6966	40	33.1594	53.4568	62.975	46.7284	49.3285
MER94B	67.4516	NA	NA	0	NA	NA	NA	100	75	NA	NA	NA	NA	NA	NA	NA	100	NA	NA	NA	NA	0	NA	NA	NA	NA	NA	NA	NA	0	NA	NA	0	NA	NA	NA	50	NA	NA	0	41.9118	25	0	0	48.8095	NA	0	100	NA
MER95	63.7056	NA	NA	NA	NA	NA	0	80	NA	NA	0	NA	NA	NA	NA	NA	NA	NA	NA	NA	0	NA	NA	NA	NA	NA	NA	NA	NA	NA	NA	NA	NA	NA	NA	NA	0	NA	0	100	0.688073	100	100	NA	84	100	0	NA	8.20896
MER96	74.2801	NA	29.7778	28.0494	42.8571	35.8333	25.8824	22.9352	61.6523	33.3333	40	100	0	75	75	0	75	58.3333	33.3333	100	NA	66.6667	33.3333	NA	100	NA	100	0	33.3333	50	20	0	0	2.12766	0	0	38.6408	64.8005	36.039	63.6364	41.2606	35.7613	45.2215	91.6667	32.8715	56.25	41.4756	46.9136	63.064
MER96B	67.8784	0	76.8375	34.1667	0	26.6848	20.4167	20.6349	61.9467	31.0811	100	0	NA	21.4286	NA	NA	27.5862	NA	NA	NA	NA	23.9583	100	50	NA	0	26.9231	0	6.81818	14.5833	NA	NA	51.1628	20	47.3684	50	30.0159	54.9296	40.4478	49.8512	17.5991	16.145	38.0429	4.7619	20.6403	40.7549	36.1756	12.3891	55.2654
MER97a	65.1852	NA	NA	100	NA	50	100	100	NA	NA	NA	NA	NA	NA	NA	NA	NA	NA	NA	NA	NA	NA	NA	NA	NA	NA	0	NA	NA	NA	NA	NA	NA	NA	NA	NA	NA	NA	12.5	0	0	0	51.6667	NA	33.3333	NA	100	0	NA
MER97b	91.1184	NA	NA	NA	NA	NA	0	NA	0	NA	NA	NA	NA	NA	NA	NA	NA	NA	NA	NA	NA	NA	NA	NA	NA	NA	NA	NA	NA	NA	NA	NA	NA	NA	NA	NA	NA	NA	NA	NA	NA	NA	0	NA	0	NA	NA	0	0
MER97c	41.6667	NA	0	0	0	NA	NA	NA	NA	NA	NA	NA	NA	NA	0	NA	NA	NA	NA	NA	NA	NA	NA	NA	NA	NA	NA	NA	NA	NA	NA	NA	NA	NA	NA	NA	NA	20	0	NA	40	0	0	NA	0	NA	NA	NA	100
MER97d	NA	NA	NA	NA	NA	NA	NA	100	NA	NA	NA	NA	NA	NA	NA	NA	NA	NA	NA	NA	NA	NA	NA	NA	NA	NA	NA	NA	NA	NA	NA	NA	NA	NA	NA	NA	0	NA	100	NA	NA	NA	NA	NA	NA	NA	NA	NA	NA
MER99	57.2944	0	NA	NA	NA	NA	NA	0	0	NA	NA	NA	NA	NA	NA	NA	NA	NA	NA	NA	NA	NA	NA	NA	NA	NA	NA	NA	NA	NA	NA	NA	NA	NA	0	NA	NA	66.6667	NA	0	100	NA	33.3333	NA	100	NA	NA	0	100
MER9a1	88.3689	NA	70	52.9971	66.6667	100	66.6667	47.7778	65.9091	100	40	NA	NA	90	NA	NA	NA	45.4545	NA	NA	NA	NA	NA	NA	NA	NA	NA	NA	NA	100	NA	NA	NA	NA	NA	NA	59.949	29.1667	58.5565	63.1373	60.8476	74.1047	55.1544	60	53.0032	100	100	42.7336	81.4286
MER9a2	81.5234	0	0	50	75	58.3333	48.5714	20	58.1633	50	100	NA	20	NA	NA	NA	0	0	NA	100	100	3.33333	50	0	NA	NA	0	NA	33.3333	0	100	0	30	NA	NA	0	39.707	70.9091	66	30.1587	55.5556	87.5	46.3969	49.4737	50.2165	8.33333	48.8662	47.3337	82.3529
MER9a3	82.4446	NA	80	66.4069	66.6667	64	47.7778	72.5	70.1399	33.3333	0	NA	NA	100	20	0	53.3333	100	NA	NA	NA	0	NA	NA	50	NA	66.6667	NA	68.75	NA	NA	50	NA	0	NA	0	68.3673	50	68.5526	60.7461	67.3795	85	70.0482	NA	62.7743	75.2295	85.4072	58.7663	83.3333
MER9B	95.8333	NA	NA	0	NA	NA	NA	NA	NA	NA	100	NA	NA	NA	NA	0	NA	NA	NA	NA	NA	NA	NA	NA	NA	NA	NA	NA	NA	NA	NA	NA	NA	NA	NA	NA	100	NA	NA	0	53.3333	NA	100	NA	0	NA	NA	NA	25
Merlin1_HS	90.5405	NA	NA	0	0	NA	NA	NA	NA	NA	NA	NA	NA	NA	NA	NA	0	NA	NA	NA	NA	NA	NA	NA	NA	NA	NA	NA	NA	NA	NA	NA	NA	NA	NA	NA	NA	NA	0	NA	NA	NA	NA	NA	0	NA	0	NA	NA
MERX	87.9673	NA	NA	0	50	0	NA	0	NA	NA	NA	0	NA	NA	NA	NA	NA	NA	NA	NA	NA	NA	NA	NA	NA	NA	NA	NA	NA	NA	NA	NA	NA	NA	NA	0	0	NA	NA	100	0	NA	100	NA	50	41.6667	NA	13.3333	52.6316
MIR	74.8664	37.6306	39.092	41.9203	38.1462	42.6344	40.3008	42.1073	58.0784	42.4647	40.2306	34.4647	41.4102	42.3833	32.5311	37.8969	41.3328	44.416	37.3815	35.5229	34.9667	44.4313	43.3472	40.9647	46.6661	51.5454	37.931	31.9799	40.5292	42.064	45.2935	36.9263	37.9213	36.9092	31.9646	37.1901	42.0617	44.7923	46.6896	50.4804	38.2581	42.6915	38.8088	39.5749	39.0061	42.1545	49.3055	38.0935	47.4636
MIR3	71.6283	37.1519	35.9654	37.2271	34.0501	34.3533	36.8664	38.8716	53.458	36.2072	31.9245	28.1312	36.0354	34.7792	32.5671	34.7346	29.9377	34.6519	36.0179	32.5483	23.5928	43.0063	37.849	33.0071	48.6971	40.1835	34.9803	40.0809	33.8636	33.8325	43.7966	37.2442	31.8372	37.8148	29.6148	26.0738	33.4722	39.1754	42.2139	47.4319	31.7824	37.7583	32.1277	37.6859	31.7456	35.5954	45.6562	34.5037	45.2343
MIRb	74.5472	34.3805	38.8337	38.4576	38.8718	39.7815	38.3369	40.4305	57.6782	38.9306	36.0863	37.0954	34.0549	37.2133	33.2081	38.6043	36.8533	41.5371	37.6822	35.7506	26.5788	43.7935	41.4403	38.201	52.3769	47.2641	38.0927	41.3669	40.0792	38.096	43.3661	41.2948	35.2357	32.0031	37.6542	41.5175	38.045	43.337	43.5469	47.9563	37.7696	42.6772	35.5471	39.8234	36.8538	42.0351	47.7641	37.9547	48.2671
MIRc	72.1806	32.4536	36.6131	39.8538	33.6392	38.2973	37.3828	37.4861	55.6058	34.9045	29.9288	29.4667	36.4384	36.1672	34.3591	38.1756	35.3831	32.6322	40.191	36.3756	28.5841	38.1741	37.4611	39.6413	45.086	50.8861	33.4133	38.8357	44.5837	37.0626	39.0096	32.2028	35.2203	35.5202	32.9844	39.6028	37.4546	43.8073	42.4942	47.2678	35.5874	40.3429	34.5924	38.8495	34.8164	41.0477	46.2716	36.1026	44.9244
MLT1A	81.0589	45.7143	40.9645	49.812	38.7339	49.3806	42.2331	53.8994	56.7332	48.94	28.5714	33.3333	42.1053	48.547	40	74.7569	43.75	32.5	25	33.3333	66.6667	59.4395	54.3166	30.303	45.3947	33.3333	36.0258	0	66.6667	53.5537	84.0909	50	24.9466	21.1111	70	44.4444	50.6448	55.5551	46.6018	50.9367	48.9481	50.4518	45.843	47.7083	48.3555	52.4683	54.2974	48.663	56.9593
MLT1A0	80.8295	44.4444	39.703	46.683	37.6592	44.2955	57.6369	43.1906	62.9058	31.2422	27.0667	32.6923	57.9365	49.5161	19.6154	47.9532	55.2729	47.6768	63.3333	70.0808	34.5455	44.4603	33.6	47.0356	55.5556	43.0303	29.3629	51.6667	48.6508	50.5398	12.9412	21.7687	29.8504	3.33333	25.6944	57.3737	49.6283	48.295	48.5795	53.0761	44.8881	55.2226	44.3969	55.0129	43.8776	52.3873	51.8849	40.2501	57.3407
MLT1A0-int	79.6025	66.6667	42.5	69.7946	45.5488	50.9091	69.1501	43.9957	72.6361	36.7647	50	0	50	50	NA	64.2857	50	25	0	0	0	70.2857	38.0208	0	100	100	75	0	NA	60	0	66.6667	66.6667	NA	40	50	59.6344	61.3636	55.2709	83.7146	56.4933	60.4679	55.467	58.8194	53.7644	66.9673	65.1026	56.8763	67.0738
MLT1A1	81.34	66.6667	51.5031	39.4939	47.7807	55.7462	60.9677	43.703	63.3416	53.1906	25	25	66.6667	49.7368	59.0909	40	40.9091	50	0	70	50	25	60	49.7685	100	100	30.4545	50	50	75	50	NA	58.8889	66.6667	95.4545	100	56.4239	48.236	50.8134	49.9053	46.6171	59.779	45.1243	58.8889	42.5196	58.8333	63.5221	42.6152	58.332
MLT1A1-int	81.9583	16	32.7273	44.5131	50	43.0037	41.8081	50	73.1752	0	33.3333	100	25	66.6667	NA	50	57.7922	14.2857	NA	56.5789	0	70.8333	50	52.2727	100	50	50.1961	50	75	62.5	0	80	57.0188	100	50	50	55.3003	70.3175	52.4795	46.7611	53.9766	73.5219	55.9614	72.6316	56.9262	33.3944	70.5092	41.7007	61.4874
MLT1A-int	74.2175	100	31.5789	50	NA	66.6667	75	0	82.0614	90.9091	NA	NA	NA	NA	NA	NA	100	NA	NA	NA	0	100	NA	NA	NA	80	NA	NA	NA	0	NA	NA	33.3333	NA	NA	66.6667	21.6667	95	100	44.2105	52.5746	44.4444	72.5962	88.75	73.2143	0	66.0727	60	62.3708
MLT1B	78.9546	48.3333	43.0652	38.5555	43.8905	42.0537	46.1154	45.0758	62.2465	36.7517	35.0504	19.7861	45.5435	42.8961	35.7143	42.5279	38.3421	38.7	31.25	41.5535	41.1111	57.8183	36.8286	38.6093	63.6508	25	42	71.4286	26.1333	46.8521	27.7516	22.6111	35.8093	36.9524	32.2917	17.4858	45.4142	51.5491	46.9531	53.8108	41.1933	46.6488	38.3036	47.1231	43.2183	40.5676	53.9135	40.1083	56.7884
MLT1B-int	80.4029	NA	NA	60	100	50	66.6667	50.6667	73.4375	NA	NA	0	NA	0	NA	NA	NA	NA	50	NA	NA	NA	0	NA	NA	NA	NA	NA	NA	71.4286	NA	NA	NA	NA	NA	NA	68.2051	NA	42.8571	16.1765	80	80	37.3214	NA	40	0	63.3333	92.0833	40
MLT1C	78.9443	37.155	45.0144	42.726	40.985	38.3496	42.3932	42.0835	59.9038	37.0281	26.7333	32.8182	47.2849	31.2621	50.4613	39.159	30.8544	39.1803	44.7745	41.2116	36.8944	47.5629	39.8656	38.3333	51.4779	54.9506	33.569	38.4524	42.9844	42.9663	47.2313	37.0833	35.352	33.5385	40.5444	17.9167	43.1984	53.1136	46.7501	50.284	40.6357	46.332	43.2683	43.4141	40.6222	45.5382	56.891	40.6845	56.0565
MLT1C-int	81.4682	NA	0	50	0	50	62.5	33.3333	62.1298	NA	0	NA	NA	0	NA	0	0	NA	NA	NA	NA	4.7619	NA	60	NA	NA	100	NA	NA	0	NA	NA	0	NA	NA	100	30	NA	50	50	53.8462	100	1.875	83.3333	28.5714	100	55.1751	41.4815	59.8188
MLT1D	78.3242	27.0485	46.0199	40.1141	39.302	38.377	42.5011	40.9374	60.3461	48.2867	41.1861	51.9293	41.0917	38.8831	21.345	55.1042	42.2486	35.8754	30.8426	25.6944	46.9373	50.1414	38.2151	35.8517	55.6549	50.2753	49.7489	31.1688	42.6142	41.044	35.1767	32.037	41.7899	33.1242	45.0679	38.5409	41.1816	47.0022	43.5422	48.7941	42.7095	47.3605	40.852	52.031	41.905	47.316	56.3285	38.9385	56.6803
MLT1D-int	81.134	NA	65.3846	100	0	84.4444	100	75	60.2273	16.6667	NA	100	60	34.902	NA	100	NA	100	NA	NA	NA	NA	NA	NA	NA	NA	100	100	NA	50	NA	NA	0	100	NA	NA	42.8571	33.3333	65.2174	100	63.8961	50	48.2178	NA	83.6735	NA	44.2347	67.5325	46.9538
MLT1E	73.6712	0	60	52.0909	55.5556	27.5	46	80.3571	77.6623	50	NA	100	NA	0	NA	50	0	NA	NA	0	50	75	100	90.9091	NA	NA	100	NA	22.2222	0	NA	100	50	NA	NA	50	53.1602	45.5385	66.6667	33.3333	43.6997	47.0504	32.3803	26.6667	53.3236	66.25	68.5176	36.5079	69.9634
MLT1E1	77.1049	100	47.2727	46.8939	70	59.2468	58.467	83.3333	60.5194	28.3333	100	0	0	52	NA	50	NA	7.14286	NA	15.5556	100	19.2308	100	100	0	0	50	53.8462	NA	100	0	100	53.3333	NA	0	62.5	56.0324	66.6667	59.697	68.8889	50.6181	58.5351	52.7845	59.2593	47.6992	25.9259	77.2601	49.591	57.3491
MLT1E1A	82.0524	40	45.1839	52.1958	40.6044	56.8523	53.8196	54.807	62.874	45.2127	50	NA	95.4545	30	0	66.6667	29.0909	66.6667	0	60	100	68	81.8182	40.5797	0	44.7619	25	13.3333	100	36.7424	40	33.3333	62.2222	33.3333	50	20	60.2663	68.4981	48.1203	54.543	51.0937	55.7682	51.3442	63.3333	50.2227	41.0784	70.9765	45.3119	53.8141
MLT1E1A-int	78.3333	NA	NA	NA	NA	NA	0	100	NA	NA	NA	NA	NA	NA	NA	NA	NA	NA	NA	NA	NA	NA	NA	NA	NA	NA	NA	NA	NA	NA	NA	NA	NA	NA	NA	NA	NA	0	100	0	0	100	100	NA	NA	NA	0	0	NA
MLT1E1-int	100	NA	NA	50	NA	NA	NA	NA	NA	NA	NA	NA	NA	NA	NA	NA	NA	NA	NA	NA	NA	NA	NA	NA	NA	NA	NA	NA	NA	NA	NA	NA	NA	NA	0	NA	NA	NA	NA	NA	NA	57.1429	NA	NA	NA	NA	NA	NA	100
MLT1E2	79.6712	30	44.7581	47.1226	36.4623	59.0135	45.1395	42.9996	60.0258	35	50	24.1546	57.8947	50.5233	22.2222	28.5714	33.5294	56.25	0	37.1429	50.9091	74.8227	42.8571	44.4444	57.1429	40.1515	40	40	4.7619	42.5926	70	0	47.6768	50	58.3333	76.3889	36.2604	43.7759	52.1303	58.3659	39.8372	51.3131	44.4529	69.2014	42.5285	60.4106	57.8897	39.6798	48.7627
MLT1E2-int	77.5674	NA	NA	NA	100	42.6471	100	NA	100	NA	NA	NA	NA	NA	NA	NA	NA	NA	NA	NA	NA	NA	NA	NA	NA	NA	NA	NA	NA	NA	NA	NA	NA	NA	NA	NA	NA	NA	0	100	NA	NA	66.6667	NA	50	NA	60	95.9184	0
MLT1E3	73.9414	25	31.978	28.25	31.9559	39.4815	20	51.5264	54.9891	75	20	55	50	50	NA	27.0588	45.4545	33.3333	NA	0	NA	100	50	100	66.6667	100	88.2353	0	0	57.0588	100	NA	26.3158	0	50	50	27.0482	40.9189	44.3339	45.1142	41.1989	43.8716	36.1203	64.6552	45.5868	54.8868	48.4551	30.7846	58.043
MLT1E3-int	83.3333	NA	50	NA	NA	NA	49.2857	NA	NA	NA	NA	NA	NA	NA	NA	NA	NA	NA	NA	NA	NA	NA	NA	NA	NA	NA	NA	NA	NA	NA	NA	NA	NA	NA	NA	NA	NA	100	0	NA	NA	NA	NA	NA	0	100	100	100	NA
MLT1E-int	27.2727	NA	NA	NA	NA	NA	NA	NA	NA	NA	NA	NA	NA	NA	NA	NA	NA	NA	NA	NA	NA	NA	NA	NA	NA	NA	NA	NA	NA	NA	NA	NA	NA	NA	NA	NA	NA	NA	NA	NA	NA	NA	NA	NA	0	NA	NA	NA	NA
MLT1F	80.4269	37.5	59.8332	35.8247	38.6667	46.0589	38.6371	58.6344	70.9993	52.0952	33.5764	50	55.6768	44.6032	83.3333	40	41.9118	26.6667	45.7143	28.5714	30.303	45.4211	61.2411	31.7687	48	60	73.8462	33.3333	43.3333	72.7273	75	100	63.0854	49.3333	28.5714	38.8889	42.9957	58.3817	54.0518	58.1513	46.8537	47.8785	50.6385	41.9048	48.853	62.7896	64.6625	47.2187	63.1023
MLT1F1	76.573	37.5	55.2116	47.994	44.086	54.7324	43.5902	44.0153	68.0149	42.0639	75	77.5758	36.5385	38.3244	47.619	50.5263	58.8235	42.8571	0	5	0	69.1582	36.7908	31.2458	76.514	91.6667	70.7937	25	25	64.6154	60	NA	49.4331	61.8519	50	100	58.1363	43.2607	53.6044	70.3896	50.3794	54.8082	43.8338	29.5238	52.9981	46.0893	60.4506	52.2435	62.1471
MLT1F1-int	87.6627	NA	0	100	NA	NA	NA	NA	50	NA	NA	NA	NA	0	NA	NA	0	NA	NA	NA	NA	NA	NA	NA	NA	NA	NA	NA	NA	NA	NA	NA	NA	NA	NA	NA	0	60.8696	50	NA	50	77.7778	19.5556	NA	NA	75.6098	61.9048	50	32.3353
MLT1F2	79.9363	46.1538	51.9848	50.3317	48.8855	50.3116	59.3134	50.7081	63.4727	52.4747	7.74194	30	31.5476	65.2381	57.1429	91.7241	38.3442	36.1379	60	50	0	72.6309	50.9868	25.4545	20	33.3333	57.9496	66.6667	54	47.5362	74.2593	38.5	43.2421	61.4865	68.75	68.75	50.4659	47.8851	51.5211	57.5943	47.6791	50.78	46.8301	53.9385	50.3614	51.2609	56.4116	45.446	58.64
MLT1F2-int	87.5861	0	NA	75	50	62.2222	50	100	100	100	NA	NA	NA	NA	NA	0	NA	NA	NA	NA	NA	100	NA	NA	NA	NA	NA	NA	NA	NA	NA	NA	100	NA	NA	50	46.9512	NA	66.6667	NA	33.3333	100	40	NA	50	NA	NA	66.6667	83.3333
MLT1F-int	88.682	100	100	80	NA	100	66.6667	100	84	NA	NA	NA	NA	0	NA	NA	100	NA	NA	100	NA	NA	100	NA	0	NA	50	NA	NA	NA	NA	NA	100	NA	NA	NA	50	NA	100	100	66.6667	50	62.5	90.9091	49.7917	100	80	33.3333	85
MLT1G	81.3233	54.6346	41.5749	37.389	31.5623	37.2474	37.2917	48.9804	66.8548	31.5385	66.6667	0	45.3571	75	20	50.3401	65.4949	53.75	50	33.3333	33.3333	73.6458	60.8791	45.469	62.5	60	48.8095	19.0476	16.6667	42.4107	41.4488	85.2941	66.6667	25.7826	37.7778	44.6064	44.3558	62.6635	44.9695	55.0623	44.453	48.5994	38.0895	56.6553	42.6247	61.0966	59.6404	45.3571	50.4005
MLT1G1	79.7769	30.0952	47.5475	47.1421	62.0064	40.6985	33.1859	46.111	65.1611	60	49.7151	59.2593	17.7778	59.0136	33.3333	74.059	31.3492	29.2149	87.5	25	50	28.5714	68.8406	18.4178	26.1905	NA	39.2941	67.2727	66.6667	52.5	51.8717	0	30.2301	63.3791	50	62.5	34.4004	66.1487	46.536	53.662	43.2427	50.4535	41.3123	45.3836	44.1255	46.2511	57.5369	45.467	61.4307
MLT1G1-int	77.8841	100	0	25	28.3333	33.3333	33.3333	51.4286	0	NA	NA	100	NA	0	NA	NA	100	NA	NA	NA	NA	0	NA	NA	NA	NA	NA	NA	NA	NA	0	NA	0	0	NA	100	50	NA	56.9091	45	1.78571	46.1538	74.2857	0	79.5455	26.4706	50	50	95
MLT1G3	81.1	53.4091	39.7271	45.6826	49.2942	46.6956	54.1008	38.6531	63.4797	44.0441	15.5556	50	20	54.4066	NA	16.6667	53.1494	54.5455	26.8966	25	14.2857	34.8197	44.8485	64.6154	82.3529	53.125	28.2966	0	27.7311	34.5238	26.6667	30.7692	58.3333	30.0366	0	33.5	40.766	59.7469	53.7302	56.3322	36.758	56.0471	44.5407	51.2775	38.6344	57.4427	53.0693	40.5801	48.5074
MLT1G3-int	93.8066	NA	67.1875	50	100	0	0	38.8889	NA	NA	0	NA	NA	60	NA	NA	NA	NA	NA	NA	NA	NA	NA	0	NA	NA	NA	NA	100	100	0	NA	0	NA	NA	NA	0	NA	37.5887	0	33.3333	20	57.1429	NA	58.3333	NA	NA	40	33.3333
MLT1G-int	85.4048	43.75	33.3333	0	0	100	100	43.0357	100	NA	NA	40	NA	NA	NA	50	NA	NA	0	NA	NA	NA	NA	NA	NA	NA	18.5185	0	NA	25.974	NA	100	0	25.9259	NA	NA	0	75	54.5455	NA	1.96078	100	40.1639	NA	50	100	80.303	0	63.756
MLT1H	80.1191	33.5859	47.7387	45.1588	40.0365	45.0104	44.6835	46.5309	62.6273	51.4846	46.798	43.8767	32.0833	68.2664	72.5	61.5385	40.7893	65.625	42.8571	63.1293	33.3136	40.107	47.3032	37.3684	43.8746	47.7778	43.6982	60	46.6032	40.8668	38.4615	75	34.972	66.6667	38.4615	45.7143	41.6394	58.96	49.2217	59.4545	45.0223	54.0747	44.8231	56.9756	41.3114	57.0086	54.3361	47.0239	57.5519
MLT1H1	78.4065	41.039	57.4138	43.3919	32.9293	47.1107	40.1635	53.9815	63.9689	52.6316	31.6569	40	49.5726	43.9394	NA	41	40	56	54.5455	36.3636	54.0625	43.75	70	40	48.8294	100	40	33.3333	60	59.5007	54	50	57.177	37.5309	50	51.0323	32.2276	56.5056	42.0383	56.3317	41.9333	48.9799	43.979	33.3333	43.713	54.6324	49.8948	38.263	50.7216
MLT1H1-int	51.9587	0	66.6667	35.2941	50	100	NA	39.1667	63.8095	100	0	NA	100	NA	NA	100	40	NA	NA	0	NA	0	NA	0	NA	NA	NA	NA	0	100	NA	NA	NA	NA	NA	NA	53.5714	87.3684	66.6667	NA	34.6154	16.9672	41.5873	NA	65.5482	NA	45.2381	100	67.7249
MLT1H2	79.7346	35.0649	55.2295	45.325	37.6915	54.0546	44.8116	58.6745	56.8476	44.8864	27.0833	50	2.0202	65.0379	50	27.451	33.9286	44.4444	25	35.4167	25.5556	71.1191	50.2083	51.6133	47.8535	25	25.7576	28.125	36.5079	64.2857	50	60.2985	45.641	40	37.5	34.5679	47.7606	57.2907	56.4661	58.4846	45.1405	43.036	40.3101	57.284	49.1522	46.7643	57.8466	45.9037	51.2422
MLT1H2-int	84.6812	NA	100	NA	NA	66.6667	NA	NA	56.25	100	0	NA	NA	NA	NA	NA	NA	NA	NA	NA	NA	0	NA	NA	50	NA	NA	NA	NA	NA	NA	NA	NA	NA	NA	81.8182	50	0	100	0	0	33.3333	71.4286	NA	50	NA	56.8627	66.6667	50
MLT1H-int	83.0266	NA	66.6667	75.7143	50	33.3333	80	60	60.9524	33.3333	25	NA	NA	NA	NA	88.3495	NA	0	NA	NA	NA	NA	70	NA	NA	NA	NA	22.5806	NA	NA	NA	NA	50	NA	0	0	35.1852	54.1667	22.7907	100	39.6015	50	70.5392	100	49.1414	0	69.0773	58.3333	63.3543
MLT1I	78.2631	41.5238	53.9726	40.6213	30.0923	41.82	41.4029	50.9948	62.8633	32.0083	27.3148	29.8319	40	32.9412	25	53.9216	30.6181	30.3373	16.6667	13.6508	66.6667	44.0809	49.8684	80	35.0413	71.4286	28.5205	25	49.2308	43.2565	34.6429	32	41.7277	48.6735	30	20.1389	41.8124	51.5522	42.8122	43.3167	38.6705	46.9851	41.7198	42.9826	44.5061	58.7936	61.7761	42.5863	53.2664
MLT1I-int	82.572	NA	50	41.5094	40	45.7003	44	33.3333	91.6667	100	75	NA	100	NA	40	0	0	50	NA	NA	NA	0	0	100	0	0	NA	NA	NA	100	NA	NA	NA	100	NA	NA	53.5294	65.2381	45.5128	62.5	47.9167	0	53.5041	25	53.8462	100	42.8571	66.6667	59.5238
MLT1-int	65.6797	NA	0	0	0	0	50	NA	48.9583	NA	NA	NA	50	0	NA	0	NA	NA	NA	NA	NA	14.2857	NA	0	NA	NA	53.8462	NA	NA	NA	NA	NA	NA	NA	NA	NA	0	NA	0	NA	0	45	33.3333	NA	0	NA	0	0	46.6667
MLT1J	78.3438	51.8353	53.2335	43.0384	44.5625	41.6246	57.4717	49.6006	63.7919	39.4265	48.0392	76.8421	43.6364	49.4965	70	30	51.1905	32.8571	66.6667	30.5481	54.2857	42.2531	46.5278	51.4389	75	55.3917	43.3048	38.5417	62.5	45.1961	30	0	47.9353	45.2381	50	40	42.2191	54.5892	53.4878	49.8665	44.5195	50.8062	48.6858	48.7574	41.836	51.6213	50.917	46.56	55.3153
MLT1J1	78.1656	20	57.716	54.8785	47.9576	45.5173	47.4101	50.5067	62.4026	72.3388	25	50	43.3333	53.0303	0	40	58.716	55	66.6667	50	100	40.5148	40	20.4545	90.9091	53.3333	46.4935	0	36.1111	30.4167	39.1667	75	1.59204	93.3333	NA	0	40.6098	51.4277	48.0734	46.2159	40.9988	53.6129	34.5395	43.1217	42.4108	57.8078	58.9061	40.5278	56.9639
MLT1J1-int	74.3738	NA	33.3333	100	2.17391	50	50	20	50	0	NA	NA	NA	50	NA	NA	100	NA	NA	NA	NA	NA	NA	NA	NA	NA	50	NA	0	0	NA	100	NA	NA	0	NA	25	0	44.4444	13.8889	33.3333	19.0476	39.2606	NA	42.8571	83.3333	73.3219	50	77.381
MLT1J2	78.0922	37.5	42.7326	43.9737	55.3641	45.8226	40.321	51.4647	60.6218	62.1053	25.2891	48.3333	75	42.5	33.3333	80	26.7692	60	0	60	0	32.9561	0	46.9231	35.4839	75	50	33.3333	50	36.014	35.1648	68.3333	27.5	66.6667	98.6111	34.6667	36.8024	57.6151	50.1992	57.7661	44.5686	51.8821	47.4496	69.932	45.2619	42.6893	47.5578	46.2623	60.6779
MLT1J2-int	76.2939	NA	100	32.6923	0	0	40	33.3333	47.2727	NA	NA	NA	NA	0	NA	NA	NA	NA	NA	0	NA	100	NA	NA	NA	NA	NA	NA	NA	NA	NA	NA	0	0	0	0	62.963	40	80	10	40	60.2814	53.3333	NA	43.2405	100	58.4656	56.6667	76.6667
MLT1J-int	79.1134	33.3333	50	65.037	38.4615	28.5714	71.6365	38.9091	49.858	43.75	0	0	NA	NA	0	0	0	52.1277	NA	0	NA	90.9091	50	NA	NA	NA	0	NA	NA	100	0	0	100	NA	NA	100	64.2534	70	52.5253	75	41.6807	56.801	45.4687	11.1111	38.5522	100	52.8317	50	54.2508
MLT1K	78.9081	27.634	43.3288	47.6518	48.5851	43.9188	45.9901	44.1417	64.7329	48.5702	42.1824	36.3768	55.5411	53.14	32.9004	54.2182	41.1183	47.7855	24.4628	54.1333	50	45.384	42.8113	52.2839	77.7512	39.2215	41.0085	42.8571	31.6585	42.1538	51.4312	35.3333	38.2019	42.5067	57.3438	46.8543	42.9097	48.2298	47.4982	53.2575	41.8217	42.2564	42.6023	44.3092	40.6288	51.6277	52.5429	42.4073	52.0145
MLT1K-int	86.928	NA	NA	7.14286	100	0	NA	75	75	NA	NA	NA	NA	NA	NA	NA	NA	NA	NA	NA	NA	NA	NA	NA	NA	NA	NA	NA	0	NA	0	NA	NA	NA	NA	NA	40	NA	66.6667	84.6154	0	100	42.8571	NA	100	NA	100	45	100
MLT1L	81.2795	50	48.0281	43.1127	36.5794	49.7413	40.1331	50.5581	66.1949	50	25	37.5	69.0476	65.3333	9.09091	28.5714	34.5833	52.9762	8.33333	40	0	68.0008	64	30.8	0	95	50.989	55	62.5	65.8431	39.2857	100	25.8824	39.7436	12.963	33.3333	43.478	51.7664	43.478	38.5465	36.4173	46.2289	49.0986	50.1321	40.0534	53.5432	61.0305	42.6218	59.7388
MLT1L-int	62.963	NA	NA	NA	0	NA	0	0	NA	NA	NA	NA	NA	0	NA	NA	NA	NA	0	NA	NA	NA	NA	NA	NA	NA	NA	NA	NA	0	NA	NA	NA	NA	NA	NA	NA	NA	0	NA	100	NA	0	NA	66.6667	35.2941	0	33.3333	66.6667
MLT1M	79.26	23.3333	35.7764	48.6702	55.5556	52.8986	48.3516	55.0398	56.8586	10	65.7143	0	25	37.5	43.75	75	68.9791	60	50	70	22.6667	100	58.3333	57.1429	100	46.6667	50	50	25.7432	34.4444	50	0	39.2766	61.4286	67.5	18.75	35.4163	66.5402	49.2106	56.7266	48.9239	45.583	48.3213	50.035	46.154	63.8821	53.7392	50.207	53.9162
MLT1M-int	NA	NA	NA	NA	NA	NA	NA	NA	NA	NA	NA	NA	NA	NA	NA	NA	NA	NA	NA	NA	NA	NA	NA	NA	NA	NA	NA	NA	NA	NA	NA	NA	NA	NA	NA	NA	NA	NA	NA	NA	NA	NA	NA	NA	NA	NA	NA	NA	NA
MLT1N2	80.1914	20	43.2484	38.5597	40.6689	36.5244	40.973	34.4025	65.7831	52.4902	17.8571	33.3333	0	40.1598	10	42.8571	54.4271	43.0894	33.3333	50	25	45	41.5	49.697	56.25	66.6667	33.3333	0	44.4444	39.4958	25	61.9048	32.3656	50	0	25.1291	36.8116	51.3201	40.1113	47.1743	34.5542	45.3447	41.9807	49.2715	42.5723	44.7451	52.1705	36.2928	63.1909
MLT1N2-int	89.2857	NA	NA	50	0	NA	NA	NA	60	NA	NA	NA	7.14286	NA	NA	NA	NA	NA	NA	NA	NA	NA	NA	NA	NA	NA	NA	NA	NA	NA	NA	NA	0	NA	NA	NA	NA	100	0	NA	NA	NA	NA	NA	NA	NA	71.4286	0	64
MLT2A1	80.4325	0	72.9167	38.7052	54.0179	40.9671	40.5556	62.9107	64.5849	100	NA	0	33.3333	42.8571	NA	100	62.5	NA	100	100	50	50	66.6667	100	100	NA	100	75	0	50	0	NA	70	NA	75	100	51.4706	37.5	53.8763	42.8571	40.8183	47.1429	48.3843	10	52.8277	40	47.3529	60.2478	46.6406
MLT2A2	83.7329	20.9091	39.9303	53.8071	45.5113	41.2387	37.6999	53.251	57.3957	55.4273	31.8889	33.3333	50	42.5	0	66.6667	53.3333	50	0	66.6667	36.9048	57.5207	41.4876	10	100	100	32.5	50	75	50.6993	100	61.5385	22.5	37.5	45.5556	43.1818	55.4114	51.7994	61.3776	62.7717	52.6463	60.4537	50.3133	50.303	55.3085	46.6845	55.02	44.3597	59.6544
MLT2B1	80.9016	3.78788	53.4761	41.3077	27.4026	44.0165	49.75	42.8699	58.9565	40	0	0	37.5	46.7033	29.1667	16.6667	50	0	53.125	33.3333	34.2857	20	0	71.4286	10	0	28.5714	0	90	53.977	47.6064	20	39.4907	1.33333	100	0	48.3727	49.321	44.0427	47.435	36.0327	50.9949	41.2338	27.9167	34.5876	47.5607	60.5886	38.141	65.0404
MLT2B2	78.7011	50	35.7143	46.3571	23.0769	50	55.8132	59.0476	67.9886	92.8571	21.9697	53.3333	33.3333	50	0	30	37.5	0	0	10	80.6452	5	20.6667	100	0	100	57.1429	0	50	33.4783	60	0	0	30	NA	NA	47.6789	64.881	43.6599	41.2698	52.5625	39.704	43.7454	17.8571	40.5084	29.5918	64.6067	47.1968	65.5681
MLT2B3	80.7655	87.5	50.9462	48.8535	36.9907	52.3722	60.1204	48.0944	68.5993	68.1481	60	72	66.6667	60	0	49.0909	58.8235	28.5714	25	75	80	51.1765	50	75.5556	75	64.2963	37.5	66.6667	25	33.6111	50	80	49.1377	100	0	NA	51.7497	61.857	46.2117	59.7561	48.8017	46.6319	47.3294	49.1858	51.6063	59.5237	63.549	51.999	59.3717
MLT2B4	79.1525	50.5907	71.3519	46.9098	56.0276	46.1282	45.1197	54.6261	72.5499	43.7026	37.1368	48.2185	32.3964	47.9711	51.6931	54.5455	41.757	55.925	66.6667	63.2194	63.0875	55.8078	65.4723	83.5664	78.1454	68.4729	63.062	62.5	67.2727	44.72	70.2506	65.2315	60.7499	56.8655	49.4949	64.6299	36.9626	66.991	46.9424	57.8088	39.8999	64.8371	44.2198	63.2336	50.5052	68.0105	76.3418	45.6307	66.0337
MLT2B5	84.6066	NA	50	33.3333	66.6667	50	66.6667	60	97.0588	0	NA	NA	100	NA	NA	50	60	NA	NA	NA	NA	NA	40	100	100	NA	NA	NA	NA	100	NA	100	0	NA	NA	NA	57.1429	83.3333	92.8571	18.1818	42.8571	52.1131	25	NA	27.6471	NA	56	42.8571	51.6667
MLT2C1	76.7587	0	71.7172	51.372	10	57.8571	29.6906	49.8393	63.5448	39.7849	0	0	NA	32.7778	100	0	20	0	0	0	0	60	33.3333	50	100	100	40	NA	NA	8.88889	NA	0	20	NA	0	75	43.7971	42.5992	49.1712	41.2029	28.7217	66.0435	39.9412	80	33.7037	82.987	58.3424	36.1596	59.6814
MLT2C2	83.0986	0	75	54.1781	56.1404	74.3182	37.1429	27.9167	63.6364	40	NA	10.7143	100	9.80392	0	100	42.9487	NA	NA	NA	NA	44.4444	0	0	NA	11.5385	0	0	NA	40	0	100	70.8333	NA	0	NA	33.4188	32.8704	63.6364	25	36	56.0297	37.2973	41.3793	47.3845	45.7143	71.887	40.0433	48.2913
MLT2D	81.9469	100	36.3636	38.5047	30.3369	41.6552	44.2584	50.3306	65.7165	43.3835	100	100	33.3333	54.6154	20	33.3333	49.6324	85	0	60	33.3333	51.7857	57.0909	67.8788	33.3333	50	16.6667	33.3333	13.7255	33.3333	50	50	22.2222	33.3333	42.5	100	38.4553	47.7462	58.3707	40.5303	39.5938	56.3462	42.9036	76.7937	43.0842	47.8571	67.4262	47.191	53.8154
MLT2E	77.7735	50	40	33.3333	12.5	0	26.9421	40.1787	47.3333	0	50	53.1944	86.6667	25	0	0	50	50	0	NA	100	100	0	0	0	NA	0	NA	100	50	NA	NA	33.3333	100	NA	NA	14.6987	33.3333	52.2059	57.1429	41.4295	49.3571	52.6364	47.5	34.2925	0	64.5083	18.1818	41.6221
MLT2F	78.8476	50	33.3726	35.9636	31.4366	33.7877	36.1373	46.0932	54.2244	36.814	16.6667	0	50	39.4231	33.3333	0	35.4762	31.5152	5	4.16667	12.6263	29.7531	52.8571	25	50	43.6364	25	67.619	33.3333	76.9231	24	6.66667	27.451	28.3248	42.8571	50	37.6092	55.4398	41.8168	50.0067	40.8739	45.5482	33.7469	45.7821	38.3154	41.0869	57.9877	30.7121	61.6282
MLT-int	84.6937	0	12.7778	75.3247	33.3333	23.0769	32.6211	33.8974	48.2323	NA	33.3333	0	NA	53.3333	0	0	65.2778	NA	50	0	0	20	NA	50	NA	NA	0	NA	NA	46.1538	NA	NA	25	0	90	50	52.9652	0	37.6894	24.1667	51.4191	61.8172	42.6263	30	44.1176	61.417	63.4722	42.8571	43.5158
MSR1	48.409	16.6667	24.8718	0	24.6006	10.84	29.4717	45.8824	38.3387	50	NA	100	50	69.6429	75	0	25.7576	0	0	0	38.4615	33.3333	21.9231	33.3333	0	31.25	75	0	NA	0.877193	33.3333	0	38.5662	40	0	25	29.0279	46.25	29.8824	44.107	22.2642	27.7192	11.8395	25	19.1287	10.6667	25.955	25.915	30.182
MSTA	79.8027	49.4667	55.4649	60.2424	51.9846	55.3974	53.203	51.5434	66.1805	68.1851	35.9048	45.4545	61.744	48.7649	64.7059	63.1579	44.6284	42.1981	57.5	48.7179	42.4242	68.3167	65.7708	50.4762	65.9722	33.3333	30.3241	48.6364	52.8571	64.4006	42.2794	66.6667	39.9819	68.0556	58.7413	42.0408	50.1913	57.0757	55.0079	61.3993	53.4893	63.0989	52.3187	57.0099	48.7871	56.1487	67.4982	52.3739	66.0595
MSTA-int	80.3426	100	67.629	71.0499	74.6218	75.9424	78.9925	81.6275	75.8317	65.2632	56.6154	60	71.0526	82.6053	50.6494	62.5	81.0516	74.3056	100	65.7143	86	78.9931	86.4021	75	78.9474	100	58.6735	100	96.6667	78.3709	50	80	82.3523	59.1518	66.6667	50	76.9386	76.7282	71.902	75.0298	72.6002	75.0555	72.7573	86.1951	74.7508	76.0598	77.5351	77.0635	76.7995
MSTB	79.7322	54.8283	46.3008	55.3907	50.2206	56.9432	47.4069	53.5885	65.0182	40.7584	14	18.797	40	39.3757	44	30	42.1053	64.1026	36.6667	46.6667	38.3333	46.0015	50.7692	77.7778	40	40	62.5	16.6667	36.6667	41.5696	50	81.1111	39.4444	23.8292	33.5354	66.6667	49.0364	53.0979	53.1836	70.9437	51.8216	57.3607	48.4327	57.9286	51.5851	51.316	59.6271	47.2821	54.1067
MSTB1	77.4779	45	40.5799	43.7378	48.0556	40.3607	63.2818	50.4911	67.0134	54.5455	28.5714	50	0	58.3333	0	33.3333	38.9815	16.6667	72.6316	0	61.9048	44	30.1347	65	100	58.3333	41.8182	66.6667	100	50	100	100	66.7316	33.3333	0	66.6667	54.5732	57.7149	54.816	47.3722	50.0802	61.4149	52.9652	63.0808	53.0206	55.3515	61.8868	45.4562	61.1371
MSTB1-int	81.7495	0	100	69.1667	100	58.3333	69.0476	80	42.7778	NA	NA	NA	NA	50	NA	100	48.7179	100	NA	NA	NA	31.5789	NA	NA	NA	0	100	100	100	NA	NA	NA	100	NA	NA	0	78.3654	100	57.3477	100	50	72.3214	85.7143	10	42.8571	NA	85.6667	67.7207	87.5
MSTB2	85.5975	50	61.1111	66.6667	52.5	62.5	57.5	63.1818	65.7764	60	49.0909	0	100	5	0	50	75	50	100	0	NA	0	NA	100	NA	0	100	0	0	25	NA	50	57.381	NA	45.4545	NA	63.2035	78.1818	51.8519	63.6923	40.5683	41.6359	48.9143	56.4935	61.6998	33.3333	62.1807	28.3966	68.1508
MSTB2-int	82.7354	NA	100	55	100	100	100	0	NA	NA	NA	NA	100	0	NA	NA	NA	NA	NA	NA	NA	NA	NA	NA	NA	NA	100	NA	0	NA	100	NA	100	NA	NA	NA	50	47.2222	77.7778	68.5714	100	45.8333	57.8231	NA	75	0	87.8571	100	45
MSTB-int	81.4406	80	79.5215	77.3016	82.7273	67.3333	79.9791	77.4132	73.9324	53.6458	65.7143	NA	NA	56.6667	NA	100	63.6364	100	0	NA	NA	25	78.5714	66.6667	NA	NA	74.4643	0	50	97.1429	100	NA	62.5	100	NA	25	76.4167	67.803	65.001	66.1458	70.1007	69.8134	72.7147	43.6458	67.8235	73.0359	67.1329	75.6128	73.6757
MSTC	81.4517	100	50	43.1611	66.6667	33.3333	55	44.7059	66.4626	50	NA	75	0	50	NA	0	0	50	NA	7.69231	NA	66.6667	30	10	100	NA	0	NA	6.66667	47.5	NA	NA	34.5455	NA	NA	NA	38.3856	58.7879	57.0634	63.5714	53.0075	49.0715	53.9247	70.8333	52.1171	40	67.1303	46.0251	64.0463
MSTC-int	89.0533	NA	33.3333	37.3333	15.625	55.102	12.6882	42.5	70.101	42.1429	NA	0	NA	0	NA	75	100	100	NA	9.09091	33.3333	100	20	87.5	100	100	66.6667	NA	NA	23.8636	NA	0	NA	NA	0	NA	69.0805	100	51.8367	83.3333	50.4472	94.9059	42.1696	NA	54.6608	48.2222	60.0595	41.6667	74.6114
MSTD	79.0548	28.125	44.9984	45.7826	58	52.2848	53.3335	50.2947	63.6008	53.7778	70.1299	100	0	63.1212	0	30.9524	15.3846	42.8571	50	64	54.7619	54.2857	53.9286	100	35.7143	100	28.8889	100	66.6667	53.3333	19.7531	0	58.1818	50	100	70	55.9253	45.037	60.2568	57.3491	46.0184	58.405	46.9108	57.5	45.8803	60.1954	56.9488	44.1556	55.6311
MSTD-int	83.9416	100	62.3653	66.2698	49.7368	56.3636	63.1884	62.1917	75.592	57.5	33.3333	67.6471	0	52.7778	25	38	62.5	75	NA	75	44.4444	47.2316	68.6364	37	NA	66.6667	0	0	100	44.4762	50	100	61.5385	NA	100	60	49.2077	74.3359	57.8221	40.9091	54.2913	56.0488	55.7041	65.0909	58.9024	69.8373	69.0318	43.7703	74.4787
MST-int	77.5121	40	71.4286	50	80	57.1429	80.5556	83.3333	71.4286	0	0	NA	50	50	NA	NA	50	50	NA	NA	100	100	NA	50	NA	0	61.5385	NA	0	0	NA	NA	60	100	NA	100	62.9739	91.6667	51.7857	45.3488	46.0606	48.7755	56.3115	100	56.875	50	59.0422	73.6364	40.0397
ORSL	68.592	0	0	0	41.6667	0	33.3333	0	55.3378	NA	NA	NA	NA	0	NA	NA	100	NA	NA	NA	NA	NA	11.1111	60	NA	NA	20	100	100	NA	NA	80	0	NA	NA	NA	28.5714	0	28.4375	33.3333	33.3333	33.3333	26.6667	100	30.5556	0	54.5455	40	30.2754
ORSL-2a	63.8047	NA	NA	NA	0	NA	50	33.3333	100	NA	0	NA	NA	NA	NA	NA	NA	NA	NA	NA	NA	NA	NA	NA	NA	NA	NA	NA	NA	NA	NA	NA	NA	NA	NA	NA	NA	100	0	NA	100	50	50	NA	33.3333	100	50	0	73.3333
ORSL-2b	63.0061	NA	NA	50	NA	NA	NA	0	56.25	NA	NA	50	NA	NA	NA	NA	NA	NA	NA	NA	NA	NA	NA	NA	60	NA	NA	NA	NA	NA	NA	0	NA	NA	NA	NA	13.8889	0	0	66.6667	0	NA	0	20	34.7692	0	78.8889	0	46.6667
PABL_A	62.2705	NA	50	22.2222	100	0	0	44	60	NA	90	NA	NA	0	NA	NA	0	NA	NA	NA	NA	0	NA	100	0	NA	NA	NA	NA	80	NA	NA	0	NA	NA	0	35.2941	100	37.381	36.1111	38.5185	50	36.1497	NA	27.7778	NA	46.5278	24.7262	61.8182
PABL_A-int	81.1096	NA	0	59.6774	0	33.3333	57.1429	0	76.6667	NA	NA	0	NA	NA	NA	83.3333	NA	NA	0	NA	0	NA	NA	NA	NA	NA	NA	NA	NA	25	NA	NA	NA	NA	NA	NA	39.0476	66.6667	26.6304	0	66.6667	50	25	100	65	NA	52.0833	23.8527	70.1515
PABL_B	56.1918	NA	83.3333	44.4444	0	12.5	42.2059	44.7917	50	50	NA	NA	NA	33.3333	NA	NA	NA	0	NA	NA	NA	NA	50	NA	100	0	NA	NA	NA	NA	100	NA	25	NA	0	NA	33.3333	0	50	37.5	26.8696	47.619	28.9617	NA	35.0533	40	26.5625	43.0556	36.7347
PABL_B-int	79.9858	50	0	56.0606	33.3333	25	45.5357	79.5402	51.2397	NA	0	NA	NA	0	0	0	50	NA	NA	NA	NA	NA	NA	NA	NA	NA	50.9091	NA	0	NA	NA	NA	NA	NA	0	NA	22.2222	53.125	27.4436	75	28.7879	86.6667	30.8974	NA	44.6429	27.7778	58.064	33.3333	87.7193
Plat_L3	67.6759	50	35.1852	75	33.3333	41.6667	29.8039	42.9688	63.1798	0	0	100	NA	46.6667	0	33.3333	26.25	50	100	100	NA	33.3333	100	0	0	0	25	NA	0	51.131	25	NA	66.6667	NA	100	NA	50	46.3636	38.9286	0	52.9221	29.3557	35.3659	46.5152	45.3324	50	47.8553	41.1765	49.4808
polypurine	73.6525	NA	0	100	100	50	0	0	55.3968	NA	0	100	0	0	NA	100	NA	0	0	0	100	40	0	0	NA	NA	100	NA	NA	NA	NA	0	100	NA	NA	NA	26.6667	0	0	33.3333	27.2727	0	54.9798	84.4643	47.9592	NA	25	33.3333	58.3333
polypyrimidine	48.1534	NA	66.6667	100	100	0	100	NA	70.4762	NA	0	10	20	0	0	0	0	0	0	0	0	44.4444	0	0	0	0	NA	NA	0	0	NA	NA	NA	0	5.55556	12.5	28.5714	20	75	66.6667	0	100	48.5714	100	30	NA	60	48.0769	60
PRIMA41-int	67.9169	0	25	30	20	40	20	45	66.5625	33.3333	41.6667	NA	NA	0	100	NA	100	NA	NA	NA	NA	NA	NA	0	NA	NA	0	NA	100	NA	NA	NA	0	NA	NA	NA	18.4585	66.6667	18.7622	35.2941	47.3684	40	24.6202	0	27.8788	100	52.4694	28.8889	45.0781
PRIMA4-int	77.5161	NA	27.0588	33.3333	20	NA	35.7143	57.6923	46.9264	50	0	NA	0	0	NA	0	33.3333	0	NA	NA	23.3333	0	35.2941	NA	0	100	16.6667	NA	0	0	0	NA	96.1039	53.8462	0	0	40	50.6061	30.1154	37.5	24.1772	48.8375	54.4362	50	22.3077	16.6667	61.2593	35	52.5
PRIMA4_LTR	62.473	NA	0	50	0	100	NA	NA	46.4706	100	NA	NA	NA	NA	NA	NA	NA	NA	0	NA	NA	100	NA	NA	NA	NA	100	NA	NA	NA	NA	NA	NA	NA	NA	100	0	50	25	NA	60	100	75	100	71.4286	100	40	12.6582	100
PRIMAX-int	77.3707	NA	0	0	NA	0	0	0	50	NA	NA	NA	NA	NA	60	0	NA	NA	NA	NA	NA	NA	NA	NA	NA	NA	0	NA	NA	100	NA	NA	0	NA	NA	NA	0	50	63.3333	100	0	100	0	NA	0	100	100	4.44444	75
PrimLTR79	62.8704	NA	80	0	NA	0	100	100	NA	50	NA	NA	NA	NA	NA	NA	NA	NA	NA	NA	NA	NA	NA	NA	NA	NA	NA	NA	NA	100	NA	NA	NA	NA	NA	NA	33.3333	75	33.3333	0	25	100	10.2564	NA	33.3333	50	58.3333	50	53.3333
REP522	77.5746	33.5526	59.2319	47.8254	58.3116	55.3429	58.8435	57.6892	68.0544	74.8358	44.6181	48.6914	66.8846	47.6587	48.2308	57.6942	57.4361	47.7199	69.3416	50.3519	63.9515	66.6853	68.0565	61.8463	41.9206	54.7467	52.7568	65.3862	51.9893	59.748	67.3367	67.5246	54.0978	70.1238	70.4908	46.4389	56.7291	22.9062	45.0031	56.3101	48.9092	36.0226	48.7282	32.7787	51.9261	36.8383	33.1287	50.6952	32.9844
Ricksha	84.4416	NA	NA	60	NA	80	NA	0	100	100	NA	NA	NA	NA	NA	NA	100	NA	NA	NA	NA	NA	NA	NA	NA	NA	NA	NA	NA	NA	NA	NA	0	NA	NA	0	50	23.1707	NA	100	NA	66.6667	100	NA	100	NA	52.5	100	100
Ricksha_0	75.6667	NA	66.6667	0	0	NA	100	50	100	NA	0	NA	NA	NA	NA	NA	NA	NA	NA	NA	NA	NA	NA	0	NA	NA	NA	NA	NA	NA	NA	NA	0	NA	NA	NA	0	NA	20	46.875	50	63.2716	38.8889	NA	33.3333	100	66.6667	25	100
Ricksha_a	98.0769	NA	NA	NA	NA	NA	NA	NA	NA	NA	NA	NA	NA	NA	NA	NA	NA	NA	NA	NA	NA	NA	NA	NA	NA	NA	NA	NA	NA	NA	NA	NA	NA	NA	NA	NA	NA	NA	NA	NA	NA	NA	0	NA	100	NA	100	NA	66.6667
Ricksha_b	78.4474	NA	0	100	62.5	NA	100	NA	20	NA	NA	NA	100	NA	NA	NA	0	NA	NA	NA	NA	0	NA	NA	NA	NA	NA	NA	100	NA	NA	NA	NA	NA	NA	NA	100	100	0	48.4848	0	NA	62.5	88.8889	71.0526	46.1538	76.6667	50	33.3333
Ricksha_c	84.9628	34.2466	63.1944	23.5	0	62.7803	34.3137	70	54.9603	33.3333	50	NA	NA	NA	NA	NA	66.6667	NA	0	52.2727	NA	NA	0	42.8571	NA	NA	100	NA	NA	50	NA	NA	52.2222	0	0	NA	58.5417	63.4615	66.3636	47.2868	40	76.5657	43.0263	50	40.4412	43.5897	54.5915	41.7249	62.2895
SAR	NA	NA	NA	NA	NA	NA	NA	NA	NA	NA	NA	NA	NA	NA	NA	NA	NA	NA	NA	NA	NA	NA	NA	NA	NA	NA	NA	NA	NA	NA	NA	NA	NA	NA	NA	NA	NA	NA	NA	NA	NA	NA	NA	NA	NA	NA	NA	NA	NA
SATR1	66.677	80.6349	7.14286	31.5791	0	0	30.7765	24.4646	42.0232	NA	NA	100	NA	0	NA	NA	66.6667	100	50	NA	NA	52.7778	NA	0	NA	0	NA	0	0	100	NA	NA	0	NA	NA	NA	28.7164	9.09091	11.4013	16.107	14.2877	9.67172	17.5681	0	18.3864	0	11.9792	16.4706	24.2013
SATR2	62.3883	NA	0	8.89851	0	0	NA	4.28571	21.4286	NA	NA	NA	NA	0	NA	NA	NA	NA	NA	NA	NA	NA	NA	NA	NA	NA	NA	NA	NA	NA	100	NA	NA	0	NA	NA	25	64.7059	0	0	33.3333	100	22	NA	0	26.6667	50	NA	33.3333
SST1	62.3963	23.2505	16.3659	25.8309	25.1272	24.9611	23.9978	17.3022	38.5596	12.687	12.8648	23.6047	10.6074	21.8134	18.1836	7.77059	23.877	22.1945	32.0559	20.1897	11.5416	25.4074	13.2033	15.8185	17.0113	16.2793	19.5573	21.3483	33.8375	11.0515	16.5394	5.02407	12.1756	11.8121	13.2948	24.6171	27.2296	9.41276	29.2407	32.2075	28.569	11.9221	26.2346	8.61749	10.9889	9.66598	8.19019	23.0047	9.10307
SSU-rRNA_Hsa	34.1079	36.9346	12.3046	18.6042	8.80654	23.3565	21.6149	15.3253	29.5919	15.2866	8.28639	8.9165	8.85863	8.28025	23.3492	10.5259	7.63249	13.1118	14.2155	12.2164	5.78437	5.53464	13.8528	6.55493	7.85251	11.6396	6.39531	5.09634	8.17487	21.8632	9.13198	6.74934	10.9564	10.0755	9.502	9.60668	3.96381	8.05551	9.39735	10.7809	26.4553	13.0354	35.6404	5.17308	9.66512	18.5014	6.88751	22.1365	12.1838
SUBTEL_sa	36.4944	8	16.2621	0	19.4451	6.98925	0	1.76529	13.1224	25	0	0	0	0	0	0	0	NA	0	17.6471	0	0.158228	0.27027	5.35714	0	NA	0	0	0	0	0	0	0.625	0	0	NA	20.1222	0	17.8025	16.1111	0	0.400668	2.99292	8.33333	10.4291	0	11.1847	0	10
SVA_A	85.1758	79.0352	71.4036	72.1212	73.6089	80.0964	80.6541	84.1562	84.7442	77.5519	65.249	82.3822	85.933	85.1465	77.0439	76.3839	77.7549	73.2553	75.5824	62.7273	75.6183	82.2194	79.0484	64.6991	67.3779	67.0011	71.163	66.3972	77.0672	84.6075	79.7786	70.3364	75.0575	67.852	68.3471	74.2115	77.8519	62.0391	72.2921	74.996	76.8527	68.2177	73.2461	61.9415	74.5206	64.639	71.7975	72.8341	69.2853
SVA_B	85.5899	38.3513	62.899	60.9951	62.9953	65.2492	66.4547	65.0753	75.1493	71.1498	50.9855	50.0486	65.9224	57.0294	45.6368	58.4748	67.0613	46.2014	48.8911	57.761	49.4531	56.3239	54.1189	51.1761	38.0294	42.3033	57.4865	59.604	69.2116	49.5271	48.8128	43.1324	56.8101	44.5623	50.7509	44.7328	70.4417	24.7249	57.2575	57.6637	59.2875	31.0742	59.7134	30.8243	63.2168	28.3779	43.4503	62.6145	36.5296
SVA_C	84.3874	53.6869	61.3446	56.3506	60.7059	60.7838	61.3452	63.4289	73.1471	45.004	45.5251	48.7948	58.8994	47.4719	35.765	57.0473	62.5602	50.6256	49.9536	36.677	77.3917	70.8479	61.8252	57.4308	46.9533	41.2463	53.2436	50	52.3913	50.6134	34.8842	28.2864	45.5152	40.7836	51.58	47.9818	66.6565	32.1201	52.7983	60.8032	56.0013	35.6459	59.8707	53.4501	59.1245	36.1505	49.9407	57.7214	40.3893
SVA_D	83.2631	42.9306	50.3233	42.4619	52.8421	54.1665	51.0631	53.641	66.2292	47.6622	43.0973	38.529	44.8721	43.2903	39.5392	42.6116	50.2527	37.9001	45.3377	45.077	41.9846	43.5973	41.5461	34.5623	29.9399	34.7841	35.9004	37.6248	50.3887	42.5614	35.4705	35.7594	35.9905	37.786	40.1525	41.3874	63.3732	23.0726	48.2338	49.9809	47.0983	29.2186	50.063	34.122	51.2713	24.0227	42.5165	46.9753	34.5693
SVA_E	77.4954	58.75	63.8473	49.451	45.685	55.3679	41.6619	54.071	62.4132	37.5	100	80.5556	52.7027	29.2963	22.8943	55.8333	32.6967	20.7063	0	25	23.9214	31.1927	22	37.5	1.06952	57.4206	18.3333	32.9787	100	20	46.4286	6.64894	37.8666	0	50	56.6667	51.2704	10.1286	40.3661	39.1931	42.287	13.78	39.7833	23.7269	42.2869	18.7423	24.4026	44.6313	18.9752
SVA_F	83.6629	48.0835	58.587	50.7912	59.6861	55.119	59.1093	58.0046	68.0387	57.052	50.5298	44.553	60.4566	48.5067	69.7119	49.8513	53.1498	45.1448	33.1147	47.5176	33.4054	54.2914	50.682	50.9308	33.5501	52.2572	52.4433	57.9412	63.5709	52.5053	37.3156	44.3598	51.3441	46.9994	49.7481	37.8479	65.5721	30.365	51.7242	53.0785	48.4835	25.786	53.3613	25.0896	53.881	35.6834	38.5142	54.9681	35.8952
(TAAAAA)n	NA	NA	NA	NA	NA	NA	NA	NA	NA	NA	NA	NA	NA	NA	NA	NA	NA	NA	NA	NA	NA	NA	NA	NA	NA	NA	NA	NA	NA	NA	NA	NA	NA	NA	NA	NA	NA	NA	NA	NA	NA	NA	NA	NA	NA	NA	NA	NA	NA
(TAAAA)n	NA	NA	NA	NA	NA	NA	NA	NA	NA	NA	NA	NA	NA	NA	NA	NA	NA	NA	NA	NA	NA	NA	NA	NA	NA	NA	NA	NA	NA	NA	NA	NA	NA	NA	NA	NA	NA	NA	NA	NA	100	NA	NA	NA	NA	NA	NA	NA	80
(TAAAG)n	NA	NA	NA	NA	NA	NA	NA	NA	NA	NA	NA	NA	NA	NA	NA	NA	NA	NA	NA	NA	NA	NA	NA	NA	NA	NA	NA	NA	NA	NA	NA	NA	NA	NA	NA	NA	NA	NA	NA	NA	NA	NA	NA	NA	NA	NA	NA	NA	NA
(TAAA)n	NA	NA	NA	NA	NA	NA	NA	NA	NA	NA	NA	NA	NA	NA	NA	NA	NA	NA	NA	NA	NA	NA	NA	NA	NA	NA	NA	NA	NA	NA	NA	NA	NA	NA	NA	NA	NA	NA	NA	NA	NA	NA	NA	NA	100	NA	NA	NA	0
(TAAG)n	NA	NA	NA	NA	NA	NA	NA	NA	NA	NA	NA	NA	NA	NA	NA	NA	NA	NA	NA	NA	NA	NA	NA	NA	NA	NA	NA	NA	NA	NA	NA	NA	NA	NA	NA	NA	0	NA	NA	NA	NA	NA	NA	NA	NA	NA	NA	NA	NA
(TAA)n	72.1645	NA	0	NA	NA	NA	0	NA	66.6667	NA	NA	NA	NA	NA	NA	NA	NA	NA	NA	NA	0	NA	0	0	0	NA	NA	NA	NA	0	NA	NA	0	NA	NA	NA	NA	NA	NA	NA	0	100	0	100	75	0	50	0	0
(TAATG)n	100	NA	NA	NA	NA	NA	NA	NA	NA	NA	NA	NA	NA	NA	NA	NA	NA	NA	NA	NA	NA	NA	NA	NA	NA	NA	NA	NA	NA	NA	NA	NA	NA	NA	NA	NA	NA	NA	NA	NA	NA	NA	100	NA	NA	NA	NA	NA	NA
(TACGG)n	100	NA	NA	NA	NA	NA	NA	NA	NA	NA	NA	NA	NA	NA	NA	NA	NA	NA	0	NA	NA	NA	NA	NA	NA	NA	NA	NA	NA	NA	NA	NA	NA	NA	NA	NA	NA	NA	NA	NA	NA	NA	NA	NA	NA	NA	NA	NA	100
(TACTG)n	NA	NA	NA	NA	NA	NA	NA	NA	NA	NA	NA	NA	NA	NA	NA	NA	NA	NA	NA	NA	NA	NA	NA	NA	NA	NA	NA	NA	NA	NA	NA	NA	NA	NA	NA	NA	NA	NA	NA	NA	NA	NA	NA	NA	100	NA	NA	NA	NA
(TAGA)n	67.7273	0	100	40	100	0	100	0	100	NA	NA	NA	NA	NA	NA	NA	NA	6.25	NA	NA	NA	NA	NA	NA	NA	NA	0	NA	NA	NA	NA	NA	NA	NA	NA	0	60	100	100	50	50	100	66.6667	66.6667	50	NA	38.0952	0	NA
(TAGGG)n	NA	NA	NA	NA	NA	NA	NA	NA	NA	NA	NA	NA	NA	NA	NA	NA	NA	NA	NA	NA	NA	NA	NA	NA	NA	NA	NA	NA	NA	NA	NA	NA	NA	NA	NA	NA	NA	NA	NA	NA	NA	NA	NA	NA	NA	NA	NA	NA	NA
(TAGG)n	94.5629	NA	100	NA	100	73.2143	99.3056	94.1126	98.0769	100	NA	NA	66.6667	100	NA	NA	100	NA	NA	100	NA	100	100	100	NA	100	0	NA	NA	NA	NA	NA	NA	80	NA	NA	50	100	NA	100	89.1892	100	100	97.2222	66.6667	NA	63.468	69.3396	50
(TAG)n	82.316	NA	NA	58.3333	NA	NA	100	0	100	NA	NA	NA	NA	NA	NA	NA	0	NA	NA	0	NA	NA	0	NA	NA	NA	NA	NA	NA	NA	NA	NA	NA	NA	NA	NA	NA	NA	75	NA	0	66.6667	50	NA	0	NA	100	0	53.3333
(TAGTG)n	94	0	NA	NA	100	32.3529	50	100	49.4608	NA	NA	0	93.3333	71.4286	5.88235	100	43.3333	0	NA	NA	NA	31.1364	100	0	100	NA	0	0	100	0	50	NA	NA	0	NA	NA	35.5263	81.4815	56.0976	100	54.4928	70.8333	77.2222	100	45.1432	100	56.746	56	71.9048
(TA)n	89.0909	NA	0	NA	NA	0	NA	NA	100	NA	100	NA	0	NA	NA	NA	NA	NA	NA	NA	NA	NA	NA	100	NA	NA	NA	NA	NA	NA	NA	NA	0	0	100	NA	75	NA	75	50	0	0	0	NA	33.3333	100	100	50	NA
TAR1	51.6177	11.5868	12.1468	18.5486	9.26905	9.31951	14.9424	11.6039	26.9214	8.97444	5.00912	10.0483	9.86257	16.6212	2.0609	19.2924	9.10494	3.66825	4.75886	13.8322	6.11563	3.74384	7.16109	1.9006	3.82074	8.16789	5.72135	2.26309	6.35028	2.05701	0.812769	13.4695	8.02216	8.00501	9.51307	7.58831	10.0485	4.92056	11.4797	11.7105	13.0752	12.3837	14.0792	9.26002	11.4943	7.97764	9.22739	8.18075	12.8371
(TATAA)n	83.3333	NA	NA	NA	NA	NA	NA	NA	NA	NA	NA	NA	NA	NA	NA	NA	NA	NA	NA	NA	NA	NA	NA	NA	NA	NA	NA	NA	NA	NA	NA	NA	NA	NA	NA	NA	NA	NA	NA	NA	NA	NA	NA	NA	NA	NA	NA	NA	NA
(TATAG)n	NA	NA	NA	NA	NA	NA	NA	NA	NA	NA	NA	NA	NA	NA	NA	NA	NA	NA	NA	NA	NA	NA	NA	NA	NA	NA	NA	NA	NA	NA	NA	NA	NA	NA	NA	NA	NA	NA	NA	NA	NA	NA	NA	NA	NA	NA	NA	NA	NA
(TATATG)n	80.8285	NA	16.6667	40.9357	21.875	46.4286	40	20	26.2522	0	50	100	100	0	0	80	41.6667	100	NA	100	NA	100	50	53.3333	50	NA	NA	NA	50	25.3846	0	100	47.9167	100	100	25	25.8333	100	49.0625	50	25	81.6327	33.3333	NA	25	76.9231	64.3908	41.6667	57.9365
(TATG)n	85.4665	0	44.4099	40.8867	61.125	59.6337	49.4444	48.2509	58.9647	18.6667	8.60215	100	40	50	0	89.5833	36	25	50	50	50	40	25	42.6255	100	100	30.7692	0	50	75	39.0476	62.5	66.1538	50	17.0886	36.6667	37.4074	41.9048	47.8219	54.4744	42.3507	59.1111	48.0332	65.3571	43.7362	71.4471	62.0021	46.2005	44.6817
(TATTG)n	72.6531	NA	NA	NA	NA	NA	NA	NA	NA	NA	NA	NA	NA	NA	NA	NA	NA	NA	NA	NA	100	100	NA	NA	NA	NA	NA	NA	NA	NA	NA	NA	NA	NA	NA	NA	NA	NA	NA	100	NA	NA	NA	NA	100	NA	NA	NA	NA
(TCCA)n	83.4314	47.1429	57.4074	47.7718	59.0417	54.7815	59.323	56.5827	85.6184	16.6667	61.1111	60	63.8889	68.2275	50	66.6667	55.7976	47.1074	50.9091	77.3611	83.3333	60.0353	83.3626	44.0392	69.2857	100	50	60	71.4286	77.6	80	87.5	63.9833	49.7778	67.5	72.5	62.2318	51.8295	69.6566	79.2323	56.9592	66.0592	62.8047	88.9531	60.531	57.3181	80.4463	65.4066	71.1565
(TCCCC)n	50	NA	100	22.2222	NA	NA	0	NA	10	NA	NA	NA	NA	NA	NA	NA	NA	NA	NA	NA	NA	NA	NA	NA	NA	NA	NA	NA	NA	NA	NA	NA	NA	NA	NA	NA	0	NA	NA	0	5	NA	70.7071	30.4348	25	NA	0	NA	0
(TCCCG)n	13.5754	0	20	20	NA	0	6.48148	0	24.3056	50	0	0	0	0	0	20	NA	0	NA	0	NA	0	0	0	0	NA	NA	NA	NA	17.6471	0	11.3636	0	NA	0	0	0	3.63636	1.35593	NA	0	0	18.5885	52.381	16.5191	0	0	11.1111	46.6667
(TCCC)n	35.7143	NA	33.3333	0	0	3.57143	4.7619	50	0.655738	0	50	100	NA	83.3333	NA	0	100	100	NA	NA	100	100	100	NA	58.3333	50	NA	90	20	0	60	NA	33.3333	NA	66.6667	0	0	40	0	25	17	0	10	1.85185	0	0	13.7719	20	19.2857
(TCCGG)n	100	NA	NA	NA	NA	NA	NA	100	NA	NA	NA	NA	NA	NA	NA	NA	NA	NA	NA	100	NA	NA	NA	NA	NA	NA	NA	NA	NA	NA	NA	NA	95.8333	NA	NA	NA	NA	NA	NA	NA	NA	NA	NA	NA	NA	NA	NA	100	100
(TCCG)n	21.4144	1.88285	15.911	2.78834	2.6399	6.07295	13.4469	34.9168	36.4754	26.0753	53.8636	5.79268	2.03412	14.7723	2.65655	6.79443	4.38913	11.1797	7.67717	1.76678	2.94118	1.32092	2.21061	1.20846	1.37712	27.7497	3.74532	6.59722	9.04523	8.51757	0.914634	3.38753	1.03655	3.5	4.14798	27.3292	21.5231	25.0215	16.6356	23.4236	9.90692	23.1624	32.7735	14.5663	11.4912	27.4755	26.8428	19.6149	21.5687
(TCC)n	40.2556	NA	8.92857	55	43.6364	73.3333	18.3041	40	34.375	41.6667	0	20	0	50	0	50	20	50	NA	0	0	0	0	0	NA	0	0	80	NA	0	NA	NA	30	0	0	0	13.7731	4.3956	2.08333	0	34.7571	10	14.5869	0	27.2727	50	9.47368	33.3333	20.2381
(TCCTG)n	88.9097	NA	NA	NA	18.3105	42.1283	34.8659	100	73.2011	0	0	NA	63.9496	11.1565	0	23.4962	50	50	NA	NA	0	0	100	89.0873	20.8333	NA	NA	NA	NA	0	NA	NA	NA	NA	NA	NA	65.4762	20.4867	65.7895	61.2672	50	90.9091	20	100	44.4444	83.8095	94.4444	23.4175	55.7538
(TCGGG)n	0	NA	NA	0	0	0	0	NA	NA	NA	NA	NA	0	NA	NA	NA	NA	NA	NA	NA	NA	NA	NA	NA	NA	NA	0	NA	NA	1.81818	0	NA	NA	NA	NA	NA	NA	NA	NA	NA	0	0	0	NA	8.18966	0	0	0.833333	0
(TCG)n	32.162	0	33.3333	0	15.9259	0	0.0550964	0	16.6667	0	0	NA	50	5	0	5.95238	0	NA	0	NA	NA	1.42857	0	0	NA	NA	0	3.16498	NA	20	NA	NA	NA	0	0	0	10.3765	0.183486	0	0	17.2727	0	0.289855	0	12.5767	28.0303	0.0591017	0	10.0425
(TC)n	66.9516	84.8485	96.9697	95.082	66.6667	64.8649	48.4287	97.7778	59.8106	68.0317	100	100	NA	85.7143	NA	NA	90	100	85.7143	100	NA	100	83.3333	81.8182	86.3636	28.5714	100	100	100	0	100	NA	96.4286	100	100	0	70.5797	0	61.1111	100	38.8636	35.6667	53.0952	60	57.4627	0	15.1111	54.375	55.2242
(TCTA)n	75.5556	0	0	50	0	NA	0	33.3333	100	NA	NA	NA	0	NA	NA	NA	NA	100	NA	NA	NA	0	NA	NA	0	NA	NA	NA	NA	NA	NA	NA	NA	NA	NA	0	40	100	100	75	100	NA	80	100	25	0	50	0	NA
(TCTCCC)n	50	0	NA	0	0	NA	NA	0	NA	NA	NA	NA	NA	NA	NA	NA	NA	NA	NA	NA	NA	NA	NA	NA	NA	NA	NA	NA	NA	NA	NA	NA	NA	NA	NA	NA	100	NA	0	100	50	NA	0	NA	33.3333	NA	0	NA	0
(TCTCC)n	0	NA	NA	NA	NA	NA	NA	NA	NA	NA	NA	NA	NA	NA	NA	NA	NA	NA	NA	NA	NA	NA	NA	NA	NA	NA	NA	NA	NA	NA	NA	NA	NA	NA	NA	NA	NA	NA	NA	NA	NA	NA	0	NA	0	NA	NA	NA	NA
(TCTCG)n	81.6667	NA	NA	NA	NA	NA	14.2857	NA	100	NA	NA	NA	NA	NA	NA	NA	0	NA	NA	NA	NA	NA	NA	NA	NA	NA	NA	NA	NA	NA	NA	NA	NA	NA	NA	NA	NA	NA	NA	NA	NA	NA	0	NA	8.57143	NA	100	NA	NA
(TCTCTG)n	67.4237	52.1429	39.8156	36.4703	51.5737	35.7582	39.7324	33.5197	63.4739	36.2325	47.0238	72.2098	26.4483	50.4708	60.6667	47.9167	71.0027	43.75	60.0591	85	9.74026	35.186	27.7469	43.1548	68.5335	76	28.9683	69.4949	85.8133	54.813	48	63.5786	38.6297	51.2274	44.4444	64.8148	35.6399	41.8342	49.5042	52.519	34.2218	44.0768	34.5027	78.5051	35.8733	51.4282	64.905	49.2659	42.6466
(TCTG)n	58.419	92.8571	50	38.7311	49.1923	17.1598	63.638	37.2043	59.5894	15.1515	50	0	50	41.1003	0	0	4.31074	33.3333	50	100	31.0606	50.7812	34.375	20	33.3333	46.0952	25	33.3333	0	46.3636	33.3333	0	38.6869	28.5714	50	33.3333	40.7073	63.1579	70	21.6319	51.4029	45.2662	44.7386	69.537	44.0412	68.5714	34.0279	31.1858	56.2132
(TCTTG)n	NA	NA	NA	NA	NA	NA	NA	NA	NA	NA	NA	NA	NA	NA	NA	NA	NA	NA	NA	NA	NA	NA	NA	NA	NA	NA	NA	NA	NA	NA	NA	NA	NA	NA	NA	NA	NA	NA	NA	NA	NA	NA	NA	NA	NA	NA	NA	NA	NA
(TGAA)n	61.9048	20	45.4545	14.2857	0	16.6667	14.8485	41.3223	53.061	31.8182	0	0	0	33.3333	0	NA	41.1111	100	100	33.3333	25	48.8095	1.14943	0	0	0	0	1.85185	0	14.2857	75	50	50	0	0	0	30.9783	17.7778	12.5	33.3333	21.875	19.4805	18.3333	30	20.8824	22.9167	46.3814	25.1852	15.5821
(TGAG)n	78.0982	35.3922	67.2666	75	72.6724	58.1117	55.9042	43.6786	75.6318	50	100	86.1248	60.9615	92.7471	50	48.3333	73.0727	63.0603	27.0588	66.9715	47.2222	62.7435	41.2118	86.4198	33.4375	71.0462	96.4286	0	100	65.9504	0	72	81.039	50.1228	96.6667	83.33	47.0128	38.1481	79.0698	71.4536	63.0366	43.0984	55.0718	86.1624	52.2676	52.8319	57.1494	66.7329	52.5249
(TGGA)n	81.0501	80	58.4037	55.625	64.1514	47.6034	58.8777	55.1877	83.6667	79.2308	56.25	24.2857	80	56.9503	67.1429	50	61.9	68.4375	80	64.1667	25	65.4545	80.0598	84.6154	72.6623	85.7143	75	80	91.0256	63.3959	80	81.9002	65.7025	87.5	98.1481	78.5897	50.0795	74.7793	68.4018	87.435	60.5109	57.9032	57.5815	94.5022	65.1166	66.7157	70.8732	66.0669	61.9004
(TGGGGG)n	65.154	0	47.3684	NA	100	0	NA	0	50	42.8571	NA	0	0	NA	NA	NA	NA	NA	NA	0	NA	NA	0	0	0	NA	NA	NA	NA	NA	NA	NA	0	0	0	NA	16.6667	0	100	NA	25	0	33.3333	NA	40	4.54545	0	50	14.2857
(TGGG)n	77.2601	33.3333	47.8963	34.2424	46.4733	46.2796	47.005	53.6888	77.0113	33.6842	58	58.8462	75	46.7351	26.3571	63.4154	63.5481	41.7041	46.4947	70.9677	51.087	56.4575	58.1748	47.3469	78.2005	78.9076	60	54.1667	48.0695	58.0427	40.9478	58.9841	65.6012	53.7658	86.4373	66	47.1135	61.8629	65.63	74.3134	61.7275	71.5244	47.0918	89.7952	49.6461	63.6374	59.8841	50.7037	51.8522
(TGG)n	80.1223	66.5584	64.077	62.4403	62.5104	50.8883	68.1912	61.0479	78.6504	62.2949	66.825	67.0851	76.2695	72.3699	35.5625	63.3077	60.9612	51.0861	74.6154	56.9528	75.8275	70.3408	76.3605	77.1667	82.0521	72.9609	65.4135	65.086	79.5231	71.773	82.9365	72.9155	59.9337	69.0937	85	72.0291	69.3789	83.7526	79.4697	73.0753	63.643	74.7724	66.6151	85.9416	65.7802	66.8043	82.5663	63.7268	81.8178
(TG)n	80.2852	46.8186	42.3729	46.0339	47.5159	43.5654	45.8725	45.5459	66.5646	47.6744	43.7557	46.9917	47.0138	45.7455	39.6594	45.9268	50.4701	41.9642	41.2493	44.5911	45.0763	52.8276	50.151	47.7013	50.3651	59.2385	44.7608	48.766	50.1521	46.4761	46.3989	48.8176	41.0826	43.1432	38.7081	45.3657	45.4904	43.1275	51.9978	62.5311	46.5822	53.3729	44.4568	73.5055	44.813	54.9881	51.5017	44.6849	44.6591
THE1A	75.5216	52.7778	53.2639	44.5695	37.4603	43.9394	68.287	55.687	69.0508	33.3333	0	NA	0	66.6667	0	100	33.3333	NA	40	0	100	50	NA	13.0435	52.6316	NA	50	100	100	100	NA	40	66.6667	100	71.4286	NA	54.1575	61.5385	58.6875	49.3103	47.2864	60.8662	51.4351	100	61.8376	55.9259	78.6844	51.0205	71.5585
THE1A-int	83.15	65.7143	69.3017	73.6023	69.4808	80.7497	69.0532	77.6664	69.7677	66.7912	54.5455	48.4848	67.5	75	100	66.6667	71.9461	62.8148	65	70	55.615	58.8235	61.5385	82.1429	100	40	77.1111	66.6667	90.1515	77.5	77.2727	66.6667	83.2848	75	60	66.6667	75.3252	82.3854	71.5313	81.5255	73.692	77.1353	70.7779	82.5708	74.4319	86.7481	84.135	66.5187	83.0438
THE1B	78.478	36.3636	58.1814	54.6674	55.3201	57.6161	60.2083	58.6748	62.1188	61.4052	68.3333	100	67.5758	71.4815	84	51.4286	58.8241	55.7143	40	50	61.1111	63	62.3077	79.5455	50	100	46.4957	50	63.6364	61.5702	33.3333	50	42.0814	45	61.1111	64.5292	59.4735	69.5126	58.7196	64.9117	63.607	70.224	58.3362	60.6298	55.5541	69.9242	75.5359	54.2567	76.3046
THE1B-int	81.7004	85.2381	80.1704	77.2206	77.2522	74.7962	79.0696	78.8232	77.6475	76.1905	79.3651	73.6842	76.0963	80	56.25	88.4524	78.6911	68.5606	69.3939	86.8889	58.9744	78.9247	72.2222	79.9606	81.7143	76.6667	80.2899	61.9048	96.4286	88.5417	62.5	80	76.8484	72.7778	79.4118	77.7778	77.8581	82.4989	78.8158	83.6362	76.9318	85.2757	78.7783	81.1366	76.0812	83.1753	86.5807	81.4858	87.1087
THE1C	77.5313	83.3333	52.7062	55.3237	52.0539	47.0535	49.2526	42.5554	63.9792	60	50	100	40	64	54.1667	75	34.2657	40.9091	66.6667	66.6667	20	55.5556	11.3636	42.4242	26.6667	NA	66.6667	100	100	64.2857	NA	0	45.8658	26.4706	0	38.3333	52.3521	60.4902	48.7139	61.0567	54.4915	78.0683	50.613	66	54.3267	69.1873	74.3572	52.623	74.0128
THE1C-int	83.0326	90	68.443	77.3167	79.7453	66.8239	73.5287	78.8728	77.909	69.2308	100	66.9173	84.2657	88.2206	100	73.6364	70.5303	100	75	71.4286	76.4706	84.6154	70	75.9259	100	60	59.5238	30.4348	66.6667	100	50	50	72.6984	100	80	40	71.7669	73.5784	74.2557	77.8792	76.5175	80.5863	72.5832	80.8824	74.2217	88.8889	90.2449	77.9307	82.5384
THE1D	77.6197	37.6923	46.0242	53.5636	40.1452	50.3995	49.0369	54.7295	66.6405	29.4118	40	76.6667	0	34.6154	NA	0	26.6964	80	50	37.5	83.3333	48.4034	90	31.25	33.3333	100	55.5556	0	66.6667	63.6364	66.6667	20	39.3939	9.80392	42.3077	51.5152	48.3083	66.8183	53.3591	48.1953	48.4975	71.1322	51.5499	65.625	45.8171	61.3171	72.6269	50.4598	67.5081
THE1D-int	79.8704	85.7143	84.6687	77.6696	72.4344	74.6417	73.5807	73.2413	75.6086	91.358	62.5	50	70	76.9231	100	86.7544	91.2698	61.25	80.9524	98.3333	75	92.8571	61.1111	88.3333	100	93.3333	54.7619	94.4444	71.5801	66.25	100	66.6667	66.1134	100	100	80	76.0819	83.3834	76.4634	70.754	73.1551	87.0017	75.4599	75.2632	78.147	89.3015	86.1794	79.5709	82.6845
THE1-int	75.8859	52.0833	49.6032	76.9231	72.2222	68.4611	75.3183	69.6591	72.2745	43.75	100	NA	NA	5	0	50	70	100	0	NA	NA	100	83.3333	100	75.5556	0	66.6667	NA	100	66.6667	NA	NA	45	50	0	0	67.1363	65.0794	82.8512	47.2727	32.4836	43.6981	55.2901	69.4286	60.2123	51.5783	45.9625	65	54.348
Tigger1	80.7695	75	65	60.6472	61.4824	73.9815	58.4524	57.9197	62.3695	59.7461	50	0	100	45.8333	50	NA	60.084	NA	66.6667	50	10	38	100	60	NA	100	33.3333	20	79.3182	59.3684	50	33.3333	38.4615	50	40	100	56.6538	64.5455	62.1693	60.5461	59.8003	58.4243	54.7152	74.6259	60.2305	52.0238	61.4345	64.0257	63.976
Tigger10	80.1018	NA	20	21.4286	90	80.4878	58.8889	50	68.0952	NA	NA	NA	NA	NA	NA	100	75.4386	NA	NA	NA	NA	NA	100	100	NA	100	NA	NA	NA	0	NA	NA	NA	NA	NA	NA	80.446	NA	100	50	100	79.1667	74.0741	NA	57.1787	28.5714	37.4784	51.3131	54.0476
Tigger11a	90.3511	NA	NA	100	NA	100	NA	NA	NA	NA	NA	NA	NA	100	NA	NA	NA	NA	NA	NA	100	NA	NA	NA	NA	NA	NA	NA	NA	NA	NA	NA	NA	NA	NA	NA	100	NA	NA	100	50	60	0	NA	50	NA	20	50	100
Tigger12	69.6616	NA	NA	50	NA	NA	0	0	0	NA	NA	NA	NA	NA	NA	NA	NA	NA	NA	NA	NA	0	NA	NA	NA	NA	NA	NA	NA	NA	NA	NA	100	NA	NA	NA	NA	NA	100	NA	100	29.1667	50	NA	0	NA	0	NA	72.2222
Tigger12A	80.4454	NA	100	0	66.6667	100	100	50	80	100	NA	100	NA	50	NA	NA	NA	NA	NA	NA	NA	NA	NA	NA	NA	NA	NA	NA	NA	NA	NA	NA	NA	NA	NA	NA	0	NA	66.6667	100	0	50	61.4035	NA	80	60	100	66.6667	56.9048
Tigger12c	79.4512	0	100	60	100	50	100	66.6667	50.6767	100	50	NA	NA	NA	NA	NA	100	NA	NA	NA	NA	0	0	NA	80	NA	33.3333	NA	NA	NA	87.5	0	NA	NA	0	NA	100	50	47.381	86.0054	50	50	80	NA	31	10	79.6154	33.3333	61.0714
Tigger13a	81.4897	NA	100	66.6667	50	86.9565	14.2857	62.5	0	78.4615	50	NA	NA	0	NA	100	66.6667	NA	NA	NA	0	NA	NA	0	0	NA	NA	NA	0	NA	NA	NA	NA	50	NA	50	64.2857	50	47.0588	80	46.6667	58.2298	35.6384	NA	41.6149	50	65.3846	40	59.0535
Tigger14a	97.6891	NA	NA	50	100	0	NA	80	NA	NA	NA	NA	NA	NA	NA	NA	100	NA	NA	NA	NA	NA	NA	NA	NA	NA	NA	NA	NA	NA	NA	NA	NA	NA	NA	NA	0	NA	NA	50	66.6667	100	66.6667	100	54.5455	0	50	0	75
Tigger15a	75.2806	40	50	53.1149	37.7273	14.776	54.1818	66.1551	57.4685	50	20	NA	NA	33.3333	NA	75	37.5	0	50	100	18.1818	50	25	31.25	NA	NA	62.5	NA	50	0	NA	0	50	0	0	NA	66.8954	60	78.5714	59.0835	67.1528	33.9286	51.2654	53.3333	38.7164	84.6329	46.1336	45.5583	53.7699
Tigger16a	68.18	NA	NA	100	NA	0	50	0	50	NA	NA	0	NA	NA	NA	80	100	NA	NA	NA	NA	NA	NA	NA	NA	NA	NA	NA	NA	NA	NA	NA	0	NA	NA	NA	43.75	18.7302	66.6667	NA	100	100	67.8571	0	33.3333	NA	43.3333	0	30
Tigger16b	77.3295	NA	100	NA	0	0	100	33.3333	50	NA	NA	NA	0	NA	NA	NA	100	NA	NA	NA	NA	NA	NA	NA	NA	100	NA	NA	NA	NA	NA	NA	NA	NA	NA	NA	62.5	100	100	100	58.3333	43.1577	75	85.7143	33.3333	NA	33.3333	33.3333	58.3333
Tigger1a_Art	100	NA	0	NA	NA	NA	NA	NA	NA	NA	NA	NA	NA	NA	NA	NA	NA	NA	NA	NA	NA	NA	NA	NA	NA	NA	NA	NA	NA	NA	NA	NA	NA	NA	NA	NA	NA	NA	NA	NA	NA	100	60	NA	NA	NA	NA	NA	NA
Tigger1a_Mars	100	NA	NA	20	NA	NA	NA	NA	NA	NA	NA	NA	NA	NA	NA	NA	NA	NA	NA	NA	NA	NA	NA	NA	NA	NA	NA	NA	NA	NA	NA	NA	NA	NA	NA	NA	0	NA	NA	NA	0	NA	0	NA	NA	NA	NA	0	NA
Tigger2	82.3847	NA	65.7407	63.6364	100	66.7112	52.3569	45.9909	58.0303	50	57.6923	NA	0	100	NA	NA	NA	100	0	0	NA	NA	NA	NA	76.6667	NA	0	NA	NA	100	NA	NA	0	NA	NA	NA	60.8864	87.7193	77.2727	50	64.5238	36.25	53.7262	100	56.4529	100	67.2749	84.6154	61.6647
Tigger2a	78.0932	NA	0	41.6667	50	66.6667	0	33.3333	63.2143	NA	NA	50	NA	100	NA	NA	100	NA	0	0	NA	NA	NA	NA	100	NA	NA	NA	NA	54.5455	NA	NA	NA	NA	0	NA	46.1538	25	68.4211	50	46.4286	0	39.8551	100	51.9565	50	67.2727	59.375	81.2963
Tigger2a_Car	NA	NA	NA	NA	NA	NA	NA	NA	NA	NA	NA	NA	NA	NA	NA	NA	NA	NA	NA	NA	NA	NA	NA	NA	NA	NA	NA	NA	NA	NA	NA	NA	NA	NA	NA	NA	NA	NA	NA	NA	NA	NA	NA	NA	NA	NA	NA	NA	NA
Tigger2b	NA	NA	NA	NA	NA	NA	NA	NA	NA	NA	NA	NA	NA	NA	NA	NA	NA	NA	NA	NA	NA	NA	NA	NA	NA	NA	NA	NA	NA	NA	NA	NA	NA	NA	NA	NA	NA	NA	100	NA	NA	NA	0	NA	0	NA	NA	NA	NA
Tigger2b_Pri	84.0124	NA	NA	75	0	0	0	100	100	NA	NA	0	NA	NA	NA	NA	NA	NA	NA	NA	NA	0	NA	100	NA	NA	NA	NA	NA	0	NA	NA	100	NA	NA	NA	78.2051	60	44.4444	33.3333	75	60	69.697	NA	33.6364	NA	55	66.6667	56.6667
Tigger3	76.5232	0	20	32.7381	27.6667	33.3333	0	44.4444	50	NA	NA	0	100	NA	100	0	5	0	100	NA	NA	0	45.4545	NA	0	100	33.3333	NA	0	NA	NA	NA	NA	NA	0	NA	70	41	74.8792	100	50	50	66.6667	100	42.2741	0	68.3333	50	85.2422
Tigger3a	84.4941	70	84.0909	63.6829	72.235	73.9515	64.7059	62.6923	62.5021	52.5	100	NA	100	33.3333	0	NA	44.4444	29.4118	NA	0	50	0	100	80	NA	NA	71.1929	NA	50	50	NA	100	39.2157	NA	37.7778	31.25	68.0249	39.2907	56.5869	79.6307	56.0854	59.0909	42.061	0	50.363	35.8586	51.1999	46.75	46.4319
Tigger3b	83.7487	100	65.812	44.4444	70	48.8345	55.5615	57.5	61.1216	0	20	0	50	60	42.7536	100	50	0	NA	66.6667	0	66.6667	NA	100	40	NA	0	NA	NA	20	NA	NA	50	50	NA	0	47.3232	62.6332	48.5346	66.9643	54.4737	44.668	51.0189	66.6667	54.0793	100	67.199	55.0369	49.4786
Tigger3c	79.321	66.6667	58.6957	45.4545	54.5455	47.619	36.4167	45.1489	66.7988	0	NA	50	50	0	NA	50	11.9048	0	NA	75	NA	82.7586	50	0	100	0	84.7222	NA	0	25	NA	20	50	50	64.7059	50	47.1248	37.1983	53.2502	39.1667	31.9283	52.2161	42.6818	44.7009	55.6098	66.5054	61.8487	43.4559	38.5867
Tigger3d	89.786	NA	0	0	0	NA	NA	83.3333	100	NA	NA	NA	NA	100	NA	NA	NA	0	NA	NA	NA	NA	NA	100	NA	NA	NA	NA	NA	NA	NA	NA	NA	NA	NA	NA	0	100	100	NA	100	NA	58.4848	NA	28.75	NA	73.3333	100	100
Tigger4	78.4445	NA	40	43.75	0	31.106	0	60	NA	50	NA	NA	52.9412	NA	NA	NA	0	NA	NA	NA	NA	100	NA	100	NA	71.4286	NA	NA	NA	NA	NA	NA	100	NA	NA	50	56.8452	NA	100	52.9412	75	80	68.4211	60	45.5128	45	82.2222	83.3333	54.0741
Tigger4a	90.8308	0	NA	66.6667	100	NA	25	71.4286	58.3333	NA	0	100	NA	NA	NA	NA	50	100	NA	NA	NA	NA	NA	0	NA	NA	NA	NA	NA	100	NA	NA	NA	NA	NA	NA	50	NA	100	66.6667	75	75	80	NA	56.6667	NA	16.6667	75	40
Tigger4b	79.1434	NA	33.3333	100	NA	25	56.25	66.6667	68	NA	NA	NA	NA	NA	NA	100	0	NA	NA	100	NA	NA	NA	NA	NA	0	100	NA	100	0	NA	0	0	NA	NA	NA	80	NA	60	50	50	50	46.5303	NA	36.3636	NA	66.6667	50	61.1111
Tigger5	83.4091	NA	50	0	11.1111	50	57.5758	66.6667	66.4167	41.1765	NA	100	NA	30	NA	NA	50	NA	NA	NA	100	NA	NA	NA	0	NA	50	NA	NA	40	NA	NA	100	NA	NA	NA	43.8095	0	57.1429	40	57.1429	31.1111	54.4779	0	35.9435	0	69.3333	50.4762	50
Tigger6a	74.5811	NA	30.4762	23.7374	75	100	40	29.2857	97.1429	53.3333	NA	NA	NA	33.3333	0	50	NA	NA	NA	NA	NA	NA	0	NA	NA	NA	NA	NA	NA	100	NA	NA	0	NA	NA	70.5882	47.3485	100	52.9412	100	65.4697	25	55.4404	NA	65.2464	85	71.3103	83.3333	81.25
Tigger6b	84	NA	NA	NA	NA	NA	NA	NA	NA	NA	100	NA	NA	0	NA	NA	NA	100	NA	NA	NA	NA	NA	NA	NA	NA	NA	NA	NA	100	NA	NA	NA	NA	NA	NA	NA	NA	NA	0	0	0	88.2353	NA	100	NA	NA	NA	NA
Tigger7	78.0672	100	61.5385	40.873	71.4286	31.2865	30	62.6042	50.0078	0	0	100	50	NA	NA	50	100	0	NA	100	NA	100	NA	0	0	NA	50	NA	NA	NA	0	9.375	72.3457	0	NA	0	52.3419	60	52.619	83.3333	44.2969	56.83	52.2762	50.5556	45.6338	0	54.6536	40	51.5886
Tigger8	65.7287	NA	100	0	0	0	NA	96.9697	0	NA	NA	NA	NA	NA	NA	NA	0	0	NA	NA	NA	NA	NA	NA	NA	NA	0	NA	NA	NA	NA	NA	NA	NA	NA	60	16.6667	100	0	0	33.3333	33.3333	30	100	55.5556	NA	100	0	55.4167
Tigger9a	82.0132	NA	9.09091	NA	40	NA	100	NA	28.5714	0	NA	NA	NA	NA	NA	100	NA	NA	NA	NA	NA	NA	NA	NA	NA	NA	NA	NA	NA	NA	NA	NA	NA	NA	NA	NA	100	NA	78.1818	100	50	0	71.4286	NA	42.8571	69.5652	NA	60	41.6667
Tigger9b	74.228	100	NA	75	NA	75	58.3333	57.1429	73.3333	66.6667	NA	91.6667	NA	100	NA	40	NA	NA	NA	NA	100	100	100	NA	NA	NA	NA	NA	NA	NA	NA	NA	NA	50	NA	100	96.2121	33.3333	33.0864	80	58.5034	47.432	50.2083	100	61.6667	32.3529	71.7286	100	40.4435
(T)n	100	NA	100	NA	NA	NA	NA	NA	NA	NA	NA	NA	NA	NA	NA	NA	NA	NA	NA	NA	NA	NA	NA	NA	NA	NA	NA	NA	NA	NA	NA	NA	NA	NA	NA	NA	NA	NA	0	NA	0	NA	NA	NA	NA	NA	NA	NA	NA
T-rich	58.4591	50	20	38.4615	44.4444	73.3207	34.6305	58.3333	64.737	57.1032	5.29101	6.25	14.9937	18.4091	2.85714	10	25	0	25.3968	3.21429	20	30.7169	26.7857	1.38889	25	18.8889	52.0833	52.7137	27.5397	15.6695	12.5	24.4444	35.3175	37.5	2.04082	5.67901	61.2346	18.8725	66.0354	92	30.5051	47.2222	49.7279	88.0108	57.5048	63.7481	61.1718	34.3333	47.2454
tRNA-Ala-GCA	100	NA	NA	NA	NA	NA	NA	NA	NA	NA	NA	NA	NA	NA	NA	NA	NA	NA	NA	NA	NA	NA	NA	NA	NA	NA	NA	NA	NA	NA	NA	NA	NA	NA	NA	NA	NA	NA	NA	NA	NA	NA	NA	NA	NA	NA	NA	NA	NA
tRNA-Ala-GCG	2.08333	NA	NA	NA	NA	NA	NA	NA	NA	NA	NA	NA	NA	NA	NA	NA	NA	NA	NA	NA	NA	NA	NA	NA	NA	NA	NA	NA	NA	NA	NA	NA	NA	NA	NA	NA	NA	NA	NA	NA	NA	NA	0	NA	NA	NA	NA	NA	0
tRNA-Ala-GCY	40	NA	NA	100	0	0	NA	0	NA	NA	NA	NA	NA	NA	NA	NA	NA	NA	NA	NA	NA	NA	NA	NA	NA	NA	NA	NA	NA	NA	NA	NA	NA	NA	NA	NA	0	NA	2.08333	0	NA	46.875	0	NA	50	NA	0	NA	0
tRNA-Ala-GCY_	NA	NA	NA	NA	NA	NA	NA	NA	NA	NA	NA	NA	NA	NA	NA	NA	NA	NA	NA	NA	NA	NA	NA	NA	NA	NA	NA	NA	NA	NA	NA	NA	NA	NA	NA	NA	NA	NA	NA	NA	NA	NA	0	NA	NA	NA	NA	0	NA
tRNA-Arg-AGA	36.5789	NA	NA	NA	NA	NA	NA	0	13.3803	0	0	NA	NA	NA	NA	NA	NA	NA	NA	NA	0	25	NA	NA	NA	NA	NA	NA	NA	NA	NA	NA	NA	NA	NA	NA	0.600601	100	0	0	36.3636	0	0	NA	0	NA	0.694444	33.3333	85.7143
tRNA-Arg-AGG	25	0	NA	NA	0	0	NA	NA	0	NA	0	NA	0	NA	NA	NA	NA	NA	NA	NA	NA	NA	NA	NA	NA	NA	NA	NA	NA	0	NA	NA	0	0	0	NA	NA	NA	NA	NA	NA	NA	NA	0	0	NA	0	0	NA
tRNA-Arg-CGA	0	NA	NA	NA	0	NA	NA	NA	0	NA	NA	NA	NA	NA	NA	NA	NA	0	NA	NA	NA	NA	NA	0	NA	NA	NA	NA	NA	NA	NA	NA	NA	NA	NA	NA	0	NA	NA	0	0	NA	0	NA	0	NA	NA	NA	0
tRNA-Arg-CGA_	50	NA	NA	NA	0	NA	NA	NA	NA	NA	NA	NA	NA	NA	NA	NA	NA	NA	NA	NA	NA	NA	NA	NA	NA	NA	NA	NA	NA	NA	NA	NA	NA	NA	NA	NA	NA	NA	NA	NA	NA	NA	0	NA	0	NA	NA	NA	NA
tRNA-Arg-CGG	NA	NA	NA	NA	0	NA	NA	0	NA	NA	NA	NA	NA	NA	NA	NA	NA	NA	NA	NA	NA	NA	NA	NA	NA	NA	NA	NA	NA	NA	NA	NA	NA	NA	NA	NA	0	NA	NA	0	NA	NA	NA	NA	0	NA	NA	NA	0
tRNA-Arg-CGY_	0.438596	NA	NA	NA	NA	NA	NA	NA	0	NA	NA	NA	NA	NA	NA	0	NA	NA	NA	NA	NA	NA	NA	0	0	NA	NA	NA	NA	NA	NA	NA	NA	NA	NA	NA	NA	NA	NA	NA	0	0	0	NA	NA	NA	0	50	NA
tRNA-Asn-AAC	21.9464	0	0	0	NA	0	0	1.29032	13.6364	15.3846	NA	NA	NA	NA	NA	0	0	NA	40	NA	NA	0	0	NA	NA	NA	0	NA	NA	NA	NA	NA	0	14.2857	NA	NA	0	NA	0	NA	0	17.0732	0	NA	0	NA	0	0	0
tRNA-Asn-AAT	12.2222	NA	NA	NA	NA	NA	NA	NA	0	0	NA	NA	NA	NA	NA	0	NA	NA	NA	NA	NA	NA	NA	NA	NA	NA	NA	NA	NA	NA	NA	NA	0	NA	NA	NA	NA	NA	NA	NA	NA	NA	NA	NA	NA	NA	NA	NA	NA
tRNA-Asp-GAY	70	NA	NA	NA	NA	NA	100	0	10	NA	NA	NA	NA	NA	NA	NA	NA	NA	NA	NA	NA	NA	NA	NA	NA	NA	NA	NA	NA	NA	NA	NA	NA	NA	NA	NA	NA	NA	0	0	0	0	0	NA	100	NA	NA	0	NA
tRNA-Cys-TGY	56.6667	NA	0	0	NA	100	NA	NA	0	NA	NA	NA	NA	NA	NA	NA	NA	NA	NA	NA	NA	100	NA	NA	NA	NA	NA	NA	NA	NA	NA	NA	NA	NA	NA	NA	0	NA	NA	NA	33.3333	NA	0	NA	100	NA	NA	100	0
tRNA-Gln-CAA	NA	NA	NA	NA	NA	NA	NA	NA	NA	NA	NA	NA	NA	NA	NA	NA	NA	NA	NA	NA	NA	NA	NA	NA	NA	NA	NA	NA	NA	NA	NA	NA	NA	NA	NA	NA	0	NA	NA	NA	NA	NA	NA	NA	NA	NA	NA	NA	NA
tRNA-Gln-CAA_	15.3101	8.33333	15.7349	20.8647	27.7003	26.8548	16.7277	20.7483	16.25	20.4545	1.92308	0	6.25	0	0	11.5385	16.9492	19.7183	0	3.84615	7.14286	21.875	10	10.5263	4	2.08333	0	2.94118	0	14.8148	0	0	0	6.06061	0	1.69492	18.75	0	NA	NA	0	0	NA	5.12821	0	0.740741	82.3529	0	NA
tRNA-Gln-CAG	NA	NA	NA	NA	NA	NA	NA	0	NA	NA	NA	NA	NA	NA	NA	NA	NA	NA	NA	NA	NA	NA	NA	NA	NA	NA	NA	NA	NA	NA	NA	NA	NA	NA	NA	NA	0	NA	0	NA	NA	20	NA	NA	NA	NA	100	NA	NA
tRNA-Glu-GAA	22.0737	NA	0	NA	0	0	0	0	8.33333	0	20	0	0	NA	NA	NA	NA	NA	NA	NA	NA	0	NA	NA	NA	NA	0	NA	NA	0	NA	NA	NA	0	NA	NA	0	0	1.14943	NA	0	5.71429	0	0	1.51515	1.19048	0	0	0
tRNA-Glu-GAG	69.6591	NA	NA	NA	0	NA	NA	NA	NA	NA	NA	NA	NA	NA	NA	0	NA	NA	NA	NA	NA	NA	NA	NA	NA	NA	NA	NA	NA	NA	NA	NA	NA	NA	NA	NA	14.2857	NA	NA	NA	0	NA	NA	NA	NA	NA	0	NA	61.2903
tRNA-Glu-GAG_	65.8701	NA	NA	0	NA	NA	NA	0	10	NA	NA	NA	NA	NA	NA	NA	NA	NA	NA	NA	NA	NA	NA	NA	NA	NA	NA	NA	NA	NA	0	NA	NA	28	NA	0	35.2941	NA	NA	NA	NA	NA	NA	NA	10	NA	100	0	27.2727
tRNA-Gly-GGA	46.4069	NA	NA	77.7778	0	0	0	NA	43.75	0	NA	NA	100	NA	NA	0	NA	0	NA	NA	NA	NA	NA	NA	0	NA	NA	NA	NA	NA	0	NA	100	NA	NA	NA	33.3333	0	50	100	0	0	100	NA	0	35.7143	33.3333	0	100
tRNA-Gly-GGG	100	NA	NA	NA	NA	NA	NA	50	NA	NA	NA	NA	NA	NA	NA	NA	NA	NA	NA	NA	NA	NA	NA	NA	NA	NA	NA	NA	NA	NA	NA	NA	NA	NA	NA	NA	NA	NA	NA	NA	NA	0	NA	NA	100	NA	NA	NA	NA
tRNA-Gly-GGY	33.3333	NA	0	NA	100	NA	NA	NA	100	NA	NA	NA	NA	NA	NA	NA	NA	NA	NA	NA	NA	NA	NA	NA	NA	NA	NA	NA	NA	NA	NA	NA	NA	NA	NA	0	NA	NA	NA	NA	0	0	NA	NA	100	NA	0	100	NA
tRNA-His-CAY	NA	NA	NA	NA	NA	NA	NA	NA	NA	NA	NA	NA	NA	NA	NA	NA	NA	NA	NA	NA	NA	NA	NA	NA	NA	NA	NA	NA	NA	NA	NA	NA	NA	NA	NA	NA	NA	NA	NA	NA	NA	NA	NA	NA	NA	NA	NA	NA	NA
tRNA-His-CAY_	49.962	NA	NA	0	NA	50	NA	NA	7.5	NA	NA	NA	NA	NA	NA	NA	NA	NA	NA	NA	NA	NA	NA	NA	NA	NA	NA	NA	NA	NA	NA	NA	NA	NA	NA	NA	4.21053	0	0	NA	0	75	8.04598	NA	0	NA	0	0	NA
tRNA-Ile-ATA	50.3425	NA	0	0	NA	0	NA	50	100	NA	0	NA	0	NA	NA	NA	0	NA	NA	NA	NA	NA	NA	NA	NA	NA	NA	NA	NA	NA	NA	NA	NA	NA	NA	NA	0	NA	0	0	0	NA	0	NA	50	NA	0	NA	0
tRNA-Ile-ATC	NA	NA	NA	NA	100	NA	100	NA	NA	NA	NA	NA	NA	NA	NA	NA	NA	NA	NA	NA	NA	NA	NA	NA	NA	NA	NA	NA	NA	NA	NA	NA	NA	NA	NA	NA	NA	NA	NA	NA	NA	NA	NA	NA	NA	NA	80	NA	0
tRNA-Ile-ATT	33.8798	NA	NA	NA	NA	NA	0	NA	NA	NA	NA	NA	NA	NA	NA	NA	NA	NA	NA	NA	NA	NA	NA	NA	0	NA	NA	NA	NA	0	NA	NA	NA	NA	NA	NA	NA	NA	0	0	NA	0	50	NA	NA	NA	NA	0	0
tRNA-Leu-CTA	NA	NA	NA	NA	NA	NA	NA	NA	NA	NA	NA	NA	NA	NA	NA	NA	NA	NA	NA	NA	NA	NA	NA	NA	NA	NA	NA	NA	NA	NA	NA	NA	NA	NA	NA	NA	NA	NA	NA	NA	NA	NA	NA	NA	NA	NA	NA	NA	NA
tRNA-Leu-CTA_	NA	NA	NA	NA	NA	NA	NA	NA	NA	NA	NA	NA	NA	NA	NA	NA	NA	NA	NA	NA	NA	NA	NA	NA	NA	NA	NA	NA	NA	NA	NA	NA	NA	NA	NA	NA	NA	NA	NA	NA	NA	NA	NA	NA	NA	NA	NA	NA	NA
tRNA-Leu-CTG	1.66667	NA	0	NA	0	0	12.9412	0	0	NA	NA	NA	NA	NA	NA	NA	NA	NA	0	NA	NA	NA	NA	NA	NA	NA	NA	NA	NA	NA	NA	0	NA	NA	NA	NA	0	NA	NA	NA	0	NA	0	NA	1.60164	0	0.926212	0	0
tRNA-Leu-CTY	18.8	NA	NA	NA	NA	NA	0	0	0	NA	NA	NA	NA	NA	NA	0	NA	NA	NA	NA	NA	NA	NA	NA	NA	NA	NA	0	NA	NA	NA	NA	NA	NA	NA	NA	NA	NA	0	6.12245	0	0	0	NA	0	NA	NA	0	0
tRNA-Leu-TTA	NA	NA	NA	NA	NA	NA	NA	NA	NA	NA	NA	NA	NA	NA	NA	NA	NA	NA	NA	NA	NA	NA	NA	NA	NA	NA	NA	NA	NA	NA	NA	NA	NA	NA	NA	NA	NA	NA	NA	NA	NA	NA	NA	NA	NA	NA	NA	NA	NA
tRNA-Leu-TTA(m)	100	NA	NA	NA	NA	NA	NA	NA	NA	NA	NA	NA	NA	NA	NA	NA	NA	NA	NA	NA	NA	NA	NA	NA	NA	NA	NA	NA	NA	NA	NA	NA	NA	NA	NA	NA	NA	NA	NA	NA	NA	NA	NA	NA	NA	NA	NA	NA	NA
tRNA-Leu-TTG	NA	NA	0	NA	NA	NA	NA	NA	NA	NA	NA	NA	NA	NA	NA	NA	NA	NA	NA	NA	NA	NA	0	NA	NA	NA	NA	NA	NA	NA	NA	NA	NA	NA	NA	NA	NA	100	NA	NA	0	50	NA	NA	0	NA	NA	NA	50
tRNA-Lys-AAA	85.7143	NA	NA	NA	NA	NA	NA	NA	0	NA	NA	NA	NA	NA	NA	NA	NA	NA	NA	NA	NA	NA	NA	NA	NA	NA	NA	NA	NA	NA	NA	NA	NA	NA	NA	NA	NA	NA	0	0	NA	NA	0	NA	0	NA	NA	26.4706	100
tRNA-Lys-AAG	21.8182	NA	NA	0	66.6667	NA	0	0	56.8627	NA	NA	NA	NA	NA	NA	NA	NA	NA	NA	NA	NA	NA	0	NA	NA	NA	NA	NA	NA	NA	NA	0	NA	NA	NA	NA	31.25	NA	0	0	50	NA	34.6154	0	0	NA	NA	50	50
tRNA-Met	0	NA	NA	NA	NA	NA	NA	NA	0	NA	NA	NA	NA	NA	NA	NA	NA	NA	NA	NA	NA	NA	NA	NA	NA	NA	NA	NA	NA	NA	NA	NA	NA	NA	NA	NA	NA	0	NA	NA	NA	0	NA	NA	NA	NA	NA	NA	0
tRNA-Met_	6.29921	NA	4.54545	0	NA	NA	NA	0	0	NA	NA	NA	NA	NA	NA	NA	NA	NA	NA	NA	NA	NA	NA	NA	NA	NA	NA	NA	NA	NA	NA	0	NA	NA	NA	0	NA	NA	NA	0	0	NA	NA	NA	0	NA	NA	NA	NA
tRNA-Met-i	16.6667	NA	NA	NA	100	100	NA	50	NA	0	NA	NA	NA	NA	NA	NA	NA	NA	NA	NA	NA	NA	NA	NA	NA	NA	NA	NA	NA	NA	NA	NA	NA	NA	NA	NA	14.2857	NA	NA	NA	0	NA	30	0	100	NA	NA	NA	NA
tRNA-Phe-TTY	0	NA	NA	NA	NA	NA	NA	NA	0	NA	NA	NA	NA	NA	NA	0	NA	NA	NA	NA	NA	NA	NA	NA	NA	NA	NA	NA	NA	NA	NA	NA	NA	NA	0	NA	0	0	NA	NA	NA	0	5.95238	NA	0	NA	0	2.73973	NA
tRNA-Pro-CCA	0.946817	NA	NA	NA	NA	0	NA	0	NA	NA	NA	NA	NA	NA	NA	NA	NA	NA	NA	NA	NA	0	NA	NA	NA	NA	NA	NA	NA	NA	NA	NA	NA	NA	NA	NA	0	NA	0	NA	0	NA	0	NA	0	NA	NA	NA	0
tRNA-Pro-CCG	0	NA	NA	0	NA	NA	NA	NA	0	NA	NA	NA	NA	NA	NA	NA	0	NA	NA	NA	NA	NA	NA	NA	NA	NA	NA	NA	NA	0	0	NA	NA	NA	0	NA	NA	NA	NA	0	0	0	NA	NA	7.14286	NA	NA	0	0
tRNA-Pro-CCY	0	NA	NA	0	NA	NA	0	0	0	NA	NA	NA	NA	NA	NA	NA	NA	NA	NA	NA	0	NA	NA	NA	NA	NA	NA	NA	NA	0	NA	NA	NA	NA	NA	NA	0	NA	NA	NA	8.33333	0	0	NA	0.961538	NA	0	9.09091	33.3333
tRNA-SeC(e)-TGA	100	NA	NA	NA	NA	NA	NA	NA	NA	NA	NA	NA	NA	NA	NA	NA	NA	NA	NA	NA	NA	NA	NA	NA	NA	NA	NA	NA	NA	NA	NA	NA	NA	NA	NA	NA	NA	NA	NA	NA	100	NA	NA	NA	NA	NA	NA	NA	NA
tRNA-Ser-AGY	33.3333	NA	0	NA	0	NA	NA	NA	0	23.8095	NA	NA	NA	NA	NA	NA	0	NA	NA	NA	NA	NA	NA	NA	NA	NA	NA	NA	NA	NA	NA	NA	NA	NA	NA	NA	NA	NA	100	NA	NA	NA	0.292398	NA	0	NA	0.925926	NA	0
tRNA-Ser-TCA	NA	NA	NA	NA	NA	NA	NA	NA	NA	NA	NA	NA	NA	NA	NA	NA	NA	NA	NA	NA	NA	NA	NA	NA	NA	NA	NA	NA	NA	NA	NA	NA	NA	NA	NA	NA	NA	NA	NA	NA	NA	NA	NA	NA	NA	NA	NA	NA	NA
tRNA-Ser-TCA_	NA	NA	NA	NA	NA	NA	NA	NA	NA	NA	NA	NA	NA	NA	NA	NA	NA	NA	NA	NA	NA	NA	NA	NA	NA	NA	NA	NA	NA	NA	NA	NA	NA	NA	NA	NA	NA	NA	0	NA	0	NA	NA	NA	NA	NA	NA	NA	NA
tRNA-Ser-TCA(m)	40.3175	61.1111	26.7677	28.125	33.8235	26	36.4865	35.098	26.4957	62.963	62.5	NA	100	NA	NA	NA	55	27.2727	NA	NA	54.5455	77.2727	71.4286	33.3333	40	NA	NA	100	NA	NA	0	NA	NA	NA	NA	61.1111	NA	0	NA	NA	0	0	0	18.75	NA	0	100	0	NA
tRNA-Ser-TCG	0	NA	NA	0	NA	NA	NA	0	0	NA	NA	NA	NA	NA	NA	NA	NA	NA	NA	NA	NA	NA	NA	NA	NA	NA	NA	NA	NA	NA	NA	NA	NA	NA	NA	NA	NA	NA	NA	NA	NA	0	40	NA	0	NA	NA	NA	0
tRNA-Ser-TCY	0	NA	NA	NA	NA	NA	NA	NA	NA	NA	NA	NA	NA	NA	NA	NA	NA	NA	NA	NA	NA	NA	100	NA	NA	NA	NA	NA	NA	NA	NA	NA	NA	NA	NA	NA	0	0	NA	NA	0	0	NA	NA	0	NA	74.359	0	NA
tRNA-Thr-ACA	NA	NA	NA	NA	NA	NA	NA	NA	NA	NA	NA	NA	NA	NA	NA	NA	NA	NA	NA	NA	NA	NA	NA	NA	NA	NA	NA	NA	NA	NA	NA	NA	NA	NA	NA	NA	NA	NA	NA	100	0	NA	NA	NA	NA	NA	NA	NA	NA
tRNA-Thr-ACG	0.404631	NA	0	0	0	NA	NA	0	0	NA	NA	NA	NA	0	NA	0	NA	NA	NA	NA	NA	0	0	NA	NA	NA	NA	NA	NA	NA	NA	NA	0	NA	NA	NA	0	0	NA	NA	0	0	0	0	NA	NA	NA	0	0
tRNA-Thr-ACG_	NA	NA	NA	100	NA	NA	NA	NA	NA	NA	NA	NA	NA	NA	NA	NA	NA	NA	NA	NA	NA	NA	NA	NA	NA	NA	NA	NA	NA	NA	NA	NA	NA	NA	NA	NA	NA	NA	NA	NA	NA	NA	NA	NA	NA	0	NA	NA	NA
tRNA-Thr-ACY	33.3333	NA	NA	0	NA	NA	NA	NA	NA	NA	NA	NA	NA	NA	NA	NA	NA	NA	NA	0	NA	NA	NA	NA	NA	NA	NA	NA	NA	NA	NA	NA	NA	NA	NA	NA	0	NA	NA	NA	NA	NA	NA	NA	NA	NA	0	NA	0
tRNA-Thr-ACY_	NA	NA	NA	NA	NA	NA	NA	NA	NA	NA	NA	NA	NA	NA	NA	NA	NA	NA	NA	NA	NA	NA	NA	NA	NA	NA	NA	NA	NA	NA	NA	NA	NA	NA	NA	NA	NA	NA	NA	NA	NA	NA	100	NA	NA	NA	NA	NA	NA
tRNA-Trp-TGG	21.4286	NA	NA	NA	0	NA	50	NA	NA	NA	NA	NA	NA	NA	NA	NA	NA	NA	NA	NA	NA	NA	NA	NA	NA	NA	NA	NA	NA	NA	NA	NA	NA	NA	NA	NA	NA	NA	NA	0	0	NA	0	NA	NA	NA	NA	NA	0
tRNA-Tyr-TAC	26.6667	NA	NA	100	0	NA	0	0	0	NA	NA	NA	NA	0	NA	NA	0	NA	NA	NA	NA	NA	0	NA	NA	NA	NA	NA	NA	NA	NA	NA	0	NA	NA	NA	7.8125	50	0	0	0	NA	0	NA	0	NA	20	0	0
tRNA-Tyr-TAT	NA	NA	NA	NA	NA	NA	NA	NA	NA	NA	NA	NA	NA	NA	NA	NA	NA	NA	NA	NA	NA	NA	NA	NA	NA	NA	NA	NA	NA	NA	NA	NA	NA	NA	NA	NA	NA	NA	NA	NA	NA	NA	NA	NA	NA	NA	NA	NA	NA
tRNA-Val-GTA	33.3333	NA	0	0	NA	NA	NA	NA	0	NA	NA	NA	NA	NA	NA	NA	NA	NA	NA	NA	NA	NA	NA	NA	NA	NA	NA	NA	NA	NA	NA	NA	NA	NA	NA	NA	0	NA	NA	NA	NA	NA	0	NA	0	NA	50	0	0
tRNA-Val-GTG	25	NA	0	NA	NA	0	NA	NA	17.7778	NA	NA	0	NA	NA	NA	NA	NA	NA	NA	0	NA	NA	NA	NA	NA	NA	NA	NA	NA	NA	NA	NA	NA	NA	NA	NA	NA	NA	NA	NA	NA	0	0	NA	0	NA	NA	0	NA
tRNA-Val-GTY	2	NA	NA	0	NA	NA	NA	NA	0	NA	NA	NA	NA	NA	NA	NA	NA	NA	NA	NA	NA	NA	NA	NA	NA	NA	NA	NA	NA	NA	NA	NA	NA	NA	NA	NA	0	0	0	NA	NA	NA	NA	NA	33.3333	NA	NA	NA	NA
(TTAAA)n	NA	NA	NA	NA	NA	NA	NA	NA	NA	NA	NA	NA	NA	NA	NA	NA	NA	NA	NA	NA	NA	NA	NA	NA	NA	NA	NA	NA	NA	NA	NA	NA	NA	NA	NA	NA	NA	NA	NA	NA	NA	NA	NA	NA	NA	NA	NA	NA	NA
(TTAAG)n	NA	NA	NA	NA	NA	NA	NA	NA	NA	NA	NA	NA	NA	NA	NA	NA	NA	NA	NA	NA	NA	NA	NA	NA	NA	NA	NA	NA	NA	NA	NA	NA	NA	NA	NA	NA	NA	NA	NA	NA	NA	NA	NA	NA	NA	NA	NA	NA	NA
(TTAA)n	NA	NA	NA	NA	NA	NA	NA	NA	NA	NA	NA	NA	NA	NA	NA	NA	NA	NA	NA	NA	NA	NA	NA	NA	NA	NA	NA	NA	NA	NA	NA	NA	NA	NA	NA	NA	NA	NA	NA	NA	NA	NA	NA	NA	NA	NA	NA	NA	NA
(TTACG)n	NA	NA	NA	NA	NA	NA	NA	NA	NA	NA	NA	NA	NA	NA	NA	NA	NA	NA	NA	NA	NA	NA	NA	NA	NA	NA	NA	NA	NA	NA	NA	NA	NA	NA	NA	NA	NA	NA	NA	NA	NA	NA	NA	NA	NA	NA	NA	NA	NA
(TTAGGC)n	0	NA	NA	NA	NA	NA	NA	NA	NA	NA	NA	NA	NA	NA	NA	NA	NA	NA	NA	NA	NA	NA	0	NA	NA	NA	NA	NA	NA	0	NA	NA	NA	NA	NA	NA	0	NA	NA	NA	NA	0	0	NA	NA	NA	0	NA	0
(TTAGGG)n	82.432	NA	47.1429	50	89.2857	81.181	64.2857	73.0303	82.7991	67.0476	NA	100	100	55.1948	0	83.3333	75	100	0	100	50	53.3333	70	NA	89.0625	50	75	100	20	51.9082	NA	55	33.3333	54.1379	75	80.3704	55.9524	71.1364	54.8305	61.859	67.6729	74.3466	52.851	88.2609	80.9731	50	77.0106	68.8581	41.2857
(TTAGG)n	NA	NA	NA	NA	NA	NA	NA	NA	NA	NA	NA	NA	NA	NA	NA	NA	NA	NA	NA	NA	NA	NA	NA	NA	NA	NA	NA	NA	NA	NA	NA	NA	NA	NA	NA	NA	NA	NA	NA	NA	NA	NA	NA	NA	NA	NA	NA	NA	NA
(TTAG)n	83.5	NA	100	NA	100	95	100	100	100	NA	NA	NA	NA	NA	NA	NA	NA	NA	NA	NA	NA	NA	NA	NA	NA	NA	NA	NA	NA	NA	NA	NA	NA	NA	NA	NA	NA	NA	NA	100	100	90.3226	91.6667	66.6667	100	NA	NA	100	71.4286
(TTA)n	70.5556	NA	NA	NA	NA	NA	NA	NA	NA	NA	NA	NA	NA	NA	NA	NA	0	NA	NA	NA	NA	100	NA	NA	NA	NA	NA	100	NA	NA	NA	NA	NA	NA	NA	NA	NA	0	NA	NA	NA	NA	100	NA	0	NA	56.4103	NA	0
(TTATA)n	100	NA	NA	NA	NA	NA	NA	NA	NA	NA	NA	NA	NA	NA	NA	NA	NA	NA	NA	NA	NA	NA	NA	NA	NA	NA	NA	NA	NA	NA	NA	NA	NA	NA	NA	NA	NA	NA	NA	NA	NA	NA	NA	NA	NA	NA	NA	NA	NA
(TTATG)n	81.5247	NA	NA	NA	NA	NA	NA	NA	NA	100	NA	NA	NA	NA	NA	NA	NA	NA	NA	NA	NA	NA	NA	0	NA	NA	NA	NA	NA	NA	NA	NA	0	NA	NA	NA	NA	NA	NA	NA	NA	NA	NA	NA	0	NA	NA	100	NA
(TTCA)n	64.5512	NA	52.0192	27	44.4444	40.4959	50	24.7475	56.6321	66.6667	NA	0	10	100	50	50	37.5	100	0	33.3333	NA	50	50	33.3333	0	NA	4	100	0	50	100	NA	50	15	0	0	42.5487	8.79121	36.3636	28.5714	27.1304	17.9457	19.881	31.25	21.2662	59.5833	37.839	39.4628	41.78
(TTCCC)n	90.9091	NA	NA	NA	NA	NA	100	100	NA	NA	NA	0	NA	NA	NA	NA	NA	NA	NA	NA	NA	0	NA	NA	NA	0	0	16.6667	0	0	NA	16.6667	0	NA	NA	0	NA	NA	NA	NA	100	NA	NA	NA	NA	NA	NA	NA	NA
(TTCCG)n	NA	NA	NA	NA	NA	NA	NA	NA	NA	NA	NA	NA	NA	NA	NA	NA	NA	NA	NA	NA	NA	NA	NA	NA	NA	NA	NA	NA	NA	NA	NA	NA	NA	NA	NA	NA	NA	NA	NA	NA	NA	NA	NA	NA	100	NA	NA	NA	NA
(TTCC)n	31.8697	68.1429	60	60	0	38.0952	20	66.6667	29.213	52.381	40	56.4103	41.6667	30	50	50	33.3333	23.3333	44.4444	100	100	100	33.3333	72.2222	100	53.3333	42.8571	54.2404	50	100	50	46.4286	50	0	50	50	60	0	33.3333	39.2857	52.2222	40	32.0988	36.9048	42.8571	0	21.3333	16.6667	28
(TTCGGG)n	56.4153	NA	41.5854	17.2619	44.4444	46.831	NA	60	51.144	100	100	NA	44.2356	25	37.5	100	77.7915	53.5095	100	44.2495	0	0	30	NA	11.7647	0	0	82.5758	0	24.2424	0	100	56.9368	76.4973	NA	48.8722	59.8615	66.3917	54.7997	84.7727	47.1153	56.1242	42.2821	66.2817	41.8006	10.25	50.0881	65.5005	52.6083
(TTCGG)n	NA	NA	NA	NA	NA	NA	NA	NA	NA	NA	NA	NA	NA	NA	NA	NA	NA	NA	NA	NA	NA	NA	NA	NA	NA	NA	NA	NA	NA	NA	NA	NA	NA	NA	NA	NA	NA	NA	NA	NA	NA	NA	NA	NA	NA	NA	NA	NA	NA
(TTCG)n	68.5484	0	0	100	28.8156	0	0	8.88889	59.2518	NA	8.79121	NA	15.873	0	NA	NA	NA	NA	NA	NA	NA	NA	NA	NA	NA	NA	NA	NA	NA	NA	0	NA	NA	NA	NA	NA	NA	NA	13.7931	30	100	NA	NA	34.7826	25	NA	82.5758	66.6667	NA
(TTC)n	43.75	21.6667	15.3846	13.3333	50	26.3158	69.2308	20	32	42.1053	0	16.6667	10	30.7353	0	0	3.33333	11.6667	22.2727	20	0	2.08333	14.9573	0	53.8462	6.25	2.38095	35.1779	2.63158	20	7.14286	15.3846	0	20	9.52381	0	9.52381	50	60	52.9412	0	40.2778	18.1818	0	10.2679	0	18.9158	16.6667	0
(TTCTCC)n	NA	NA	NA	NA	100	100	NA	NA	NA	NA	NA	NA	NA	NA	NA	NA	NA	NA	NA	NA	NA	NA	NA	NA	NA	NA	NA	NA	NA	NA	NA	NA	NA	NA	NA	NA	NA	0	NA	0	0	0	0	NA	NA	NA	NA	NA	NA
(TTCTC)n	NA	0	NA	NA	NA	NA	NA	NA	83.3333	NA	NA	NA	NA	NA	NA	NA	NA	NA	NA	NA	NA	NA	NA	NA	NA	NA	NA	0	NA	NA	NA	NA	NA	NA	NA	NA	NA	NA	NA	NA	NA	NA	NA	NA	NA	NA	0	NA	NA
(TTCTG)n	82.3901	23.0769	62.8387	79.5708	42.3077	63.1385	67.4799	65.1515	75.0319	88.9499	0	0	NA	80	NA	100	77.7778	NA	NA	NA	NA	NA	82.2581	NA	NA	100	71.4286	NA	NA	NA	100	0	NA	57.1429	NA	100	NA	NA	NA	53.4176	77.5762	85.7081	79.4164	89.5438	59.4307	58.3333	67.6055	82.8231	84.4717
(TTGGGG)n	68.282	0	18.5712	66.6207	48.3376	0	58.0206	45	56.7736	60.7629	NA	60	100	64.9425	50	83.0833	50	35.6522	100	40.7407	50	91.6667	71.7436	0	65.7143	40	72.809	NA	45.1078	55.471	NA	96.875	91.9048	92.4851	77.7778	58.9011	43.9118	84.0476	56.4058	37.808	41.7921	31.0182	46.595	68.8487	33.8597	52.9506	49.1138	37.6427	39.937
(TTGG)n	74.0184	90	85.7143	70.8995	75.6818	45.8333	75.8157	84.1681	86.0599	93.3333	53.125	88.8889	100	94.375	100	40	80.4485	78.778	NA	NA	64	63.9284	87.8283	73.0769	71.4286	86.6667	NA	70.4178	87.3333	80	66.6667	94.9495	74.3673	83.8758	36.25	100	69.8529	52.1886	88.8095	58.3333	76.5959	74.9491	78.0491	93.2213	61.1465	93.1576	67.8333	77.4013	63.4374
(TTG)n	77.0088	48.4141	44	98.8889	72.9032	33.3333	57.1429	75	76.2482	50	100	100	NA	60.6061	14.2857	91.8182	45.7447	0	100	100	100	0	62	100	86.6667	66.6667	81.8182	17.2882	85	66.6667	NA	NA	50	NA	93.75	NA	53.8462	83	55.4527	60	72.3188	63.6364	78.5714	77.2727	81.0345	66.6667	81.9553	49.4608	58.7302
(TTGTG)n	86.9864	13.3333	51.8295	2.85714	49.3458	33.3333	37.5	45.4762	47.7508	31.4935	69.2308	0	33.3929	56.0606	20	95	93.75	0	NA	41.4141	0	71.7087	25	85.7143	50	83.2589	80.0725	50	62.2222	33.1178	65.9091	100	16.5217	33.3333	66.6667	16.6667	31.8182	41.5385	42.6471	92.5152	85.4435	34.7848	33.2531	84.1134	68.0221	100	71.2169	54.5209	70.6341
(TTTAA)n	NA	NA	NA	NA	NA	NA	NA	NA	NA	NA	NA	NA	NA	NA	NA	NA	NA	NA	NA	NA	NA	NA	NA	NA	NA	NA	NA	NA	NA	NA	NA	NA	NA	NA	NA	NA	NA	NA	NA	NA	NA	NA	NA	NA	NA	NA	NA	NA	NA
(TTTAG)n	NA	NA	NA	NA	NA	NA	NA	NA	NA	NA	NA	NA	NA	NA	NA	NA	NA	NA	NA	NA	NA	NA	NA	NA	NA	NA	NA	NA	NA	NA	NA	NA	NA	NA	NA	NA	NA	NA	NA	NA	NA	NA	NA	NA	NA	NA	NA	NA	NA
(TTTA)n	0	NA	NA	NA	0	NA	NA	NA	NA	NA	NA	NA	NA	NA	NA	NA	NA	NA	NA	NA	NA	NA	NA	NA	NA	NA	NA	NA	NA	NA	NA	NA	NA	NA	NA	NA	NA	NA	NA	NA	NA	NA	NA	NA	NA	NA	NA	NA	NA
(TTTCC)n	NA	NA	NA	NA	NA	NA	NA	NA	NA	NA	0	NA	0	0	NA	NA	0	0	NA	0	NA	NA	12.5	0	NA	NA	NA	16.6667	NA	NA	NA	NA	NA	0	NA	0	NA	NA	NA	NA	NA	NA	NA	NA	NA	NA	NA	NA	NA
(TTTCG)n	38.4615	NA	17.7778	20.9302	8.69565	41.1765	26.4706	5.55556	39.4737	27.2727	NA	NA	NA	NA	NA	NA	NA	NA	NA	NA	NA	NA	NA	NA	NA	NA	NA	NA	NA	NA	NA	NA	NA	NA	NA	NA	5.55556	NA	31.5789	NA	4.7619	19.4444	31.2064	0	8.33333	6.25	0	0	4.44444
(TTTC)n	77.7778	NA	NA	0	NA	NA	NA	NA	71.4286	NA	20	9.16667	6.66667	16.0833	0	4	8.33333	2.85714	0	0	7.14286	10	0	5.76923	0	0	0	7.14286	15	11.6667	30	0	10.641	7.33333	3.15789	7.77778	20	NA	NA	NA	NA	NA	0	NA	25	NA	NA	NA	NA
(TTTG)n	72.0432	NA	100	0	100	NA	0	41.6667	28.3333	NA	100	NA	NA	NA	NA	NA	NA	NA	NA	NA	NA	NA	NA	NA	NA	NA	NA	NA	NA	NA	NA	NA	NA	NA	NA	NA	0	90	40	NA	0	33.3333	0	50	36.6667	NA	NA	20	NA
(TTTTA)n	NA	NA	NA	NA	NA	NA	NA	NA	NA	NA	NA	NA	NA	NA	NA	NA	NA	NA	NA	NA	NA	NA	NA	NA	NA	NA	NA	NA	NA	NA	NA	NA	NA	NA	NA	NA	NA	NA	NA	NA	NA	NA	0	NA	NA	NA	NA	NA	NA
(TTTTC)n	NA	NA	NA	NA	NA	NA	NA	NA	NA	NA	NA	NA	NA	NA	0	NA	NA	NA	NA	NA	NA	NA	NA	NA	NA	NA	NA	NA	NA	NA	NA	NA	NA	NA	NA	NA	NA	NA	NA	NA	NA	NA	NA	NA	0	NA	NA	NA	NA
(TTTTG)n	55.3319	NA	50	40	0	100	45	0	NA	100	NA	NA	NA	NA	NA	0	NA	NA	NA	NA	NA	100	NA	0	NA	NA	NA	NA	NA	0	NA	NA	NA	NA	NA	NA	0	NA	50	100	0	0	0	NA	30	0	0	50	0
(TTTTTA)n	57.1429	NA	NA	NA	NA	NA	NA	NA	NA	NA	NA	NA	NA	NA	NA	NA	NA	NA	NA	NA	NA	NA	NA	NA	NA	NA	NA	NA	NA	NA	NA	NA	NA	NA	NA	NA	NA	0	NA	NA	100	NA	NA	NA	NA	NA	NA	NA	NA
(TTTTTG)n	60.8333	NA	NA	NA	NA	NA	NA	NA	NA	NA	NA	NA	NA	NA	NA	NA	NA	NA	NA	NA	NA	NA	NA	NA	NA	NA	NA	NA	NA	NA	NA	NA	NA	NA	NA	NA	NA	50	NA	NA	100	NA	100	NA	NA	NA	30	NA	NA
U1	43.7607	NA	0	0	25	20	30.2632	3.91695	21.9505	100	0	NA	0	0	NA	0	0	0	9.09091	NA	NA	0	1.13636	NA	NA	NA	NA	NA	28.5714	NA	NA	NA	0	0	NA	NA	14.2857	0	0	0	0	26.9524	27.2727	0	0.347222	0	20	0	5.15335
U13	81.3853	NA	NA	100	NA	NA	NA	NA	NA	0	NA	NA	NA	NA	NA	NA	NA	NA	NA	NA	NA	NA	NA	NA	NA	NA	0	NA	NA	100	NA	NA	NA	NA	NA	NA	0	NA	0	NA	NA	30	33.3333	NA	0	NA	0	61.7886	66.6667
U13_	94.6875	NA	NA	NA	NA	NA	NA	NA	100	NA	NA	NA	NA	NA	NA	NA	NA	NA	NA	NA	NA	NA	NA	NA	NA	NA	NA	NA	NA	100	NA	NA	NA	NA	NA	NA	0	NA	NA	50	0	NA	0	NA	0	NA	57.7778	NA	40
U14	NA	NA	NA	NA	NA	NA	NA	NA	NA	NA	NA	NA	NA	NA	NA	NA	NA	NA	NA	NA	NA	NA	NA	NA	NA	NA	NA	NA	NA	NA	NA	NA	NA	NA	NA	NA	NA	NA	NA	NA	NA	NA	NA	NA	NA	NA	NA	NA	NA
U17	33.3333	NA	NA	NA	NA	NA	NA	NA	NA	NA	NA	NA	NA	NA	NA	NA	NA	NA	NA	NA	NA	NA	NA	50	NA	NA	NA	NA	NA	NA	NA	NA	NA	NA	NA	NA	NA	NA	NA	NA	NA	NA	NA	NA	50	NA	NA	0	NA
U2	66.868	0	0	40	50	40.9091	25	26.1364	35.1852	NA	100	0	20	NA	0	NA	45	70	NA	NA	NA	NA	25	NA	NA	100	NA	NA	100	60	0	NA	0	0	0	100	31.8681	50	50	10	33.3333	40.9091	54.4379	30	26.9826	17.9487	20.7483	13.3333	29.6964
U3	67.8997	0	0	0	50	2	100	0	7.041	100	0	NA	NA	0	0	NA	NA	NA	0	NA	NA	0	64	NA	NA	NA	NA	NA	NA	NA	NA	NA	1.05263	NA	NA	100	42.1053	NA	0	NA	100	100	0	NA	50	NA	0	0	6.25
U4	25	NA	NA	NA	NA	NA	0	NA	NA	NA	NA	NA	NA	100	NA	NA	NA	NA	NA	NA	NA	NA	NA	NA	NA	NA	NA	NA	NA	NA	NA	NA	NA	NA	NA	NA	NA	NA	0	NA	40	NA	NA	NA	NA	NA	NA	NA	0
U5	82.0656	NA	0	40	NA	NA	100	NA	0	NA	NA	NA	NA	NA	NA	NA	NA	NA	NA	NA	NA	NA	NA	NA	NA	NA	NA	NA	NA	NA	NA	NA	NA	NA	NA	NA	NA	NA	NA	NA	NA	0	0	NA	NA	NA	NA	100	0
U6	76.0482	NA	83.3333	81.9048	33.3333	54.902	50	33.7663	70	100	NA	NA	NA	NA	NA	NA	50	NA	NA	NA	NA	80	0	NA	68.75	0	0	100	NA	0	NA	NA	NA	NA	NA	NA	27.2727	33.3333	64.6154	50	36.6667	75	45.3333	60	31.1824	50	60	57.5	58.3333
U7	66.6667	NA	NA	NA	NA	NA	NA	NA	NA	NA	NA	NA	NA	NA	NA	NA	NA	NA	NA	NA	NA	NA	NA	NA	NA	NA	NA	NA	NA	NA	NA	NA	NA	NA	NA	NA	NA	NA	NA	NA	NA	NA	NA	NA	NA	NA	NA	NA	NA
U8	NA	NA	NA	NA	NA	NA	NA	NA	NA	NA	NA	NA	NA	NA	NA	NA	NA	NA	NA	NA	NA	NA	NA	NA	NA	NA	NA	NA	NA	NA	NA	NA	NA	NA	NA	NA	NA	NA	NA	NA	NA	NA	NA	NA	NA	NA	NA	NA	NA
UCON1	100	NA	NA	NA	NA	NA	0	NA	NA	NA	NA	NA	NA	NA	NA	NA	NA	NA	NA	NA	NA	NA	NA	NA	NA	NA	NA	NA	NA	NA	NA	NA	NA	NA	NA	NA	0	NA	0	NA	NA	NA	NA	NA	NA	NA	NA	0	NA
UCON10	72.7066	NA	100	NA	NA	0	0	10	4.28571	NA	NA	NA	NA	NA	NA	NA	NA	NA	NA	NA	NA	NA	NA	NA	NA	NA	NA	NA	NA	NA	NA	NA	NA	NA	NA	NA	NA	NA	NA	0	NA	100	33.3333	NA	NA	NA	80	0	0
UCON11	100	NA	NA	NA	NA	NA	NA	NA	NA	NA	NA	NA	NA	NA	NA	NA	NA	NA	NA	NA	NA	NA	NA	NA	NA	NA	NA	NA	NA	NA	NA	NA	NA	NA	NA	NA	NA	NA	100	NA	NA	NA	NA	NA	NA	NA	NA	NA	100
UCON12	73.913	NA	NA	NA	NA	NA	NA	NA	0	NA	NA	NA	NA	NA	NA	NA	NA	NA	NA	NA	NA	NA	100	NA	NA	NA	NA	NA	NA	NA	NA	NA	NA	NA	NA	NA	NA	NA	NA	NA	0	NA	NA	0	NA	NA	NA	0	15.625
UCON12A	NA	NA	NA	NA	NA	NA	NA	NA	NA	NA	NA	NA	NA	NA	NA	NA	NA	NA	NA	NA	NA	NA	NA	NA	NA	NA	NA	NA	NA	NA	NA	NA	NA	NA	NA	NA	NA	NA	NA	NA	NA	NA	NA	NA	NA	NA	NA	100	NA
UCON13	38.8889	NA	100	NA	NA	NA	NA	NA	0	NA	NA	NA	NA	NA	NA	NA	NA	NA	NA	NA	NA	NA	NA	NA	NA	NA	NA	NA	NA	NA	NA	NA	NA	NA	NA	NA	NA	NA	NA	NA	NA	NA	NA	NA	50	NA	14.2857	NA	100
UCON14	NA	NA	100	0	NA	NA	NA	NA	NA	NA	NA	NA	NA	NA	NA	NA	NA	NA	NA	NA	NA	NA	NA	NA	NA	NA	0	NA	NA	NA	NA	NA	NA	NA	NA	NA	100	NA	NA	NA	NA	70	NA	NA	50	NA	NA	NA	NA
UCON15	NA	NA	NA	NA	NA	NA	NA	NA	NA	NA	NA	NA	NA	NA	NA	NA	NA	NA	NA	NA	NA	NA	NA	NA	NA	NA	NA	NA	NA	NA	NA	NA	NA	NA	NA	NA	NA	NA	NA	NA	NA	NA	100	NA	NA	NA	NA	0	NA
UCON16	NA	NA	NA	100	NA	NA	NA	100	NA	NA	NA	NA	NA	NA	NA	NA	0	NA	NA	NA	NA	NA	NA	NA	NA	NA	NA	NA	NA	0	NA	NA	NA	NA	NA	NA	NA	NA	NA	NA	NA	NA	100	NA	NA	0	NA	NA	NA
UCON17	70	NA	NA	NA	NA	20	NA	NA	NA	NA	NA	NA	NA	NA	NA	NA	NA	NA	NA	NA	NA	NA	NA	NA	NA	NA	NA	NA	NA	NA	NA	NA	NA	NA	NA	NA	NA	NA	NA	NA	50	NA	NA	NA	NA	NA	NA	NA	NA
UCON18	100	NA	NA	NA	NA	NA	NA	NA	NA	NA	NA	NA	NA	NA	NA	NA	NA	NA	NA	NA	NA	NA	NA	NA	NA	NA	NA	NA	NA	NA	NA	NA	NA	NA	NA	NA	NA	NA	NA	NA	NA	NA	NA	NA	NA	NA	NA	35	NA
UCON19	NA	NA	0	NA	NA	NA	NA	NA	NA	NA	0	NA	NA	NA	NA	NA	NA	NA	NA	NA	NA	NA	NA	NA	NA	NA	NA	NA	NA	NA	NA	NA	NA	NA	NA	NA	0	100	NA	NA	0	NA	NA	NA	NA	NA	NA	NA	NA
UCON2	61.5385	NA	NA	NA	100	NA	NA	100	NA	NA	NA	NA	NA	NA	NA	NA	NA	NA	NA	NA	NA	NA	NA	NA	NA	NA	NA	NA	NA	NA	NA	NA	NA	NA	NA	NA	50	NA	NA	NA	NA	NA	100	NA	0	NA	NA	NA	NA
UCON20	NA	NA	100	NA	NA	NA	NA	NA	100	NA	NA	NA	NA	NA	NA	NA	NA	NA	NA	NA	NA	NA	NA	NA	NA	NA	NA	NA	NA	NA	NA	NA	NA	NA	NA	NA	0	NA	100	NA	100	NA	NA	NA	NA	NA	NA	100	NA
UCON21	NA	NA	NA	0	NA	NA	NA	41.6667	NA	NA	NA	NA	NA	NA	NA	NA	NA	NA	NA	NA	NA	NA	NA	NA	NA	NA	NA	NA	NA	NA	NA	NA	NA	NA	NA	NA	NA	NA	NA	NA	100	NA	100	NA	NA	NA	NA	NA	NA
UCON22	51.5152	NA	NA	NA	NA	NA	NA	NA	NA	NA	NA	NA	NA	NA	NA	NA	NA	NA	NA	NA	NA	NA	NA	NA	NA	NA	NA	NA	NA	NA	NA	NA	NA	NA	NA	NA	NA	NA	0	NA	NA	NA	0	NA	0	NA	NA	0	NA
UCON23	NA	NA	NA	NA	NA	NA	NA	NA	NA	NA	NA	NA	NA	NA	NA	NA	NA	NA	NA	NA	NA	NA	NA	NA	NA	NA	NA	NA	NA	NA	NA	NA	NA	NA	NA	NA	NA	NA	NA	NA	NA	NA	NA	NA	NA	NA	NA	NA	NA
UCON24	50	NA	NA	NA	NA	NA	NA	NA	NA	NA	NA	NA	NA	NA	NA	NA	NA	NA	NA	NA	NA	NA	NA	NA	NA	NA	NA	NA	NA	NA	NA	NA	NA	NA	NA	NA	NA	NA	NA	NA	NA	NA	NA	NA	100	NA	NA	NA	NA
UCON25	NA	NA	NA	NA	NA	NA	NA	NA	NA	NA	NA	NA	NA	NA	NA	NA	NA	NA	NA	NA	NA	NA	NA	NA	NA	NA	NA	NA	NA	NA	NA	NA	NA	NA	NA	NA	NA	NA	NA	NA	NA	NA	NA	NA	NA	NA	NA	NA	NA
UCON26	92.3333	NA	NA	NA	NA	NA	100	NA	NA	NA	NA	NA	NA	NA	NA	NA	NA	NA	NA	NA	NA	NA	NA	NA	NA	NA	NA	NA	NA	NA	NA	NA	100	NA	NA	NA	100	NA	100	NA	0	NA	NA	NA	NA	NA	80	100	14.2857
UCON27	0	NA	NA	NA	NA	NA	NA	0	NA	NA	NA	NA	NA	NA	NA	NA	NA	NA	NA	NA	NA	NA	NA	NA	NA	NA	NA	NA	NA	NA	NA	NA	NA	NA	NA	NA	NA	NA	100	NA	NA	NA	0	NA	NA	NA	NA	NA	NA
UCON28a	87.8788	NA	NA	NA	NA	NA	NA	81.25	0	NA	NA	NA	NA	NA	NA	NA	NA	NA	NA	NA	NA	NA	NA	NA	NA	NA	NA	NA	NA	NA	NA	NA	NA	NA	NA	NA	NA	60	50	NA	100	NA	NA	NA	100	NA	NA	0	NA
UCON28b	47.619	NA	NA	NA	NA	0	0	NA	NA	NA	NA	NA	NA	NA	NA	NA	NA	NA	NA	NA	NA	NA	NA	NA	NA	NA	0	NA	NA	NA	NA	NA	NA	NA	NA	NA	NA	NA	NA	NA	NA	100	50	NA	NA	NA	NA	40	NA
UCON28c	80	NA	NA	NA	NA	NA	NA	NA	0	NA	NA	NA	NA	NA	NA	NA	NA	NA	NA	NA	NA	NA	NA	NA	NA	NA	NA	NA	0	NA	NA	NA	NA	0	NA	NA	0	NA	NA	0	NA	NA	NA	NA	0	NA	NA	0	0
UCON29	34.635	NA	NA	0	0	NA	0	100	NA	NA	NA	NA	NA	NA	NA	NA	NA	NA	NA	NA	NA	NA	NA	NA	0	NA	NA	NA	NA	NA	NA	NA	NA	NA	NA	NA	100	0	50	100	33.3333	40	33.3333	NA	0	10	NA	100	30.6934
UCON31	69.9626	0	0	0	0	0	NA	50	41.6667	NA	NA	NA	NA	NA	NA	NA	NA	NA	NA	NA	NA	NA	NA	NA	NA	NA	NA	0	NA	NA	30	18.1818	NA	NA	NA	100	100	0	3.06122	0	50	100	0	NA	33.3333	NA	42.8571	53.3333	100
UCON4	32.381	NA	NA	NA	31.25	50	0	0	NA	NA	NA	NA	NA	NA	NA	NA	NA	NA	NA	NA	NA	NA	NA	NA	NA	NA	NA	NA	NA	NA	NA	NA	NA	NA	NA	NA	100	0	NA	NA	100	0	100	0	NA	NA	0	0	NA
UCON5	49.2308	NA	NA	NA	NA	NA	NA	NA	NA	NA	0	NA	NA	NA	NA	NA	NA	NA	NA	NA	NA	NA	NA	NA	NA	NA	NA	NA	NA	NA	NA	NA	NA	NA	NA	NA	NA	NA	NA	50	NA	NA	33.3333	NA	33.3333	NA	0	33.3333	83.3333
UCON6	NA	NA	NA	0	NA	NA	NA	NA	0	NA	NA	NA	NA	NA	NA	NA	NA	NA	NA	NA	NA	NA	NA	NA	NA	NA	NA	NA	NA	NA	NA	NA	NA	NA	NA	NA	NA	NA	100	NA	NA	NA	100	NA	25	NA	NA	NA	0
UCON7	NA	NA	NA	NA	NA	NA	NA	NA	NA	NA	NA	NA	NA	NA	NA	NA	NA	NA	NA	NA	NA	NA	NA	NA	NA	NA	NA	NA	NA	NA	NA	NA	NA	NA	NA	NA	NA	NA	NA	NA	NA	NA	0	NA	NA	NA	NA	NA	NA
UCON8	13.3333	NA	NA	NA	NA	NA	NA	NA	78.2609	NA	NA	NA	NA	NA	NA	NA	NA	NA	NA	NA	NA	NA	NA	NA	NA	NA	NA	NA	NA	NA	NA	NA	NA	NA	NA	NA	NA	80.9524	100	NA	100	NA	100	0	100	0	57.8947	0	NA
UCON9	NA	NA	NA	100	NA	NA	NA	NA	NA	NA	NA	NA	NA	NA	NA	NA	NA	NA	NA	NA	NA	NA	NA	NA	NA	NA	NA	NA	NA	NA	NA	NA	NA	NA	NA	NA	NA	NA	NA	NA	NA	NA	NA	NA	NA	NA	NA	NA	NA
X1_LINE	74.2857	NA	50	100	NA	NA	NA	65.625	81.25	NA	NA	NA	NA	NA	NA	NA	NA	NA	NA	NA	NA	NA	NA	NA	NA	NA	NA	NA	NA	NA	NA	NA	NA	NA	NA	NA	68.1818	100	NA	NA	NA	NA	100	NA	NA	NA	NA	66.6667	100
X2_LINE	58.3333	NA	0	NA	NA	NA	NA	NA	NA	NA	NA	NA	NA	NA	NA	NA	NA	NA	NA	NA	NA	NA	NA	NA	NA	NA	NA	NA	NA	NA	NA	NA	NA	NA	NA	NA	NA	NA	100	0	NA	NA	5.88235	NA	NA	NA	NA	NA	0
X3_LINE	70.4119	0	13.3333	0	NA	30.303	10	33.3333	71.4286	NA	NA	100	NA	NA	NA	0	NA	NA	NA	NA	NA	100	NA	0	100	NA	NA	NA	NA	100	NA	NA	0	NA	NA	NA	57.1429	0	64.4444	100	25.75	37.5	39.8907	NA	50	27.1429	50	100	58.9343
X5A_LINE	100	NA	NA	NA	0	NA	NA	NA	NA	NA	NA	NA	NA	NA	NA	NA	NA	NA	NA	NA	NA	NA	NA	NA	NA	NA	NA	NA	NA	NA	NA	NA	NA	NA	NA	NA	NA	NA	NA	NA	0	0	0	NA	50	50	NA	NA	NA
X5B_LINE	71.4286	NA	NA	NA	NA	100	0	0	100	NA	NA	NA	NA	NA	NA	NA	NA	NA	NA	NA	NA	NA	NA	NA	NA	NA	NA	NA	NA	NA	NA	NA	NA	NA	NA	NA	NA	NA	NA	NA	NA	NA	14.2857	NA	0	NA	NA	NA	75
X6A_LINE	100	NA	0	NA	NA	NA	0	NA	NA	NA	NA	NA	NA	NA	NA	NA	NA	0	NA	NA	NA	NA	NA	NA	NA	NA	NA	NA	NA	NA	NA	NA	NA	NA	NA	NA	NA	NA	NA	NA	NA	NA	NA	NA	NA	NA	50	NA	NA
X6B_LINE	78.8889	NA	NA	100	NA	0	NA	33.3333	NA	NA	NA	NA	NA	NA	NA	NA	NA	NA	0	NA	NA	NA	NA	NA	NA	NA	0	NA	NA	0	NA	NA	NA	NA	NA	NA	50	NA	50	NA	NA	46.6667	NA	NA	0	NA	NA	NA	46.4286
X7A_LINE	76.7833	NA	100	0	NA	50	0	100	66.6667	100	NA	NA	100	0	NA	0	NA	NA	NA	100	NA	NA	NA	NA	NA	100	92.3077	NA	NA	NA	NA	NA	NA	NA	NA	NA	40	100	50	0	38.75	25	41.536	0	16.6667	0	63	0	36.6667
X7B_LINE	80.4098	NA	32.2222	28	0	0	33.3333	0	45.8333	0	NA	NA	NA	NA	NA	NA	100	0	0	66.6667	0	0	0	NA	NA	NA	0	NA	NA	0	NA	NA	50	NA	NA	0	26.7992	100	50	62	69.697	60.8333	33.3333	80	10.8108	18.75	50	0	70
X7C_LINE	70.3198	100	50	0	80	50	86.6667	66.6667	52.0833	NA	NA	NA	NA	NA	NA	50	0	NA	0	NA	NA	NA	NA	100	NA	NA	NA	NA	NA	100	NA	NA	0	NA	NA	NA	34	0	50	NA	33.3333	NA	60.7407	100	65	100	16.6667	50	28.2051
X7D_LINE	NA	NA	NA	NA	NA	NA	NA	NA	NA	NA	NA	NA	NA	NA	NA	NA	NA	NA	NA	NA	NA	NA	NA	NA	NA	NA	NA	NA	NA	NA	NA	NA	NA	NA	NA	NA	NA	NA	NA	NA	NA	NA	NA	NA	NA	NA	NA	NA	NA
X8_LINE	50	NA	NA	NA	NA	NA	0	NA	NA	NA	NA	NA	NA	NA	NA	NA	NA	NA	NA	NA	NA	NA	NA	NA	NA	NA	NA	NA	NA	NA	NA	NA	NA	NA	NA	NA	NA	NA	NA	NA	NA	NA	0	NA	NA	NA	64.2857	100	NA
X9_LINE	48.0859	NA	NA	NA	NA	NA	NA	NA	NA	NA	NA	NA	NA	NA	NA	NA	64.7059	NA	NA	NA	NA	NA	NA	NA	NA	NA	NA	0	NA	NA	NA	NA	NA	NA	NA	NA	NA	NA	NA	NA	NA	60	0	NA	54.4118	NA	60.4651	NA	NA
Zaphod	73.3005	0	33.3333	36.3636	60.9375	68.595	16.6667	52.8846	60	100	0	NA	0	83.3333	NA	73.3333	0	92	0	NA	15	50	NA	40	NA	40	0	NA	100	0	11.5385	NA	42.8571	NA	NA	50	30.5994	22.449	48.4314	29.3333	27.8846	41.5657	46.7253	50	16.6667	NA	60.4257	24.8677	53.0316
Zaphod2	92.6603	NA	100	16.6667	100	27.7778	0	50	100	NA	50	NA	NA	NA	NA	NA	50	NA	NA	NA	NA	100	NA	NA	NA	NA	NA	NA	0	0	NA	NA	NA	100	NA	NA	15	NA	40	100	0	83.3333	31.7308	NA	52.6786	NA	33.3333	15.1515	58.75
Zaphod3	82.0756	NA	NA	40	NA	0	43.9286	0	40	34.7222	NA	NA	0	NA	100	NA	100	100	NA	NA	0	50	NA	NA	NA	NA	71.4286	NA	NA	NA	NA	NA	0	NA	NA	NA	28.5714	38.0435	25	66.6667	18.7446	4.16667	54.2857	NA	33.3333	100	28	50	55.5556
[truncated: 160 more columns]
