# Supplementary material for: Expression dynamics of repetitive DNA in early human embryonic development
Source: BMC Genomics. 2019 May 31;20:439. doi: 10.1186/s12864-019-5803-1 (PMC6545021; doi:10.1186/s12864-019-5803-1)
Supplement: Supplementary file 12 — Table S10. Statistical analysis of DNA methylation percentages for repeats (ANOVA followed by Tukey test results) (XLSX 66 kb) [file 12864_2019_5803_MOESM12_ESM.xlsx]

## Sheet: Satellites
Satellites
	diff	lwr	upr	p adj		Table S10. Statistical analysis of DNA methylation percentages for repeats (ANOVA followed by Tukey test results)
Zygote-Oocyte	-7.36121	-10.9459	-3.77656	3.02801e-08
Two.cell-Oocyte	-13.9964	-18.1193	-9.87359	0		Please check other spreadsheets in the same xlsx document for different classes of repeats.
Four.cell-Oocyte	-18.5591	-22.493	-14.6252	0
Eight.cell-Oocyte	-6.76292	-10.3173	-3.20851	4.4906e-07
Morulae-Oocyte	-17.1262	-22.9064	-11.346	0
Blastula-Oocyte	-16.6723	-20.3497	-12.995	0
Two.cell-Zygote	-6.63522	-10.6976	-2.57282	3.11629e-05
Four.cell-Zygote	-11.1979	-15.0684	-7.3274	0
Eight.cell-Zygote	0.598284	-2.88585	4.08242	0.998773
Morulae-Zygote	-9.76498	-15.5022	-4.02773	1.12163e-05
Blastula-Zygote	-9.31114	-12.9206	-5.70167	0
Four.cell-Two.cell	-4.5627	-8.93636	-0.189043	0.0343087
Eight.cell-Two.cell	7.2335	3.19776	11.2692	2.75148e-06
Morulae-Two.cell	-3.12977	-9.21779	2.95826	0.734883
Blastula-Two.cell	-2.67592	-6.82036	1.46851	0.477122
Eight.cell-Four.cell	11.7962	7.95367	15.6387	0
Morulae-Four.cell	1.43293	-4.52877	7.39463	0.992094
Blastula-Four.cell	1.88678	-2.06975	5.84331	0.798335
Morulae-Eight.cell	-10.3633	-16.0817	-4.64486	1.99979e-06
Blastula-Eight.cell	-9.90942	-13.4889	-6.32998	0
Blastula-Morulae	0.453842	-5.34179	6.24947	0.999987

## Sheet: LINEs
LINEs
	diff	lwr	upr	p adj
Zygote-Oocyte	0.222089	-1.08771	1.53189	0.998863
Two.cell-Oocyte	-13.3312	-14.8398	-11.8225	0
Four.cell-Oocyte	-20.8999	-22.3237	-19.4762	0
Eight.cell-Oocyte	-0.0800221	-1.35593	1.19589	0.999997
Morulae-Oocyte	-9.71428	-11.9073	-7.52129	0
Blastula-Oocyte	-25.1502	-26.4894	-23.811	0
Two.cell-Zygote	-13.5533	-15.0549	-12.0516	0
Four.cell-Zygote	-21.122	-22.5383	-19.7057	0
Eight.cell-Zygote	-0.302111	-1.56975	0.965533	0.992479
Morulae-Zygote	-9.93636	-12.1246	-7.74818	0
Blastula-Zygote	-25.3723	-26.7036	-24.041	0
Four.cell-Two.cell	-7.56878	-9.17078	-5.96677	0
Eight.cell-Two.cell	13.2511	11.7789	14.7234	0
Morulae-Two.cell	3.61689	1.30417	5.92961	8.17643e-05
Blastula-Two.cell	-11.8191	-13.3465	-10.2917	0
Eight.cell-Four.cell	20.8199	19.4349	22.2049	0
Morulae-Four.cell	11.1857	8.92745	13.4439	0
Blastula-Four.cell	-4.25028	-5.69382	-2.80674	0
Morulae-Eight.cell	-9.63425	-11.8023	-7.46618	0
Blastula-Eight.cell	-25.0702	-26.3682	-23.7722	0
Blastula-Morulae	-15.4359	-17.6419	-13.23	0

## Sheet: SINEs
SINEs
	diff	lwr	upr	p adj
Zygote-Oocyte	2.27489	0.49511	4.05467	0.00312797
Two.cell-Oocyte	-9.94815	-12.0113	-7.88502	4.33764e-13
Four.cell-Oocyte	-19.8804	-21.8227	-17.938	4.33764e-13
Eight.cell-Oocyte	0.673567	-1.04609	2.39322	0.910672
Morulae-Oocyte	-6.73977	-9.58119	-3.89836	6.01962e-11
Blastula-Oocyte	-18.1052	-19.9303	-16.2802	4.33764e-13
Two.cell-Zygote	-12.223	-14.2715	-10.1745	4.33764e-13
Four.cell-Zygote	-22.1553	-24.0821	-20.2285	4.33764e-13
Eight.cell-Zygote	-1.60132	-3.30339	0.100747	0.0809979
Morulae-Zygote	-9.01466	-11.8455	-6.18385	5.00044e-13
Blastula-Zygote	-20.3801	-22.1886	-18.5716	4.33764e-13
Four.cell-Two.cell	-9.93223	-12.1234	-7.741	4.33764e-13
Eight.cell-Two.cell	10.6217	8.62523	12.6182	4.33764e-13
Morulae-Two.cell	3.20838	0.191361	6.22539	0.0285507
Blastula-Two.cell	-8.15708	-10.245	-6.06911	4.33764e-13
Eight.cell-Four.cell	20.5539	18.6825	22.4253	4.33764e-13
Morulae-Four.cell	13.1406	10.2049	16.0763	4.33764e-13
Blastula-Four.cell	1.77515	-0.193562	3.74386	0.108979
Morulae-Eight.cell	-7.41334	-10.2067	-4.61994	6.19282e-13
Blastula-Eight.cell	-18.7788	-20.5282	-17.0294	4.33764e-13
Blastula-Morulae	-11.3655	-14.225	-8.50596	4.33764e-13

## Sheet: LTRs
LTRs
	diff	lwr	upr	p adj
Zygote-Oocyte	1.2835	0.335133	2.23186	0.00128929
Two.cell-Oocyte	-10.869	-11.9179	-9.81999	0
Four.cell-Oocyte	-18.4614	-19.4725	-17.4504	0
Eight.cell-Oocyte	-2.10476	-3.05114	-1.15838	1.15139e-09
Morulae-Oocyte	-8.12836	-9.87312	-6.38361	0
Blastula-Oocyte	-19.1612	-20.1127	-18.2097	0
Two.cell-Zygote	-12.1524	-13.1615	-11.1434	0
Four.cell-Zygote	-19.7449	-20.7146	-18.7753	0
Eight.cell-Zygote	-3.38826	-4.29025	-2.48627	3.41949e-14
Morulae-Zygote	-9.41186	-11.1329	-7.69077	0
Blastula-Zygote	-20.4447	-21.3521	-19.5373	0
Four.cell-Two.cell	-7.59249	-8.66071	-6.52428	0
Eight.cell-Two.cell	8.76419	7.75696	9.77142	0
Morulae-Two.cell	2.74059	0.962095	4.51909	0.000112838
Blastula-Two.cell	-8.29225	-9.30434	-7.28016	0
Eight.cell-Four.cell	16.3567	15.389	17.3244	0
Morulae-Four.cell	10.3331	8.57668	12.0895	0
Blastula-Four.cell	-0.69976	-1.67249	0.272975	0.340102
Morulae-Eight.cell	-6.0236	-7.74359	-4.30361	6.85008e-14
Blastula-Eight.cell	-17.0564	-17.9618	-16.1511	0
Blastula-Morulae	-11.0328	-12.7557	-9.31	0

## Sheet: SVAs
SVAs
	diff	lwr	upr	p adj
Zygote-Oocyte	-8.63904	-13.7501	-3.528	1.42004e-05
Two.cell-Oocyte	-14.04	-20.0875	-7.99258	2.38241e-10
Four.cell-Oocyte	-20.067	-25.7123	-14.4216	6.43929e-13
Eight.cell-Oocyte	-3.3242	-8.28645	1.63806	0.428963
Morulae-Oocyte	-11.5728	-19.428	-3.7176	0.000295446
Blastula-Oocyte	-12.7932	-18.1063	-7.48001	4.22946e-11
Two.cell-Zygote	-5.40101	-11.4485	0.646463	0.11573
Four.cell-Zygote	-11.4279	-17.0732	-5.78257	6.23283e-08
Eight.cell-Zygote	5.31485	0.352596	10.2771	0.0266844
Morulae-Zygote	-2.93373	-10.7889	4.92145	0.927289
Blastula-Zygote	-4.15411	-9.46725	1.15903	0.240319
Four.cell-Two.cell	-6.0269	-12.5322	0.478398	0.0903212
Eight.cell-Two.cell	10.7159	4.7936	16.6381	2.27e-06
Morulae-Two.cell	2.46728	-6.02701	10.9616	0.978497
Blastula-Two.cell	1.2469	-4.97231	7.46611	0.997045
Eight.cell-Four.cell	16.7428	11.2318	22.2537	6.43041e-13
Morulae-Four.cell	8.49418	0.281331	16.707	0.0371918
Blastula-Four.cell	7.2738	1.44486	13.1027	0.00445787
Morulae-Eight.cell	-8.24858	-16.0078	-0.489392	0.0287123
Blastula-Eight.cell	-9.46896	-14.6391	-4.29879	1.59683e-06
Blastula-Morulae	-1.22038	-9.20853	6.76777	0.999365

## Sheet: DNA transposons
DNA transposons
	diff	lwr	upr	p adj
Zygote-Oocyte	0.396288	-1.39252	2.18509	0.994941
Two.cell-Oocyte	-12.4559	-14.3925	-10.5192	0
Four.cell-Oocyte	-20.4608	-22.3412	-18.5804	0
Eight.cell-Oocyte	-4.14795	-5.91807	-2.37784	0
Morulae-Oocyte	-8.11298	-11.3274	-4.89856	0
Blastula-Oocyte	-20.8536	-22.6284	-19.0789	0
Two.cell-Zygote	-12.8521	-14.6773	-11.0269	0
Four.cell-Zygote	-20.8571	-22.6225	-19.0917	0
Eight.cell-Zygote	-4.54424	-6.19163	-2.89685	0
Morulae-Zygote	-8.50927	-11.6578	-5.36076	0
Blastula-Zygote	-21.2499	-22.9023	-19.5976	0
Four.cell-Two.cell	-8.00495	-9.92004	-6.08986	0
Eight.cell-Two.cell	8.3079	6.50102	10.1148	0
Morulae-Two.cell	4.34288	1.10806	7.57769	0.0014708
Blastula-Two.cell	-8.39778	-10.2092	-6.58639	0
Eight.cell-Four.cell	16.3129	14.5664	18.0593	0
Morulae-Four.cell	12.3478	9.14637	15.5493	0
Blastula-Four.cell	-0.392833	-2.14395	1.35829	0.994582
Morulae-Eight.cell	-3.96503	-7.10295	-0.827103	0.00368343
Blastula-Eight.cell	-16.7057	-18.3378	-15.0736	0
Blastula-Morulae	-12.7407	-15.8812	-9.60013	0

## Sheet: Small RNAs
Small RNAs
	diff	lwr	upr	p adj
Zygote-Oocyte	-8.97952	-20.1459	2.18684	0.210031
Two.cell-Oocyte	-11.6118	-23.2613	0.0377815	0.051386
Four.cell-Oocyte	-15.6868	-27.3833	-3.99039	0.00153737
Eight.cell-Oocyte	-1.83633	-12.7749	9.10222	0.99891
Morulae-Oocyte	7.78581	-9.00816	24.5798	0.818087
Blastula-Oocyte	-18.5005	-29.8004	-7.20057	3.11386e-05
Two.cell-Zygote	-2.63226	-12.8805	7.61596	0.988637
Four.cell-Zygote	-6.70732	-17.0088	3.59417	0.465208
Eight.cell-Zygote	7.1432	-2.28895	16.5753	0.27651
Morulae-Zygote	16.7653	0.911274	32.6194	0.0302183
Blastula-Zygote	-9.52094	-19.3699	0.327978	0.0658412
Four.cell-Two.cell	-4.07506	-14.8984	6.74832	0.924509
Eight.cell-Two.cell	9.77546	-0.224054	19.775	0.0602536
Morulae-Two.cell	19.3976	3.19957	35.5956	0.00766693
Blastula-Two.cell	-6.88868	-17.2822	3.50488	0.442487
Eight.cell-Four.cell	13.8505	3.79641	23.9046	0.000991878
Morulae-Four.cell	23.4727	7.24087	39.7044	0.000421341
Blastula-Four.cell	-2.81362	-13.2597	7.63248	0.985418
Morulae-Eight.cell	9.62213	-6.0723	25.3166	0.54084
Blastula-Eight.cell	-16.6641	-26.254	-7.07428	7.00255e-06
Blastula-Morulae	-26.2863	-42.2347	-10.3379	2.65585e-05
